# Supplementary material for: The essential genome of the crenarchaeal model Sulfolobus islandicus
Source: Nat Commun. 2018 Nov 21;9:4908. doi: 10.1038/s41467-018-07379-4 (PMC6249222; doi:10.1038/s41467-018-07379-4)
Supplement: Supplementary file 3 — Supplementary Data 1 [file 41467_2018_7379_MOESM3_ESM.xlsx]

## Sheet: CYZ-TL1_combined_sorted
reads	strand	start position
1	+	23
1	-	127
143	-	197
62	-	205
54	+	250
1	-	258
621	-	259
1	-	295
272	-	404
120	-	405
767	-	607
456	-	639
1	+	773
3	+	789
1	+	790
1	+	794
4118	+	834
1	+	836
58	-	842
1	+	844
1	+	848
1	+	862
1	+	884
3413	+	894
1	+	906
1	+	945
1863	+	949
1	+	973
1	+	977
1	-	1033
1	-	1073
1	-	1082
1	-	1113
1	-	1120
1	+	1137
2	-	1226
1897	-	1230
1	-	1232
1	+	1246
462	+	1252
1	-	1265
1	-	1281
1	-	1282
1	-	1287
1	-	1315
1	-	1323
1405	-	1334
3539	+	1343
1	+	1378
594	+	1383
1	+	1389
1	+	1404
1	+	1407
1	-	1410
83	-	1422
2	+	1430
1	+	1431
624	+	1469
1	+	1502
1	-	1551
1	+	1568
1	+	1580
1	-	1678
556	+	1682
2033	-	1700
1	-	1714
589	+	1728
132	-	1744
3001	-	1754
2	-	1791
1	+	1828
1	-	1831
1	-	1856
1	+	1887
1	+	1892
7566	+	1900
4502	-	1908
38	-	1924
1	+	1934
1	+	1946
898	+	1952
921	+	1986
1	-	2120
1869	+	2139
516	-	2153
64	+	2156
1	-	2163
1	-	2231
1	-	2253
804	-	2377
2	+	2390
1	+	2455
3	+	2488
1	-	2496
32	-	2522
1	+	2541
1	+	2546
1	+	2609
1	+	2615
361	-	2664
1	+	2698
58	+	2742
1	-	2875
1	-	2886
1	-	2887
1942	+	2911
1	-	2919
178	+	2932
1	-	2940
246	+	3030
1711	-	3038
1	-	3068
1	-	3071
2389	-	3154
1	-	3271
475	+	3411
666	+	3584
1	+	3796
62	+	3819
2025	-	3828
813	+	3839
524	-	3847
4246	+	3898
2178	+	3911
1	+	3931
1300	-	3939
1420	+	3984
1	+	3997
1	+	4001
1	+	4025
1	+	4035
1	+	4071
1	+	4083
1	+	4096
1	+	4133
1	+	4186
1	+	4193
1	+	4196
6	-	4224
888	-	4278
1	+	4322
1	-	4342
1	-	4352
1	-	4420
1	-	4454
1	-	4459
1	-	4498
1	-	4531
1	-	4649
1	-	4653
597	+	4653
2	-	4662
1	-	4664
1	-	4685
531	+	4883
178	-	4891
3224	+	4891
946	+	4998
1	-	5106
568	-	5117
261	-	5170
1	-	5327
45	+	5331
1	-	5539
515	-	5618
1	+	5857
1	-	5880
1	-	6041
1	+	6120
381	-	6248
1	-	6358
1	+	6373
1	-	6414
1	+	6541
1	-	6547
1	-	6641
131	+	6675
2686	-	6683
1	-	6690
1	-	6699
263	-	6701
1	-	6723
1	-	6750
1	+	6809
171	-	6824
1	+	6881
1	+	6896
248	+	6947
612	+	6959
3579	+	7044
112	-	7052
98	-	7082
1	+	7146
1	-	7169
569	-	7261
98	+	7364
456	+	7444
1	+	7445
1	-	7452
1500	-	7455
219	-	7683
1	-	7717
1	-	7759
97	-	7765
1	-	7777
233	+	7784
161	+	7833
114	-	7949
101	-	8062
1	+	8259
1	+	8260
1	+	8261
1	+	8262
1	+	8267
1	+	8276
1	+	8318
1	+	8323
1	+	8324
1	+	8405
3089	+	8412
2225	-	8420
1	+	8425
1	+	8440
1100	+	8472
1	-	8495
1	+	8498
1	-	8500
1	+	8504
1	-	8508
3	-	8547
1	-	8548
1	+	8582
1	+	8586
1	-	8600
1	-	8603
1	+	8657
1	-	8667
1	+	8667
2	-	8675
215	+	8679
1	-	8685
1	-	8687
5639	-	8695
1	-	8697
1	-	8704
2	-	8705
2	-	8753
1	-	8768
1	-	8790
1	-	8806
2	-	8848
2	-	8851
1	-	8862
1	-	8893
1	-	8894
1	-	8900
1	-	8926
1	-	8931
43	-	8933
2	-	8985
1	-	8990
1	-	9016
1067	-	9178
388	-	9188
1	+	9190
2405	+	9238
3	+	9239
153	-	9275
170	+	9279
288	-	9288
88	-	9365
810	-	9394
217	+	9483
1	+	9533
1	+	9595
8	-	9661
352	+	9715
1	-	9787
2	-	9829
1	-	9883
1	-	9989
1012	+	10062
1	+	10063
2967	-	10071
50	+	10080
439	-	10087
5222	-	10148
1	-	10178
34	-	10368
1878	-	10447
1	+	10492
652	+	10507
1	+	10559
223	+	10570
1	-	10662
322	-	10727
1785	-	10795
573	+	10825
731	-	10870
821	-	11060
1	+	11134
2520	+	11171
1	-	11226
314	-	11248
1	+	11257
248	+	11559
1	-	11769
2893	+	11820
1	+	11821
1	-	11830
108	-	11882
1	-	12118
882	-	12148
219	+	12273
1137	-	12507
2513	+	12610
153	-	12615
543	+	12759
2	-	12790
1	+	12840
1	+	12938
172	-	12944
19	-	12967
486	-	12971
1	-	12972
317	+	13009
135	-	13095
1	+	13117
415	-	13181
557	-	13210
873	+	13234
697	-	13271
1	-	13284
854	+	13297
20	+	13475
133	+	13477
648	-	13483
1	+	13492
1	+	13622
286	-	13779
117	+	14085
997	-	14093
493	+	14196
1	+	14353
1	+	14452
1	+	14506
2	+	14563
1	+	14593
2	+	14617
1	+	14627
1	+	14636
454	-	14700
1	-	14786
250	-	14802
1	-	14829
1	-	14904
1	+	14912
1	-	14927
1	+	14958
1	+	14984
38	-	15004
898	-	15030
1	+	15049
1	-	15093
1	-	15094
3434	+	15104
1	+	15106
1	-	15112
2896	-	15119
1	+	15127
1	+	15154
1	-	15213
1	+	15229
1	+	15230
1	-	15244
42	-	15268
1	-	15271
905	-	15285
1	-	15288
1075	+	15296
1	-	15302
1	-	15346
1	-	15357
7236	-	15409
1	-	15476
961	-	15498
1	-	15508
1	-	15524
391	+	15550
1	-	15560
1	-	15573
1	-	15580
1	-	15591
289	+	15662
171	+	15667
2232	-	15676
2	+	15682
1	-	15715
1	-	15834
1	+	15891
580	+	16025
1897	+	16298
1	-	16346
1	-	16515
1	+	16890
1	+	16916
1	+	16918
1	-	16986
5	+	17109
1	+	17134
1	+	17206
1	-	17225
1	+	17230
1	-	17464
1	-	17489
1	-	17581
1	-	17597
354	+	17821
1	+	17906
1	-	17973
346	-	18034
244	-	18071
656	+	18248
1230	-	18401
1	-	18607
11	-	18740
1	+	18747
936	-	18840
1	+	18842
71	-	18935
250	-	18955
83	+	18964
1911	-	18971
1	+	18992
1	+	18993
1	+	19089
1	+	19124
738	+	19148
1	+	19224
1	-	19392
1816	-	19409
1	-	19493
1	+	19505
1	-	19572
1	+	19572
1	+	19593
1	+	19627
1	-	19673
1	+	19705
1	+	19726
2	+	19728
1	+	19734
1	+	19744
2901	+	19752
506	-	19760
1	+	19774
1	-	19795
1	+	19806
1291	+	19837
1	-	19858
1	+	19869
1	+	19920
1	-	19924
1	+	19953
1	-	19997
1	-	20014
1	-	20026
678	+	20051
1	+	20061
1864	+	20066
1	+	20104
2	+	20179
1	-	20188
831	+	20243
1	+	20244
591	+	20291
1	-	20299
1	-	20318
3	+	20410
1	-	20417
1	+	20429
2592	-	20438
457	+	20447
2	+	20450
1337	+	20490
2	-	20518
2232	-	20519
1	-	20529
1191	+	20547
664	-	20547
2156	-	20616
259	+	20666
358	-	20669
1	-	20699
1	+	20736
1	-	20754
5515	+	20804
1	+	20805
1	+	20862
1	+	20876
1	-	20909
132	+	20938
1	+	20978
404	+	21016
286	-	21024
1	+	21031
113	-	21034
1	+	21039
1	+	21052
1	+	21067
1883	+	21072
319	-	21080
2	+	21094
12	+	21099
282	-	21175
1	+	21186
1	+	21206
5407	+	21226
1	-	21235
52	-	21249
1	+	21325
2	-	21393
1	-	21438
1	-	21440
1	-	21523
1	-	21543
1	-	21553
1	+	21829
1522	+	21833
47	-	21837
65	+	21877
283	+	21927
172	+	22059
5	+	22080
178	-	22088
1642	-	22108
1	-	22119
734	-	22158
1	+	22225
847	+	22318
1	-	22460
146	-	22461
444	+	22485
1	-	22535
1	-	22557
1329	-	22585
374	+	22701
282	-	22747
1297	+	22985
4256	-	22993
70	-	22995
1	-	23195
2	+	23205
3584	+	23207
4010	+	23230
1	+	23231
1	+	23256
1703	+	23294
1	-	23428
1	-	23433
1	+	23444
1	+	23466
2	+	23507
13	+	23515
659	-	23515
1	+	23580
1	+	23638
6957	+	23650
63	+	23664
1	+	23696
1	+	23706
1	+	23707
5	+	23729
1	+	23736
1	-	23747
1	-	23790
1	-	23830
3930	-	23831
1	-	23849
1	+	23883
605	+	23917
895	-	23928
1	+	23974
1	-	23982
1	-	23993
936	+	23993
2162	-	24001
1	-	24054
1	-	24147
1	-	24149
1	-	24194
1	-	24201
1	-	24215
1	-	24231
1	-	24249
1	-	24269
1	-	24286
4920	+	24324
1	+	24325
2	+	24451
3	+	24489
1148	-	24501
716	+	24513
27	+	24522
764	-	24530
274	+	24556
1	+	24632
1	-	24640
1	-	24643
326	-	24665
1087	-	24670
1	-	24784
88	+	24829
1	-	24835
408	+	24912
11	-	24929
1	-	24974
1	-	25131
2	+	25165
88	-	25175
1	+	25236
1	+	25257
2450	+	25293
1	+	25339
474	+	25344
1	+	25462
2	+	25473
637	+	25495
6593	+	25570
1	-	25580
1	+	25599
1495	+	25606
1	+	25654
302	-	25663
1	+	25695
1	+	25746
1	+	25748
1	+	25753
1	-	25776
1	+	25826
1	+	25883
1	+	25900
1	+	25915
1	-	25925
1	+	25927
5348	+	25929
25	-	25937
1	+	25949
1	-	25993
1	-	26060
1	+	26065
681	+	26109
336	+	26116
1	-	26117
1	-	26143
1	-	26173
1	-	26181
2	-	26191
1	-	26214
1	-	26219
2	-	26263
2	-	26282
1	-	26283
1	+	26331
1	-	26339
1	-	26345
1819	-	26389
1091	-	26397
1	+	26431
225	-	26434
1219	+	26436
561	-	26444
1	-	26470
1	-	26492
430	-	26576
431	-	26664
599	-	26734
670	+	26804
77	-	26961
304	+	26985
269	+	27015
1	+	27201
757	-	27209
1	+	27231
1	+	27295
930	+	27316
353	-	27354
1	-	27464
1	+	27539
1	-	27594
1	-	27602
2102	-	27683
1	-	27706
1	-	27755
1	-	27773
1	-	27810
593	-	27820
276	-	27825
121	+	27912
140	+	27945
1	+	27947
623	-	28015
289	-	28092
41	+	28174
22	-	28182
1	-	28453
143	+	28534
1	+	28581
1	+	28591
54	-	28595
2	+	28670
1	+	28692
1	+	28731
3	+	28732
1	-	28954
1	-	28973
1	-	28981
1	-	28998
1	-	29053
1	-	29159
1	-	29186
1	-	29280
1	-	29287
1	+	29346
1	+	29402
1	-	29429
1	+	29549
6	-	29627
1896	+	29749
1	+	29750
1	+	29820
11836	-	29831
1	-	29833
1	+	29854
1	-	29863
1	+	29884
1	+	29885
1	+	29948
2	-	30023
3103	+	30028
1	-	30043
1	+	30048
1	+	30072
1	-	30080
1	+	30102
1	+	30103
1	+	30108
1	+	30132
1	+	30139
1	+	30141
2	+	30144
1	+	30163
2	+	30216
1	-	30217
1	+	30226
1186	-	30258
1	-	30265
1	+	30275
1	-	30283
3	+	30287
1	+	30292
1	+	30308
1	+	30327
2	+	30334
1	-	30342
1	+	30344
571	-	30347
1	-	30350
1	+	30374
1	-	30396
1	-	30397
1	-	30400
1	+	30418
1	-	30436
1	-	30476
344	+	30513
1	-	30521
1	-	30539
1	-	30551
2	-	30601
1	-	30611
1	-	30620
1	-	30627
1	-	30632
1	-	30640
1	-	30647
1	-	30654
1	-	30694
941	-	30699
1	-	30714
273	+	30727
1	-	30733
1382	+	30735
3748	-	30743
348	+	30770
1338	+	30775
9561	-	30778
9022	-	30785
1	+	30801
1	+	30804
376	+	30806
1	-	30814
1	-	30815
1	+	30815
1	-	30823
457	-	30877
2561	-	30928
1	-	31095
33	-	31205
515	+	31230
1088	-	31301
8	+	31400
154	+	31408
236	-	31408
372	-	31410
2	+	31719
1	-	31899
1	+	32206
1	-	32615
2666	+	32699
221	-	32707
883	-	32746
1	+	32778
1	+	32782
1	+	32795
1055	+	32803
688	+	33125
5572	+	33157
1	+	33158
477	-	33176
1	+	33190
1	-	33231
1	+	33548
1	+	33564
1	-	33588
525	-	33603
1	+	33816
1	+	33851
1	-	34002
2	+	34135
1	+	34282
1	+	34296
1	+	34297
1	+	34326
1	+	34361
1	+	34383
1	+	34387
1	+	34427
1	+	34475
1	+	34494
1	-	34533
1	-	34597
1	-	34601
2	-	34739
1	-	34742
1	-	34744
1	+	34748
1	-	34758
2	-	34823
1	+	34840
1	-	34870
1	-	34927
1	+	34993
2	+	35007
1	-	35008
1	+	35029
1	-	35335
1	+	35351
1	-	35377
1	-	35457
1	-	35538
2	-	35561
3	-	35640
1350	-	35647
1	-	35690
1	-	36209
1671	-	36348
2	-	36373
1	+	36386
439	-	36417
153	+	36457
330	-	36465
286	-	36472
5	+	36624
985	+	36626
512	-	36629
1	+	36725
1	+	37016
1	+	37150
161	+	37241
2	-	37249
8	+	37289
1	+	37572
451	+	37638
1	-	37658
3	+	38147
1	-	38267
338	+	38754
40	-	38762
863	+	38788
1	-	38885
588	+	39017
1	+	39024
1	+	39416
109	-	39425
374	+	39462
3194	+	39494
3	+	39495
96	-	39500
2	-	39503
1561	+	39699
106	-	39707
229	+	39914
3	-	39988
1	+	40001
1	+	40098
1	-	40270
1	-	40295
1	+	40326
1	-	40348
1	-	40371
1	+	40412
1	+	40422
1	+	40433
1	+	40443
1	-	40446
1	+	40467
1	-	40494
1	+	40517
1	-	40552
1	-	40593
1	-	40721
1	+	40793
51	+	40794
1389	-	40899
273	+	41069
360	+	41075
1	-	41148
389	+	41256
756	+	41451
81	-	41459
1	+	41659
1	-	41663
128	+	41880
1	-	41949
1	-	41969
1	+	41977
235	+	41998
1	-	42019
2	-	42032
1234	-	42033
1	+	42070
873	-	42103
5991	-	42122
2327	-	42129
348	+	42138
3395	-	42146
1051	-	42271
1	-	42275
1	+	42275
2848	+	42279
1	-	42362
3	-	42427
533	-	42428
2628	+	42481
1	+	42482
1	+	42686
2	+	43116
2	+	43216
1	+	43232
1	+	43237
1	+	43246
1	+	43327
1	+	43343
1	-	43406
1	-	43431
1	+	43443
1	-	43449
1	+	43508
656	-	43529
1	-	43577
1	-	43593
1	+	43593
2	-	43606
1	-	43615
1	-	43645
1	-	43668
1	-	43855
1	+	43856
1	+	43889
1	-	43914
462	+	43915
748	-	43923
1	-	44015
4866	-	44170
141	-	44284
1009	-	44463
34	-	44566
1	-	44661
1	-	44665
873	+	44684
2	+	44883
864	-	44985
1	-	45097
1	+	45222
1	+	45238
728	+	45257
1	+	45292
1	+	45418
1	-	45426
1	+	45491
1	-	45562
78	-	45599
1	-	45625
1453	-	45710
1	+	45923
1	-	45928
1	-	45943
1	+	46003
1	+	46034
45	+	46162
29	-	46170
1	+	46440
1	-	46448
45	-	46530
1	-	46534
4	+	46547
1	-	46659
1	+	46716
1	-	46734
1	+	46744
1	+	46757
1	+	46839
1472	-	46847
43	+	46955
1	-	47067
1	-	47093
1	+	47104
1258	-	47181
1	-	47202
89	-	47204
1	-	47294
1	-	47315
1	-	47371
1	-	47467
101	+	47718
1	+	47909
21	+	47934
82	+	48115
1	+	48238
220	-	48239
1	+	48275
417	-	48289
1	+	48293
225	-	48318
1	+	48332
460	-	48340
2	+	48377
2	+	48411
1	+	48412
1	+	48416
2	+	48424
1	+	48433
1	+	48435
1	+	48445
1	+	48498
1	+	48506
1	+	48508
1	+	48517
1	+	48523
1	+	48546
5652	+	48551
1	+	48586
1	-	48601
1103	+	48638
135	-	48646
1	-	48702
321	+	48714
371	-	48722
1933	+	48744
6288	-	48752
1	-	48756
1	-	48777
229	+	48779
1	-	48901
1074	+	48905
4	-	48908
1	-	48913
1	-	48924
1065	+	48951
1	-	48954
1	-	48957
1540	-	48959
109	+	48974
859	+	48993
2	+	49046
163	+	49105
1027	+	49146
264	+	49203
152	-	49318
391	+	49424
2007	-	49451
1	+	49493
265	-	49498
463	+	49587
1728	-	49733
514	+	49774
28	+	49779
259	+	50030
601	+	50142
1	+	50143
1	+	50146
1	-	50364
1	+	50489
661	-	50543
945	+	50620
90	+	50798
484	-	50806
1	-	50832
1	-	50992
59	-	51049
1433	+	51147
577	-	51155
343	-	51162
184	-	51293
1	+	51301
105	+	51317
1387	+	51356
1	-	51498
1101	+	51507
1623	+	51545
389	+	51582
1	+	51686
360	-	51783
1321	-	51863
1	-	52349
1	+	52370
1	+	52435
1	+	52440
1	+	52455
1	+	52540
1	+	52608
1	+	52675
1	-	52721
1	-	52731
1	+	52731
1	-	52736
1	+	52797
1	+	52802
1	-	52810
1	-	52918
1	-	53030
1	-	53088
1	-	53137
2	-	53176
1	-	53329
1	-	53522
1	-	53908
2	+	54434
1	+	55086
1	-	55143
1	+	55879
2	-	55939
2	+	55952
1	+	56019
1	-	56207
1	-	56290
1	-	56293
3	-	56300
1	-	56305
1	+	56311
1	+	56513
1	+	56525
1	-	56627
1	-	56763
1	-	56983
1	-	57213
1	-	57265
1	+	57599
1	+	58015
1	-	58023
1	+	58164
1	-	58167
6	-	58228
1	+	58382
1	+	58399
1	+	58449
1	-	58557
2	+	58559
1	+	58604
1	-	58686
1	-	58693
1	-	58723
1	-	58760
1	-	58827
1	-	58832
4	-	58835
1	-	58885
7813	+	58899
1	+	58902
4994	-	58907
1	+	58997
1	+	59017
2742	+	59100
150	+	59198
1008	-	59206
1	+	59218
1	+	59228
1	-	59236
1	+	59276
1	+	59338
1	+	59347
2	+	59355
1	-	59382
1	+	59390
218	-	59398
1	+	59401
1	-	59405
1	+	59439
1	-	59449
1	+	59465
1	-	59507
1	+	59526
1	+	59545
1	-	59560
1	-	59625
1	+	59645
1	-	59653
1	+	59674
1	-	59720
1	+	59741
1	+	59755
1	-	59761
1	-	59769
2	-	59806
1	-	59839
1	-	59887
830	-	59900
787	-	59910
130	+	59975
121	+	60010
1	+	60014
1100	-	60024
203	+	60061
342	+	60074
55	+	60114
1	-	60160
557	+	60200
1	-	60212
3	+	60283
1	+	60337
53	-	60374
2	-	60562
309	+	60610
990	-	60618
555	-	60630
257	+	60694
895	+	60759
161	+	60815
1	-	60831
1	-	60908
1081	+	60913
381	-	60921
1297	+	60925
1	+	61101
1	+	61113
139	-	61138
1	+	61148
488	-	61380
1	+	61675
1	-	61699
1	-	61704
19	+	61921
1	-	61928
610	-	61929
1	+	61973
1	+	62108
1	+	62277
1	-	62467
1	-	62494
1	-	62522
3	+	62529
53	-	62727
1	-	62759
5676	-	62766
1	+	62768
1	+	62794
487	-	62794
955	+	62808
1125	+	62990
57	+	62995
1221	-	62998
2257	-	63003
1494	+	63108
6	+	63133
574	+	63138
500	-	63154
2189	-	63247
7	+	63270
75	+	63334
3	+	63440
407	+	63458
25	-	63466
107	-	63473
1139	+	63536
270	+	63660
9	+	63704
235	-	63711
1	+	63918
1	+	63973
1	+	64019
241	-	64104
1	+	64136
1	+	64171
357	+	64206
1	-	64260
2002	-	64367
1	-	64400
1	+	64416
3	+	64452
1	-	64506
1	+	64527
484	-	64534
1	-	64535
1	+	64552
1	-	64613
1	-	64736
1	+	64824
1	-	64826
2417	+	64829
1	+	64851
1	+	64884
1	+	64930
1	-	64940
347	+	65008
97	+	65024
1	+	65030
461	+	65061
1	+	65066
1	-	65069
1031	+	65098
1	+	65100
1	-	65101
1	-	65107
1	-	65117
1	+	65137
1	-	65147
1	-	65152
1	-	65158
1467	-	65187
23	-	65218
1	-	65221
1	-	65334
1	-	65335
1	+	65528
182	+	65600
1	+	65601
857	+	65606
1169	-	65614
1081	+	65639
138	-	65642
5367	+	65687
88	-	65695
116	-	65703
1202	-	65758
503	+	65812
2803	+	65838
1	+	65839
1	+	66137
2	+	66187
1	+	66224
1	+	66234
1	+	66248
708	+	66249
1	-	66257
1017	-	66278
4530	+	66309
10	-	66317
1	+	66317
131	-	66344
1	-	66452
1	-	66464
1	-	66511
1	-	66518
1728	+	66519
40	-	66539
1	+	66648
6830	-	66733
2	-	66765
1	+	66912
264	-	67010
2922	+	67124
1	+	67179
575	-	67217
1	+	67266
1	+	67329
1	+	67334
130	+	67399
1	-	67400
4084	-	67407
976	+	67465
1802	-	67466
1	-	67509
3	+	67530
1	-	67535
1	-	67536
1355	+	67554
2282	-	67562
1	-	67595
1	-	67612
1	-	67623
2	+	67646
1	+	67683
1	-	67691
1599	+	67919
1	+	67944
2174	+	68010
1	-	68069
1	-	68089
101	-	68090
1	-	68132
469	+	68167
165	-	68184
538	-	68241
50	+	68340
1	-	68358
1831	+	68633
63	-	68636
1	-	68759
442	-	68760
209	-	68853
282	+	68995
1	-	69003
206	-	69008
3	+	69256
1	-	69380
1	+	69469
1	-	69567
408	+	69591
2	-	69600
8	-	69637
1	-	69658
1	-	69783
1	+	70002
131	+	70128
2	-	70137
331	+	70211
3358	+	70345
603	-	70353
1346	+	70429
3193	+	70448
2	+	70449
272	+	70683
1	-	70711
990	-	70718
1	-	70726
7952	+	70733
1	+	70734
1167	-	70741
1	-	70797
650	-	70822
542	-	70832
2	-	70834
4	+	70856
441	+	70858
75	+	70947
31	+	71047
1285	-	71122
1	-	71169
757	-	71190
778	-	71208
203	+	71229
1243	+	71237
606	-	71245
1	-	71290
214	-	71327
1	-	71383
1	-	71425
296	+	71513
633	+	71812
1	-	71824
277	-	71870
658	+	71918
37	-	71926
135	+	71969
1	-	71994
1	-	72023
1	+	72377
1	+	72449
832	+	72470
574	-	72478
4	-	72498
1	+	72556
1	-	72612
220	-	72613
713	+	72645
1	-	72662
1	+	72664
2	-	72849
618	-	72850
7	+	72850
1	+	72853
1	+	72912
1	+	72942
1	+	72967
1	-	73026
1	+	73106
1	-	73202
1	-	73268
1	-	73329
1	+	73362
1	-	73376
1	-	73390
536	+	73586
760	+	73663
158	-	73671
1	+	73724
1	-	73762
2	+	73804
1	+	73814
1	+	73830
3	+	73846
684	-	73880
1	+	73884
3	+	73932
1138	-	73940
939	+	73956
1	+	73967
1	+	73998
4	-	74060
1	-	74062
1	+	74083
1	+	74091
2	+	74105
788	-	74188
1	-	74204
1	-	74223
1	+	74243
176	+	74269
1	-	74287
1	-	74295
1	-	74307
1	-	74309
1	-	74315
1	-	74362
1	-	74363
1	-	74365
607	-	74375
1	-	74379
3	-	74387
1	-	74418
1334	+	74470
1	-	74476
1	-	74488
1	-	74508
595	+	74568
1	-	74587
1	+	74964
512	-	74967
67	-	75026
1	+	75193
1	-	75195
1	+	75203
1	-	75212
1	+	75257
1	+	75265
1	+	75307
1	-	75310
805	+	75320
5	+	75321
1	-	75385
1	+	75612
1	+	75618
1	+	75689
1	+	75699
2	+	75707
1	-	75835
877	-	75836
1	-	75852
2	-	75904
1	+	76034
1	-	76125
2109	+	76172
1	+	76383
1	+	76391
1	-	76665
1	-	76705
1	+	77525
5	-	77648
1	+	77843
1500	-	77873
580	+	77931
1	+	77992
1	+	78154
1	+	78293
1	+	78376
3	+	78425
1	-	78554
1	+	78581
1	+	78590
2	+	78646
1	+	78745
1	+	78859
1	-	78926
1	-	78969
1	-	79008
1	-	79009
1	-	79072
1	-	79085
1	-	79113
2	-	79120
1	-	79125
1	-	79397
2	+	79602
1	+	79924
1	+	79942
102	+	80010
1	+	80047
11	-	80326
386	-	80341
1	-	80342
2	-	80387
1	-	80409
270	-	80415
1	+	80418
1	-	80422
2404	+	80561
1180	-	80569
1	-	80778
640	-	80779
800	+	80808
619	+	80865
1	+	80881
3	+	80916
1	-	80923
3428	-	80924
198	-	81143
82	-	81169
1	+	81202
1065	+	81256
1	+	81257
2	+	81260
1	-	81357
2123	+	81359
1	+	81361
139	-	81366
1	+	81429
1	+	81432
1	+	81435
1380	-	81449
1	+	81451
1	+	81453
1	+	81465
1	+	81467
1	+	81472
2	+	81494
2	+	81498
1	+	81521
7899	-	81551
1	-	81560
1	+	81568
1485	+	81647
2	+	81648
1	+	81710
1	+	81720
1323	-	81728
1	-	81749
2	+	81795
1180	-	81803
16573	-	81844
1	-	81861
1616	+	81882
1	-	81882
1	-	81884
665	+	81916
122	-	81924
1	-	81933
125	+	81946
365	-	81954
1	-	81959
1849	+	82022
703	+	82023
2636	-	82030
696	-	82051
1	-	82105
3243	-	82107
1	-	82112
322	+	82121
3	-	82128
1	-	82129
1	-	82155
89	-	82160
2	-	82172
1	+	82283
1	+	82416
1	+	82477
1	+	82606
1	+	82624
882	+	82685
1	-	82698
1	+	82723
5	-	82746
1	+	82778
1780	+	82844
668	-	82852
2291	-	82857
1	+	82880
1	+	82959
1	-	82967
1	+	83010
1	+	83049
1290	-	83075
1	+	83106
6865	+	83110
1	+	83111
1	+	83118
54	-	83118
1694	-	83125
1	+	83132
1	+	83140
2	-	83227
1166	-	83228
1	+	83238
1	-	83339
1	+	83354
1	+	83464
1	-	83472
3	-	83479
1	-	83482
240	+	83511
2597	+	83541
1	+	83634
1132	+	83660
881	+	83671
1	+	83691
1	+	83746
1	+	83787
1	+	83800
1	+	83809
1	+	83846
2	+	83847
1	+	83888
2	+	83900
1	+	83904
1	+	83906
1	+	83947
26	+	83959
1	-	83984
679	+	83986
259	+	84036
9	-	84078
1	-	84112
1	-	84138
1	+	84167
271	+	84245
1	-	84249
1134	+	84251
1	-	84251
1	-	84259
1	-	84260
1	-	84266
1	-	84274
1	-	84278
127	+	84316
1	+	84319
316	+	84377
639	-	84384
1	-	84445
29	+	84491
1399	+	84647
1625	-	84655
1	+	84783
4717	-	84788
365	-	84945
3116	+	84986
27	+	85004
63	-	85024
2413	+	85044
1	+	85046
42	+	85141
1	+	85367
1	+	85374
1391	-	85487
462	-	85575
2	+	85616
2	+	85620
1	+	85676
77	+	85688
1	+	85743
2	+	85773
1	+	85782
294	-	86008
1	-	86021
1	-	86076
1	-	86077
1	-	86095
2888	-	86123
1	-	86134
1	-	86160
1	-	86161
655	-	86235
1	-	86237
128	-	86246
1	+	86342
67	-	86571
64	+	86677
1	+	86680
349	+	86817
1409	-	86825
120	-	86839
1	-	87119
480	-	87120
475	+	87301
1	+	87309
1	-	87373
176	-	87396
1	+	87407
458	+	87475
1	+	87477
420	-	87483
147	-	87490
1	-	87493
988	+	87531
7415	-	87539
1	-	87546
1	-	87599
1	+	87604
1	+	87611
2	+	87648
1	+	87659
1384	-	87707
1	-	87762
1	+	87845
1	-	87886
935	+	87950
1	-	87960
1	-	87997
1	+	87999
1	+	88050
536	-	88058
686	+	88069
1	+	88083
3292	-	88136
1246	-	88283
1116	+	88309
1	-	88322
1	-	88339
1	+	88369
1	-	88386
357	-	88506
1	-	88532
458	+	88601
133	+	88663
6800	-	88671
1	-	88756
1	-	88769
1	-	88899
1	-	88950
1319	-	88951
1	-	88989
1	-	89114
1	+	89271
1	+	89335
1	+	89395
2096	-	89457
1	-	89477
2133	+	89625
1	-	89631
1	-	89675
698	-	89696
978	+	90166
293	-	90174
25	+	90187
248	-	90195
1	+	90214
392	+	90219
126	+	90615
172	+	90628
1042	+	90675
475	+	90685
433	-	90703
730	-	90728
597	-	90733
228	-	90830
1	+	91010
1	+	91073
1	+	91079
1	+	91113
3	+	91131
922	-	91139
1	+	91151
1	+	91156
459	-	91164
1	+	91173
1134	+	91197
1	+	91224
176	+	91226
1	-	91234
1	+	91269
1	-	91276
1	+	91342
1	-	91375
1	-	91391
1	-	91422
1	-	91430
1	-	91435
1	-	91437
1	-	91475
1	-	91482
1	-	91485
352	+	91495
1	-	91496
1	-	91503
1	-	91505
1	-	91510
1	-	91537
1	-	91557
1106	+	91569
1	-	91576
1	+	91588
1	-	91596
1	-	91606
1	-	91731
1	-	91782
1	+	91784
141	+	91829
1	+	91872
1	-	91873
82	+	91973
960	-	91981
4757	+	93206
2030	+	93207
2571	-	93214
1	+	93232
1	+	93234
1	-	93252
1	+	93265
423	-	93360
1	+	93412
1	-	93495
874	-	93607
334	-	93614
1	-	93643
1	-	93645
2022	+	93662
1925	-	93700
1582	-	93884
1	+	93970
1	-	94060
313	+	94145
1	-	94261
2093	-	94316
1	-	94424
98	-	94506
1149	-	94510
1	+	94555
290	+	94577
166	-	94630
1	-	94732
1	+	94736
247	-	94796
1	+	94817
1	-	94825
1	+	94827
1	+	94864
1	+	94869
1	+	94908
393	+	94941
4	+	94948
613	+	95066
1188	-	95087
1	-	95118
1	-	95172
1391	+	95183
1704	-	95186
1	+	95198
1	-	95207
1	+	95214
1422	-	95217
1355	-	95252
1	-	95283
1	+	95418
1	-	95424
1	-	95466
1	-	95474
1	-	95569
1	-	95576
603	+	95656
7	+	95661
1207	+	95667
1	+	95668
1	-	95675
436	-	95677
994	+	95713
1	+	95715
337	+	95719
539	+	95787
1	-	95790
1	-	95797
[truncated: 84,178 more rows]

## Sheet: CYZ-TL2_combined_sorted
reads	strand	start position
61	-	404
123	-	607
1	+	785
67	-	902
895	+	902
16	-	903
1759	+	940
9	-	956
127	-	1065
51	+	1084
96	-	1145
77	-	1157
107	-	1226
26	-	1281
1	+	1294
1	+	1319
851	-	1334
118	+	1350
1	+	1370
672	+	1390
413	+	1407
901	+	1421
41	+	1543
593	+	1692
12	+	1746
1	-	1828
1051	+	1900
6	+	1915
448	-	1974
1574	-	1994
1	-	1996
1	-	2144
3521	-	2147
90	-	2156
74	+	2166
1158	-	2188
10	+	2198
34	+	2223
319	-	2231
278	-	2259
167	+	2503
40	-	2544
168	+	2742
52	-	2763
25	-	2824
218	+	2911
3228	-	2919
1333	-	2921
1622	-	2955
29	+	3078
105	+	3099
342	-	3111
233	-	3154
632	-	3166
84	+	3191
174	+	3260
142	-	3373
23	-	3388
127	+	3471
111	-	3474
20	-	3479
107	-	3776
109	-	3781
130	-	3846
156	-	3848
17	+	3852
844	+	3896
1170	+	3897
1	-	3902
248	-	3904
668	+	3918
192	-	3939
78	-	3949
1	+	4073
1	+	4251
1718	-	4278
48	+	4304
1	-	4342
1	-	4353
1717	+	4357
1	+	4358
2861	-	4395
592	-	4428
1	-	4477
2172	-	4504
1	-	4576
1822	-	4581
127	-	4644
33	+	4653
213	-	4696
110	+	4830
1	+	4831
161	-	4883
2861	+	4883
540	-	4891
80	+	4905
78	+	4998
1405	+	5093
127	-	5101
54	+	5106
60	-	5106
2	-	5114
135	+	5161
182	+	5195
283	-	5203
1339	-	5283
10	+	5533
1	-	5567
398	-	5569
10	+	5635
215	+	5647
855	+	6130
373	+	6240
144	-	6242
208	-	6248
530	-	6287
1	+	6320
1	-	6400
304	+	6554
699	+	6659
63	+	6661
75	+	6708
283	-	6812
282	-	6904
186	-	6955
252	+	6959
565	+	7044
392	-	7052
232	+	7113
82	-	7153
5	+	7167
241	-	7175
126	-	7215
322	-	7354
326	-	7372
99	-	7396
6	+	7450
234	+	7599
284	-	7884
410	+	7963
122	+	7987
5	-	7990
378	+	8001
26	-	8009
122	+	8124
77	-	8167
1	+	8194
30	-	8211
33	-	8212
196	-	8246
1226	+	8253
470	+	8263
25	-	8269
1	+	8294
1	+	8313
1266	+	8328
1	+	8329
2628	+	8405
406	+	8412
244	-	8448
139	-	8474
19	-	8484
6	-	8532
149	+	8885
14	-	8934
1	-	8949
23	-	8963
33	+	8976
938	-	8984
1	-	8985
14	-	8990
196	+	8990
340	-	9058
562	+	9170
523	+	9171
292	+	9238
626	+	9239
242	+	9288
134	+	9311
305	+	9353
76	-	9358
159	-	9384
181	-	9408
158	-	9423
772	+	9428
465	-	9505
1	-	9515
158	-	9526
275	-	9527
832	+	9546
1	+	9665
888	+	9709
1	+	9710
1	-	9711
1300	-	9712
129	+	9726
522	+	9734
941	-	9763
195	+	10063
189	-	10143
102	+	10161
44	+	10182
214	-	10349
61	-	10447
105	-	10469
222	+	10492
243	+	10502
111	-	10510
135	-	10514
82	-	10515
74	-	10537
163	+	10576
60	-	10579
1	-	10582
129	-	10694
475	-	10778
9	-	10803
165	+	11121
29	-	11121
14	-	11214
1	+	11355
506	+	11447
139	+	11452
50	+	11467
67	+	11559
271	+	11639
37	-	11890
341	-	11990
209	+	12147
119	+	12585
26	-	12593
155	+	12595
66	+	12611
17	+	12622
74	-	12630
76	+	12639
170	+	12855
223	+	12936
29	+	12938
100	+	12943
25	-	13077
106	+	13106
142	+	13120
331	+	13194
168	+	13202
19	+	13233
296	+	13447
213	+	13475
55	-	13483
224	+	13766
63	+	13841
441	+	13853
289	+	13939
59	-	13969
364	+	14024
31	+	14050
10	+	14196
923	+	14198
1	-	14199
142	-	14317
297	-	14363
71	+	14365
100	+	14367
462	-	14368
380	-	14373
223	+	14375
129	-	14440
361	-	14509
153	+	14543
1560	+	14568
357	-	14576
211	+	14626
1	+	14908
1998	+	14910
1	+	14919
1028	-	14927
1631	+	15104
1	+	15106
113	+	15277
2400	-	15285
2594	-	15304
725	+	15328
1	-	15409
16	+	15490
85	-	15493
586	+	15550
56	-	15558
1	-	15608
365	+	15667
264	+	15668
14	-	15675
69	-	15676
18	-	15684
1	-	15731
192	-	15898
158	+	16031
83	+	16073
165	-	16194
441	+	16214
66	-	16306
671	+	16355
108	-	16936
1	+	17120
1	-	17390
2	-	17600
33	+	18036
40	-	18044
213	-	18054
133	-	18180
163	+	18214
206	+	18235
57	-	18314
19	+	18324
1	-	18357
58	+	18391
293	+	18401
36	-	18402
111	-	18408
202	-	18409
253	+	18410
5	-	18423
90	+	18447
23	-	18552
31	-	18557
80	+	18607
335	-	18615
196	-	18644
276	+	18895
202	-	18921
538	+	18947
117	-	19034
660	-	19080
433	+	19342
1425	-	19469
196	-	19509
1868	-	19511
209	-	19597
114	-	19637
153	-	19673
187	-	19707
211	+	19722
1	+	19728
1245	+	19752
1	+	19773
1091	-	19814
1987	+	19837
1	+	19938
54	-	19971
898	+	19982
812	-	19991
1190	-	19997
1	+	20023
715	-	20023
44	+	20061
898	+	20076
2879	-	20139
1	-	20151
954	+	20229
1	-	20252
1	-	20295
1	-	20299
1406	-	20339
959	+	20409
363	+	20436
1452	-	20438
1	+	20447
1	+	20500
1757	-	20555
587	+	20612
204	-	20615
463	-	20616
231	+	20667
55	-	20674
259	-	20731
189	+	20763
309	-	20765
624	+	20770
263	-	20771
68	-	20783
255	-	20877
2370	+	20894
190	-	20905
407	+	20974
50	+	20984
659	+	20993
11	-	21080
1	+	21095
2774	+	21105
1	+	21114
1	+	21127
1	+	21150
26	-	21163
1	-	21218
1	-	21233
1782	-	21234
630	+	21241
1728	-	21249
1	-	21324
2379	-	21438
1	-	21439
330	+	21556
1	-	21564
37	+	21698
181	-	21785
67	+	21848
655	+	21849
274	-	21858
14	-	21951
27	+	22011
199	-	22093
80	+	22212
260	+	22251
236	-	22261
10	+	22292
32	-	22435
219	-	22706
194	+	22739
59	-	22744
390	-	22916
1	-	22983
452	+	22985
2204	-	22993
110	-	23048
304	-	23055
307	+	23087
255	-	23095
1034	+	23133
61	-	23193
173	+	23201
152	-	23213
358	+	23264
200	+	23365
3	+	23430
163	+	23442
210	+	23444
105	-	23452
626	+	23507
1	+	23541
1	-	23606
1	+	23763
1	+	23842
588	-	23860
1	-	23888
1	+	23891
1739	+	23935
1	+	23975
1577	-	24039
476	+	24059
1	-	24230
454	+	24356
362	-	24364
312	+	24367
404	-	24419
1	+	24443
4	-	24451
1	-	24472
328	+	24494
355	-	24502
159	-	24564
81	+	24647
1	+	24671
71	+	24681
135	+	24683
2	-	24689
1	-	24691
140	+	24728
48	+	24729
282	-	24736
9	-	24746
180	-	24761
388	-	24798
89	+	24921
356	+	24974
74	-	24982
117	-	25173
1	+	25208
734	+	25299
1	+	25321
137	-	25352
874	-	25360
450	+	25414
199	-	25522
1	+	25568
3793	+	25575
1	+	25576
1	-	25607
1353	+	25647
188	-	25707
1	-	25761
32	+	25768
1	+	25769
1	+	25826
1	-	25834
1	+	25895
1198	+	25928
6381	+	25929
2	+	25931
150	-	25936
1052	-	25937
1	-	25947
279	+	25949
528	+	25970
1756	+	25978
990	-	25993
1	+	26029
1	-	26037
555	+	26052
1	+	26057
809	-	26156
1	+	26199
1900	-	26224
1	-	26263
232	+	26277
37	+	26333
149	+	26335
1	-	26339
405	-	26341
1	-	26344
454	-	26371
289	-	26382
452	+	26431
25	-	26436
1	+	26484
307	-	26493
208	-	26672
52	-	26694
169	+	26763
297	-	26772
82	-	26773
270	-	26790
96	+	26804
295	-	26812
288	+	26936
136	-	26944
382	-	27681
52	-	27853
44	-	27887
18	+	27907
7	+	28009
81	-	28017
226	+	28069
21	+	28070
66	-	28076
22	-	28078
21	+	28084
52	+	28221
76	-	28293
264	-	28307
531	+	28503
4	-	28534
263	-	28584
1	+	28675
111	-	29739
1175	+	29749
1235	+	29820
409	-	29924
1	-	29997
631	-	30031
302	-	30046
1	+	30214
24	-	30222
1	+	30226
2	-	30263
949	-	30264
2181	+	30334
56	-	30342
1	-	30365
404	-	30382
1	-	30406
366	+	30455
1240	+	30457
1	+	30458
715	+	30513
1467	-	30544
1	-	30591
434	+	30593
702	-	30627
291	+	30629
28	+	30631
281	+	30677
8	-	30686
1945	-	30694
1	-	30702
296	+	30725
1758	-	30733
1628	+	30735
1	+	30737
9800	-	30743
287	+	30770
281	+	30777
23	-	30778
131	+	30801
30	+	30804
837	-	30804
61	-	30811
69	+	30823
511	+	30859
285	-	30877
158	+	30938
364	+	30997
15	-	31005
488	+	31082
42	+	31197
245	+	31298
10	+	31305
104	+	31364
226	-	31366
107	+	31408
313	-	31418
80	-	31426
1	+	32146
1	-	32396
323	+	32699
466	-	32707
561	+	32718
291	-	32868
102	+	32944
214	-	32944
334	-	32993
228	-	32998
46	+	33125
1	+	33157
113	-	33182
89	+	33330
146	+	33564
91	+	33702
1	+	33784
57	-	34243
59	-	34254
1	-	34418
1	+	34512
1	-	34520
3	-	34633
1	-	34734
1	-	34748
1	-	34943
1	-	35050
1	+	35152
1	-	35265
610	+	35275
256	+	35349
606	+	35449
1	-	35583
537	-	35588
1	-	35613
507	-	35614
645	+	35614
749	+	35635
61	+	35654
209	-	35791
62	+	35836
287	-	35843
82	+	35964
328	+	35965
12	+	36040
35	+	36065
51	-	36239
67	+	36321
168	+	36330
177	+	36391
283	-	36405
283	+	36433
178	+	36447
560	+	36457
357	+	36463
124	+	36464
355	-	36465
114	-	36472
717	-	36645
165	+	37007
111	+	37015
371	-	37136
81	-	37249
200	+	37253
34	-	37304
894	+	37448
1	+	37833
1	+	37887
213	-	38463
541	+	38648
56	+	38723
331	-	38796
26	+	38844
318	-	38852
178	+	39031
9	-	39036
117	-	39039
268	-	39075
393	+	39276
1	+	39278
1	+	39354
91	+	39416
321	+	39429
1	+	39437
70	-	39480
114	+	39487
198	-	39495
166	-	39496
71	+	39539
398	+	39563
466	+	39699
120	-	39707
5	+	39732
140	+	39751
1	+	40197
1	-	40420
553	+	40864
292	-	40873
474	+	40891
59	-	40894
1	-	40928
58	+	40993
81	-	41047
293	+	41069
1	-	41130
84	-	41148
240	-	41191
77	+	41199
58	+	41206
165	-	41207
1030	-	41251
245	+	41272
158	-	41559
1	-	41699
207	-	41734
157	-	41852
903	+	41865
1	-	41874
1	+	41938
683	-	42041
665	+	42054
577	-	42103
1921	-	42297
30	+	42467
1	-	42793
1	-	42998
1	+	43034
1	-	43170
1	+	43273
1	+	43341
637	-	43447
5	-	43451
558	+	43486
226	-	43504
2	+	43651
9	+	43656
502	-	43663
1726	+	43723
1	-	43733
506	+	43739
101	+	43781
647	-	43845
1247	-	43923
1	-	43956
1865	-	43981
449	-	44026
311	+	44104
54	-	44164
334	-	44171
104	+	44234
1	-	44279
401	-	44306
314	+	44320
32	-	44327
62	+	44569
69	-	44574
59	+	44600
242	+	44626
73	+	44647
29	+	44672
367	-	44721
183	+	44753
169	+	44761
355	-	44792
466	+	44860
277	-	44961
32	-	45038
117	-	45069
354	+	45097
1	+	45098
21	-	45238
794	+	45308
321	-	45339
353	+	45535
400	-	45544
356	+	45694
555	-	45698
1030	-	45738
1	-	45945
46	+	46195
1	-	46476
1	-	46502
1	-	46524
1	+	47043
2	-	47181
2	-	47183
1	-	47225
76	-	47267
1	+	47327
1	-	47836
255	+	48123
28	-	48263
1	+	48281
1	+	48304
137	-	48336
1	+	48365
1	+	48412
1	+	48426
1	+	48435
1	+	48441
440	+	48467
846	+	48551
554	-	48554
127	-	48559
592	-	48577
1	+	48587
761	+	48644
361	-	48646
350	+	48726
1269	+	48744
53	+	48750
14176	-	48752
1	-	48826
451	-	48894
1	-	48908
1	-	48924
9	+	48946
38	+	48951
12	-	48959
126	+	48981
41	+	49001
329	-	49113
2	-	49188
27	+	49217
65	-	49253
89	+	49277
80	+	49365
1	-	49372
196	-	49373
1	-	49429
110	-	49432
119	-	49488
12	-	49535
93	+	49547
197	+	49587
106	-	49646
20	-	49692
32	+	49743
323	+	49745
174	-	49788
76	-	49795
6	+	49860
377	+	50036
228	+	50068
38	-	50068
135	+	50083
378	+	50136
94	-	50150
1	-	50164
41	+	50326
1	+	50472
813	+	50520
1	+	50535
102	+	50609
232	-	50617
77	-	50628
3	-	50674
24	-	50692
538	+	50798
259	+	50996
71	+	51054
3	+	51075
199	-	51084
325	+	51089
66	-	51162
5	+	51173
17	+	51295
129	+	51396
242	-	51758
364	+	51762
135	-	51790
478	+	51831
1	-	52603
1	+	52832
1	-	53152
1	-	53181
1	-	53193
1	-	53256
1	-	53338
1	-	53571
2	-	53986
1	+	54741
1	-	56554
2	+	57062
1	-	57097
1	-	57357
1	+	57618
1	-	58121
1	+	58211
804	-	58227
207	-	58272
1	+	58282
1	+	58337
1	-	58889
1	+	58894
393	+	58899
11	-	58907
1	+	58916
21	-	58997
930	+	58997
294	-	59005
50	+	59033
818	+	59178
1356	+	59198
1	+	59204
207	-	59205
661	-	59206
3655	+	59312
308	+	59331
693	+	59390
1	-	59452
1	+	59465
415	-	59466
1127	+	59477
1	+	59509
113	-	59523
1	+	59527
1	-	59579
35	+	59639
1345	-	59647
1375	-	59709
363	+	59736
488	+	59786
1	-	59803
274	+	59936
1	-	59996
28	-	60004
105	+	60031
1	-	60048
232	+	60258
32	-	60309
528	-	60327
245	-	60360
40	-	60572
46	-	60634
1209	+	60644
108	-	60702
523	+	60718
227	-	60780
159	-	60781
816	+	60823
9	-	60831
224	+	60906
345	-	60921
45	-	60928
369	-	60984
1	+	61280
54	-	61524
11	+	61576
256	-	61592
2	-	61691
1	+	61711
369	+	61921
135	-	61929
1	-	61939
19	+	61955
281	+	61992
41	-	62088
1	-	62113
16	+	62254
512	+	62439
9	-	62599
52	+	62723
12	+	62763
207	+	62768
351	+	62779
293	-	62787
1	-	62789
531	-	62816
140	+	62829
77	+	62847
282	-	62860
367	-	62952
19	+	62969
174	-	62971
54	+	62995
279	-	63003
7	+	63012
172	+	63138
11	-	63278
40	+	63351
81	+	63440
846	-	63466
45	+	63633
124	-	63640
266	-	63647
77	+	63660
81	-	63663
193	-	63678
484	+	63774
9	-	63940
127	+	64003
509	+	64067
1	+	64068
730	-	64075
19	+	64096
220	-	64174
551	+	64233
998	+	64252
944	+	64290
410	+	64296
762	+	64297
1	-	64483
635	+	64587
1	+	64649
1560	+	64664
1	+	64816
1	+	64889
179	+	64951
2714	-	64959
1	-	64982
148	+	65024
1298	-	65033
194	+	65061
1	-	65063
693	+	65098
3592	-	65106
345	+	65179
75	+	65195
818	-	65239
139	+	65267
260	-	65497
566	+	65531
3301	+	65606
254	-	65614
251	+	65805
28	+	65809
216	-	65812
142	+	65820
552	+	65851
2003	-	65859
90	-	66128
544	+	66248
56	+	66249
154	+	66254
332	+	66270
1	-	66315
117	-	66317
42	-	66356
114	-	66518
1923	-	66520
1	-	66527
277	+	66634
1670	-	66642
322	+	66657
1	-	66680
521	-	66728
1	-	66753
275	-	66771
264	+	66782
545	-	66930
198	-	66959
1	-	66981
165	-	67037
10	+	67059
546	-	67163
253	-	67228
169	-	67302
172	+	67329
437	-	67337
114	+	67381
1	-	67384
292	+	67391
347	-	67399
658	-	67407
837	-	67473
650	-	67562
191	+	67784
457	-	67863
378	+	67893
379	+	67919
1	-	67926
2404	-	67927
433	+	67942
332	-	68004
119	-	68090
53	-	68241
1	+	68312
18	-	68512
118	-	68562
1406	+	68633
120	-	68636
279	-	68641
443	+	68652
76	+	68673
50	-	68682
235	-	68856
161	+	69005
203	+	69050
1	+	69052
9	-	69060
1	-	69061
1	+	69196
13	+	69298
4	+	69396
140	-	69734
186	+	70212
224	+	70264
328	+	70345
369	-	70353
472	+	70417
53	+	70447
65	-	70711
124	+	70712
1776	+	70733
201	-	70741
565	+	70814
330	+	70824
541	-	70832
329	+	70848
80	+	71088
759	-	71096
114	+	71119
639	-	71131
129	-	71137
25	+	71200
297	+	71238
149	+	71254
1313	-	71285
3309	-	71337
104	-	71521
24	+	71637
55	-	71724
78	-	71777
363	+	71779
12	-	71789
321	+	71918
30	-	71926
163	-	71946
78	+	72217
1	+	72439
181	-	72495
217	-	72500
2	+	72536
14	-	72564
287	-	72606
94	-	72648
256	-	72653
2576	+	72842
816	+	72873
427	+	72891
640	-	72975
1	-	73390
8	-	73645
1199	+	73663
31	-	73671
324	-	73722
639	+	73843
79	-	73965
470	+	74027
1	+	74028
381	-	74050
1497	+	74053
1176	+	74173
1	+	74174
3	-	74204
2161	-	74208
1	-	74365
1	-	74441
52	-	74465
2	+	74682
245	+	74960
1	-	75084
1	-	75472
1	-	75489
12	-	75508
22	+	75535
1	+	75584
83	-	75876
100	+	76010
98	-	76034
365	+	76048
247	+	76172
430	-	76224
1	+	76521
1	-	77006
7	+	77725
102	+	77837
157	-	77974
1	+	78636
1	+	78638
1	+	78657
1	+	79064
424	-	79443
1	-	79658
1	+	79964
1	-	80328
1	-	80347
696	-	80359
876	-	80387
57	-	80388
1	-	80422
348	-	80522
523	+	80561
1291	-	80569
160	-	80577
9	+	80714
181	+	80769
115	-	80806
1027	+	80916
920	-	80924
14	-	80936
228	+	80975
1	+	81033
275	-	81055
309	+	81059
620	+	81075
1	+	81135
30	-	81210
187	-	81367
1955	+	81370
350	+	81378
1	+	81429
1	+	81434
1	+	81563
1120	-	81580
1	+	81621
1	+	81706
1	-	81749
229	+	81795
184	+	81836
1	-	81849
1	-	81850
1	-	81861
644	+	81916
1	+	81917
1750	-	81924
134	+	81946
110	-	81954
411	-	81964
15	-	81973
210	+	81982
230	+	82014
279	+	82022
2083	-	82030
330	-	82107
46	+	82125
988	-	82134
370	-	82251
1	-	82367
343	-	82397
1	+	82496
589	+	82690
496	+	82785
1	-	82806
1533	+	83010
1	+	83012
416	-	83013
1	-	83058
377	-	83109
20	-	83166
367	+	83182
889	-	83228
47	-	83229
198	+	83236
337	-	83256
217	-	83300
5	-	83417
1067	-	83434
84	+	83446
1	-	83467
218	+	83471
481	-	83554
593	+	83558
898	+	83563
106	-	83571
1	+	83666
205	-	83708
1	+	83745
329	-	83795
196	+	83800
579	+	83858
153	+	83959
54	+	83976
125	-	83989
1	-	84000
473	-	84086
157	+	84104
281	-	84112
184	-	84169
99	+	84272
18	+	84540
158	-	84548
252	+	84580
480	-	84598
761	-	84625
248	+	84647
217	-	84655
1	+	84800
637	+	84873
184	+	84907
53	+	84930
197	-	84966
224	+	84976
559	+	84994
545	+	85004
352	-	85012
352	+	85016
37	+	85022
60	-	85042
94	-	85107
193	+	85133
11	+	85165
1	+	85616
432	+	85618
1	+	85620
1	+	85688
101	+	85725
154	-	85809
23	+	85885
1	-	85963
1	-	85975
43	+	86039
173	+	86227
87	-	86350
25	-	86374
36	-	86385
81	+	86419
48	+	86443
124	+	86472
225	+	86622
15	+	86646
372	-	86683
55	-	86688
136	-	86690
29	+	86817
45	-	86825
69	+	86829
2	-	86837
44	-	86939
26	-	86958
51	-	87032
66	-	87051
2	-	87094
41	-	87113
42	-	87121
343	+	87248
61	-	87266
210	-	87314
236	+	87389
6	+	87494
43	+	87519
1678	+	87531
431	-	87539
298	+	87594
279	+	87626
1	+	87651
124	-	87841
1	-	87919
1	+	88050
517	+	88083
718	-	88231
361	-	88236
164	+	88248
24	+	88264
920	-	88265
441	+	88309
411	+	88314
608	-	88317
185	+	88337
346	+	88479
11	-	88611
396	-	88671
1	-	88881
222	+	88881
186	+	89056
10	-	89064
170	-	89146
150	+	89229
326	-	89279
1	+	89283
300	-	89286
9	+	89294
15	-	89326
75	-	89372
1	-	89445
116	+	89471
1	-	89536
367	-	89580
161	+	89942
226	+	89947
153	+	90066
77	+	90076
230	-	90084
156	+	90166
95	+	90168
122	-	90174
127	+	90187
60	-	90196
215	-	90234
30	+	90271
74	-	90377
30	-	90380
193	-	90387
17	-	90486
54	+	90502
30	-	90569
41	+	90610
241	+	90627
16	-	90633
43	-	90635
79	-	90688
97	-	90710
24	-	90769
137	-	90878
1077	-	90929
27	+	91049
1	+	91058
663	-	91065
1	+	91073
1	+	91117
263	+	91131
1	+	91132
147	-	91133
303	-	91134
189	-	91139
326	-	91181
337	-	91205
1060	+	91250
1037	+	91386
1	-	91485
621	+	91495
1	-	91539
414	-	91577
297	+	91663
541	+	91723
1	+	91725
1	-	91773
669	-	91775
174	+	91782
1	+	91787
1	-	91811
69	+	93191
514	+	93206
1	-	93214
80	-	93289
276	+	93353
96	-	93353
215	-	93360
1	-	93455
1	-	93467
178	+	93562
662	+	93605
13	-	93648
24	+	93660
1318	-	93668
16	+	93701
1	+	93704
312	+	93840
511	-	93934
809	-	93939
290	+	93982
378	-	93991
94	+	94062
7	-	94508
226	-	94551
100	-	94730
1	+	94750
3572	+	94788
596	+	94794
1	+	94900
199	+	94934
976	+	94936
200	-	94975
3	+	95050
68	+	95064
119	-	95087
1	-	95118
214	+	95143
2	+	95144
871	+	95183
1	+	95216
547	+	95218
1590	+	95239
1	+	95240
1	+	95243
164	+	95244
952	+	95274
208	+	95444
22	+	95561
1	-	95714
136	-	95780
1	+	95786
1	+	95933
1	-	95968
1	+	96008
33	-	96013
340	+	96027
25	-	96035
1482	+	96104
286	-	96112
17	+	96315
525	-	96334
413	+	96348
1	+	96382
1	-	96483
1	+	96521
93	+	96647
78	+	96658
19	-	96687
137	+	96861
3	+	96883
1	-	96954
1	-	96959
1	-	96978
802	-	96979
1	-	97095
763	+	97286
151	-	97294
627	+	97495
1	-	97572
1	-	97680
1	-	97688
156	-	97702
1	+	97744
1	+	97765
22	+	97838
1	-	97855
71	+	97871
548	-	97877
1	-	98160
2	+	98180
1	+	98223
21	-	98225
1	+	98229
1	+	98239
1	-	98247
200	+	98268
1	+	98317
16	+	98323
76	+	98661
346	+	98680
382	-	98688
1	+	98689
1	-	98775
818	-	98783
194	-	98894
25	+	98921
1	-	99009
11	-	99058
53	-	99059
1	-	99117
1	-	99122
1	-	99238
1	+	99250
390	-	99364
1	-	99478
33	+	99532
12	-	99562
71	-	99675
10	+	99863
1	+	100004
1	+	100142
47	+	100157
1	+	100158
146	+	100212
1	+	100316
1	-	100339
261	-	100382
1	-	100392
124	-	100404
258	-	100455
776	-	100472
1	+	100678
1	-	100698
37	-	100722
175	+	100732
1	-	100740
1	+	100753
48	+	100820
29	-	100961
32	+	101084
1	+	101145
376	-	101153
1	-	101270
625	-	101382
36	-	101620
1	+	101670
123	-	101733
13	-	101800
188	+	101802
44	-	101847
30	-	101939
695	+	101990
408	-	102005
201	-	102006
590	+	102174
84	-	102273
95	-	102281
39	-	102324
97	+	102369
161	-	102377
204	+	102391
225	+	102397
401	-	102399
110	-	102429
169	-	102499
539	+	102608
844	-	102616
322	+	102720
615	-	102996
652	-	103020
1	+	103115
1	+	103223
35	+	103277
1	+	103278
1	-	103449
84	+	103483
741	-	103532
40	-	103543
2435	-	103557
14	+	103580
601	-	103588
194	+	103646
3123	-	103654
146	-	103704
1	-	103705
263	-	103747
1	-	103752
39	+	103886
75	-	103894
31	-	103942
108	-	103990
10	-	104160
35	-	104173
15	+	104231
205	+	104240
80	+	104241
44	-	104249
103	-	104333
234	+	104494
168	+	104504
66	-	104572
16	+	104594
144	+	104723
98	+	104727
28	-	104730
53	-	104770
1	-	104864
17	+	105002
87	-	105041
3	+	105178
53	+	105185
33	+	105396
186	-	105429
11	+	105489
116	+	105540
1	-	105547
158	-	105548
93	+	105570
127	+	105783
32	-	105963
48	-	105964
1	+	105979
120	+	105985
1	+	106062
24	-	106095
74	+	106255
165	+	106260
26	+	106390
90	+	106507
1	+	106565
18	-	106573
367	+	106749
58	-	106757
1	-	106897
1	-	107021
117	+	107036
114	+	107041
171	+	107052
10	+	107081
14	+	107112
39	-	107206
124	-	107319
12	-	107327
18	+	107433
37	-	107490
92	+	107724
176	-	107732
83	-	107746
15	-	107812
66	+	107895
98	+	107897
40	+	107939
69	+	107956
41	-	107964
175	-	108158
52	-	108160
6	+	108357
113	+	108376
96	+	108404
261	-	108439
2663	+	108441
2309	-	108449
1	+	108458
156	-	108466
181	-	108514
41	-	108520
82	+	108554
344	-	108562
1	+	108721
361	+	108726
17	-	108729
767	+	108731
8	-	108731
7	-	108734
3	-	108739
13	+	108755
511	+	109180
1	+	109459
1	-	109487
77	-	109488
52	+	109544
6	-	109569
64	-	109612
538	+	109682
143	-	109750
1	+	109824
1	-	109984
962	+	110022
1	-	110027
1	-	110030
304	+	110067
1006	-	110075
1	-	110084
1	-	110106
69	-	110112
102	+	110197
1423	-	110205
1	-	110211
1	-	110224
573	-	110284
375	-	110343
2	-	110363
121	+	110372
1	-	110380
44	+	110531
29	+	110901
34	+	111227
157	-	111283
89	+	111499
99	-	111507
291	+	111509
22	-	111581
131	+	111620
55	+	111645
66	-	111653
16	+	111671
35	+	111690
47	-	111744
12	+	111981
3	-	111988
401	-	111993
98	-	112027
92	-	112147
127	-	112206
158	+	112206
17	-	112211
85	-	112214
79	-	112245
149	-	112274
62	-	112370
5	-	112388
69	+	112397
28	-	112430
76	+	112458
263	-	112567
168	-	112602
4	+	112602
388	-	112617
1	-	112929
8	+	113046
12	+	113054
7	+	113083
52	+	113210
21	+	113264
62	-	113617
150	-	113626
254	-	113642
47	-	113730
43	-	113757
115	+	114000
108	+	114049
157	+	114189
2	-	114237
146	+	114318
9	-	114369
97	+	114413
47	-	114434
71	+	114530
58	-	114607
5	-	115029
4	+	115066
34	+	115172
68	-	115179
41	+	115242
1042	+	115284
115	-	115393
90	-	115398
611	-	115521
105	+	115585
1	-	115623
72	+	115785
15	+	115826
717	+	115869
142	+	115870
129	+	115963
325	-	116033
502	+	116050
271	-	116058
249	+	116079
1	+	116130
46	+	116291
144	+	116330
109	-	116720
20	+	116724
16	+	116810
7	-	116852
36	+	116959
16	+	116993
15	-	117002
26	+	117147
10	-	117506
48	+	117574
13	+	117785
4	-	117956
204	+	117967
27	-	118127
114	-	118155
1	-	118253
1	-	118310
651	+	118340
384	-	118370
1	+	118412
169	-	118420
1	+	118430
1	+	118435
448	+	118447
384	+	118524
909	+	118577
1	+	118615
1	+	118714
2865	+	118797
1135	-	118801
1	+	118803
170	-	118805
884	+	118823
412	+	118865
596	-	118891
342	+	118929
625	+	118938
1173	-	119117
963	-	119197
144	-	119260
19	-	119354
90	-	119478
158	-	119479
16	-	119570
383	+	119570
289	+	119579
68	-	119588
41	+	119603
43	+	119676
1	-	119683
83	-	119684
215	+	119695
33	-	119825
74	+	120102
167	-	120152
38	-	120232
225	+	120299
54	-	120307
275	+	120450
145	+	120473
1	+	120695
801	+	120760
42	+	120878
1495	-	120886
6	-	120951
320	+	120953
2	-	121162
1	-	121200
1	+	121229
1	+	121239
287	-	121339
130	+	121341
240	-	121506
251	+	121551
91	+	121869
277	-	121920
12	+	122050
1	-	122239
180	+	122280
318	-	122429
137	-	122633
3296	+	122842
1	+	122843
2	+	122848
1	+	122933
1425	+	122938
1	+	122944
1	+	122962
1	+	122975
1	+	123004
1	+	123011
1	+	123014
1	+	123026
1	-	123092
4288	+	123098
1	+	123105
1215	+	123135
972	+	123195
1	+	123231
1	-	123255
1	+	123389
1	+	123427
1	-	123467
1	+	123480
1	-	123497
1778	-	123502
1272	-	123598
1	+	123684
1	+	123689
1	-	123708
4096	-	123722
1	+	123725
1628	-	123755
1	-	123778
1182	-	123847
1	+	123853
1	-	123854
1	+	123871
1	-	123888
103	+	123924
1	-	123930
1	-	123932
1	-	123937
2	-	123942
1154	+	123946
2285	-	123954
3	-	123988
1	-	123990
1867	+	123992
4990	-	124000
1084	-	124083
1495	+	124101
1	-	124132
1	-	124173
1	+	124173
1	-	124182
1	-	124230
281	+	124251
2	-	124258
916	-	124310
1	+	124321
2083	+	124370
717	+	124384
1	-	124388
4494	-	124390
1481	+	124394
1	+	124409
1	+	124426
1615	-	124431
504	+	124458
1	+	124489
1344	+	124501
1	+	124513
2806	-	124548
1	+	124564
565	+	124573
1	+	124597
1049	-	124617
167	-	124619
1	+	124721
1	-	124741
1	+	124778
1	-	124780
1	-	124785
1	-	124787
1	-	124831
1	+	124831
1	-	124854
5505	+	124856
750	-	124864
1	+	124868
1	-	124894
570	+	124915
1	-	124916
1	+	124916
[truncated: 46,686 more rows]

## Sheet: CYZ-TL3_combined_sorted
reads	strand	start position
8	+	29
19	+	116
14	+	141
12	-	188
43	-	207
21	-	300
21	+	396
7	-	404
9	-	607
12	-	797
14	-	819
4	-	842
27	-	902
130	-	1082
44	-	1260
66	+	1326
136	-	1334
13	-	1386
28	-	1437
45	+	1502
23	-	1509
2	+	1521
120	+	1543
15	-	1637
35	+	1692
147	-	1700
23	-	1754
16	+	1900
10	-	1961
14	+	2065
58	-	2073
19	+	2156
9	-	2198
56	+	2394
25	+	2591
8	-	2617
23	+	2656
20	-	2662
10	-	2696
43	-	2745
6	+	2878
18	-	2886
65	+	2911
69	-	2913
218	-	2919
68	-	2921
61	+	2949
5	+	2964
19	-	2970
124	-	3028
42	-	3038
34	-	3060
14	+	3105
35	-	3105
4	+	3176
8	+	3573
20	-	3642
9	+	3673
6	-	3784
15	+	3839
86	-	3847
58	+	3897
15	-	3906
1	-	3925
16	-	4224
24	+	4270
58	-	4270
44	-	4278
119	-	4335
27	+	4426
11	-	4435
24	+	4503
5	-	4511
10	-	4541
25	+	4587
67	+	4627
6	+	4659
18	+	4842
2	+	4862
42	+	4883
62	-	4891
98	+	5098
25	+	5152
106	-	5203
62	-	5283
41	-	5308
57	-	5333
54	+	5507
49	-	5531
248	-	5550
74	+	5713
5	+	5733
63	+	5774
34	-	5782
2	-	5904
81	-	5981
25	+	6013
18	+	6045
41	-	6298
45	+	6354
37	-	6376
21	+	6512
33	+	6661
5	+	6816
95	+	6959
17	+	6961
12	-	6974
13	+	7044
10	-	7052
87	+	7052
15	+	7180
21	-	7322
99	+	7346
45	-	7354
48	-	7440
31	-	7683
27	+	7774
4	+	7835
56	-	7851
78	-	7865
12	+	7882
43	+	8001
174	+	8204
18	-	8207
10	-	8212
172	+	8218
39	-	8248
24	-	8275
77	+	8294
445	+	8412
172	+	8431
113	+	8473
53	+	8481
209	-	8489
101	+	8550
174	-	8631
42	+	8885
214	-	8893
27	+	8948
46	+	8983
1	-	8988
74	-	8990
95	-	9011
41	+	9034
24	+	9086
156	+	9170
5	-	9172
68	-	9183
147	+	9239
115	-	9247
117	+	9281
19	-	9281
86	-	9288
164	+	9350
56	+	9386
69	-	9389
15	-	9395
29	+	9395
88	+	9429
105	+	9520
42	-	9554
79	-	9575
6	+	9728
22	+	9817
273	-	9822
55	-	9870
22	-	9965
21	+	10063
65	-	10071
10	-	10169
49	+	10171
56	+	10172
15	+	10312
136	+	10439
17	-	10447
186	+	10473
45	+	10529
34	+	10638
65	-	10777
30	-	10778
14	-	10783
37	+	10851
10	-	10859
17	-	11118
39	-	11179
121	-	11475
104	+	11559
58	-	11567
52	+	11707
86	-	11794
30	+	11973
167	+	12008
36	-	12010
69	-	12190
5	+	12499
8	-	12516
21	-	12587
7	+	12632
18	-	12661
26	-	12863
23	+	12943
14	-	12944
13	-	12951
10	-	13017
39	+	13069
42	+	13135
15	+	13229
25	+	13273
75	+	13482
29	+	13511
5	+	13552
68	-	13557
39	-	13626
28	+	13833
21	+	13851
73	-	13859
84	-	13920
66	+	13924
20	+	13940
7	-	13947
74	+	14050
10	-	14204
58	-	14206
3	-	14285
121	+	14304
39	-	14375
158	+	14501
46	-	14550
145	+	14563
11	-	14580
51	-	14812
30	+	14854
153	+	14912
37	+	14932
300	-	15086
18	-	15095
17	+	15111
190	+	15227
55	-	15269
99	+	15277
533	-	15285
2	-	15288
2	+	15296
35	-	15320
34	-	15328
302	-	15429
56	-	15508
177	-	15530
135	+	15548
150	+	15550
26	-	15560
22	+	15602
7	-	15676
57	-	15677
1	+	15682
266	-	15690
47	-	15716
49	-	15852
26	-	15943
9	+	15944
17	+	16062
23	-	16131
64	-	16146
21	+	16298
66	+	16300
102	-	16306
26	-	16310
1	-	17356
28	+	17827
7	-	17981
29	-	18032
131	-	18044
83	+	18207
17	+	18214
32	+	18267
73	-	18275
134	+	18394
16	+	18401
64	-	18402
14	+	18405
42	-	18455
18	+	18518
35	+	18589
40	+	18607
10	+	18631
41	+	18855
39	+	18947
1	-	18964
65	-	19029
12	-	19295
27	-	19313
66	+	19504
43	-	19506
159	-	19530
131	+	19699
238	+	19722
14	-	19731
27	-	19760
136	+	19869
50	-	19883
2	+	19925
148	-	19933
372	-	19941
1	-	19948
39	+	19982
2	+	19983
281	-	19991
29	+	20016
89	-	20095
21	-	20187
181	+	20196
357	-	20204
21	+	20331
197	+	20490
79	-	20498
23	-	20519
29	+	20539
134	+	20547
38	+	20549
235	+	20612
31	-	20615
6	-	20620
62	-	20621
77	+	20789
93	+	20851
33	-	20905
59	+	20963
56	+	21016
116	-	21029
297	+	21072
58	-	21080
35	+	21100
5	-	21175
41	-	21189
1	+	21226
104	-	21234
117	+	21241
64	-	21249
131	-	21415
3	-	21427
1	+	21471
73	+	21556
9	+	21557
24	-	21564
9	+	21622
12	-	21785
91	+	21831
59	+	21833
22	-	21857
34	-	21858
82	+	21865
116	-	21890
41	-	22057
21	-	22062
10	+	22080
11	+	22086
21	-	22086
26	+	22100
32	-	22145
16	+	22233
36	+	22297
19	-	22307
18	-	22573
39	-	22744
32	-	22983
37	+	22985
61	-	22993
13	+	23007
137	+	23046
116	+	23071
11	+	23139
56	-	23268
13	-	23273
52	+	23324
78	+	23420
13	-	23428
16	-	23433
16	+	23435
40	-	23435
109	+	23444
102	-	23450
246	-	23451
190	-	23452
47	+	23501
72	+	23507
84	-	23671
11	+	23690
112	-	23771
106	+	23823
355	-	23831
62	-	23860
35	+	23911
112	+	23917
306	-	23925
38	+	24031
11	-	24039
71	+	24091
16	+	24129
28	+	24146
38	-	24199
32	+	24246
27	+	24270
139	-	24286
9	+	24324
139	-	24332
12	+	24349
88	-	24350
33	+	24356
82	-	24364
20	+	24443
108	-	24544
20	-	24564
117	-	24604
7	+	24646
11	+	24672
36	-	24679
116	+	24681
103	-	24689
17	-	24738
122	+	25167
66	-	25173
45	-	25210
17	+	25401
68	-	25417
116	+	25424
47	-	25432
7	-	25435
4	-	25487
17	-	25493
99	+	25500
127	+	25514
84	-	25522
216	+	25611
54	-	25619
8	-	25698
33	+	25890
119	-	25913
38	+	25928
417	+	25929
403	-	25937
112	-	25993
166	+	26109
113	-	26117
97	+	26119
215	-	26156
65	-	26201
39	+	26202
101	-	26222
361	-	26263
5	+	26331
18	+	26335
1	-	26342
7	+	26370
31	+	26464
29	-	26493
20	-	26503
25	-	26581
95	+	26662
44	+	26664
18	-	26667
3	-	26718
93	+	26726
12	+	26756
54	+	26794
23	+	26804
121	-	26812
18	+	26960
15	+	27086
32	+	27201
11	-	27202
4	-	27324
46	+	27367
38	+	27435
11	+	27442
20	+	27735
17	+	27771
1	+	27817
12	-	27887
7	+	27905
1	-	27915
32	+	28174
83	-	28182
41	+	28299
13	-	28534
30	+	28874
8	-	29809
147	+	29827
136	-	29863
104	-	29870
486	+	29963
461	-	29978
144	+	30048
126	-	30072
76	+	30093
104	-	30115
115	+	30133
7	+	30256
102	-	30295
17	-	30323
270	+	30397
14	-	30406
88	-	30465
57	+	30498
1	+	30691
155	-	30699
1	-	30709
355	+	30725
493	-	30733
90	+	30735
1106	-	30743
89	+	30770
17	+	30777
91	-	30778
103	+	30823
67	-	30877
82	+	30912
5	-	30917
62	+	30928
42	-	30935
10	-	30936
18	-	31050
20	+	31119
35	-	31122
113	-	31129
80	-	31177
35	+	31228
45	+	31229
18	+	31299
8	-	31301
23	+	31346
4	+	31399
2	+	31408
50	-	31408
196	-	31416
1	-	31546
17	+	32699
71	-	32707
5	+	32748
61	-	32958
28	+	32990
15	+	33010
21	-	33033
77	+	33125
39	-	33133
18	-	33175
8	-	33180
1	-	33370
33	-	33413
5	-	33472
7	+	33564
34	+	33595
22	-	33598
17	-	33636
25	-	33836
21	+	35262
28	+	35546
11	+	35548
35	+	35636
42	+	35765
28	+	35979
2	+	36099
75	+	36329
24	+	36330
24	-	36340
17	-	36350
19	+	36375
118	+	36447
3	+	36457
206	+	36464
142	+	36465
19	-	36474
4	+	36604
17	-	36613
3	-	36620
14	+	36982
35	-	36990
5	+	36991
21	-	36997
31	-	36999
27	+	37001
32	-	37076
26	-	37124
1	-	37132
35	+	37256
45	-	37490
6	+	37617
23	-	38418
5	-	38424
25	-	38462
12	-	38613
11	+	38754
120	-	38762
7	+	38788
68	-	38795
30	-	38796
12	-	38991
24	+	39037
15	-	39039
53	+	39049
118	-	39057
24	+	39161
8	-	39201
24	+	39265
17	-	39284
40	-	39318
182	+	39416
152	-	39495
86	+	39501
24	+	39504
100	+	39615
1	-	39641
28	+	39699
8	+	39751
38	+	39862
130	+	39868
149	+	40917
20	-	40949
285	+	40963
26	-	40976
27	+	41049
75	+	41069
117	+	41076
173	-	41091
4	+	41180
56	+	41183
123	+	41219
18	-	41523
17	+	41592
26	-	41609
19	+	41646
11	-	41654
37	-	41796
32	+	41894
3	-	41902
23	-	41933
30	+	42011
51	-	42439
30	-	42461
9	-	42515
35	+	43416
16	-	43441
64	-	43550
91	-	43914
184	+	43915
199	-	43923
86	+	43945
121	+	43951
8	-	43959
9	+	44007
54	-	44054
26	-	44131
15	-	44242
13	+	44282
85	+	44552
53	-	44567
51	+	44569
63	+	44584
22	+	44606
139	-	44661
6	+	44665
1	+	44672
18	+	44678
46	-	44695
3	+	44753
100	-	44761
7	+	44785
38	+	44891
11	-	44899
182	-	44961
69	+	45084
39	-	45148
187	+	45149
43	+	45184
190	+	45290
2	-	45322
54	-	45339
92	-	45386
65	+	45401
39	+	45501
32	+	45692
28	+	45694
36	+	45697
9	-	45712
80	+	45858
8	-	45903
2	+	47487
23	+	48158
50	+	48280
61	-	48302
33	-	48355
59	-	48409
395	+	48411
276	+	48417
18	-	48438
71	-	48490
193	+	48546
129	-	48554
113	-	48559
1	-	48564
56	+	48638
17	-	48646
86	-	48722
205	+	48744
31	-	48751
610	-	48752
272	-	48753
76	-	48758
11	+	48951
34	-	48959
8	+	48974
11	+	48983
19	+	49001
168	-	49009
14	+	49056
17	-	49188
10	+	49224
21	-	49318
47	+	49365
83	-	49375
77	+	49407
31	-	49434
16	+	49443
35	-	49595
25	+	49597
44	+	49684
2	-	49728
4	-	50038
37	-	50156
7	+	50214
37	+	50298
157	+	50327
22	-	50335
61	+	50403
15	-	50411
38	+	50535
33	-	50543
20	-	50594
171	-	50623
46	-	50628
1	-	50635
11	-	50645
49	+	50743
75	+	50744
81	-	50751
45	-	50806
51	+	50817
8	+	50819
233	-	50840
80	-	50910
22	-	50925
21	+	51160
10	-	51281
142	+	51331
79	+	51445
10	+	51447
35	+	51487
24	+	51528
100	+	51830
34	-	51839
4	-	51844
17	+	51853
1	-	53706
1	-	57795
1	-	58227
70	+	58899
36	-	59005
57	+	59110
68	+	59198
26	-	59206
3	+	59390
69	-	59398
17	-	59523
89	-	59887
15	+	59936
20	+	59953
59	-	60208
12	-	60253
71	+	60367
23	+	60433
8	-	60480
32	+	60755
28	+	60772
1	+	60805
82	-	60817
116	-	60823
31	+	60823
20	+	60913
22	-	60921
5	-	60929
38	-	60932
19	-	61029
43	-	61156
6	+	61272
15	-	61402
9	-	61626
39	-	61919
6	+	62638
13	-	62657
81	+	62661
109	-	62759
1	-	62777
25	+	62779
36	-	62787
5	+	62861
29	+	62926
20	-	62951
14	+	62969
88	-	62977
20	+	62995
113	-	63003
21	-	63020
108	-	63031
6	-	63146
27	-	63184
28	+	63311
13	+	63412
5	-	63448
63	+	63458
63	-	63466
1	-	63643
63	-	63647
46	-	63663
6	+	63687
73	+	63759
20	+	63784
2	-	63792
21	-	63940
83	-	64094
112	-	64154
16	-	64233
11	+	64286
29	+	64296
33	+	64297
125	-	64304
26	-	64351
6	+	64508
81	-	64555
28	-	64586
60	+	64597
105	-	64638
134	-	64639
19	-	64688
107	+	64742
40	-	64873
77	+	64963
113	-	64970
18	+	64989
178	+	65024
63	-	65038
118	+	65061
21	+	65068
122	-	65083
163	+	65098
110	+	65100
259	-	65106
15	+	65222
1	+	65589
54	+	65606
92	-	65614
88	+	65639
275	-	65647
52	+	65820
4	-	65828
10	+	65851
43	-	65859
77	-	66113
53	+	66270
17	-	66312
158	+	66384
12	+	66520
1	+	66624
131	-	66630
142	-	66648
12	+	66663
56	+	66708
77	-	66723
16	+	66732
40	-	66835
102	+	66980
16	+	66997
27	+	67007
141	+	67035
50	+	67050
29	+	67072
38	-	67080
15	+	67209
102	-	67216
26	+	67329
111	+	67343
23	+	67366
27	-	67376
6	+	67399
9	+	67453
189	+	67470
1	-	67477
312	-	67478
30	-	67580
171	+	67919
139	-	67927
2	+	67988
257	-	67996
5	+	68399
39	+	68628
104	+	68633
25	-	68636
82	-	68641
14	-	68660
47	-	68671
1	+	68673
36	+	68675
60	-	68680
15	-	68682
18	+	68815
75	-	68826
1	-	68835
30	-	68848
37	+	68860
8	+	68995
24	-	69008
84	-	69013
72	+	69029
20	+	69051
11	-	69194
2	-	69606
2	-	69660
3	+	70128
93	-	70136
3	-	70194
4	+	70194
36	-	70202
27	+	70250
30	+	70253
51	+	70345
37	-	70353
14	-	70424
9	+	70726
433	+	70733
318	-	70741
169	+	70824
62	-	70832
8	+	70856
71	-	70923
36	-	71003
133	+	71047
152	-	71129
34	-	71169
19	-	71177
3	+	71196
17	+	71200
55	-	71237
4	+	71287
156	-	71314
215	-	71343
1	+	71346
194	-	71353
15	+	71526
18	+	71756
35	+	71779
5	-	71780
87	+	71887
47	+	71918
48	+	72216
73	+	72423
62	+	72469
10	-	72497
60	+	72536
125	-	72544
72	-	72546
45	+	72640
161	-	72653
16	-	72719
100	+	72747
176	+	72785
80	-	72850
13	+	72898
34	-	72906
35	-	72939
33	-	72950
427	+	72989
28	+	73579
51	-	73671
22	-	73677
97	-	73709
135	+	73865
84	-	73873
53	-	73925
334	+	73957
1	+	73958
175	-	73965
74	-	74026
195	+	74220
83	-	74372
7	-	75055
47	+	75454
21	+	75500
3	+	75896
27	+	76032
36	-	76163
29	+	76179
5	-	76180
17	-	76209
20	-	76272
1	+	76775
84	-	77730
42	-	77913
35	+	77930
1	+	78368
2	+	80351
3	+	80361
33	+	80407
70	+	80477
283	+	80561
150	-	80569
2	-	80727
24	+	80741
53	-	80763
34	-	80880
114	+	80916
34	-	80924
24	+	80928
57	+	81108
19	-	81159
9	-	81178
103	-	81266
114	+	81441
3	+	81451
148	-	81638
157	-	81725
51	-	81803
93	+	81826
44	-	81879
21	-	81905
142	+	81916
251	+	81946
149	-	81954
27	+	82016
45	+	82022
10	+	82023
9	+	82048
20	+	82083
5	+	82098
19	+	82099
152	-	82117
148	+	82121
15	-	82129
63	-	82134
28	+	82304
49	+	82356
24	-	82397
21	+	82496
14	-	82573
74	-	82806
37	-	82928
27	-	83228
88	+	83248
75	+	83265
136	-	83275
47	-	83386
28	+	83423
256	-	83454
359	-	83479
94	-	83493
45	-	83532
45	+	83542
178	+	83563
19	-	83573
4	-	83644
35	-	83795
180	-	83967
276	-	83972
79	+	84036
42	+	84089
25	+	84097
10	-	84113
108	+	84161
26	+	84376
110	+	84491
57	+	84540
3	-	84548
176	+	84647
31	-	84653
32	+	84810
49	+	84818
138	-	84942
73	-	84961
40	-	85012
16	+	85023
4	-	85045
32	-	85065
72	-	85487
25	-	85790
3	-	85809
28	+	85902
19	+	85952
26	+	86033
28	+	86404
6	+	86656
2	+	86680
5	+	86682
12	-	86690
37	-	86822
5	-	86825
7	+	86887
5	-	86890
30	-	86895
37	+	86950
39	-	86960
14	-	87094
38	+	87105
36	+	87112
34	-	87114
8	-	87121
21	-	87214
39	+	87247
28	-	87266
54	-	87307
22	-	87355
21	-	87490
15	+	87531
121	-	87539
42	-	87546
25	+	87569
7	+	87582
61	-	87613
202	+	87694
14	-	87702
85	-	87953
87	-	87958
220	+	87999
1	+	88006
25	-	88014
106	+	88135
4	-	88136
33	+	88228
10	-	88247
92	-	88267
95	+	88314
90	-	88317
17	-	88322
32	+	88613
25	-	88621
61	+	88663
63	-	88671
16	-	88920
75	-	89032
38	-	89146
79	+	89278
121	-	89286
22	-	89333
117	+	89361
19	-	89367
12	-	89403
40	-	89418
53	+	89449
63	-	89479
104	-	89494
122	-	89540
1	-	89572
7	-	89691
29	+	89728
40	+	89729
18	+	89741
47	-	89750
4	+	89773
29	-	89920
12	-	89950
6	-	89955
29	+	89991
24	+	90059
4	-	90175
52	-	90187
66	+	90187
6	-	90279
9	+	90338
51	-	90346
11	-	90377
3	-	90588
22	-	90611
39	+	90613
54	+	90615
36	-	90622
40	+	90633
3	-	90635
71	-	90636
177	+	90644
7	+	90647
22	-	90682
80	-	90683
10	+	90685
25	-	90693
134	-	90769
79	+	90788
101	-	90810
29	+	90921
1	+	90922
27	-	91019
18	+	91074
289	+	91131
35	-	91133
141	-	91176
125	-	91181
138	+	91197
166	-	91419
27	+	91495
26	+	91559
198	-	91577
31	+	91735
66	+	91749
48	-	91879
32	+	91929
38	-	93202
52	+	93205
56	+	93206
284	-	93214
233	+	93289
64	-	93352
36	-	93455
94	+	93469
30	+	93545
169	-	93607
105	-	93608
211	-	93660
8	+	93730
62	-	93777
37	+	93796
57	+	93798
31	-	93858
36	-	93884
114	-	94083
13	-	94093
118	-	94189
91	-	94255
27	-	94516
89	-	94518
62	-	94630
58	+	94711
166	+	94885
28	+	94920
34	-	94928
87	-	94944
49	+	94967
46	+	94989
16	+	95178
31	-	95186
36	-	95191
23	-	95196
141	-	95209
86	-	95227
91	+	95244
80	-	95438
26	+	95466
34	+	95566
22	-	95569
31	-	95576
3	+	95618
20	-	95639
10	-	95795
18	-	96035
40	+	96104
21	+	96157
28	-	96565
67	-	96860
118	-	96953
61	+	96983
28	-	97095
49	+	97286
27	-	97432
12	-	97639
7	-	97752
73	+	97962
58	+	98032
3	-	98050
14	+	98253
27	-	98292
8	-	98522
34	+	99004
26	-	99058
43	-	99244
23	+	99281
26	-	99903
12	+	100202
14	-	100240
62	+	100374
68	-	100482
13	-	100559
2	+	100714
84	+	100809
88	-	100828
24	+	100915
42	-	100997
8	+	101044
7	-	101053
55	+	101122
15	-	101193
23	+	101306
3	+	101374
14	+	101674
49	+	101754
5	+	101755
2	-	101774
52	+	101778
11	+	101787
2	+	101801
12	+	101802
18	-	101810
47	-	101876
13	+	101889
24	-	101939
41	-	101985
28	+	101998
41	-	101999
12	-	102035
16	-	102087
34	+	102158
16	+	102169
253	+	102285
41	+	102349
31	+	102396
26	-	102486
60	-	102616
16	+	102715
50	+	102721
38	-	102729
37	-	102774
63	+	102970
16	+	103016
100	-	103019
21	-	103024
157	+	103245
67	+	103277
169	-	103285
160	-	103334
11	+	103348
63	+	103351
73	-	103357
153	+	103401
43	-	103535
167	-	103588
5	-	103611
40	-	103654
19	+	103663
30	+	103667
61	-	103695
9	-	103735
156	-	103746
3	-	103767
6	+	103810
69	-	103886
45	-	103900
4	-	103990
18	-	104249
16	+	104297
11	+	104324
15	-	104335
10	-	104458
36	+	104671
26	-	104730
41	-	104756
5	-	104986
7	+	105009
6	+	105093
6	+	105155
5	+	105178
8	+	105185
27	-	105186
2	+	105271
22	+	105279
8	+	105483
20	+	105540
1	-	105548
1	-	105925
4	-	105963
18	-	105998
18	-	106034
13	+	106055
8	-	106056
18	-	106263
41	-	106909
18	+	107034
47	-	107042
42	-	107052
12	-	107127
115	-	107236
5	+	107329
3	+	107353
45	+	107412
26	+	107583
48	+	107738
33	+	107756
6	-	107763
44	+	107895
73	+	107897
116	+	107956
25	+	108011
35	-	108055
21	+	108061
35	+	108147
41	+	108391
12	-	108411
11	+	108431
742	+	108441
415	-	108449
18	+	108513
5	+	108528
10	-	108551
53	+	108554
33	-	108560
1	-	108561
10	-	108562
86	+	108647
18	-	108660
2	+	108789
43	-	108871
16	+	108887
152	-	109050
20	+	109180
1	-	109188
106	+	109683
103	+	109729
177	+	109796
11	+	109884
138	-	110074
49	+	110093
24	-	110308
16	-	110380
5	+	110484
7	+	110531
21	-	110539
9	-	110644
25	-	110735
5	+	111012
21	-	111021
1	+	111275
7	-	111278
1	+	111411
23	-	111507
11	-	111658
83	+	112203
63	-	112206
2	-	112211
10	+	112237
4	+	112286
10	-	112405
13	-	112447
1	+	112593
23	+	112626
3	+	112908
14	+	112976
6	+	112980
1	-	113043
19	-	113055
18	-	113112
32	+	113227
7	-	113368
23	-	113470
34	+	113599
13	-	113725
11	-	113730
1	+	113756
16	-	113765
21	+	113878
27	+	113879
27	+	113900
53	+	113954
23	-	113962
82	+	114145
30	-	114303
18	-	114320
25	-	114359
41	+	114366
1	-	114373
38	+	114399
68	-	114426
36	+	114530
2	-	114536
19	-	114538
17	+	114629
32	+	114637
15	-	114644
2	-	114708
5	-	114973
1	-	115491
119	-	115498
24	+	115513
1	-	115521
1	+	115574
35	-	115575
31	+	115585
247	-	115592
81	-	115594
70	+	115752
10	-	115771
5	+	115946
12	-	115954
18	+	115995
17	+	116001
19	-	116052
9	+	116052
24	+	116157
56	-	116260
28	-	116292
4	+	116331
1	+	116610
59	+	116660
9	-	116682
1	-	116752
45	-	116754
18	-	116851
3	+	117177
31	+	117353
12	-	117365
10	-	117396
8	-	117503
10	+	117519
9	-	117612
16	+	117628
33	+	117785
80	-	118126
22	-	118127
75	-	118162
199	-	118401
24	+	118435
24	-	118442
118	+	118524
238	-	118532
227	+	118797
147	-	118805
69	+	118883
120	+	118938
142	-	118938
62	-	119078
142	+	119093
110	+	119104
12	-	119118
21	+	119120
59	+	119189
4	+	119226
1	-	119234
19	+	119270
30	-	119278
23	-	119314
3	+	119416
61	-	119487
38	-	119588
2	+	119646
15	+	119653
7	-	119684
26	-	119693
5	+	119872
10	+	119909
12	-	119944
49	+	119955
36	-	120095
72	+	120157
22	+	120215
21	+	120247
63	+	120248
65	-	120255
15	+	120284
22	-	120293
11	-	120491
9	-	120501
221	+	120562
27	+	120738
59	+	120772
63	+	120820
36	+	120878
93	-	120886
5	-	120896
133	+	120947
28	-	120962
27	+	121043
151	-	121162
143	-	121224
9	-	121227
21	-	121344
6	+	121539
87	-	121551
17	-	121615
70	+	121812
47	+	121868
8	-	121876
5	-	121881
176	+	121905
19	-	121928
114	+	121960
34	+	122101
39	-	122182
12	-	122283
102	-	122405
13	-	122433
2	+	122625
127	+	122711
24	+	122759
98	+	123026
339	-	123034
556	+	123080
83	-	123088
227	-	123106
1	+	123139
68	+	123201
122	+	123482
578	+	123541
118	-	123635
103	+	123906
134	-	123932
205	+	123946
668	-	123954
188	+	123992
513	-	124000
45	-	124119
222	+	124124
155	-	124131
57	-	124142
111	+	124326
140	-	124329
126	-	124333
101	+	124355
1	-	124390
235	-	124431
157	-	124468
91	+	124540
141	+	124587
197	-	124595
244	-	124641
1	+	124884
1944	+	124915
2	+	124916
71	+	124921
1	+	124922
1	+	125081
1	+	125091
273	-	125234
456	-	125258
1	-	125268
102	+	125333
218	+	125355
212	+	125395
1	-	125397
424	-	125404
1	-	125456
654	-	125497
59	+	125516
1	+	125535
50	+	125598
103	-	125720
650	-	125749
263	+	125831
176	-	125844
520	-	125854
104	+	125867
474	+	125879
1	+	125880
50	-	125887
362	+	125948
35	-	125956
38	-	125979
14	+	125981
292	+	126008
28	-	126019
57	-	126030
166	+	126044
1	-	126093
28	-	126100
251	+	126104
1	+	126173
49	+	126277
177	-	126278
252	+	126303
35	-	126375
390	-	126377
1	+	126399
126	+	126441
1	-	126486
18	+	126488
570	-	126497
24	+	126812
19	-	127246
369	-	127459
70	+	127462
205	+	127463
88	-	127471
23	-	127475
109	-	127543
14	+	127738
22	+	127784
42	-	127874
54	+	128275
48	+	128277
75	-	128309
59	+	128392
97	-	128407
25	+	128493
65	+	128502
142	+	128503
1	+	128504
16	-	128540
50	-	128648
11	+	128687
85	-	128695
18	-	128816
48	-	129030
28	-	129148
5	-	129160
109	+	129168
45	-	129218
1	+	129240
46	+	129329
121	-	129369
39	+	129520
57	-	129965
25	-	130007
319	+	130013
14	-	130023
9	-	130078
101	-	130101
1	+	130195
627	+	130336
121	+	130468
271	-	130476
343	+	130478
56	+	130502
39	+	130700
162	-	130829
11	+	130977
80	-	131000
1	-	131061
213	-	131067
206	-	131124
359	-	131225
241	-	131490
62	+	131556
216	-	131660
29	-	131700
96	-	131865
124	+	131950
200	+	132158
45	+	132168
50	-	132176
117	-	132257
1	+	132353
1	-	132404
38	+	132418
47	-	132510
51	-	132573
31	-	132581
11	-	132658
4	-	132670
47	+	132675
340	+	132682
6	-	132695
67	-	132714
1	-	132742
61	-	132824
140	-	132882
34	-	132910
12	+	132980
211	+	132990
9	-	132998
152	+	133021
2	+	133022
40	-	133062
45	+	133242
245	+	133371
74	-	133379
43	-	133380
543	+	133403
40	-	133511
29	+	133768
39	-	133772
2	-	133777
40	-	133836
1	+	133958
1	-	135267
36	-	135725
1	+	135778
63	-	135832
35	-	135884
81	-	135950
148	+	136084
21	-	136091
43	+	136158
16	-	136166
28	+	136265
33	-	136331
86	+	136400
146	-	136418
25	-	136490
16	+	136767
8	+	136776
92	-	136784
20	+	136868
20	-	136876
36	-	137069
25	+	137080
21	-	137088
16	-	137121
73	+	137139
1	+	138394
1	+	138542
1	-	139849
23	+	139853
9	-	139900
1	+	139998
27	-	140138
116	-	140167
5	+	140459
19	-	140482
27	-	141153
22	-	141155
234	+	141175
43	-	141225
44	-	141273
1	-	141306
40	-	141309
71	+	141309
127	+	141310
36	+	141320
48	-	141324
26	-	141328
36	+	141349
39	+	141376
6	+	141506
2	-	141512
24	+	141662
41	+	141674
9	+	141707
111	+	141788
52	+	142070
14	+	142084
43	-	142092
86	+	142102
23	-	142105
12	+	142107
24	-	142240
76	+	142270
176	+	142352
4	+	142392
5	+	142426
8	+	142431
22	-	142434
3	+	142475
36	-	142483
50	-	142516
95	-	142645
12	+	142730
28	+	142735
4	+	142737
6	-	142851
1	+	143298
79	+	146309
24	+	146320
19	-	146587
35	+	146604
75	-	146785
5	-	146797
46	-	146832
124	+	146865
67	-	146922
134	+	146995
47	+	147026
90	-	147034
25	-	147046
60	+	147082
56	+	147088
8	+	147106
52	-	147132
3	+	147153
66	-	147172
58	+	147186
176	-	147194
39	+	147212
142	+	147213
57	+	147276
39	+	147281
64	-	147320
1	+	147589
1	-	148623
34	+	151352
1	+	151353
24	+	154134
64	+	154213
57	+	154811
163	-	154875
37	-	154900
9	+	154977
1	+	156189
5	-	156744
53	-	156911
70	+	156933
1	+	157269
79	+	157295
3	-	157303
107	-	157311
47	+	157351
46	+	157857
15	-	157876
58	+	158079
14	-	158289
121	-	158310
16	+	158374
17	-	158383
226	+	158396
64	-	158477
66	+	158557
13	-	158655
20	+	158721
42	-	158730
54	+	158741
13	-	158747
88	-	158907
6	+	158953
200	-	158961
99	-	159046
70	-	159073
134	-	159076
25	+	160075
91	-	160102
52	+	160482
76	+	160545
24	+	160624
15	-	160642
66	+	160665
173	-	160673
59	-	160739
92	+	160794
158	-	160802
176	-	160840
40	-	160975
6	-	161111
25	-	161162
27	-	161188
28	+	161447
13	-	161752
3	-	161968
1	-	161991
49	+	162064
8	+	162816
61	+	163281
26	+	163372
3	+	163471
119	-	163479
29	-	163622
162	+	163624
10	+	163699
36	+	163774
9	-	163795
105	-	163796
23	+	163814
173	+	163833
76	-	163840
8	-	163882
37	-	163893
1	-	163895
76	-	164093
46	+	164278
94	+	164295
1	+	164346
30	+	164400
25	+	164420
139	-	164428
17	+	164460
56	-	164468
1	-	165632
35	+	166240
119	-	167252
102	-	167256
55	+	167874
21	-	167882
68	-	168056
75	+	168084
102	-	168132
503	-	168272
4	-	168277
106	+	168346
1	+	168378
117	-	168386
64	-	168419
151	+	168501
131	-	168509
12	-	168621
9	-	168728
60	+	168761
33	+	168846
200	-	168927
25	-	168987
16	+	169083
13	-	169100
2	-	169233
12	+	169516
5	-	169634
6	+	169636
132	+	169688
56	-	169724
20	+	169814
18	-	169822
69	-	169827
21	+	169861
3	-	169968
[truncated: 33,716 more rows]
