# Supplementary material for: The essential genome of the crenarchaeal model Sulfolobus islandicus
Source: Nat Commun. 2018 Nov 21;9:4908. doi: 10.1038/s41467-018-07379-4 (PMC6249222; doi:10.1038/s41467-018-07379-4)
Supplement: Supplementary file 4 — Supplementary Data 2 [file 41467_2018_7379_MOESM4_ESM.xlsx]

## Sheet: all
locus_tag	start	stop	Length	strand	gene_name	arcogID	COG	GI	protein_id	letter	arCOG category	arCOG general	arCOGs count	Function	Product	kegg_category	log2FC	P.Value	adj.P.Val	Essentiality indices:all(Counting Unique Insertions) max 3	S. solfataricus BBH locus tag	S. solfataricus arCOG annotated function	S. solfataricus BBBH proven function	S. acidocaldarius BBH locus tag	S. acidocaldarius arCOG annotated function	S. acidocaldarius BBBH proven function	Sulfolobus islandicus HVE10.4	Sulfolobus islandicus LAL14.1	Sulfolobus islandicus REY15A	Sulfolobus islandicus Y.G.57.14	Sulfolobus islandicus Y.N.15.51	Sulfolobus tokodaii str. 7	Metallosphaera sedula DSM 5348
M164_0001	471	767	297	+	-	arCOG08370	-	238618480	YP_002913305.1	S	Function unknown	POORLY CHARACTERIZED	1	Uncharacterized membrane protein	hypothetical protein		-2.04848	0.146006	0.3214	4	SSO2183	Uncharacterized conserved protein					SiH_0001	SiL_0001	SiRe_0001	YG5714_0001
M164_0002	842	2029	1188	+	CDC6	arCOG00467	COG1474LO	238618481	YP_002913306.1	L	Replication, recombination and repair	INFORMATION STORAGE AND PROCESSING	3	Cdc6-related protein, AAA superfamily ATPase	orc1/cdc6 family replication initiation protein		1.44981	0.226131	0.424674	19	SSO2184	Cdc6-related protein, AAA superfamily ATPase		Saci_0001	Cdc6-related protein, AAA superfamily ATPase		SiH_0002	SiL_0002	SiRe_0002	YG5714_0002	YN1551_RS00005	ST2165	Msed_0701
M164_0003	2010	2330	321	+	-	arCOG07173	-	238618482	YP_002913307.1	S	Function unknown	POORLY CHARACTERIZED	1	Uncharacterized protein	hypothetical protein		1.51251	0.997186	0.998583	15				Saci_0002	Uncharacterized conserved protein		SiH_0003	SiL_0003	SiRe_0003	YG5714_0003	YN1551_RS00010	ST2164	Msed_0702
M164_0004	2400	3233	834	+	-	arCOG01572	-	238618483	YP_002913308.1	S	Function unknown	POORLY CHARACTERIZED	1	Uncharacterized membrane protein	TM helix repeat-containing protein		0.637585	0.485516	0.664965	21	SSO2186	Uncharacterized conserved membrane protein		Saci_0003	Uncharacterized conserved membrane protein		SiH_0004	SiL_0004	SiRe_0004	YG5714_0004	YN1551_RS00015	ST2163	Msed_1227
M164_0005	3281	3580	300	+	PhhB	arCOG02939	COG2154H	238618484	YP_002913309.1	H	Coenzyme transport and metabolism	METABOLISM	1	Pterin-4a-carbinolamine dehydratase	transcriptional coactivator/pterin dehydratase		-1.97729	0.119172	0.279164	6	SSO2187	Pterin-4a-carbinolamine dehydratase		Saci_2299	Pterin-4a-carbinolamine dehydratase		SiH_0005	SiL_0005	SiRe_0005	YG5714_0005	YN1551_RS00020	STS230	Msed_0700
M164_0006	3648	4226	579	-	-	arCOG05489	-	238618485	YP_002913310.1	S	Function unknown	POORLY CHARACTERIZED	1	Uncharacterized protein	hypothetical protein		1.0197	0.790575	0.878417	24	SSO2188	Uncharacterized conserved protein		Saci_0004	Uncharacterized conserved protein		SiH_0006	SiL_0006	SiRe_0006	YG5714_0006	YN1551_RS00025	ST2162
M164_0007	4154	4867	714	-	-	arCOG05883	-	238618486	YP_002913311.1	S	Function unknown	POORLY CHARACTERIZED	1	Uncharacterized protein	hypothetical protein		1.49501	0.843888	0.91159	14	SSO2190	Uncharacterized conserved protein		Saci_0005	Uncharacterized conserved protein		SiH_0007	SiL_0007	SiRe_0007	YG5714_0007	YN1551_RS00030	ST2161
M164_0008	4901	5728	828	-	-	arCOG03038	COG4783R	238618487	YP_002913312.1	R	General function prediction only	POORLY CHARACTERIZED	2	TPR repeats containing protein	hypothetical protein		0.185793	0.782308	0.871262	17	SSO2191	TPR repeats containing protein		Saci_1239	TPR repeats containing protein		SiH_0008	SiL_0008	SiRe_0008	YG5714_0008	YN1551_RS00035	ST0983	Msed_1532
M164_0009	6219	7049	831	-	YtfP	arCOG03271	COG2105S	238618488	YP_002913313.1	R	General function prediction only	POORLY CHARACTERIZED	1	Uncharacterized protein YtfP, gamma-glutamylcyclotransferase (GGCT)/AIG2-like family	AIG2 family protein		0.0446984	0.716274	0.828364	11	SSO2192	Uncharacterized conserved protein, AIG2 family		Saci_2328	Uncharacterized conserved protein, AIG2 family		SiH_0009	SiL_0009	SiRe_0009	YG5714_0009	YN1551_RS00040	ST2205	Msed_0699
M164_0010	7052	7336	285	-	-	arCOG05511	-	238618489	YP_002913314.1	R	General function prediction only	POORLY CHARACTERIZED	1	OB-fold containing protein	hypothetical protein		-0.956874	0.209927	0.407552	8							SiH_0010	SiL_0010	SiRe_0010	YG5714_0010	YN1551_RS00045		Msed_0698
M164_0011	7317	7691	375	-	NfeD	arCOG01910	COG1585OU	238618490	YP_002913315.1	O	Posttranslational modification, protein turnover, chaperones	CELLULAR PROCESSES AND SIGNALING	1	Membrane-bound serine protease S46, ClpP class	hypothetical protein		-0.407064	0.344301	0.55226	6	SSO2193	Membrane protein implicated in regulation of membrane protease activity		Saci_2330	Membrane protein implicated in regulation of membrane protease activity		SiH_0011	SiL_0011	SiRe_0011	YG5714_0011	YN1551_RS00050	ST2206	Msed_0697
M164_0012	7727	9055	1329	+	-	arCOG03674	-	238618491	YP_002913316.1	E	Amino acid transport and metabolism	METABOLISM	1	Thermopsin-like protease	Peptidase A5, thermopsin		1.15734	0.240155	0.4417	21	SSO2194	Thermopsin-like protease		Saci_2331	Thermopsin-like protease		SiH_0012	SiL_0012	SiRe_0012	YG5714_0012	YN1551_RS00055	ST2207	Msed_0696
M164_0013	9080	9883	804	+	HflC	arCOG01915	COG0330O	238618492	YP_002913317.1	O	Posttranslational modification, protein turnover, chaperones	CELLULAR PROCESSES AND SIGNALING	1	Membrane protease subunit, stomatin/prohibitin homolog	hypothetical protein		1.35987	0.25499	0.460689	32	SSO2195	Membrane protease subunit, stomatin/prohibitin homolog		Saci_2332	Membrane protease subunit, stomatin/prohibitin homolog		SiH_0013	SiL_0013	SiRe_0013	YG5714_0013	YN1551_RS00060	ST2208	Msed_0695
M164_0014	9914	11005	1092	-	-	arCOG07312	-	238618493	YP_002913318.1	L	Replication, recombination and repair	INFORMATION STORAGE AND PROCESSING	1	NurA 5'-3' nuclease	hypothetical protein		0.39671	0.89517	0.944068	19	SSO2197	NurA-like nuclease					SiH_0014	SiL_0014	SiRe_0014	YG5714_0014	YN1551_RS00065	ST0765
M164_0015	11002	11691	690	-	-	arCOG08073	-	238618494	YP_002913319.1	S	Function unknown	POORLY CHARACTERIZED	1	Uncharacterized protein	hypothetical protein		-0.402852	0.3867	0.592934	9							SiH_0015	SiL_0015	SiRe_0015	YG5714_0015	YN1551_RS00070
M164_0016	11678	14716	3039	-	-	arCOG07313	-	238618495	YP_002913320.1	R	General function prediction only	POORLY CHARACTERIZED	1	ATPase, uncharacterized	hypothetical protein		-0.0833591	0.619702	0.762628	17	SSO2199	ATPase, uncharacterized					SiH_0016	SiL_0016	SiRe_0016	YG5714_0016	YN1551_RS00075	ST0763
M164_0017	14721	16334	1614	-	-	arCOG00280	COG0433R	238618496	YP_002913321.1	L	Replication, recombination and repair	INFORMATION STORAGE AND PROCESSING	5	HerA helicase	hypothetical protein		1.57146	0.0842875	0.218353	24	SSO2200	HerA helicase					SiH_0017	SiL_0017	SiRe_0017	YG5714_0017	YN1551_RS00080	ST0762	Msed_0760
M164_0018	16379	16945	567	-	-	arCOG00995	COG1549J	238618497	YP_002913322.1	J	Translation, ribosomal structure and biogenesis	INFORMATION STORAGE AND PROCESSING	1	Queuine tRNA-ribosyltransferase related protein	hypothetical protein		-5.70248	0.00344953	0.0162531	0	SSO2201	Queuine tRNA-ribosyltransferase related protein					SiH_0018	SiL_0018	SiRe_0018	YG5714_0018	YN1551_RS00085	ST1684
M164_0019	16917	17801	885	-	Tgt	arCOG00996	-	238618498	YP_002913323.1	J	Translation, ribosomal structure and biogenesis	INFORMATION STORAGE AND PROCESSING	1	Queuine/archaeosine tRNA-ribosyltransferase	hypothetical protein		-8.52507	4.81e-06	0.00010029	1	SSO2202	Queuine/archaeosine tRNA-ribosyltransferase					SiH_0019	SiL_0019	SiRe_0019	YG5714_0019	YN1551_RS00090	ST1683
M164_0020	18044	18724	681	+	-	arCOG07715	-	238618499	YP_002913324.1	S	Function unknown	POORLY CHARACTERIZED	1	Uncharacterized protein	hypothetical protein		-0.0234302	0.666896	0.797943	22	SSO2203	Uncharacterized conserved protein					SiH_0020	SiL_0020	SiRe_0020	YG5714_0020	YN1551_RS00095		Msed_0786
M164_0021	18766	20697	1932	+	-	arCOG02007	COG1331O	238618500	YP_002913325.1	O	Posttranslational modification, protein turnover, chaperones	CELLULAR PROCESSES AND SIGNALING	2	Prenyltransferase family protein containing thioredoxin domain	hypothetical protein		1.66845	0.0580229	0.16578	18	SSO2204	Highly conserved protein containing a thioredoxin domain		Saci_0198	Highly conserved protein containing a thioredoxin domain		SiH_0021	SiL_0021	SiRe_0021	YG5714_0021	YN1551_RS00100	ST2286	Msed_0787
M164_0022	20709	21428	720	+	FabG	arCOG01262	COG1028IQR	238618501	YP_002913326.1	I	Lipid transport and metabolism	METABOLISM	1	Short-chain alcohol dehydrogenase	3-ketoacyl-ACP reductase		2.09736	0.0653643	0.180702	25	SSO2205	Short-chain alcohol dehydrogenase		Saci_0199	Short-chain alcohol dehydrogenase		SiH_0022	SiL_0022	SiRe_0022	YG5714_0022	YN1551_RS00105	ST2287	Msed_0788
M164_0023	21429	22070	642	+	TenA	arCOG01128	COG0819K	238618502	YP_002913327.1	K	Transcription	INFORMATION STORAGE AND PROCESSING	2	Transcriptional activator TenA	TenA family transcriptional activator		0.170824	0.752661	0.854067	16	SSO2206	Transcriptional activator TenA					SiH_0023	SiL_0023	SiRe_0023	YG5714_0023	YN1551_RS00110	ST0684	Msed_1351
M164_0024	22073	22735	663	+	-	arCOG07314	-	238618503	YP_002913328.1	S	Function unknown	POORLY CHARACTERIZED	1	Uncharacterized protein	hypothetical protein		-0.472083	0.339045	0.5466	11	SSO2207	Uncharacterized conserved protein					SiH_0024	SiL_0024	SiRe_0024	YG5714_0024	YN1551_RS00115	ST2289	Msed_0789
M164_0025	22729	23460	732	-	NucS	arCOG01304	COG1637L	238618504	YP_002913329.1	L	Replication, recombination and repair	INFORMATION STORAGE AND PROCESSING	1	RecB family endonuclease acting on branched DNA substrates	hypothetical protein		1.54996	0.136587	0.306864	22	SSO2208	RecB family endonuclease acting on branched DNA substrates		Saci_0200	RecB family endonuclease acting on branched DNA substrates		SiH_0025	SiL_0025	SiRe_0025	YG5714_0025	YN1551_RS00120	ST2290
M164_0026	23494	24552	1059	+	-	arCOG01389	COG1215M	238618505	YP_002913330.1	M	Cell wall/membrane/envelope biogenesis	CELLULAR PROCESSES AND SIGNALING	4	Glycosyl transferase family 2	family 2 glycosyl transferase		1.62755	0.0998092	0.247666	17	SSO2209	Glycosyltransferase		Saci_0201	Glycosyltransferase		SiH_0026	SiL_0026	SiRe_0026	YG5714_0026	YN1551_RS00125	ST2291	Msed_0790
M164_0027	24676	25239	564	+	-	arCOG05913	-	238618506	YP_002913331.1	S	Function unknown	POORLY CHARACTERIZED	1	Uncharacterized protein	hypothetical protein		-0.315835	0.380828	0.58785	11	SSO2210	Uncharacterized conserved protein		Saci_0287	Uncharacterized conserved protein		SiH_0027	SiL_0027	SiRe_0027	YG5714_0027	YN1551_RS00130	ST1854	Msed_0792
M164_0028	25264	26316	1053	+	-	arCOG00938	COG0535R	238618507	YP_002913332.1	R	General function prediction only	POORLY CHARACTERIZED	5	Radical SAM superfamily enzyme	radical SAM protein		2.35891	0.010767	0.0433101	19	SSO2211	Radical SAM superfamily enzyme		Saci_0374	Radical SAM superfamily enzyme		SiH_0028	SiL_0028	SiRe_0028	YG5714_0028	YN1551_RS00135	ST0626	Msed_0572
M164_0029	26342	27037	696	+	-	arCOG07315	-	238618508	YP_002913333.1	I	Lipid transport and metabolism	METABOLISM	1	Phospholipase D/Transphosphatidylase	hypothetical protein		0.735534	0.898249	0.946067	22	SSO2212	Phospholipase D/Transphosphatidylase					SiH_0029	SiL_0029	SiRe_0029	YG5714_0029	YN1551_RS00140	ST0624	Msed_0574
M164_0030	27167	28210	1044	-	CobT	arCOG04272	COG2038H	238618509	YP_002913334.1	H	Coenzyme transport and metabolism	METABOLISM	1	NaMN:DMB phosphoribosyltransferase	hypothetical protein		-0.772596	0.225287	0.424237	16	SSO2213	NaMN:DMB phosphoribosyltransferase		Saci_0020	NaMN:DMB phosphoribosyltransferase		SiH_0030	SiL_0030	SiRe_0030	YG5714_0030	YN1551_RS00145	ST2143	Msed_0735
M164_0031	28274	28603	330	+	-	arCOG05884	-	238618510	YP_002913335.1	S	Function unknown	POORLY CHARACTERIZED	1	Uncharacterized protein	hypothetical protein		-1.17199	0.183322	0.374788	7	SSO2214	Uncharacterized conserved protein		Saci_0022	Uncharacterized conserved protein		SiH_0031	SiL_0031	SiRe_0031	YG5714_0031	YN1551_RS00150	ST2141	Msed_0736
M164_0032	28609	29739	1131	-	csdA	arCOG00065	COG0520E	238618511	YP_002913336.1	O	Posttranslational modification, protein turnover, chaperones	CELLULAR PROCESSES AND SIGNALING	1	Selenocysteine lyase/Cysteine desulfurase	class V aminotransferase		-5.21634	0.000476687	0.00298975	1	SSO2215	Selenocysteine lyase/Cysteine desulfurase		Saci_0024	Selenocysteine lyase/Cysteine desulfurase		SiH_0032	SiL_0032	SiRe_0032	YG5714_0032	YN1551_RS00155	ST2140	Msed_0737
M164_0033	29711	31423	1713	-	Acs	arCOG01529	COG0365I	238618512	YP_002913337.1	I	Lipid transport and metabolism	METABOLISM	6	Acyl-coenzyme A synthetase/AMP-(fatty) acid ligase	AMP-dependent synthetase and ligase		2.40542	0.00136153	0.0075611	42	SSO2216	Acyl-coenzyme A synthetase/AMP-(fatty) acid ligase		Saci_0025	Acyl-coenzyme A synthetase/AMP-(fatty) acid ligase		SiH_0033	SiL_0033	SiRe_0033	YG5714_0033	YN1551_RS00160	ST2139	Msed_1291
M164_0034	31481	31957	477	-	Nob1	arCOG00721	COG1439R	238618513	YP_002913338.1	J	Translation, ribosomal structure and biogenesis	INFORMATION STORAGE AND PROCESSING	1	Endonuclease Nob1, consists of a PIN domain and a Zn-ribbon module	Nucleotide binding protein PINc		-8.6605	8.52e-05	0.000745378	0	SSO2218	Predicted nucleic acid-binding protein, consists of a PIN domain and a Zn-ribbon module		Saci_0026	Predicted nucleic acid-binding protein, consists of a PIN domain and a Zn-ribbon module		SiH_0034	SiL_0034	SiRe_0034	YG5714_0034	YN1551_RS00165	ST2137	Msed_0739
M164_0035	31941	32690	750	-	nadF	arCOG01348	COG0061G	238618514	YP_002913339.1	H	Coenzyme transport and metabolism	METABOLISM	1	NAD kinase	NAD(+) kinase	Nicotinate and nicotinamide metabolism	-9.66504	4.69e-06	9.93e-05	0	SSO2219	NAD kinase		Saci_0027	NAD kinase		SiH_0035	SiL_0035	SiRe_0035	YG5714_0035	YN1551_RS00170	ST2136	Msed_0740
M164_0036	32796	33863	1068	+	-	arCOG00130	COG2814G	238618515	YP_002913340.1	G	Carbohydrate transport and metabolism	METABOLISM	10	MFS family permease	major facilitator superfamily protein		-0.494128	0.415411	0.614295	17	SSO2220	permease of the major facilitator superfamily					SiH_0036	SiL_0036	SiRe_0036	YG5714_0036	YN1551_RS00175	ST2407	Msed_0741
M164_0037	33841	34194	354	-	-	arCOG05885	-	238618516	YP_002913341.1	S	Function unknown	POORLY CHARACTERIZED	1	Uncharacterized protein	hypothetical protein		-8.832	5.93e-05	0.000565074	0	SSO2221	Uncharacterized conserved protein		Saci_0028	Uncharacterized conserved protein		SiH_0037	SiL_0037	SiRe_0037	YG5714_0037	YN1551_RS00180	ST2134	Msed_0742
M164_0038	34279	35277	999	+	TrxB	arCOG01296	COG0492O	238618517	YP_002913342.1	O	Posttranslational modification, protein turnover, chaperones	CELLULAR PROCESSES AND SIGNALING	3	Thioredoxin reductase	FAD-dependent pyridine nucleotide-disulfide oxidoreductase	Pyrimidine metabolism; Selenocompound metabolism	-8.11978	2.86e-06	6.71e-05	1	SSO2222	Thioredoxin reductase		Saci_0029	Thioredoxin reductase		SiH_0038	SiL_0038	SiRe_0038	YG5714_0038	YN1551_RS00185	ST2133	Msed_0743
M164_0039	35299	36039	741	+	Trm5	arCOG00033	COG2520R	238618518	YP_002913343.1	J	Translation, ribosomal structure and biogenesis	INFORMATION STORAGE AND PROCESSING	2	Wybutosine (yW) biosynthesis enzyme Trm5, tRNA (guanine) methyltransferase	hypothetical protein		-0.283038	0.376348	0.583075	11	SSO2223	Wybutosine (yW) biosynthesis enzyme, Trm5 methyltransferase		Saci_0030	Wybutosine (yW) biosynthesis enzyme, Trm5 methyltransferase		SiH_0039	SiL_0039	SiRe_0039	YG5714_0039	YN1551_RS00190	ST2132	Msed_0744
M164_0040	35962	36447	486	-	-	arCOG04171	COG2090S	238618519	YP_002913344.1	S	Function unknown	POORLY CHARACTERIZED	1	Uncharacterized protein	hypothetical protein		-0.264686	0.374694	0.581236	12	SSO2224	Uncharacterized conserved protein		Saci_0031	Uncharacterized conserved protein		SiH_0040	SiL_0040		YG5714_0040		ST2131	Msed_0745
M164_0041	36407	36700	294	-	-	arCOG01346	COG1534J	238618520	YP_002913345.1	J	Translation, ribosomal structure and biogenesis	INFORMATION STORAGE AND PROCESSING	1	RNA-binding protein containing KH domain, possibly ribosomal protein	hypothetical protein		1.09636	0.920501	0.960382	16	SSO1005	Uncharacterized conserved protein, DUF1177		Saci_0032	Predicted RNA-binding protein containing KH domain, possibly ribosomal protein		SiH_0041	SiL_0041	SiRe_0040	YG5714_0041	YN1551_RS00195	STS228
M164_0042	36660	36974	315	-	RPR2	arCOG04345	COG2023J	238618521	YP_002913346.1	J	Translation, ribosomal structure and biogenesis	INFORMATION STORAGE AND PROCESSING	1	RNase P subunit RPR2	RNAse P, Rpr2/Rpp21 subunit		-8.98225	6.39e-05	0.000601134	0	SSO2225	RNase P subunit RPR2		Saci_0033	RNase P subunit RPR2		SiH_0042		SiRe_0041	YG5714_0042	YN1551_RS00200	ST2130	Msed_0746
M164_0043	36996	37667	672	+	Emg1	arCOG04122	COG1756S	238618522	YP_002913347.1	J	Translation, ribosomal structure and biogenesis	INFORMATION STORAGE AND PROCESSING	1	rRNA pseudouridine-1189 N-methylase Emg1, Nep1/Mra1 family	ribosome biogenesis protein		-1.04723	0.191419	0.384612	9	SSO2226	EMG1/NEP1 rRNA methyltransferase		Saci_0034	EMG1/NEP1 rRNA methyltransferase		SiH_0043	SiL_0042	SiRe_0042	YG5714_0043	YN1551_RS00205	ST2129	Msed_0747
M164_0044	37648	38223	576	-	-	arCOG03765	-	238618523	YP_002913348.1	K	Transcription	INFORMATION STORAGE AND PROCESSING	1	CopG family transcriptional regulator	hypothetical protein		-9.09101	1.05e-05	0.00017511	1	SSO2227	Uncharacterized conserved membrane protein		Saci_0035	Uncharacterized conserved membrane protein		SiH_0044	SiL_0043	SiRe_0043	YG5714_0044	YN1551_RS00210	ST2128	Msed_0748
M164_0045	38298	38477	180	-	-	arCOG08372	-	238618524	YP_002913349.1	S	Function unknown	POORLY CHARACTERIZED	1	Uncharacterized protein	hypothetical protein		-1.91799	0.167636	0.352295	4				Saci_0036	Uncharacterized conserved protein		SiH_0045	SiL_0044	SiRe_0044	YG5714_0045	YN1551_RS00215
M164_0046	39052	39936	885	+	MMT1	arCOG01478	COG0053P	238618525	YP_002913350.1	P	Inorganic ion transport and metabolism	METABOLISM	1	Predicted Co/Zn/Cd cation transporter	cation diffusion facilitator family transporter		0.0269174	0.895214	0.944068	19	SSO2228	Predicted Co/Zn/Cd cation transporter					SiH_0046	SiL_0045	SiRe_0045	YG5714_0046	YN1551_RS00220	ST2110
M164_0047	39904	40770	867	-	-	arCOG00654	COG2107R	238618526	YP_002913351.1	R	General function prediction only	POORLY CHARACTERIZED	1	Predicted periplasmic solute-binding protein	hypothetical protein		-8.44442	6.98e-06	0.000129287	0	SSO2229	Predicted periplasmic solute-binding protein		Saci_0038	Predicted periplasmic solute-binding protein		SiH_0047	SiL_0046	SiRe_0046	YG5714_0047	YN1551_RS00225	ST2126	Msed_0779
M164_0048	40874	41404	531	+	-	arCOG01221	COG1986S	238618527	YP_002913352.1	F	Nucleotide transport and metabolism	METABOLISM	1	Inosine/xanthosine triphosphatase	hypothetical protein		0.828188	0.87468	0.930278	19	SSO2230	Inosine/xanthosine triphosphatase		Saci_0039	Inosine/xanthosine triphosphatase		SiH_0048	SiL_0047	SiRe_0047	YG5714_0048	YN1551_RS00230	ST2125	Msed_0778
M164_0049	41385	42038	654	-	-	arCOG05323	-	238618528	YP_002913353.1	S	Function unknown	POORLY CHARACTERIZED	1	Uncharacterized protein	hypothetical protein		-0.810788	0.255377	0.461086	8	SSO2231	Uncharacterized conserved protein		Saci_0040	Uncharacterized conserved protein		SiH_0049	SiL_0048	SiRe_0048	YG5714_0049	YN1551_RS00235	ST2124	Msed_0777
M164_0050	42051	42458	408	-	TrxA	arCOG01972	COG3118O	238618529	YP_002913354.1	O	Posttranslational modification, protein turnover, chaperones	CELLULAR PROCESSES AND SIGNALING	2	Thiol-disulfide isomerase or thioredoxin	thioredoxin		2.2319	0.863114	0.922806	6	SSO2232	Thiol-disulfide isomerase or thioredoxin	Thioredoxin TrxA2	Saci_0041	Thiol-disulfide isomerase or thioredoxin		SiH_0050	SiL_0049	SiRe_0049	YG5714_0050	YN1551_RS00240	ST2123	Msed_0776
M164_0051	42515	43429	915	+	DadA	arCOG00759	COG0665E	238618530	YP_002913355.1	E	Amino acid transport and metabolism	METABOLISM	1	Glycine/D-amino acid oxidase (deaminating)	FAD dependent oxidoreductase		-7.10103	0.00010221	0.000841684	0	SSO2233	Glycine/D-amino acid oxidase (deaminating)					SiH_0051	SiL_0050	SiRe_0050	YG5714_0051	YN1551_RS00245	ST2122	Msed_0775
M164_0052	43419	44132	714	+	GEK1	arCOG01616	COG1650S	238618531	YP_002913356.1	J	Translation, ribosomal structure and biogenesis	INFORMATION STORAGE AND PROCESSING	1	D-aminoacyl-tRNA deacylase, involved in ethanol tolerance	hypothetical protein		1.01593	0.759548	0.857602	13	SSO2234	D-aminoacyl-tRNA deacylase, involved in ethanol tolerance		Saci_0042	D-aminoacyl-tRNA deacylase, involved in ethanol tolerance		SiH_0052	SiL_0051	SiRe_0051	YG5714_0052	YN1551_RS00250	ST2121	Msed_0774
M164_0053	44097	44729	633	-	phoE	arCOG01991	COG0406G	238618532	YP_002913357.1	R	General function prediction only	POORLY CHARACTERIZED	1	Broad specificity phosphatase PhoE or related phosphatase	phosphoglycerate mutase		0.572667	0.923373	0.96135	18	SSO2236	Broad specificity phosphatase PhoE or related phosphatase		Saci_0043	Broad specificity phosphatase PhoE or related phosphatase		SiH_0053	SiL_0052	SiRe_0052	YG5714_0053	YN1551_RS00255	ST2120	Msed_0773
M164_0054	44798	45775	978	+	-	arCOG01145	COG2129R	238618533	YP_002913358.1	R	General function prediction only	POORLY CHARACTERIZED	4	Phosphohydrolase, Icc/MPP superfamily	metallophosphoesterase		0.39724	0.836837	0.906401	10	SSO2237	Icc family phosphoesterase					SiH_0054	SiL_0053	SiRe_0053	YG5714_0054	YN1551_RS00260	ST1030	Msed_0772
M164_0055	45987	46313	327	+	-	arCOG05886	-	238618534	YP_002913359.1	S	Function unknown	POORLY CHARACTERIZED	1	Uncharacterized protein	hypothetical protein		-4.70944	0.00384205	0.0177804	3	SSO2238	Uncharacterized conserved protein		Saci_0045	Uncharacterized conserved protein		SiH_0055	SiL_0054	SiRe_0054	YG5714_0055	YN1551_RS00265	ST2118	Msed_0770
M164_0056	46315	48078	1764	-	DndD	arCOG00373	-	238618535	YP_002913360.1	V	Defense mechanisms	CELLULAR PROCESSES AND SIGNALING	1	DNA sulfur modification protein DndD, ATPase	BPS2 protein-like protein		-3.28466	0.015232	0.0573961	3	SSO2241	Predicted ATPase with Zn hook domain, uncharacterized		Saci_0046	Predicted ATPase with Zn hook domain, uncharacterized		SiH_0056	SiL_0055	SiRe_0055	YG5714_0056	YN1551_RS00270	ST2117	Msed_0769
M164_0057	48286	49209	924	+	URH1	arCOG04558	COG1957F	238618536	YP_002913361.1	F	Nucleotide transport and metabolism	METABOLISM	3	Inosine-uridine nucleoside N-ribohydrolase	inosine/uridine-preferring nucleoside hydrolase		2.53031	0.00402475	0.0185658	29	SSO2243	Inosine-uridine nucleoside N-ribohydrolase	Inosine nucleosidase	Saci_0047	Inosine-uridine nucleoside N-ribohydrolase		SiH_0057	SiL_0056	SiRe_0056	YG5714_0057	YN1551_RS00275	ST2115	Msed_0768
M164_0058	49183	49593	411	-	Fur	arCOG01868	COG0735P	238618537	YP_002913362.1	P	Inorganic ion transport and metabolism	METABOLISM	1	Fe2+/Zn2+ uptake regulation protein, fur/PerR	ferric uptake regulator family protein		0.0655217	0.51348	0.688815	16	SSO2244	Fe2+/Zn2+ uptake regulation protein, fur/PerR		Saci_0048	Fe2+/Zn2+ uptake regulation protein, fur/PerR		SiH_0058	SiL_0057	SiRe_0057	YG5714_0058	YN1551_RS00280	ST2114	Msed_0767
M164_0059	49697	50182	486	+	-	arCOG05887	-	238618538	YP_002913363.1	S	Function unknown	POORLY CHARACTERIZED	1	Uncharacterized protein	hypothetical protein		-0.204062	0.323656	0.531943	8	SSO2245	Uncharacterized conserved protein		Saci_0049	Uncharacterized conserved protein		SiH_0059	SiL_0058	SiRe_0058	YG5714_0059	YN1551_RS00285	ST2112	Msed_0765
M164_0060	50160	50837	678	+	-	arCOG01773	COG2226H	238618539	YP_002913364.1	Q	Secondary metabolites biosynthesis, transport and catabolism	METABOLISM	2	SAM-dependent methyltransferase	type 11 methyltransferase		0.115469	0.60352	0.753412	14	SSO2246	SAM-dependent methyltransferase		Saci_1663	SAM-dependent methyltransferase		SiH_0060	SiL_0059	SiRe_0059	YG5714_0060	YN1551_RS00290	ST2111	Msed_0764
M164_0061	51096	51914	819	+	CzcD	arCOG01477	COG1230P	238618540	YP_002913365.1	P	Inorganic ion transport and metabolism	METABOLISM	1	Co/Zn/Cd efflux system component	cation diffusion facilitator family transporter		0.173597	0.673528	0.801952	12	SSO2247	Co/Zn/Cd efflux system component		Saci_0242	Co/Zn/Cd efflux system component		SiH_0061	SiL_0060	SiRe_0060	YG5714_0061	YN1551_RS00295	ST2110	Msed_0903
M164_0062	51911	52930	1020	-	-	arCOG00367	COG1630S	238618541	YP_002913366.1	L	Replication, recombination and repair	INFORMATION STORAGE AND PROCESSING	1	NurA 5'-3' nuclease	hypothetical protein		-9.09862	6.92e-07	2.46e-05	0	SSO2248	NurA 5'-3' nuclease		Saci_0050	NurA 5'-3' nuclease		SiH_0062	SiL_0061	SiRe_0061	YG5714_0062	YN1551_RS00300	ST2109	Msed_0763
M164_0063	52927	55521	2595	-	SbcC	arCOG00368	COG0419L	238618542	YP_002913367.1	L	Replication, recombination and repair	INFORMATION STORAGE AND PROCESSING	1	ATPase involved in DNA repair, SbcC	Rad50 zinc hook domain protein		-9.82565	8.39e-15	1.2e-11	0	SSO2249	ATPase involved in DNA repair, SbcC		Saci_0051	ATPase involved in DNA repair, SbcC		SiH_0063	SiL_0062	SiRe_0062	YG5714_0063	YN1551_RS00305	ST2108	Msed_0762
M164_0064	55518	56666	1149	-	SbcD	arCOG00397	COG0420L	238618543	YP_002913368.1	L	Replication, recombination and repair	INFORMATION STORAGE AND PROCESSING	1	DNA repair exonuclease, SbcD	metallophosphoesterase		-9.37259	2.26e-07	1.03e-05	1	SSO2250	DNA repair exonuclease, SbcD		Saci_0052	DNA repair exonuclease, SbcD		SiH_0064	SiL_0063	SiRe_0063	YG5714_0064	YN1551_RS00310	ST2107	Msed_0761
M164_0065	56666	58168	1503	-	-	arCOG00280	COG0433R	238618544	YP_002913369.1	L	Replication, recombination and repair	INFORMATION STORAGE AND PROCESSING	5	HerA helicase	hypothetical protein		-9.32158	5.71e-09	7.78e-07	0	SSO2251	HerA helicase		Saci_0053	HerA helicase		SiH_0065	SiL_0064	SiRe_0064	YG5714_0065	YN1551_RS00315	ST2106	Msed_0760
M164_0066	58264	58812	549	-	-	arCOG01098	-	238618545	YP_002913370.1	S	Function unknown	POORLY CHARACTERIZED	1	Uncharacterized protein	hypothetical protein		-7.56583	8.77e-05	0.000757437	0	SSO2253	Uncharacterized conserved protein		Saci_0054	Uncharacterized conserved protein		SiH_0066	SiL_0065	SiRe_0065	YG5714_0066	YN1551_RS00320	ST2105	Msed_0759
M164_0067	59070	60575	1506	+	Nnr2	arCOG00018	COG0063G	238618546	YP_002913371.1	F	Nucleotide transport and metabolism	METABOLISM	1	NAD(P)H-hydrate repair enzyme Nnr, NAD(P)H-hydrate dehydratase domain	carbohydrate kinase		0.604151	0.908969	0.95365	14	SSO2254	Predicted sugar kinase		Saci_0057	Predicted sugar kinase		SiH_0067	SiL_0066	SiRe_0066	YG5714_0067	YN1551_RS00325	ST2103	Msed_0758
M164_0068	60567	61016	450	-	Bcp	arCOG00310	COG1225O	238618547	YP_002913372.1	O	Posttranslational modification, protein turnover, chaperones	CELLULAR PROCESSES AND SIGNALING	3	Peroxiredoxin	alkyl hydroperoxide reductase		1.50786	0.728654	0.836592	24	SSO2255	Peroxiredoxin	Peroxiredoxin (BCP-3)	Saci_0058	Peroxiredoxin		SiH_0068	SiL_0067	SiRe_0067	YG5714_0068	YN1551_RS00330	ST2102	Msed_0757
M164_0069	61097	62632	1536	+	-	arCOG04435	COG1892S	238618548	YP_002913373.1	G	Carbohydrate transport and metabolism	METABOLISM	1	Phosphoenolpyruvate carboxylase	phosphoenolpyruvate carboxylase		-2.34874	0.0126269	0.049811	8	SSO2256	Phosphoenolpyruvate carboxylase	Phosphoenolpyruvate carboxylase	Saci_0059	Phosphoenolpyruvate carboxylase		SiH_0069	SiL_0068	SiRe_0068	YG5714_0069	YN1551_RS00335	ST2101	Msed_0756
M164_0070	62629	63438	810	+	-	arCOG04328	COG4028R	238618549	YP_002913374.1	R	General function prediction only	POORLY CHARACTERIZED	1	Predicted P-loop ATPase/GTPase	hypothetical protein		0.949908	0.544523	0.712088	29	SSO2257	Predicted P-loop ATPase/GTPase		Saci_0060	Predicted P-loop ATPase/GTPase		SiH_0070	SiL_0069	SiRe_0069	YG5714_0070	YN1551_RS00340	ST2100	Msed_2061
M164_0071	63428	64096	669	-	-	arCOG02115	COG2427S	238618550	YP_002913375.1	S	Function unknown	POORLY CHARACTERIZED	1	Uncharacterized protein YjgD, DUF1641 family	hypothetical protein		-0.178892	0.545824	0.713339	15	SSO2259	Uncharacterized conserved protein					SiH_0071	SiL_0070	SiRe_0070	YG5714_0071	YN1551_RS00345	ST2487	Msed_2060
M164_0072	64103	65347	1245	-	HcaD	arCOG01065	COG1252C	238618551	YP_002913376.1	R	General function prediction only	POORLY CHARACTERIZED	1	NAD(FAD)-dependent dehydrogenase	FAD-dependent pyridine nucleotide-disulfide oxidoreductase		1.51549	0.207697	0.404989	24	SSO2261	NAD(FAD)-dependent dehydrogenase					SiH_0072	SiL_0071	SiRe_0071	YG5714_0072	YN1551_RS00350	ST2485	Msed_2059
M164_0073	65481	66074	594	+	MhpC	arCOG01648	COG0596R	238618552	YP_002913377.1	R	General function prediction only	POORLY CHARACTERIZED	3	Alpha/beta superfamily hydrolase	hypothetical protein		1.84435	0.199761	0.395923	23	SSO2262	Alpha/beta superfamily hydrolase		Saci_1830	Alpha/beta superfamily hydrolase		SiH_0073	SiL_0072	SiRe_0072	YG5714_0075	YN1551_RS00355	ST2099	Msed_2058
M164_0074	66071	66712	642	+	-	arCOG03698	COG4344S	238618553	YP_002913378.1	K	Transcription	INFORMATION STORAGE AND PROCESSING	1	Transciptional regulator, contains HTH domain	hypothetical protein		1.25018	0.524109	0.696857	15	SSO2263	Uncharacterized conserved protein		Saci_1831	Uncharacterized conserved protein		SiH_0074	SiL_0073	SiRe_0073	YG5714_0076	YN1551_RS00360	ST2098	Msed_2057
M164_0075	66701	67648	948	-	ArgK	arCOG01226	COG1703E	238618554	YP_002913379.1	O	Posttranslational modification, protein turnover, chaperones	CELLULAR PROCESSES AND SIGNALING	1	Putative periplasmic protein kinase ArgK or related GTPase of G3E family	LAO/AO transport system ATPase		1.28873	0.326425	0.534695	23	SSO2265	Putative periplasmic protein kinase ArgK or related GTPase of G3E family		Saci_0061	Putative periplasmic protein kinase ArgK or related GTPase of G3E family		SiH_0075	SiL_0074	SiRe_0074	YG5714_0077	YN1551_RS00365	ST2097	Msed_2056
M164_0076	67638	68063	426	-	Sbm	arCOG01710	COG2185I	238618555	YP_002913380.1	I	Lipid transport and metabolism	METABOLISM	1	Methylmalonyl-CoA mutase, C-terminal domain/subunit (cobalamin-binding)	cobalamin B12-binding domain-containing protein		1.29573	0.663615	0.795448	12	SSO2266	Methylmalonyl-CoA mutase, C-terminal domain/subunit (cobalamin-binding)		Saci_0062	Methylmalonyl-CoA mutase, C-terminal domain/subunit (cobalamin-binding)		SiH_0076	SiL_0075	SiRe_0075	YG5714_0078	YN1551_RS00370	ST2096	Msed_2055
M164_0077	68175	68462	288	+	-	arCOG08340	-	238618556	YP_002913381.1	S	Function unknown	POORLY CHARACTERIZED	1	Uncharacterized membrane protein	hypothetical protein		-2.61821	0.0826154	0.215523	5				Saci_1786	Uncharacterized conserved protein		SiH_0077	SiL_0076	SiRe_0076	YG5714_0079	YN1551_RS00375		Msed_2054
M164_0078	68449	68856	408	-	-	arCOG05900	COG4742K	238618557	YP_002913382.1	K	Transcription	INFORMATION STORAGE AND PROCESSING	1	Predicted transcriptional regulator	regulatory protein ArsR		0.809194	0.978337	0.989757	20				Saci_0164	Predicted transcriptional regulator		SiH_0078	SiL_0077	SiRe_0077	YG5714_0080	YN1551_RS00380	ST2232	Msed_2053
M164_0079	69064	69603	540	+	-	arCOG08373	-	238618558	YP_002913383.1	S	Function unknown	POORLY CHARACTERIZED	1	Uncharacterized protein	hypothetical protein		-6.2338	0.00133241	0.00742728	4	SSO2268	Uncharacterized conserved protein					SiH_0080	SiL_0078	SiRe_0078	YG5714_0081	YN1551_RS00385
M164_0080	69687	70163	477	-	-	arCOG05912	-	238618559	YP_002913384.1	S	Function unknown	POORLY CHARACTERIZED	1	Uncharacterized membrane protein	hypothetical protein		-3.10307	0.0547515	0.159297	3	SSO2269	Uncharacterized conserved protein		Saci_0285	Uncharacterized conserved protein		SiH_0081	SiL_0079	SiRe_0079	YG5714_0082	YN1551_RS00390	ST2381	Msed_2069
M164_0081	70253	70558	306	+	-	arCOG08341	-	238618560	YP_002913385.1	S	Function unknown	POORLY CHARACTERIZED	1	Uncharacterized protein	hypothetical protein		1.3827	0.973013	0.987804	12				Saci_0160	Uncharacterized conserved protein		SiH_0082	SiL_0080	SiRe_0080	YG5714_0083	YN1551_RS00395		Msed_2068
M164_0082	70541	71422	882	-	-	arCOG02050	COG0730R	238618561	YP_002913386.1	P	Inorganic ion transport and metabolism	METABOLISM	2	Sulfite exporter, TauE/SafE family	hypothetical protein		1.71616	0.0366107	0.116341	25	SSO2272	Predicted permease		Saci_0324	Predicted permease		SiH_0083	SiL_0081	SiRe_0081	YG5714_0084	YN1551_RS00400	ST2237	Msed_2067
M164_0083	71626	72024	399	-	TroR	arCOG02100	COG1321K	238618562	YP_002913387.1	K	Transcription	INFORMATION STORAGE AND PROCESSING	1	Mn-dependent transcriptional regulator (DtxR family)	iron dependent repressor		-0.371212	0.337802	0.545827	17	SSO2273	Mn-dependent transcriptional regulator (DtxR family)		Saci_0161	Mn-dependent transcriptional regulator (DtxR family)		SiH_0084	SiL_0082	SiRe_0082	YG5714_0085	YN1551_RS00405	ST2236	Msed_2065
M164_0084	72080	72949	870	+	DapA	arCOG04172	COG0329EM	238618563	YP_002913388.1	E	Amino acid transport and metabolism	METABOLISM	4	Dihydrodipicolinate synthase/N-acetylneuraminate lyase	dihydrodipicolinate synthetase		0.538035	0.990049	0.99457	19	SSO2274	Dihydrodipicolinate synthase/N-acetylneuraminate lyase		Saci_0162	Dihydrodipicolinate synthase/N-acetylneuraminate lyase		SiH_0085	SiL_0083	SiRe_0083	YG5714_0086	YN1551_RS00410	ST2235	Msed_2063
M164_0085	73011	73661	651	+	-	arCOG00905	COG1573L	238618564	YP_002913389.1	L	Replication, recombination and repair	INFORMATION STORAGE AND PROCESSING	2	Uracil-DNA glycosylase	phage SPO1 DNA polymerase-related protein		-3.78697	0.0231313	0.0805792	0	SSO2275	Uracil-DNA glycosylase	Uracil-DNA glycosylase	Saci_0159	Uracil-DNA glycosylase		SiH_0086	SiL_0084	SiRe_0084	YG5714_0087	YN1551_RS00415	ST2238	Msed_2071
M164_0086	73612	74397	786	+	FabG	arCOG01259	COG1028IQR	238618565	YP_002913390.1	I	Lipid transport and metabolism	METABOLISM	7	Short-chain alcohol dehydrogenase	short-chain dehydrogenase/reductase SDR		1.35877	0.473214	0.656668	17	SSO2276	Short-chain alcohol dehydrogenase		Saci_0158	Short-chain alcohol dehydrogenase		SiH_0087	SiL_0085	SiRe_0085	YG5714_0088	YN1551_RS00420	ST2239	Msed_2072
M164_0087	74508	75995	1488	+	-	arCOG03239	COG1106R	238618566	YP_002913391.1	R	General function prediction only	POORLY CHARACTERIZED	2	ATPase, predicted component of phage defense system	hypothetical protein		-2.57493	0.0116984	0.046663	6	SSO2277	ATPase, predicted component of phage defense system		Saci_0157	ATPase, predicted component of phage defense system		SiH_0088	SiL_0086	SiRe_0086	YG5714_0089	YN1551_RS00425	ST2240	Msed_2073
M164_0088	75999	76244	246	+	-	arCOG02718	-	238618567	YP_002913392.1	S	Function unknown	POORLY CHARACTERIZED	1	Predicted membrane protein, DUF131 family	hypothetical protein		0.0366916	0.453144	0.64145	9				Saci_0156	Predicted membrane protein		SiH_0089	SiL_0087	SiRe_0087	YG5714_0090	YN1551_RS00430	STS237
M164_0089	76266	77549	1284	-	-	arCOG05899	-	238618568	YP_002913393.1	R	General function prediction only	POORLY CHARACTERIZED	1	Cell surface protein	hypothetical protein		-10.0519	3.89e-08	2.65e-06	0	SSO2279	Cell suface protein		Saci_0154	Cell suface protein		SiH_0091	SiL_0088	SiRe_0089	YG5714_0091	YN1551_RS00435	ST2242	Msed_2075
M164_0090	77489	78022	534	+	-	arCOG01075	COG1051F	238618569	YP_002913394.1	F	Nucleotide transport and metabolism	METABOLISM	1	NUDIX family hydrolase	NUDIX hydrolase		-1.20671	0.175206	0.363636	5	SSO2278	NUDIX family hydrolase		Saci_0153	NUDIX family hydrolase		SiH_0090	SiL_0089	SiRe_0088	YG5714_0092	YN1551_RS00440	ST2243	Msed_2076
M164_0091	78003	79415	1413	-	CysS	arCOG00486	COG0215J	238618570	YP_002913395.1	J	Translation, ribosomal structure and biogenesis	INFORMATION STORAGE AND PROCESSING	1	Cysteinyl-tRNA synthetase	cysteinyl-tRNA synthetase	Aminoacyl-tRNA biosynthesis	-8.78345	2.03e-08	1.94e-06	1	SSO2280	Cysteinyl-tRNA synthetase		Saci_0152	Cysteinyl-tRNA synthetase		SiH_0092	SiL_0090	SiRe_0090	YG5714_0093	YN1551_RS00445	ST2244	Msed_2077
M164_0092	79428	80318	891	-	Pgi	arCOG00052	COG0166G	238618571	YP_002913396.1	G	Carbohydrate transport and metabolism	METABOLISM	1	Glucose-6-phosphate isomerase	bifunctional phosphoglucose/phosphomannose isomerase	Glycolysis / Gluconeogenesis; Pentose phosphate pathway; Fructose and mannose metabolism; Starch and sucrose metabolism; Amino sugar and nucleotide sugar metabolism; Biosynthesis of secondary metabolites; Microbial metabolism in diverse environments; Biosynthesis of antibiotics; Carbon metabolism	-6.72887	0.00018474	0.00136175	1	SSO2281	Glucose-6-phosphate isomerase		Saci_0151	Glucose-6-phosphate isomerase		SiH_0093	SiL_0091	SiRe_0091	YG5714_0094	YN1551_RS00450	ST2245	Msed_1856
M164_0093	80311	80748	438	-	-	arCOG05898	-	238618572	YP_002913397.1	S	Function unknown	POORLY CHARACTERIZED	1	Uncharacterized protein	hypothetical protein		1.31613	0.723899	0.831972	11	SSO2282	Uncharacterized conserved protein		Saci_0150	Uncharacterized conserved protein		SiH_0094	SiL_0092	SiRe_0092	YG5714_0095	YN1551_RS00455	ST2246	Msed_2079
M164_0094	80801	82126	1326	+	-	arCOG01069	COG0446R	238618573	YP_002913398.1	P	Inorganic ion transport and metabolism	METABOLISM	1	CoA-dependent NAD(P)H Sulfur Oxidoreductase	CoA-disulfide reductase		2.00036	0.0579311	0.16578	15	SSO2283	CoA-dependent NAD(P)H Sulfur Oxidoreductase	CoA disulfide reductase	Saci_0149	CoA-dependent NAD(P)H Sulfur Oxidoreductase		SiH_0095	SiL_0093	SiRe_0093	YG5714_0096	YN1551_RS00460	ST2247	Msed_2080
M164_0095	82201	83319	1119	+	-	arCOG00287	-	238618574	YP_002913399.1	L	Replication, recombination and repair	INFORMATION STORAGE AND PROCESSING	1	NurA 5'-3' nuclease	hypothetical protein		0.793207	0.722795	0.831199	9	SSO2284	Predicted NurA-like nuclease		Saci_0148	Predicted NurA-like nuclease		SiH_0096	SiL_0094	SiRe_0094	YG5714_0097	YN1551_RS00465	ST2248	Msed_2081
M164_0096	83316	85145	1830	+	-	arCOG00284	COG0433R	238618575	YP_002913400.1	L	Replication, recombination and repair	INFORMATION STORAGE AND PROCESSING	2	HerA helicase	hypothetical protein		1.00584	0.2349	0.435959	21	SSO2285	HerA helicase		Saci_0147	HerA helicase		SiH_0097	SiL_0095	SiRe_0095	YG5714_0098	YN1551_RS00470	ST2249	Msed_2082
M164_0097	85170	85559	390	+	-	arCOG05897	-	238618576	YP_002913401.1	S	Function unknown	POORLY CHARACTERIZED	1	Uncharacterized protein	hypothetical protein		-1.59949	0.165409	0.349646	2	SSO2286	Uncharacterized conserved protein		Saci_0146	Uncharacterized conserved protein		SiH_0098	SiL_0096	SiRe_0096	YG5714_0099	YN1551_RS00475	ST2250	Msed_2083
M164_0098	85537	86493	957	+	-	arCOG00773	COG1607I	238618577	YP_002913402.1	I	Lipid transport and metabolism	METABOLISM	1	Acyl-CoA hydrolase	thioesterase superfamily protein		-1.23453	0.15705	0.339247	8	SSO2287	Acyl-CoA hydrolase		Saci_0145	Acyl-CoA hydrolase		SiH_0099	SiL_0097	SiRe_0097	YG5714_0100	YN1551_RS00480	ST2251	Msed_2084
M164_0099	86454	87542	1089	-	-	arCOG00131	-	238618578	YP_002913403.1	G	Carbohydrate transport and metabolism	METABOLISM	2	MFS family permease	hypothetical protein		0.111514	0.954988	0.977897	17	SSO2288	permease of the major facilitator superfamily		Saci_0144	Permease of the major facilitator superfamily		SiH_0100	SiL_0098	SiRe_0098	YG5714_0101	YN1551_RS00485	ST2254	Msed_2085
M164_0100	87596	88375	780	+	FabG	arCOG01259	COG1028IQR	238618579	YP_002913404.1	I	Lipid transport and metabolism	METABOLISM	7	Short-chain alcohol dehydrogenase	3-ketoacyl-ACP reductase		1.21334	0.471355	0.65572	11	SSO2289	Short-chain alcohol dehydrogenase		Saci_0238	Short-chain alcohol dehydrogenase		SiH_0101	SiL_0099	SiRe_0099	YG5714_0102	YN1551_RS00490	ST1868	Msed_0345
M164_0101	88386	89129	744	+	XthA	arCOG02207	COG0708L	238618580	YP_002913405.1	L	Replication, recombination and repair	INFORMATION STORAGE AND PROCESSING	1	Exonuclease III	exodeoxyribonuclease III Xth		0.226161	0.595672	0.749504	11	SSO2290	Exonuclease III		Saci_0129	Exonuclease III		SiH_0102	SiL_0100	SiRe_0100	YG5714_0103	YN1551_RS00495	ST1910	Msed_1434
M164_0102	89121	90788	1668	-	SPS1	arCOG03682	COG0515RTKL	238618581	YP_002913406.1	R	General function prediction only	POORLY CHARACTERIZED	2	Membrane associated serine/threonine protein kinase	serine/threonine protein kinase		0.0390982	0.965736	0.98397	28	SSO2291	Membrane associated serine/threonine protein kinase		Saci_1869	Membrane associated serine/threonine protein kinase		SiH_0103	SiL_0101	SiRe_0101	YG5714_0104	YN1551_RS00500	ST0778	Msed_0329
M164_0103	91026	92051	1026	+	PotE	arCOG03465	-	238618582	YP_002913407.1	E	Amino acid transport and metabolism	METABOLISM	3	Amino acid transporter	amino acid transporter		0.834634	0.679364	0.806213	18							SiH_0104	SiL_0102	SiRe_0102	YG5714_0105	YN1551_RS00505	ST1607	Msed_1503
M164_0104	92341	93048	708	-	-	arCOG02134	COG3316L	238618583	YP_002913408.1	X	Mobilome: prophages, transposons	CELLULAR PROCESSES AND SIGNALING	6	Transposase	hypothetical protein		NA			0							SiH_2590	SiL_2023	SiRe_0852	YG5714_0525	YN1551_RS10835	ST1165
M164_0105	93160	93735	576	+	PotE	arCOG03465	-	238618584	YP_002913409.1	E	Amino acid transport and metabolism	METABOLISM	3	Amino acid transporter	amino acid transporter		1.76919	0.19755	0.393176	16							SiH_0104	SiL_0102	SiRe_0102	YG5714_0105	YN1551_RS00505	ST1012	Msed_1503
M164_0106	93706	94095	390	-	-	arCOG01191	COG2250S	238618585	YP_002913410.1	V	Defense mechanisms	CELLULAR PROCESSES AND SIGNALING	5	HEPN domain containing protein	HEPN domain-containing protein		0.779138	0.660833	0.794861	10	SSO2294	HEPN domain containing protein					SiH_0105	SiL_0103	SiRe_0103	YG5714_0106	YN1551_RS00510	ST0693
M164_0107	94143	94547	405	-	FadM	arCOG01137	COG0824R	238618586	YP_002913411.1	I	Lipid transport and metabolism	METABOLISM	1	Acyl-CoA thioesterase FadM	thioesterase superfamily protein		-0.262667	0.382336	0.589541	6	SSO2295	Thioesterase superfamily enzyme		Saci_1257	Thioesterase superfamily enzyme		SiH_0106	SiL_0104	SiRe_0104	YG5714_0107	YN1551_RS00515	ST1044	Msed_1345
M164_0108	94597	95280	684	-	CobL	arCOG00650	COG2241H	238618587	YP_002913412.1	H	Coenzyme transport and metabolism	METABOLISM	1	Precorrin-6B methylase 1	cobalt-precorrin-6Y C(5)-methyltransferase		1.66753	0.226169	0.424674	20	SSO2296	Precorrin-6B methylase 1		Saci_0400	Precorrin-6B methylase 1		SiH_0107	SiL_0105	SiRe_0105	YG5714_0108	YN1551_RS00520	ST1825	Msed_0694
M164_0109	95267	96256	990	-	CbiG	arCOG00651	COG2073H	238618588	YP_002913413.1	H	Coenzyme transport and metabolism	METABOLISM	1	Cobalamin biosynthesis protein CbiG	cobalamin biosynthesis protein CbiG		0.134938	0.659764	0.794161	15	SSO2297	Cobalamin biosynthesis protein CbiG		Saci_0401	Cobalamin biosynthesis protein CbiG		SiH_0108	SiL_0106	SiRe_0106	YG5714_0109	YN1551_RS00525	ST1826	Msed_2091
M164_0110	96259	97047	789	-	CobM	arCOG00645	COG2875H	238618589	YP_002913414.1	H	Coenzyme transport and metabolism	METABOLISM	1	Precorrin-4 methylase	precorrin-4 C(11)-methyltransferase		0.340747	0.651286	0.787601	8	SSO2299	Precorrin-4 methylase		Saci_0394	Precorrin-4 methylase		SiH_0109	SiL_0107	SiRe_0107	YG5714_0110	YN1551_RS00530	ST1816	Msed_0694
M164_0111	97053	97721	669	-	CobF	arCOG00648	COG2243H	238618590	YP_002913415.1	H	Coenzyme transport and metabolism	METABOLISM	1	Precorrin-2 methylase	cobalt-precorrin-2 C(20)-methyltransferase		0.0520256	0.489267	0.668884	9	SSO2301	Precorrin-2 methylase		Saci_0395	Precorrin-2 methylase		SiH_0110	SiL_0108	SiRe_0108	YG5714_0111	YN1551_RS00535	ST1817	Msed_0693
M164_0112	97718	98317	600	-	CobL	arCOG00977	COG2242H	238618591	YP_002913416.1	H	Coenzyme transport and metabolism	METABOLISM	1	Precorrin-6B methylase 2	cobalt-precorrin-6Y C(15)-methyltransferase		0.322215	0.56713	0.729312	11	SSO2303	Precorrin-6B methylase 2		Saci_0396	Precorrin-6B methylase 2		SiH_0111	SiL_0109	SiRe_0109	YG5714_0112	YN1551_RS00540	ST1819	Msed_2108
M164_0113	98318	99367	1050	-	CbiD	arCOG04383	COG1903H	238618592	YP_002913417.1	H	Coenzyme transport and metabolism	METABOLISM	1	Cobalamin biosynthesis protein CbiD	cobalt-precorrin-6A synthase		0.200688	0.616806	0.760594	9	SSO2305	Cobalamin biosynthesis protein CbiD		Saci_0397	Cobalamin biosynthesis protein CbiD		SiH_0112	SiL_0110	SiRe_0110	YG5714_0113	YN1551_RS00545	ST1821	Msed_2101
M164_0114	99364	100110	747	-	CobJ	arCOG00647	COG1010H	238618593	YP_002913418.1	H	Coenzyme transport and metabolism	METABOLISM	1	Precorrin-3B methylase	precorrin-3B C(17)-methyltransferase		-1.91792	0.102875	0.251903	6	SSO2306	Precorrin-3B methylase		Saci_0398	Precorrin-3B methylase		SiH_0113	SiL_0111	SiRe_0111	YG5714_0114	YN1551_RS00550	ST1823	Msed_2092
M164_0115	100113	101111	999	-	CobH	arCOG02247	COG2082H	238618594	YP_002913419.1	H	Coenzyme transport and metabolism	METABOLISM	1	Precorrin isomerase	bifunctional sirohydrochlorin cobalt chelatase/precorrin-8X methylmutase		0.901919	0.983201	0.990675	12	SSO2308	Precorrin isomerase		Saci_0399	Precorrin isomerase		SiH_0114	SiL_0112	SiRe_0112	YG5714_0115	YN1551_RS00555	ST1824	Msed_2099
M164_0116	102030	103064	1035	-	-	arCOG00938	COG0535R	238618595	YP_002913420.1	R	General function prediction only	POORLY CHARACTERIZED	5	Radical SAM superfamily enzyme	radical SAM protein		0.705966	0.731747	0.838237	16	SSO2309	Radical SAM superfamily enzyme		Saci_0296	Radical SAM superfamily enzyme		SiH_0120	SiL_0115	SiRe_0116	YG5714_0117	YN1551_RS14110	ST2412	Msed_0919
M164_0117	103058	103957	900	+	-	arCOG00498	COG0491R	238618596	YP_002913421.1	R	General function prediction only	POORLY CHARACTERIZED	3	Metal-dependent hydrolase of the beta-lactamase superfamily II	beta-lactamase domain-containing protein		1.83573	0.0911788	0.231385	27	SSO2310	Zn-dependent hydrolase, glyoxylase family		Saci_1253	Zn-dependent hydrolase, glyoxylase family		SiH_0121	SiL_0116	SiRe_0117	YG5714_0118	YN1551_RS14105	ST0675	Msed_0841
M164_0118	104257	105678	1422	-	FlaJ	arCOG01809	COG1955NU	238618597	YP_002913422.1	N	Cell motility	CELLULAR PROCESSES AND SIGNALING	1	Archaellum assembly protein J, TadC family	type II secretion system protein		-1.67381	0.0792944	0.209983	13	SSO2315	Archaeal flagella assembly protein J	Flagella membrane proteine	Saci_1172	Archaeal flagella assembly protein J		SiH_0122	SiL_0117	SiRe_0118	YG5714_0119	YN1551_RS14100	ST2524	Msed_1324
M164_0119	105662	107203	1542	-	VirB11	arCOG01817	COG0630NU	238618598	YP_002913423.1	N	Cell motility	CELLULAR PROCESSES AND SIGNALING	4	ATPase involved in archaellum/pili biosynthesis	type II secretion system protein E		-1.31753	0.107554	0.26007	12	SSO2316	Type IV secretory pathway, VirB11 component, or related ATPase involved in archaeal flagella biosynthesis	Type II secretion ATPase	Saci_1173	Type IV secretory pathway, VirB11 component, or related ATPase involved in archaeal flagella biosynthesis	Flagellar ATPase	SiH_0123	SiL_0174	SiRe_0119	YG5714_0120	YN1551_RS14095	ST2523	Msed_1325
M164_0120	107206	107910	705	-	FlaH	arCOG04148	COG2874NU	238618599	YP_002913424.1	N	Cell motility	CELLULAR PROCESSES AND SIGNALING	1	ATPase involved in biogenesis of archaellum	flagellar accessory protein FlaH		-1.14245	0.152497	0.33252	9	SSO2318	Predicted ATPase involved in biogenesis of archaeal flagella		Saci_1174	Predicted ATPase involved in biogenesis of archaeal flagella		SiH_0124	SiL_0676	SiRe_0120	YG5714_0121	YN1551_RS14090	ST2522	Msed_1326
M164_0121	107892	108380	489	-	FlaF	arCOG01824	-	238618600	YP_002913425.1	N	Cell motility	CELLULAR PROCESSES AND SIGNALING	1	Archaellum protein F, archaellin of FlaG/FlaF family	hypothetical protein		-1.36543	0.224818	0.424237	8	SSO2319	Putative archaeal flagellar protein F		Saci_1175	Putative archaeal flagellar protein F		SiH_0125		SiRe_0121	YG5714_0122	YN1551_RS14085	ST2521	Msed_1327
M164_0122	108383	108850	468	-	FlaG	arCOG01822	-	238618601	YP_002913426.1	N	Cell motility	CELLULAR PROCESSES AND SIGNALING	1	Archaellum protein G, archaellin of FlaG/FlaF family	flagellar protein FlaG		2.1296	0.014369	0.0547731	28				Saci_1176	Putative archaeal flagellar protein G		SiH_0126		SiRe_0122	YG5714_0123	YN1551_RS14080	ST2520	Msed_1328
M164_0123	108843	109604	762	-	FlaX	arCOG07206	-	238618602	YP_002913427.1	N	Cell motility	CELLULAR PROCESSES AND SIGNALING	1	Component of archaellum, FlaD/E family	hypothetical protein		1.38484	0.997011	0.998583	8	SSO2322	Uncharacterized conserved protein		Saci_1177	Uncharacterized conserved protein		SiH_0127		SiRe_0123	YG5714_0124	YN1551_RS14075	ST2519	Msed_1329
M164_0124	109679	110599	921	-	FlaB	arCOG01829	COG1681N	238618603	YP_002913428.1	N	Cell motility	CELLULAR PROCESSES AND SIGNALING	1	Archaeal flagellins	flagellin		0.387694	1	1	11	SSO2323	Archaeal flagellins		Saci_1178	Archaeal flagellins		SiH_0128		SiRe_0124	YG5714_0125	YN1551_RS14070	ST2518	Msed_1330
M164_0125	110723	111208	486	+	-	arCOG07316	-	238618604	YP_002913429.1	S	Function unknown	POORLY CHARACTERIZED	1	Uncharacterized membrane protein	hypothetical protein		-4.34829	0.029212	0.0972599	3	SSO2324	Uncharacterized conserved protein					SiH_0129		SiRe_0125	YG5714_0126	YN1551_RS14065	ST2517	Msed_1331
M164_0126	111192	112661	1470	+	-	arCOG07317	-	238618605	YP_002913430.1	S	Function unknown	POORLY CHARACTERIZED	1	Uncharacterized membrane protein	hypothetical protein		-0.918698	0.260212	0.468054	16	SSO2325	Uncharacterized conserved protein					SiH_0130		SiRe_0126	YG5714_0127		ST2516	Msed_1333
M164_0127	112658	113101	444	+	-	arCOG05970	-	238618606	YP_002913431.1	S	Function unknown	POORLY CHARACTERIZED	1	Uncharacterized protein	hypothetical protein		-2.84663	0.0738918	0.198806	3	SSO2326	Uncharacterized conserved protein		Saci_1179	Uncharacterized conserved protein		SiH_0131		SiRe_0127	YG5714_0128		ST2515	Msed_1336
M164_0128	113185	113994	810	+	-	arCOG05969	-	238618607	YP_002913432.1	K	Transcription	INFORMATION STORAGE AND PROCESSING	1	Predicted transcriptional regulator	hypothetical protein		-1.67075	0.100362	0.248301	10	SSO2327	Predicted transcriptional regulator		Saci_1171	Predicted transcriptional regulator		SiH_0132		SiRe_0128	YG5714_0129		ST2514	Msed_1338
M164_0129	114008	114493	486	+	-	arCOG07318	-	238618608	YP_002913433.1	S	Function unknown	POORLY CHARACTERIZED	1	Uncharacterized membrane protein	hypothetical protein		-0.435285	0.410075	0.611187	8	SSO2328	Uncharacterized conserved protein					SiH_0133		SiRe_0129	YG5714_0130		ST2513	Msed_1339
M164_0130	114490	114672	183	+	-	arCOG08375	-	238618609	YP_002913434.1	S	Function unknown	POORLY CHARACTERIZED	1	Uncharacterized membrane protein	hypothetical protein		-1.49701	0.241014	0.442425	8	SSO1022	Ni,Fe-hydrogenase III small subunit					SiH_0134	SiL_0119	SiRe_0130	YG5714_0131			Msed_1340
M164_0131	114898	115122	225	+	NikR	arCOG01008	-	238618610	YP_002913435.1	V	Defense mechanisms	CELLULAR PROCESSES AND SIGNALING	2	Transcriptional regulator, CopG/Arc/MetJ family (DNA-binding and a metal-binding domains)	CopG family transcriptional regulator		-5.9355	0.00372615	0.0173563	3							SiH_0135	SiL_0120	SiRe_0131	YG5714_0132	YN1551_RS13695	STS250	Msed_1518
M164_0134	116308	117036	729	+	Soj	arCOG07293	COG1192D	238618611	YP_002913436.1	D	Cell cycle control, cell division, chromosome partitioning	CELLULAR PROCESSES AND SIGNALING	6	ATPase involved in chromosome partitioning, ParA family	hypothetical protein		-2.8396	0.043434	0.132573	9	SSO2331	ATPase involved in chromosome partitioning, ParA family					SiH_0136	SiL_0122	SiRe_0132	YG5714_0136	YN1551_RS13095	ST0769	Msed_0519
M164_0135	117297	118064	768	+	Soj	arCOG07293	COG1192D	238618612	YP_002913437.1	D	Cell cycle control, cell division, chromosome partitioning	CELLULAR PROCESSES AND SIGNALING	6	ATPase involved in chromosome partitioning, ParA family	hypothetical protein		-1.0834	0.213891	0.411156	10	SSO2332	ATPase involved in chromosome partitioning, ParA family					SiH_0137	SiL_0123	SiRe_0133	YG5714_0137	YN1551_RS13100	ST2512	Msed_1337
M164_0136	118059	119054	996	-	Qor	arCOG01458	COG0604CR	238618613	YP_002913438.1	C	Energy production and conversion	METABOLISM	2	NADPH:quinone reductase or related Zn-dependent oxidoreductase	alcohol dehydrogenase GroES		1.96883	0.0559202	0.161874	20	SSO2334	NADPH:quinone reductase or related Zn-dependent oxidoreductase		Saci_1393	NADPH:quinone reductase or related Zn-dependent oxidoreductase		SiH_0138	SiL_0124	SiRe_0134	YG5714_0138	YN1551_RS13105	ST2605	Msed_0905
M164_0137	119104	119469	366	-	-	arCOG07319	-	238618614	YP_002913439.1	S	Function unknown	POORLY CHARACTERIZED	1	Uncharacterized protein	hypothetical protein		-0.294511	0.337441	0.545551	13	SSO2337	Uncharacterized conserved protein		Saci_2309	Uncharacterized conserved protein		SiH_0139	SiL_0125	SiRe_0135	YG5714_0139	YN1551_RS13110	ST2426
M164_0138	119551	120162	612	+	Soj	arCOG07293	COG1192D	238618615	YP_002913440.1	D	Cell cycle control, cell division, chromosome partitioning	CELLULAR PROCESSES AND SIGNALING	6	ATPase involved in chromosome partitioning, ParA family	hypothetical protein		-0.44444	0.388804	0.593372	14	SSO2336	ATPase involved in chromosome partitioning, ParA family					SiH_0140	SiL_0126	SiRe_0136	YG5714_0140	YN1551_RS13115	ST0985	Msed_0517
M164_0139	120397	121266	870	+	-	arCOG01244	COG4342S	238618616	YP_002913441.1	X	Mobilome: prophages, transposons	CELLULAR PROCESSES AND SIGNALING	2	Integrase/Recombinase	integrase family protein		0.972102	0.732431	0.838237	20										YG5714_1751	YN1551_RS01185	ST0959	Msed_2282
M164_0140	121347	121586	240	+	-	arCOG08459	-	238618617	YP_002913442.1	S	Function unknown	POORLY CHARACTERIZED	2	Uncharacterized protein	hypothetical protein		-0.0715378	0.378925	0.585798	6										YG5714_1280	YN1551_RS07310
M164_0141	121596	121979	384	+	-	arCOG09855	-	238618618	YP_002913443.1	S	Function unknown	POORLY CHARACTERIZED	1	Uncharacterized protein	hypothetical protein		1.38392	0.969717	0.985919	12												ST1332
M164_0142	121966	122262	297	+	-	arCOG09856	-	238618619	YP_002913444.1	S	Function unknown	POORLY CHARACTERIZED	1	Uncharacterized protein	hypothetical protein		-1.72151	0.09733	0.2429	4												ST1331
M164_0143	122248	122421	174	-		-	-	238618620	YP_002913445.1				34		hypothetical protein		-0.970633	0.254617	0.460307	4
M164_0144	122418	126488	4071	-	-	arCOG09857	-	238618621	YP_002913446.1	S	Function unknown	POORLY CHARACTERIZED	1	Uncharacterized protein	hypothetical protein		3.38466	0.000425259	0.00270878	39									SiRe_1936
M164_0145	126485	126712	228	-	-	arCOG09858	-	238618622	YP_002913447.1	S	Function unknown	POORLY CHARACTERIZED	1	Uncharacterized protein	hypothetical protein		-0.677599	0.1567	0.339247	5											YN1551_RS07300
M164_0146	126751	127092	342	+	-	arCOG08376	-	238618623	YP_002913448.1	S	Function unknown	POORLY CHARACTERIZED	1	Uncharacterized protein	hypothetical protein		-0.582439	0.198154	0.39394	6											YN1551_RS07305
M164_0147	127132	127446	315	+		-	-	238618624	YP_002913449.1				34		hypothetical protein		0.809435	0.450338	0.639507	6
M164_0148	127443	127850	408	+		-	-	238618625	YP_002913450.1				34		hypothetical protein		2.20769	0.367467	0.573353	12
M164_0149	127991	128164	174	-	-	arCOG07185	-	238618626	YP_002913451.1	S	Function unknown	POORLY CHARACTERIZED	3	Uncharacterized protein	hypothetical protein		-7.59577	0.000248304	0.00174056	0				Saci_1527	Uncharacterized conserved protein					YG5714_1281		STS111	Msed_2285
M164_0150	128219	128548	330	+	-	arCOG08377	-	238618627	YP_002913452.1	S	Function unknown	POORLY CHARACTERIZED	1	Uncharacterized protein	hypothetical protein		2.04605	0.177947	0.366927	19				Saci_0486	Uncharacterized conserved protein						YN1551_RS01010	ST0956
M164_0151	128545	128778	234	+	-	arCOG09859	-	238618628	YP_002913453.1	S	Function unknown	POORLY CHARACTERIZED	3	Uncharacterized protein	hypothetical protein		-0.934232	0.247579	0.45129	3										YG5714_1282	YN1551_RS01015
M164_0152	128800	129159	360	+	-	arCOG08378	-	238618629	YP_002913454.1	V	Defense mechanisms	CELLULAR PROCESSES AND SIGNALING	3	CopG/RHH family DNA binding protein	CopG DNA-binding domain protein		-1.56887	0.0720283	0.194708	4										YG5714_1284	YN1551_RS01020	STS110
M164_0153	129214	129624	411	+		-	-	238618630	YP_002913455.1				34		hypothetical protein		1.00405	0.934419	0.967223	8
M164_0154	129611	131677	2067	+	-	arCOG09713	COG1959K	238618631	YP_002913456.1	K	Transcription	INFORMATION STORAGE AND PROCESSING	2	Transcriptional regulator, contains ATP-binding and MarR family HTH domains	MarR family transcriptional regulator		2.42996	0.0221903	0.0779659	21										YG5714_1286	YN1551_RS07335	ST0837	Msed_2283
M164_0155	131661	131987	327	+	-	arCOG08379	-	238618632	YP_002913457.1	L	Replication, recombination and repair	INFORMATION STORAGE AND PROCESSING	2	Predicted endonuclease of PD-DExK superfamily	hypothetical protein		1.58703	0.799825	0.883887	8										YG5714_1287	YN1551_RS07340
M164_0156	132859	133848	990	+	-	arCOG05344	-	238618633	YP_002913458.1	G	Carbohydrate transport and metabolism	METABOLISM	2	MFS family permease	transporter		1.30105	0.279816	0.485898	18	SSO2338	permease of the major facilitator superfamily		Saci_1270	Permease of the major facilitator superfamily		SiH_0141	SiL_0128	SiRe_0137	YG5714_0141	YN1551_RS13125	ST2581	Msed_0293
M164_0157	133940	135013	1074	+	eRF1	arCOG01742	COG1503J	238618634	YP_002913459.1	J	Translation, ribosomal structure and biogenesis	INFORMATION STORAGE AND PROCESSING	1	Peptide chain release factor eRF1	peptide chain release factor 1	mRNA surveillance pathway	-8.21485	1.17e-06	3.53e-05	0	SSO2339	Peptide chain release factor 1 (eRF1)		Saci_0999	Peptide chain release factor 1 (eRF1)		SiH_0142	SiL_0129	SiRe_0138	YG5714_0142	YN1551_RS13130	ST0483	Msed_0749
M164_0158	135014	135646	633	-	Hpt1	arCOG00040	COG2236R	238618635	YP_002913460.1	H	Coenzyme transport and metabolism	METABOLISM	2	Hypoxanthine phosphoribosyltransferase	phosphoribosyltransferase		-9.19813	2.81e-05	0.000339537	0	SSO2342	Predicted phosphoribosyltransferase		Saci_0998	Predicted phosphoribosyltransferase		SiH_0143	SiL_0130	SiRe_0139	YG5714_0143	YN1551_RS13135	ST0484	Msed_0750
M164_0159	135730	136542	813	+	Pnp	arCOG01327	COG0005F	238618636	YP_002913461.1	F	Nucleotide transport and metabolism	METABOLISM	1	Purine nucleoside phosphorylase	5'-methylthioadenosine phosphorylase		1.38682	0.36537	0.571015	15	SSO2343	Purine nucleoside phosphorylase		Saci_0997	Purine nucleoside phosphorylase		SiH_0144	SiL_0131	SiRe_0140	YG5714_0144	YN1551_RS13140	ST0485	Msed_0689
M164_0160	136503	137291	789	+	-	arCOG05960	-	238618637	YP_002913462.1	R	General function prediction only	POORLY CHARACTERIZED	1	Putative phosphosugar isomerase, SIS domain containing	hypothetical protein		-1.02506	0.159648	0.34382	17	SSO2344	Uncharacterized conserved protein		Saci_0996	Uncharacterized conserved protein		SiH_0145	SiL_0132	SiRe_0141	YG5714_0145	YN1551_RS13145	ST0486	Msed_0690
M164_0161	137307	138152	846	+	IspA	arCOG01727	COG0142H	238618638	YP_002913463.1	H	Coenzyme transport and metabolism	METABOLISM	1	Geranylgeranyl pyrophosphate synthase	polyprenyl synthetase		-10.3928	2.17e-06	5.27e-05	0	SSO2345	Geranylgeranyl pyrophosphate synthase	Hexaprenyl diphosphate synthase (geranylgeranyl-diphosphate specific)	Saci_0995	Geranylgeranyl pyrophosphate synthase	Inorganic diphosphatase	SiH_0146	SiL_0133	SiRe_0142	YG5714_0146	YN1551_RS13150	ST0487	Msed_0691
M164_0162	138248	139075	828	+	RimK	arCOG01589	COG0189HJ	238618639	YP_002913464.1	H	Coenzyme transport and metabolism	METABOLISM	3	Glutathione synthase/glutaminyl transferase/alpha-L-glutamate ligase	alpha-L-glutamate ligase		-3.21645	0.0217315	0.0765421	3	SSO2346	Glutathione synthase/glutaminyl transferase/alpha-L-glutamate ligase		Saci_0994	Glutathione synthase/glutaminyl transferase/alpha-L-glutamate ligase		SiH_0147	SiL_0134	SiRe_0143	YG5714_0147	YN1551_RS13155	ST0488	Msed_0692
M164_0163	139123	139584	462	-	-	arCOG01580	COG1522K	238618640	YP_002913465.1	K	Transcription	INFORMATION STORAGE AND PROCESSING	4	DNA-binding transcriptional regulator, Lrp family	AsnC family transcriptional regulator		-8.66761	3.34e-05	0.000379117	0	SSO2347	Transcriptional regulator, IclR family		Saci_0992	Transcriptional regulator, IclR family		SiH_0148	SiL_0135	SiRe_0144	YG5714_0148	YN1551_RS13160	ST0489	Msed_0688
M164_0164	139581	140579	999	-	FixC	arCOG00570	COG0644C	238618641	YP_002913466.1	C	Energy production and conversion	METABOLISM	6	Dehydrogenase (flavoprotein)	FAD dependent oxidoreductase		-2.32405	0.0377056	0.11927	7	SSO2348	Dehydrogenase (flavoprotein)		Saci_0991	Dehydrogenase (flavoprotein)		SiH_0149	SiL_0136	SiRe_0145	YG5714_0149	YN1551_RS13165	ST0490	Msed_0687
M164_0165	140587	141099	513	-	-	arCOG07197	-	238618642	YP_002913467.1	S	Function unknown	POORLY CHARACTERIZED	1	Uncharacterized membrane protein	hypothetical protein		-9.6501	1.54e-05	0.000223235	0	SSO2349	Uncharacterized conserved protein		Saci_0990	Uncharacterized conserved protein		SiH_0150	SiL_0137	SiRe_0146	YG5714_0150	YN1551_RS13170	ST0491	Msed_0686
M164_0166	141157	141987	831	+	IaaA	arCOG04779	COG1446E	238618643	YP_002913468.1	E	Amino acid transport and metabolism	METABOLISM	1	Isoaspartyl peptidase or L-asparaginase, Ntn-hydrolase superfamily	peptidase T2 asparaginase 2		0.60682	0.925902	0.962016	19	SSO2350	Asparaginase		Saci_0402	Asparaginase		SiH_0151	SiL_0138	SiRe_0147	YG5714_0151	YN1551_RS13175	ST1827	Msed_0685
M164_0167	141988	142527	540	+	-	arCOG05959	COG0622R	238618644	YP_002913469.1	R	General function prediction only	POORLY CHARACTERIZED	1	ICC-like phosphoesterase	hypothetical protein		1.14398	0.453403	0.64145	23	SSO2351	Predicted ICC-like phosphoesterase		Saci_0989	Predicted ICC-like phosphoesterase		SiH_0152	SiL_0139	SiRe_0148	YG5714_0152	YN1551_RS13180	ST0492	Msed_0684
M164_0168	142524	142760	237	-	-	arCOG07196	-	238618645	YP_002913470.1	S	Function unknown	POORLY CHARACTERIZED	1	Uncharacterized protein	hypothetical protein		0.0210453	0.441873	0.633463	10	SSO1025	Hydrogenase 4 membrane component (E)		Saci_0988	Uncharacterized conserved protein		SiH_0153	SiL_0140	SiRe_0149	YG5714_0153	YN1551_RS13185		Msed_0683
M164_0169	142854	143237	384	+	-	arCOG05958	-	238618646	YP_002913471.1	S	Function unknown	POORLY CHARACTERIZED	1	Uncharacterized protein	hypothetical protein		-9.49612	4.41e-05	0.00045528	0	SSO2352	Uncharacterized conserved protein		Saci_0987	Uncharacterized conserved protein		SiH_0154	SiL_0141	SiRe_0150	YG5714_0154	YN1551_RS13190	ST0493	Msed_0682
M164_0170	143277	144638	1362	+	FixC	arCOG00570	COG0644C	238618647	YP_002913472.1	C	Energy production and conversion	METABOLISM	6	Dehydrogenase (flavoprotein)	geranylgeranyl reductase		-7.49502	6.41e-07	2.41e-05	0	SSO2353	Dehydrogenase (flavoprotein)		Saci_0986	Dehydrogenase (flavoprotein)		SiH_0155	SiL_0142	SiRe_0151	YG5714_0155	YN1551_RS13195	ST0494	Msed_0681
M164_0171	144609	146225	1617	-	-	arCOG04351	COG3356S	238618648	YP_002913473.1	I	Lipid transport and metabolism	METABOLISM	1	Predicted membrane associated lipid hydrolase, neutral ceramidase superfamily	hypothetical protein		-10.4802	1.52e-10	4.35e-08	0	SSO2354	Predicted membrane protein		Saci_0985	Predicted membrane protein		SiH_0156	SiL_0143	SiRe_0152	YG5714_0156	YN1551_RS13200	ST0495	Msed_0680
M164_0172	146256	146546	291	+	-	arCOG05957	-	238618649	YP_002913474.1	S	Function unknown	POORLY CHARACTERIZED	1	Uncharacterized protein	hypothetical protein		-1.66385	0.124751	0.287269	4	SSO1026	Formate hydrogenlyase subunit 4		Saci_0984	Uncharacterized conserved protein		SiH_0157	SiL_0144	SiRe_0153	YG5714_0157	YN1551_RS13205	STS068	Msed_0679
M164_0173	146533	147327	795	+	NagD	arCOG04221	COG0647G	238618650	YP_002913475.1	G	Carbohydrate transport and metabolism	METABOLISM	1	Phosphatase of the HAD superfamily	HAD-superfamily hydrolase		0.982513	0.460016	0.646284	19	SSO2355	Phosphatase of the HAD superfamily		Saci_0983	Phosphatase of the HAD superfamily		SiH_0158	SiL_0145	SiRe_0154	YG5714_0158	YN1551_RS13210	ST0496	Msed_0678
M164_0174	147375	149075	1701	+	SdhA	arCOG00571	COG1053C	238618651	YP_002913476.1	C	Energy production and conversion	METABOLISM	1	Succinate dehydrogenase/fumarate reductase, flavoprotein subunit	succinate dehydrogenase flavoprotein subunit	Citrate cycle (TCA cycle); Oxidative phosphorylation; Butanoate metabolism; Carbon fixation pathways in prokaryotes; Biosynthesis of secondary metabolites; Microbial metabolism in diverse environments; Biosynthesis of antibiotics; Carbon metabolism	-7.41034	5.33e-08	3.24e-06	1	SSO2356	Succinate dehydrogenase/fumarate reductase, flavoprotein subunit		Saci_0982	Succinate dehydrogenase/fumarate reductase, flavoprotein subunit	Succinate dehydrogenase subunit A	SiH_0159	SiL_0146	SiRe_0155	YG5714_0159	YN1551_RS13215	ST0497	Msed_0677
M164_0175	149077	150027	951	+	FrdB	arCOG00962	COG0479C	238618652	YP_002913477.1	C	Energy production and conversion	METABOLISM	1	Succinate dehydrogenase/fumarate reductase, Fe-S protein subunit	succinate dehydrogenase iron-sulfur subunit	Citrate cycle (TCA cycle); Oxidative phosphorylation; Butanoate metabolism; Carbon fixation pathways in prokaryotes; Biosynthesis of secondary metabolites; Microbial metabolism in diverse environments; Biosynthesis of antibiotics; Carbon metabolism	-7.02268	3.16e-05	0.000366033	2	SSO2357	Succinate dehydrogenase/fumarate reductase, Fe-S protein subunit	Succinate dehydrogenase (ubiquinone)	Saci_0981	Succinate dehydrogenase/fumarate reductase, Fe-S protein subunit	Succinate dehydrogenase subunit B	SiH_0160	SiL_0147	SiRe_0156	YG5714_0160	YN1551_RS13220	ST0498	Msed_0676
M164_0176	150033	150905	873	+	SdhC	arCOG00338	COG2048C	238618653	YP_002913478.1	C	Energy production and conversion	METABOLISM	2	Succinate dehydrogenase subunit C	CoB--CoM heterodisulfide reductase	Citrate cycle (TCA cycle); Oxidative phosphorylation; Butanoate metabolism; Carbon fixation pathways in prokaryotes; Biosynthesis of secondary metabolites; Microbial metabolism in diverse environments; Biosynthesis of antibiotics; Carbon metabolism	-8.41491	7.95e-06	0.000142058	0	SSO2358	Succinate dehydrogenase subunit C	Succinate dehydrogenase	Saci_0980	Succinate dehydrogenase subunit C	Succinate dehydrogenase subunit C	SiH_0161	SiL_0148	SiRe_0157	YG5714_0161	YN1551_RS13225	ST0499	Msed_0675
M164_0177	150906	151271	366	+	-	arCOG05375	-	238618654	YP_002913479.1	C	Energy production and conversion	METABOLISM	1	Archaeal succinate dehydrogenase subunit D	succinate dehydrogenase subunit D (SdhD)	Citrate cycle (TCA cycle); Oxidative phosphorylation; Butanoate metabolism; Carbon fixation pathways in prokaryotes; Biosynthesis of secondary metabolites; Microbial metabolism in diverse environments; Carbon metabolism	-7.73723	5.3e-05	0.000517382	0	SSO2359	Archaeal succinate dehydrogenase subunit D		Saci_0979	Archaeal succinate dehydrogenase subunit D	Succinate dehydrogenase subunit D	SiH_0162	SiL_0149	SiRe_0158	YG5714_0162	YN1551_RS13230	ST0500	Msed_0674
M164_0178	151356	152714	1359	-	-	arCOG00442	COG2425R	238618655	YP_002913480.1	R	General function prediction only	POORLY CHARACTERIZED	1	von Willebrand factor type A (vWA) domain containing protein	von Willebrand factor A		-7.21056	4.48e-06	9.62e-05	1	SSO2360	Uncharacterized protein containing a von Willebrand factor type A (vWA) domain		Saci_0977	Uncharacterized protein containing a von Willebrand factor type A (vWA) domain		SiH_0163	SiL_0150	SiRe_0159	YG5714_0163	YN1551_RS13235	ST0501	Msed_0667
M164_0179	152711	153859	1149	-	-	arCOG00436	COG0714R	238618656	YP_002913481.1	N	Cell motility	CELLULAR PROCESSES AND SIGNALING	1	MoxR-like ATPase	ATPase AAA		-9.55424	1.08e-07	5.61e-06	0	SSO2363	MoxR-like ATPase		Saci_0976	MoxR-like ATPase		SiH_0164	SiL_0151	SiRe_0160	YG5714_0164	YN1551_RS13240	ST0502	Msed_0668
M164_0180	154294	154740	447	+	RPA1	arCOG01510	COG1599L	238618657	YP_002913482.1	L	Replication, recombination and repair	INFORMATION STORAGE AND PROCESSING	1	Single-stranded DNA-binding replication protein A (RPA), large (70 kD) subunit or related ssDNA-binding protein	single-stranded DNA-binding protein	DNA replication; Nucleotide excision repair; Mismatch repair	-7.00785	0.000105904	0.00086539	1	SSO2364	Single-stranded DNA-binding replication protein A (RPA), large (70 kD) subunit or related ssDNA-binding protein		Saci_0975	Single-stranded DNA-binding replication protein A (RPA), large (70 kD) subunit or related ssDNA-binding protein		SiH_0166	SiL_0152	SiRe_0161	YG5714_0165	YN1551_RS13245	ST0503	Msed_0669
M164_0181	154737	155018	282	+	PqqD	arCOG03838	-	238618658	YP_002913483.1	H	Coenzyme transport and metabolism	METABOLISM	1	Coenzyme PQQ synthesis protein D	hypothetical protein		-0.665545	0.315299	0.524886	5	SSO1028	Mg-dependent DNase		Saci_0974	Coenzyme PQQ synthesis protein D		SiH_0167	SiL_0153	SiRe_0162	YG5714_0166	YN1551_RS13250	STS069	Msed_0670
M164_0182	155043	156683	1641	+	MoeA	arCOG00217	COG0303H	238618659	YP_002913484.1	H	Coenzyme transport and metabolism	METABOLISM	1	Molybdopterin biosynthesis enzyme	bifunctional molybdopterin biosynthesis protein MoeA/hypothetical protein		-4.23071	0.00328307	0.0157279	1	SSO2365	Molybdopterin biosynthesis enzyme		Saci_0973	Molybdopterin biosynthesis enzyme		SiH_0168	SiL_0154	SiRe_0163	YG5714_0167	YN1551_RS13255	ST0504	Msed_0671
M164_0183	157022	157957	936	+	ThrB	arCOG01027	COG0083E	238618660	YP_002913485.1	E	Amino acid transport and metabolism	METABOLISM	1	Homoserine kinase	homoserine kinase		-1.20693	0.101451	0.25013	12	SSO2367	Homoserine kinase		Saci_0972	Homoserine kinase		SiH_0170	SiL_0157	SiRe_0164	YG5714_0168	YN1551_RS13265	ST0505	Msed_0672
M164_0184	157941	159071	1131	+	MetC	arCOG00060	COG0626E	238618661	YP_002913486.1	E	Amino acid transport and metabolism	METABOLISM	1	Cystathionine beta-lyase/cystathionine gamma-synthase	hypothetical protein		0.79981	0.75427	0.854067	14	SSO2368	Cystathionine beta-lyase/cystathionine gamma-synthase		Saci_0971	Cystathionine beta-lyase/cystathionine gamma-synthase		SiH_0171	SiL_0158	SiRe_0165	YG5714_0169	YN1551_RS13270	ST0506	Msed_0673
M164_0185	159068	159382	315	-	-	arCOG05956	-	238618662	YP_002913487.1	S	Function unknown	POORLY CHARACTERIZED	1	Metal-binding protein with CxxC..HxxxxH signature	hypothetical protein		-8.68685	8.43e-05	0.000741852	0	SSO2369	Uncharacterized conserved protein		Saci_0970	Uncharacterized conserved protein		SiH_0172	SiL_0159	SiRe_0166	YG5714_0170	YN1551_RS13275	ST0507	Msed_0666
M164_0186	159361	159900	540	-	-	arCOG05955	-	238618663	YP_002913488.1	S	Function unknown	POORLY CHARACTERIZED	1	Uncharacterized protein	hypothetical protein		-4.14867	0.019918	0.0717451	0	SSO2370	Uncharacterized conserved protein		Saci_0969	Uncharacterized conserved protein		SiH_0173	SiL_0160	SiRe_0167	YG5714_0171	YN1551_RS13280	ST0508	Msed_0665
M164_0187	160038	161045	1008	+	-	arCOG04164	COG4034S	238618664	YP_002913489.1	S	Function unknown	POORLY CHARACTERIZED	1	Uncharacterized protein, DUF1152 family	hypothetical protein		1.1433	0.411929	0.612978	16	SSO2371	Uncharacterized conserved protein		Saci_0968	Uncharacterized conserved protein		SiH_0174	SiL_0161	SiRe_0168	YG5714_0172	YN1551_RS13285	ST0509	Msed_0664
M164_0188	161076	161618	543	+	-	arCOG05954	-	238618665	YP_002913490.1	S	Function unknown	POORLY CHARACTERIZED	1	Uncharacterized protein	hypothetical protein		-1.67818	0.119182	0.279164	8	SSO2372	Uncharacterized conserved protein		Saci_0967	Uncharacterized conserved protein		SiH_0175	SiL_0162	SiRe_0169	YG5714_0173	YN1551_RS13290	ST0511	Msed_0652
M164_0189	161577	162146	570	-	Krr1	arCOG04150	COG0415L	238618666	YP_002913491.1	J	Translation, ribosomal structure and biogenesis	INFORMATION STORAGE AND PROCESSING	1	rRNA processing protein Krr1/Pno1, contains KH domain	RNA-processing protein		-3.29514	0.0361928	0.115397	4	SSO2373	Predicted RNA-binding protein (contains KH domains)		Saci_0966	Predicted RNA-binding protein (contains KH domains)		SiH_0176	SiL_0163	SiRe_0170	YG5714_0174	YN1551_RS13295	ST0512	Msed_0653
M164_0190	162143	162907	765	-	RIO1	arCOG01180	COG1718TD	238618667	YP_002913492.1	T	Signal transduction mechanisms	CELLULAR PROCESSES AND SIGNALING	1	Serine/threonine protein kinase involved in cell cycle control	Non-specific serine/threonine protein kinase		-3.27324	0.0186538	0.0680484	4	SSO2374	Serine/threonine protein kinase involved in cell cycle control		Saci_0965	Serine/threonine protein kinase involved in cell cycle control		SiH_0177	SiL_0164	SiRe_0171	YG5714_0175	YN1551_RS13300	ST0513	Msed_0654
M164_0191	162911	163237	327	-	InfA	arCOG01179	COG0361J	238618668	YP_002913493.1	J	Translation, ribosomal structure and biogenesis	INFORMATION STORAGE AND PROCESSING	1	Translation initiation factor 1 (IF-1)	translation initiation factor IF-1		-8.54514	6.8e-05	0.000631587	0	SSO2375	Translation initiation factor 1 (IF-1)		Saci_0964	Translation initiation factor 1 (IF-1)		SiH_0178	SiL_0165	SiRe_0172	YG5714_0176	YN1551_RS13305	STS070	Msed_0655
M164_0192	163285	164499	1215	-	PaaJ	arCOG01282	COG0183I	238618669	YP_002913494.1	I	Lipid transport and metabolism	METABOLISM	2	Acetyl-CoA acetyltransferase	acetyl-CoA acetyltransferase		1.04812	0.562798	0.726355	25	SSO2377	Acetyl-CoA acetyltransferase		Saci_0963	Acetyl-CoA acetyltransferase		SiH_0179	SiL_0166	SiRe_0173	YG5714_0177	YN1551_RS13310	ST0514	Msed_0656
M164_0193	164514	165779	1266	-	MiaB	arCOG01358	COG0621J	238618670	YP_002913495.1	J	Translation, ribosomal structure and biogenesis	INFORMATION STORAGE AND PROCESSING	1	2-methylthioadenine synthetase	MiaB family RNA modification protein		-5.78105	0.000636935	0.00390071	2	SSO2380	2-methylthioadenine synthetase		Saci_0962	2-methylthioadenine synthetase		SiH_0180	SiL_0167	SiRe_0174	YG5714_0178	YN1551_RS13315	ST0515	Msed_0657
M164_0194	165824	166243	420	+	GCD7	arCOG01640	COG1601J	238618671	YP_002913496.1	J	Translation, ribosomal structure and biogenesis	INFORMATION STORAGE AND PROCESSING	1	Translation initiation factor 2, beta subunit (eIF-2beta)/eIF-5 N-terminal domain	translation initiation factor IF-2		-7.94536	8.21e-05	0.00073158	1	SSO2381	Translation initiation factor 2, beta subunit (eIF-2beta)/eIF-5 N-terminal domain		Saci_0961	Translation initiation factor 2, beta subunit (eIF-2beta)/eIF-5 N-terminal domain		SiH_0181	SiL_0168	SiRe_0175	YG5714_0179	YN1551_RS13320	ST0516	Msed_0658
M164_0195	166240	166536	297	+	-	arCOG04051	COG2412S	238618672	YP_002913497.1	S	Function unknown	POORLY CHARACTERIZED	1	Uncharacterized protein	hypothetical protein		-0.675011	0.265531	0.473633	1	SSO2382	Uncharacterized conserved protein		Saci_0960	Uncharacterized conserved protein		SiH_0182	SiL_0169	SiRe_0176	YG5714_0180	YN1551_RS13325	ST0517	Msed_0659
M164_0196	166542	167255	714	+	NMD3	arCOG04149	COG1499J	238618673	YP_002913498.1	J	Translation, ribosomal structure and biogenesis	INFORMATION STORAGE AND PROCESSING	1	NMD protein affecting ribosome stability and mRNA decay	NMD3 family protein		-4.03452	0.0140992	0.0541279	1	SSO2383	NMD protein affecting ribosome stability and mRNA decay		Saci_0959	NMD protein affecting ribosome stability and mRNA decay		SiH_0183	SiL_0170	SiRe_0177	YG5714_0181	YN1551_RS13330	ST0518	Msed_0660
M164_0197	167252	167890	639	+	RnhB	arCOG04121	COG0164L	238618674	YP_002913499.1	L	Replication, recombination and repair	INFORMATION STORAGE AND PROCESSING	1	Ribonuclease HII	ribonuclease HII		-2.12134	0.0999021	0.247666	0	SSO2384	Ribonuclease HII		Saci_0958	Ribonuclease HII		SiH_0184	SiL_0171	SiRe_0178	YG5714_0182	YN1551_RS13335	ST0519	Msed_0661
M164_0198	167884	168939	1056	+	DRG	arCOG00358	COG1163R	238618675	YP_002913500.1	J	Translation, ribosomal structure and biogenesis	INFORMATION STORAGE AND PROCESSING	1	Ribosome-interacting GTPase 1	TGS domain-containing protein		1.04513	0.703542	0.82262	18	SSO2385	Predicted GTPase		Saci_0957	Predicted GTPase		SiH_0185	SiL_0172	SiRe_0179	YG5714_0183	YN1551_RS13340	ST0520	Msed_0662
M164_0199	168991	170841	1851	+	TadC	arCOG01808	COG2064NU	238618676	YP_002913501.1	N	Cell motility	CELLULAR PROCESSES AND SIGNALING	1	Pilus assembly protein TadC	type II secretion system protein		0.215613	0.993012	0.996201	22	SSO2386	Flp pilus assembly protein TadC		Saci_2318	Flp pilus assembly protein TadC		SiH_0186	SiL_0173	SiRe_0180	YG5714_0184	YN1551_RS13345	ST0521	Msed_0651
M164_0200	170865	172598	1734	+	VirB11	arCOG01817	COG0630NU	238618677	YP_002913502.1	N	Cell motility	CELLULAR PROCESSES AND SIGNALING	4	ATPase involved in archaellum/pili biosynthesis	type II secretion system protein E		0.908535	0.362435	0.569162	21	SSO2387	Type IV secretory pathway, VirB11 component, or related ATPase involved in archaeal flagella biosynthesis	Type II secretion ATPase / Protein-Serine Kinase	Saci_2317	Type IV secretory pathway, VirB11 component, or related ATPase involved in archaeal flagella biosynthesis		SiH_0187	SiL_0174	SiRe_0181	YG5714_0185	YN1551_RS13350	ST0522	Msed_0650
M164_0201	172579	173862	1284	-	-	arCOG01391	COG1215M	238618678	YP_002913503.1	M	Cell wall/membrane/envelope biogenesis	CELLULAR PROCESSES AND SIGNALING	2	Glycosyl transferase family 2	family 2 glycosyl transferase		-5.82815	0.00126045	0.00708229	1	SSO2389	Glycosyltransferase		Saci_0956	Glycosyltransferase		SiH_0188	SiL_0175	SiRe_0182	YG5714_0186	YN1551_RS13355	ST0523	Msed_0649
M164_0202	173859	174377	519	-	Ppa	arCOG01711	COG0221C	238618679	YP_002913504.1	C	Energy production and conversion	METABOLISM	1	Inorganic pyrophosphatase	inorganic pyrophosphatase	Oxidative phosphorylation	-9.23145	1.6e-05	0.000225924	0	SSO2390	Inorganic pyrophosphatase		Saci_0955	Inorganic pyrophosphatase		SiH_0189	SiL_0176	SiRe_0183	YG5714_0187	YN1551_RS13360	ST0524	Msed_0648
M164_0203	174405	174941	537	-	-	arCOG04311	COG1896R	238618680	YP_002913505.1	F	Nucleotide transport and metabolism	METABOLISM	1	5'-deoxynucleotidase, HD superfamily hydrolase	metal dependent phosphohydrolase		0.458583	0.485426	0.664965	10	SSO2391	Predicted hydrolase of HD superfamily		Saci_0954	Predicted hydrolase of HD superfamily		SiH_0190	SiL_0177	SiRe_0184	YG5714_0188	YN1551_RS13365	ST0525	Msed_0647
M164_0204	174959	176329	1371	-	ThiD	arCOG00020	COG0351H	238618681	YP_002913506.1	H	Coenzyme transport and metabolism	METABOLISM	2	Hydroxymethylpyrimidine/phosphomethylpyrimidine kinase	phosphomethylpyrimidine kinase	Thiamine metabolism	-8.1366	1.35e-07	6.79e-06	1	SSO2393	Hydroxymethylpyrimidine/phosphomethylpyrimidine kinase		Saci_0953	Hydroxymethylpyrimidine/phosphomethylpyrimidine kinase		SiH_0191	SiL_0178	SiRe_0185	YG5714_0189	YN1551_RS13370	ST0526	Msed_0646
M164_0205	176290	176985	696	-	MoaE	arCOG00534	COG0314H	238618682	YP_002913507.1	H	Coenzyme transport and metabolism	METABOLISM	1	Molybdopterin converting factor, large subunit	MoaD family protein	Folate biosynthesis; Sulfur relay system	-6.33724	0.000327307	0.00217697	1	SSO2394	Molybdopterin converting factor, large subunit		Saci_0952	Molybdopterin converting factor, large subunit fused to Ub-like domain		SiH_0192	SiL_0179	SiRe_0186	YG5714_0190	YN1551_RS13375	ST0527	Msed_0645
M164_0206	177023	177478	456	+	-	arCOG05953	-	238618683	YP_002913508.1	S	Function unknown	POORLY CHARACTERIZED	1	Uncharacterized protein	hypothetical protein		-0.626022	0.260408	0.468112	9	SSO2395	Uncharacterized conserved protein		Saci_0951	Uncharacterized conserved protein		SiH_0193	SiL_0180	SiRe_0187	YG5714_0191	YN1551_RS13380	ST0528
M164_0207	177469	179724	2256	-	GlpC	arCOG07320	COG0247C	238618684	YP_002913509.1	C	Energy production and conversion	METABOLISM	2	Iron-sulfur subunit of oxidoreductase, membrane associated	iron-sulfur protein		0.282675	0.85053	0.914516	23	SSO2398	Fe-S oxidoreductase		Saci_2316	Fe-S oxidoreductase		SiH_0194	SiL_0181	SiRe_0188	YG5714_0192	YN1551_RS13385	ST0529	Msed_0612
M164_0208	179772	180521	750	+	-	arCOG04263	COG1829R	238618685	YP_002913510.1	H	Coenzyme transport and metabolism	METABOLISM	1	Pantoate kinase	GHMP kinase		-4.16201	0.0105065	0.0425616	2	SSO2397	Predicted archaeal kinase (sugar kinase superfamily)		Saci_0950	Predicted archaeal kinase (sugar kinase superfamily)		SiH_0195	SiL_0182	SiRe_0189	YG5714_0193	YN1551_RS13390	ST0530	Msed_0613
M164_0209	180476	181276	801	+	-	arCOG04262	COG1701S	238618686	YP_002913511.1	H	Coenzyme transport and metabolism	METABOLISM	1	Phosphopantothenate synthetase	hypothetical protein	beta-Alanine metabolism; Pantothenate and CoA biosynthesis	-7.75232	2.69e-05	0.000334573	1	SSO2399	Uncharacterized conserved protein		Saci_0949	Uncharacterized conserved protein		SiH_0196	SiL_0183	SiRe_0190	YG5714_0194	YN1551_RS13395	ST0532	Msed_0614
M164_0210	181255	182058	804	-	PanB	arCOG00584	COG0413H	238618687	YP_002913512.1	H	Coenzyme transport and metabolism	METABOLISM	1	Ketopantoate hydroxymethyltransferase	3-methyl-2-oxobutanoate hydroxymethyltransferase		2.20062	0.0217039	0.0765391	24	SSO2400	Ketopantoate hydroxymethyltransferase		Saci_0948	Ketopantoate hydroxymethyltransferase		SiH_0197	SiL_0184	SiRe_0191	YG5714_0195	YN1551_RS13400	ST0533	Msed_0615
M164_0211	181955	182689	735	-	-	arCOG04261	-	238618688	YP_002913513.1	S	Function unknown	POORLY CHARACTERIZED	1	Uncharacterized protein	hypothetical protein		-0.149717	0.493998	0.673452	17	SSO2401	Uncharacterized conserved protein		Saci_0947	Uncharacterized conserved protein		SiH_0199	SiL_0185	SiRe_0193	YG5714_0196	YN1551_RS13405	ST0534	Msed_0616
M164_0212	182583	183434	852	+	CcmA	arCOG00194	COG1131V	238618689	YP_002913514.1	V	Defense mechanisms	CELLULAR PROCESSES AND SIGNALING	9	ABC-type multidrug transport system, ATPase component	ABC transporter		1.3116	0.380731	0.58785	17	SSO2402	ABC-type multidrug transport system, ATPase component		Saci_0946	ABC-type multidrug transport system, ATPase component		SiH_0198	SiL_0186	SiRe_0192	YG5714_0197	YN1551_RS13410	ST0535	Msed_0617
M164_0213	183434	184624	1191	+	NatB	arCOG01462	COG1668CP	238618690	YP_002913515.1	C	Energy production and conversion	METABOLISM	1	ABC-type Na+ efflux pump, permease component	hypothetical protein		0.510235	0.823212	0.89857	17	SSO2404	ABC-type Na+ efflux pump, permease component		Saci_0945	ABC-type Na+ efflux pump, permease component		SiH_0200	SiL_0187	SiRe_0194	YG5714_0198	YN1551_RS13415	ST0536	Msed_0618
M164_0214	184657	184890	234	+	-	arCOG01117	-	238618691	YP_002913516.1	K	Transcription	INFORMATION STORAGE AND PROCESSING	3	Lrp/AsnC family C-terminal domain	regulatory protein AsnC/Lrp family		-1.61783	0.165241	0.349646	6	SSO1034	ABC-type multidrug transport system, ATPase component		Saci_0944	Lrp/AsnC family C-terminal domain		SiH_0201	SiL_0188	SiRe_0195	YG5714_0199	YN1551_RS13420	STS071	Msed_0619
M164_0215	185154	185417	264	+	-	arCOG08540	-	238618692	YP_002913517.1	S	Function unknown	POORLY CHARACTERIZED	8	Uncharacterized protein	hypothetical protein		2.41415	0.995018	0.997459	5							SiH_0202		SiRe_0505	YG5714_0200	YN1551_RS13980	STS125	Msed_1110
M164_0216	185539	185856	318	-	-	arCOG04165	-	238618693	YP_002913518.1	K	Transcription	INFORMATION STORAGE AND PROCESSING	1	Transcriptional regulator, contains N-terminal RHH domain	hypothetical protein		1.41637	0.614575	0.760449	7	SSO2405	Uncharacterized conserved protein		Saci_0943	Uncharacterized conserved protein		SiH_0203	SiL_0189	SiRe_0196	YG5714_0201	YN1551_RS13435		Msed_0620
M164_0217	186006	186182	177	+	-	arCOG03845	-	238618694	YP_002913519.1	V	Defense mechanisms	CELLULAR PROCESSES AND SIGNALING	1	CopG/MetJ, RHH domain containing DNA-binding protein, often an antitoxin in Type II toxin-antitoxin systems	CopG DNA-binding domain protein		-8.61629	0.000276196	0.00188525	1	SSO1034	ABC-type multidrug transport system, ATPase component		Saci_0942	Predicted antitoxin, copG family		SiH_0204	SiL_0190	SiRe_0197	YG5714_0202	YN1551_RS13440	STS072	Msed_0621
M164_0218	186179	186814	636	-	-	arCOG00497	COG2220R	238618695	YP_002913520.1	R	General function prediction only	POORLY CHARACTERIZED	2	Zn-dependent hydrolase of the beta-lactamase fold	hypothetical protein		-2.07695	0.0827657	0.215523	10	SSO2406	Zn-dependent hydrolase of the beta-lactamase fold		Saci_0941	Zn-dependent hydrolase of the beta-lactamase fold		SiH_0205	SiL_0191	SiRe_0198	YG5714_0203	YN1551_RS13445	ST0537	Msed_0622
M164_0219	186823	187866	1044	-	LeuA	arCOG02092	COG0119E	238618696	YP_002913521.1	E	Amino acid transport and metabolism	METABOLISM	2	Isopropylmalate/homocitrate/citramalate synthase	trans-homoaconitate synthase		-0.254887	0.370486	0.57623	14	SSO2407	Isopropylmalate/homocitrate/citramalate synthase		Saci_0940	Isopropylmalate/homocitrate/citramalate synthase		SiH_0206	SiL_0192	SiRe_0199	YG5714_0204	YN1551_RS13450	ST0538	Msed_0623
M164_0220	188015	188644	630	-	FolK	arCOG04303	COG1634R	238618697	YP_002913522.1	H	Coenzyme transport and metabolism	METABOLISM	1	7,8-Dihydro-6-hydroxymethylpterin-pyrophosphokinase, HPPK, Rossmann fold enzyme	hypothetical protein		-8.64272	2.87e-05	0.00034441	0	SSO2408	Uncharacterized Rossmann fold enzyme		Saci_0939	Uncharacterized Rossmann fold enzyme		SiH_0207	SiL_0193	SiRe_0200	YG5714_0205	YN1551_RS13455	ST0539	Msed_0624
M164_0221	188641	188841	201	-	-	arCOG07195	-	238618698	YP_002913523.1	V	Defense mechanisms	CELLULAR PROCESSES AND SIGNALING	1	Minimal nucleotidyltransferase	hypothetical protein		-2.28374	0.121418	0.28232	4	SSO1034	ABC-type multidrug transport system, ATPase component		Saci_0938	Uncharacterized conserved protein		SiH_0208	SiL_0194	SiRe_0201	YG5714_0206	YN1551_RS13460		Msed_0625
M164_0222	188825	189217	393	-	-	arCOG05952	-	238618699	YP_002913524.1	V	Defense mechanisms	CELLULAR PROCESSES AND SIGNALING	1	HEPN domain containing protein	hypothetical protein		-0.237054	0.361069	0.567705	10	SSO2409	Uncharacterized conserved protein		Saci_0937	Uncharacterized conserved protein		SiH_0209	SiL_0195	SiRe_0202	YG5714_0207	YN1551_RS13465	ST0540	Msed_0626
M164_0223	189210	189587	378	-	-	arCOG05951	-	238618700	YP_002913525.1	S	Function unknown	POORLY CHARACTERIZED	1	Uncharacterized protein	hypothetical protein		-0.484218	0.335235	0.543944	10	SSO2410	Uncharacterized conserved protein		Saci_0936	Uncharacterized conserved protein		SiH_0210	SiL_0196	SiRe_0203	YG5714_0208	YN1551_RS13470	ST0541	Msed_0627
M164_0224	189620	190123	504	+	-	arCOG05950	-	238618701	YP_002913526.1	S	Function unknown	POORLY CHARACTERIZED	1	Uncharacterized protein	hypothetical protein		-8.97104	2.17e-05	0.00027966	0	SSO2411	Uncharacterized conserved protein		Saci_0935	Uncharacterized conserved protein		SiH_0211	SiL_0197	SiRe_0204	YG5714_0209	YN1551_RS13475	ST0542	Msed_0628
M164_0225	190113	190529	417	+	QueD	arCOG02172	COG0720H	238618702	YP_002913527.1	H	Coenzyme transport and metabolism	METABOLISM	1	6-pyruvoyl-tetrahydropterin synthase	hypothetical protein	Folate biosynthesis	-5.92569	0.00221526	0.0113808	1	SSO2412	6-pyruvoyl-tetrahydropterin synthase		Saci_0934	6-pyruvoyl-tetrahydropterin synthase		SiH_0212	SiL_0198	SiRe_0205	YG5714_0210	YN1551_RS13480	ST0543	Msed_0629
M164_0226	190549	190992	444	-	-	arCOG05949	-	238618703	YP_002913528.1	S	Function unknown	POORLY CHARACTERIZED	1	Uncharacterized protein	hypothetical protein		-2.91018	0.0459393	0.138739	4	SSO2413	Uncharacterized conserved protein		Saci_0933	Uncharacterized conserved protein		SiH_0213	SiL_0199	SiRe_0206	YG5714_0211	YN1551_RS13485	ST0544	Msed_0630
M164_0227	190949	192448	1500	-	FolP	arCOG01978	COG0294H	238618704	YP_002913529.1	H	Coenzyme transport and metabolism	METABOLISM	1	Dihydropteroate synthase or related enzyme	dihydropteroate synthase-like protein		-4.39606	0.00190192	0.0100731	1	SSO2415	Dihydropteroate synthase or related enzyme		Saci_0932	Dihydropteroate synthase or related enzyme		SiH_0214	SiL_0200	SiRe_0207	YG5714_0212	YN1551_RS13490	ST0545	Msed_0631
M164_0228	192541	193512	972	+	TrxB	arCOG01296	COG0492O	238618705	YP_002913530.1	O	Posttranslational modification, protein turnover, chaperones	CELLULAR PROCESSES AND SIGNALING	3	Thioredoxin reductase	thioredoxin reductase	Pyrimidine metabolism; Selenocompound metabolism	-9.5043	8.32e-07	2.74e-05	0	SSO2416	Thioredoxin reductase	Thioredoxin-disulfide reductase	Saci_0931	Thioredoxin reductase		SiH_0215	SiL_0201	SiRe_0208	YG5714_0213	YN1551_RS13495	ST0546	Msed_0632
M164_0229	193509	194303	795	+	SuhB	arCOG01349	COG0483G	238618706	YP_002913531.1	G	Carbohydrate transport and metabolism	METABOLISM	1	Archaeal fructose-1,6-bisphosphatase or related enzyme of inositol monophosphatase family	inositol monophosphatase		-1.04238	0.173903	0.361194	10	SSO2418	Archaeal fructose-1,6-bisphosphatase or related enzyme of inositol monophosphatase family		Saci_0930	Archaeal fructose-1,6-bisphosphatase or related enzyme of inositol monophosphatase family		SiH_0216	SiL_0202	SiRe_0209	YG5714_0214	YN1551_RS13500	ST0547	Msed_0633
M164_0230	194251	196071	1821	-	Cdc48	arCOG01308	COG0464O	238618707	YP_002913532.1	O	Posttranslational modification, protein turnover, chaperones	CELLULAR PROCESSES AND SIGNALING	4	ATPase of the AAA+ class , CDC48 family	Microtubule-severing ATPase		0.644898	0.739277	0.844045	17	SSO2420	ATPase of the AAA+ class		Saci_0929	ATPase of the AAA+ class		SiH_0217	SiL_0203	SiRe_0210	YG5714_0215	YN1551_RS13505	ST0548	Msed_0634
M164_0231	196153	197709	1557	-	-	arCOG01521	COG1233Q	238618708	YP_002913533.1	Q	Secondary metabolites biosynthesis, transport and catabolism	METABOLISM	3	Phytoene dehydrogenase or related enzyme	FAD dependent oxidoreductase		2.05243	0.0554578	0.160699	23	SSO2422	Phytoene dehydrogenase or related enzyme					SiH_0218	SiL_0204	SiRe_0211	YG5714_0216	YN1551_RS13510	ST0549	Msed_0635
M164_0232	197830	199005	1176	+	-	arCOG01378	COG1524R	238618709	YP_002913534.1	R	General function prediction only	POORLY CHARACTERIZED	1	Uncharacterized protein of the AP superfamily	type I phosphodiesterase/nucleotide pyrophosphatase		-0.262344	0.41233	0.612978	10	SSO2423	Uncharacterized protein of the AP superfamily		Saci_0926	Uncharacterized protein of the AP superfamily		SiH_0219	SiL_0206	SiRe_0212	YG5714_0217	YN1551_RS13515	ST0550	Msed_0636
M164_0233	198998	199537	540	+	Hpt1	arCOG00040	COG2236R	238618710	YP_002913535.1	H	Coenzyme transport and metabolism	METABOLISM	2	Hypoxanthine phosphoribosyltransferase	phosphoribosyltransferase		-3.00141	0.0531279	0.155523	2	SSO2424	Predicted phosphoribosyltransferase		Saci_0925	Predicted phosphoribosyltransferase		SiH_0220	SiL_0207	SiRe_0213	YG5714_0218	YN1551_RS13520	ST0551	Msed_0637
M164_0234	199527	201188	1662	-	Sbm	arCOG04232	COG1884I	238618711	YP_002913536.1	I	Lipid transport and metabolism	METABOLISM	1	Methylmalonyl-CoA mutase	methylmalonyl-CoA mutase large subunit		2.7975	0.00304903	0.0147053	23	SSO2425	Methylmalonyl-CoA mutase		Saci_0924	Methylmalonyl-CoA mutase		SiH_0221	SiL_0208	SiRe_0214	YG5714_0219	YN1551_RS13525	ST0552	Msed_0638
M164_0235	201268	201696	429	+	GloA	arCOG02706	COG0346E	238618712	YP_002913537.1	E	Amino acid transport and metabolism	METABOLISM	1	Lactoylglutathione lyase or related enzyme	methylmalonyl-CoA epimerase		1.69339	0.637559	0.777577	18	SSO2426	Lactoylglutathione lyase or related enzyme		Saci_0923	Lactoylglutathione lyase or related enzyme		SiH_0222	SiL_0209	SiRe_0215	YG5714_0220	YN1551_RS13530	ST0554	Msed_0639
M164_0236	201769	202299	531	+	IbpA	arCOG01833	COG0071O	238618713	YP_002913538.1	O	Posttranslational modification, protein turnover, chaperones	CELLULAR PROCESSES AND SIGNALING	1	Molecular chaperone (HSP20 family)	heat shock protein Hsp20		1.82851	0.747433	0.85081	12	SSO2427	Molecular chaperone (HSP20 family)		Saci_0922	Molecular chaperone (HSP20 family)		SiH_0223	SiL_0210	SiRe_0216	YG5714_0221	YN1551_RS13535	ST0555	Msed_0640
M164_0237	202315	202833	519	-	-	arCOG04265	COG1779R	238618714	YP_002913539.1	R	General function prediction only	POORLY CHARACTERIZED	1	C4-type Zn-finger protein	ZPR1-related zinc finger protein		-7.58273	0.000148896	0.00112657	1	SSO2428	C4-type Zn-finger protein		Saci_0921	C4-type Zn-finger protein		SiH_0224	SiL_0211	SiRe_0217	YG5714_0222	YN1551_RS13540	ST0556	Msed_0641
M164_0238	202902	204473	1572	+	GTPBP1	arCOG01562	COG5258R	238618715	YP_002913540.1	R	General function prediction only	POORLY CHARACTERIZED	1	GTPase	protein synthesis factor GTP-binding		1.46893	0.159996	0.344017	21	SSO2429	GTPase		Saci_0920	GTPase		SiH_0225	SiL_0212	SiRe_0218	YG5714_0223	YN1551_RS13545	ST0557	Msed_0642
M164_0239	204463	204870	408	-	-	arCOG01928	COG3427S	238618716	YP_002913541.1	C	Energy production and conversion	METABOLISM	1	Carbon monoxide dehydrogenase subunit G, CoxG	carbon monoxide dehydrogenase subunit G		0.503796	0.643651	0.781674	11				Saci_2226	Carbon monoxide dehydrogenase subunit G, CoxG		SiH_0226	SiL_0213	SiRe_0219	YG5714_0224	YN1551_RS13550	ST0558	Msed_0643
M164_0240	204867	205286	420	-	CoxG	arCOG01927	COG3427S	238618717	YP_002913542.1	C	Energy production and conversion	METABOLISM	2	Carbon monoxide dehydrogenase subunit G, CoxG	carbon monoxide dehydrogenase subunit G		-1.74235	0.150108	0.327967	2	SSO2431	Carbon monoxide dehydrogenase subunit G, CoxG		Saci_0919	Carbon monoxide dehydrogenase subunit G, CoxG		SiH_0227	SiL_0214	SiRe_0220	YG5714_0225	YN1551_RS13555	ST0559	Msed_0644
M164_0241	205313	205882	570	+	MobA	arCOG01873	COG2068R	238618718	YP_002913543.1	H	Coenzyme transport and metabolism	METABOLISM	1	GT-A family glycosyltransferase involved in molybdopterin guanine dinucleotide biosynthesis	4-diphosphocytidyl-2C-methyl-D-erythritol synthase		-2.89925	0.0574052	0.164673	0	SSO2432	Uncharacterized MobA-related protein		Saci_0918	Uncharacterized MobA-related protein		SiH_0228	SiL_0215	SiRe_0221	YG5714_0226	YN1551_RS13560	ST0560	Msed_0611
M164_0242	205853	206359	507	-	CoxS	arCOG01925	COG2080C	238618719	YP_002913544.1	C	Energy production and conversion	METABOLISM	2	Aerobic-type carbon monoxide dehydrogenase, small subunit CoxS/CutS homolog	(2Fe-2S)-binding domain-containing protein	Nitrotoluene degradation; Methane metabolism; Carbon fixation pathways in prokaryotes; Microbial metabolism in diverse environments; Carbon metabolism	-7.20253	6.63e-05	0.000619253	0	SSO2433	Aerobic-type carbon monoxide dehydrogenase, small subunit CoxS/CutS homolog		Saci_0917	Aerobic-type carbon monoxide dehydrogenase, small subunit CoxS/CutS homolog		SiH_0229	SiL_0216	SiRe_0222	YG5714_0227	YN1551_RS13565	ST0561	Msed_0610
M164_0243	206365	207201	837	-	CoxM	arCOG01926	COG1319C	238618720	YP_002913545.1	C	Energy production and conversion	METABOLISM	2	Aerobic-type carbon monoxide dehydrogenase, middle subunit CoxM/CutM homolog	molybdopterin dehydrogenase FAD-binding	Nitrotoluene degradation; Methane metabolism; Carbon fixation pathways in prokaryotes; Microbial metabolism in diverse environments; Carbon metabolism	-8.45506	6.22e-06	0.000120987	1	SSO2434	Aerobic-type carbon monoxide dehydrogenase, middle subunit CoxM/CutM homolog		Saci_0916	Aerobic-type carbon monoxide dehydrogenase, middle subunit CoxM/CutM homolog		SiH_0230	SiL_0217	SiRe_0223	YG5714_0228	YN1551_RS13570	ST0562	Msed_0609
M164_0244	207431	208159	729	-	CysG	arCOG00644	COG0007H	238618721	YP_002913546.1	H	Coenzyme transport and metabolism	METABOLISM	2	Uroporphyrinogen-III methylase	uroporphyrin-III C-methyltransferase	Porphyrin and chlorophyll metabolism; Biosynthesis of secondary metabolites	-5.69027	0.00148105	0.00813016	1	SSO2435	Uroporphyrinogen-III methylase		Saci_0914	Uroporphyrinogen-III methylase		SiH_0232	SiL_0218	SiRe_0225	YG5714_0229	YN1551_RS13575	ST0563	Msed_0608
M164_0245	208159	208746	588	-	-	arCOG07321	-	238618722	YP_002913547.1	S	Function unknown	POORLY CHARACTERIZED	1	Uncharacterized membrane protein, DUF1404 family	hypothetical protein		0.507712	0.978684	0.989758	22	SSO2436	Uncharacterized conserved protein					SiH_0233	SiL_0219	SiRe_0226	YG5714_0230	YN1551_RS13580	ST0564	Msed_0607
M164_0246	208746	208985	240	-	-	arCOG08319	-	238618723	YP_002913548.1	S	Function unknown	POORLY CHARACTERIZED	1	Uncharacterized protein	hypothetical protein		-8.28509	0.000154589	0.00116043	0				Saci_1095	Uncharacterized conserved protein		SiH_0234	SiL_0220	SiRe_0227	YG5714_0231	YN1551_RS13585		Msed_0606
M164_0247	208987	209814	828	-	AgaS	arCOG00059	COG2222M	238618724	YP_002913549.1	M	Cell wall/membrane/envelope biogenesis	CELLULAR PROCESSES AND SIGNALING	1	Phosphosugar isomerase	sugar isomerase (SIS)		1.5476	0.204786	0.401432	17	SSO2437	Predicted phosphosugar isomerase		Saci_1094	Predicted phosphosugar isomerase		SiH_0235	SiL_0221	SiRe_0228	YG5714_0232	YN1551_RS13590	ST0565	Msed_0605
M164_0248	209860	211011	1152	+	SsnA	arCOG00695	COG0402FR	238618725	YP_002913550.1	F	Nucleotide transport and metabolism	METABOLISM	2	Cytosine deaminase or related metal-dependent hydrolase	amidohydrolase		-0.336071	0.37052	0.57623	10	SSO2438	Cytosine deaminase or related metal-dependent hydrolase	Serine hydroxymethyltransferase	Saci_0560	Cytosine deaminase or related metal-dependent hydrolase		SiH_0236	SiL_0222	SiRe_0229	YG5714_0233	YN1551_RS13595	ST0566	Msed_0604
M164_0249	210965	211744	780	+	Trm5	arCOG00033	COG2520R	238618726	YP_002913551.1	J	Translation, ribosomal structure and biogenesis	INFORMATION STORAGE AND PROCESSING	2	Wybutosine (yW) biosynthesis enzyme Trm5, tRNA (guanine) methyltransferase	hypothetical protein		1.45854	0.257758	0.464517	12	SSO2439	Wybutosine (yW) biosynthesis enzyme, Trm5 methyltransferase		Saci_0559	Wybutosine (yW) biosynthesis enzyme, Trm5 methyltransferase		SiH_0237	SiL_0223	SiRe_0230	YG5714_0234	YN1551_RS13600	ST0567	Msed_0603
M164_0250	212070	213347	1278	+	GlnA	arCOG01909	COG0174E	238618727	YP_002913552.1	E	Amino acid transport and metabolism	METABOLISM	3	Glutamine synthetase	glutamine synthetase		-0.118429	0.582873	0.73991	16	SSO2440	Glutamine synthetase		Saci_0558	Glutamine synthetase		SiH_0238	SiL_0224	SiRe_0231	YG5714_0235	YN1551_RS13605	ST0568	Msed_0602
M164_0251	213348	214334	987	+	AdhP	arCOG01457	COG1064R	238618728	YP_002913553.1	R	General function prediction only	POORLY CHARACTERIZED	2	D-arabinose 1-dehydrogenase or another Zn-dependent alcohol dehydrogenase	alcohol dehydrogenase GroES		1.7866	0.0532504	0.155632	22	SSO2441	D-arabinose 1-dehydrogenase or another Zn-dependent alcohol dehydrogenase		Saci_0557	D-arabinose 1-dehydrogenase or another Zn-dependent alcohol dehydrogenase		SiH_0239	SiL_0225	SiRe_0232	YG5714_0236	YN1551_RS13610	ST0569	Msed_0601
M164_0252	214331	214570	240	-	-	arCOG01013	COG4352J	238618729	YP_002913554.1	J	Translation, ribosomal structure and biogenesis	INFORMATION STORAGE AND PROCESSING	1	Ribosomal protein L13E	50S ribosomal protein L13e		0.751112	0.686966	0.81053	9	SSO2442	Ribosomal protein L13E					SiH_0240	SiL_0226	SiRe_0233	YG5714_0237	YN1551_RS13615	STS087
M164_0253	214603	215616	1014	-	RCL1	arCOG04125	COG0430A	238618730	YP_002913555.1	J	Translation, ribosomal structure and biogenesis	INFORMATION STORAGE AND PROCESSING	1	RNA 3'-terminal phosphate cyclase	RNA 3'-terminal-phosphate cyclase		0.648003	0.966553	0.984101	15	SSO2446	RNA 3'-terminal phosphate cyclase		Saci_0556	RNA 3'-terminal phosphate cyclase		SiH_0241	SiL_0227	SiRe_0234	YG5714_0238	YN1551_RS13620	ST0570	Msed_0600
M164_0254	215630	216073	444	+	-	arCOG05929	-	238618731	YP_002913556.1	S	Function unknown	POORLY CHARACTERIZED	1	Uncharacterized protein	hypothetical protein		-8.37227	4.21e-05	0.000444311	0	SSO2445	Uncharacterized conserved protein		Saci_0555	Uncharacterized conserved protein		SiH_0242	SiL_0228	SiRe_0235	YG5714_0239	YN1551_RS13625	ST0572	Msed_0599
M164_0255	216050	217108	1059	-	Dpo4/DinP	arCOG04582	COG0389L	238618732	YP_002913557.1	L	Replication, recombination and repair	INFORMATION STORAGE AND PROCESSING	1	Family Y DNA polymerase	DNA polymerase IV		2.03276	0.110529	0.26453	18	SSO2448	Nucleotidyltransferase/DNA polymerase involved in DNA repair	DNA-directed DNA polymerase	Saci_0554	Nucleotidyltransferase/DNA polymerase involved in DNA repair	DNA-directed DNA polymerase	SiH_0243	SiL_0229	SiRe_0236	YG5714_0240	YN1551_RS13630	ST0573	Msed_0598
M164_0256	217105	217956	852	-	RbsK	arCOG00014	COG0524G	238618733	YP_002913558.1	G	Carbohydrate transport and metabolism	METABOLISM	3	Sugar kinase, ribokinase family	PfkB domain-containing protein		-0.6978	0.202838	0.399254	8	SSO2449	Sugar kinase, ribokinase family		Saci_0553	Sugar kinase, ribokinase family		SiH_0244	SiL_0230	SiRe_0237	YG5714_0241	YN1551_RS13635	ST0574	Msed_0597
M164_0257	218232	219590	1359	+	TIP49	arCOG04081	COG1224K	238618734	YP_002913559.1	K	Transcription	INFORMATION STORAGE AND PROCESSING	1	DNA helicase TIP49, TBP-interacting protein	TIP49 domain-containing protein		2.57846	0.0199616	0.0718114	18	SSO2450	DNA helicase TIP49, TBP-interacting protein		Saci_0552	DNA helicase TIP49, TBP-interacting protein		SiH_0245	SiL_0231	SiRe_0238	YG5714_0242	YN1551_RS13640	ST0575	Msed_0596
M164_0258	219674	220240	567	+	GuaA	arCOG00087	COG0518F	238618735	YP_002913560.1	F	Nucleotide transport and metabolism	METABOLISM	1	GMP synthase - Glutamine amidotransferase domain	GMP synthase subunit A	Purine metabolism	-5.19076	0.0042586	0.0193796	1	SSO2451	GMP synthase - Glutamine amidotransferase domain		Saci_0548	GMP synthase - Glutamine amidotransferase domain		SiH_0246	SiL_0232	SiRe_0239	YG5714_0243	YN1551_RS13645	ST0578	Msed_1364
M164_0259	220243	221031	789	-	RAD55	arCOG01171	COG0467T	238618736	YP_002913561.1	T	Signal transduction mechanisms	CELLULAR PROCESSES AND SIGNALING	2	RecA-superfamily ATPase implicated in signal transduction	circadian clock protein KaiC		0.835695	0.779842	0.870304	11	SSO2452	RecA-superfamily ATPase implicated in signal transduction		Saci_0546	RecA-superfamily ATPase implicated in signal transduction		SiH_0247	SiL_0233	SiRe_0240	YG5714_0244	YN1551_RS13650	ST0579
M164_0260	221110	221595	486	+	CDC14	arCOG03413	COG2453T	238618737	YP_002913562.1	T	Signal transduction mechanisms	CELLULAR PROCESSES AND SIGNALING	1	Protein-tyrosine phosphatase	dual specificity protein phosphatase		-0.498115	0.236469	0.437522	12	SSO2453	Protein-tyrosine phosphatase	Protein-tyrosine-phosphatase	Saci_0545	Protein-tyrosine phosphatase		SiH_0248	SiL_0234	SiRe_0241	YG5714_0245	YN1551_RS13655	ST0580	Msed_1365
M164_0261	221565	222161	597	+	Nfi	arCOG00929	COG1515L	238618738	YP_002913563.1	L	Replication, recombination and repair	INFORMATION STORAGE AND PROCESSING	1	Deoxyinosine 3'endonuclease (endonuclease V)	Deoxyribonuclease V		0.263867	0.61074	0.757983	13	SSO2454	Deoxyinosine 3'endonuclease (endonuclease V)		Saci_0544	Deoxyinosine 3'endonuclease (endonuclease V)		SiH_0249	SiL_0235	SiRe_0242	YG5714_0246	YN1551_RS13660	ST0581	Msed_1366
M164_0262	222166	222783	618	+	PncA	arCOG01943	COG1335Q	238618739	YP_002913564.1	Q	Secondary metabolites biosynthesis, transport and catabolism	METABOLISM	1	Amidase related to nicotinamidase	isochorismatase hydrolase		-0.223566	0.487881	0.667307	13	SSO2455	Amidase related to nicotinamidase		Saci_0543	Amidase related to nicotinamidase		SiH_0250	SiL_0236	SiRe_0243	YG5714_0247	YN1551_RS13665	ST0582	Msed_1527
M164_0263	222792	223781	990	+	-	arCOG00423	COG2404R	238618740	YP_002913565.1	J	Translation, ribosomal structure and biogenesis	INFORMATION STORAGE AND PROCESSING	1	Oligoribonuclease NrnB or cAMP/cGMP phosphodiesterase, DHH superfamily	phosphoesterase DHHA1		-2.20039	0.0330501	0.106806	5	SSO2457	Predicted phosphohydrolase (DHH superfamily)		Saci_0542	Predicted phosphohydrolase (DHH superfamily)		SiH_0251	SiL_0237	SiRe_0244	YG5714_0248	YN1551_RS13670	ST0583	Msed_1526
M164_0264	223778	224464	687	-	CpdA	arCOG01147	COG2129R	238618741	YP_002913566.1	T	Signal transduction mechanisms	CELLULAR PROCESSES AND SIGNALING	1	3',5'-cyclic AMP phosphodiesterase CpdA	metallophosphoesterase		0.499129	0.876556	0.930914	12	SSO2458	Predicted phosphohydrolase		Saci_0268	Predicted phosphohydrolase		SiH_0252	SiL_0238	SiRe_0245	YG5714_0249	YN1551_RS13675	ST0585	Msed_1524
M164_0265	224496	225635	1140	+	-	arCOG04253	COG1415S	238618742	YP_002913567.1	S	Function unknown	POORLY CHARACTERIZED	1	Uncharacterized protein	hypothetical protein		0.17002	0.702944	0.82262	12	SSO2459	Uncharacterized conserved protein		Saci_0267	Uncharacterized conserved protein		SiH_0253	SiL_0239	SiRe_0246	YG5714_0250	YN1551_RS13680	ST0586	Msed_1523
M164_0266	225745	226407	663	+	-	arCOG02640	COG1392P	238618743	YP_002913568.1	P	Inorganic ion transport and metabolism	METABOLISM	2	YkaA-like protein involved in regulation of phosphate transport, PhoU/UPF0111/DUF47 family	hypothetical protein		0.561444	0.747247	0.85081	11	SSO2460	Phosphate transport regulator (distant homolog of PhoU)		Saci_0266	Phosphate transport regulator (distant homolog of PhoU)		SiH_0254	SiL_0240	SiRe_0247	YG5714_0251	YN1551_RS13685	ST0588	Msed_1521
M164_0267	226396	227382	987	-	PitA	arCOG02267	COG0306P	238618744	YP_002913569.1	P	Inorganic ion transport and metabolism	METABOLISM	1	Phosphate/sulphate permease	phosphate transporter		0.132546	0.933329	0.967223	26	SSO2461	Phosphate/sulphate permease		Saci_0265	Phosphate/sulphate permease		SiH_0255	SiL_0241	SiRe_0248	YG5714_0252	YN1551_RS13690	ST0589
M164_0268	227342	227611	270	-	StbD	arCOG01010	COG0864K	238618745	YP_002913570.1	V	Defense mechanisms	CELLULAR PROCESSES AND SIGNALING	1	Antitoxin (DNA-binding domain) of toxin-antitoxin stability system	CopG family transcriptional regulator		-9.16378	0.000119259	0.000942214	0				Saci_0264	Transcriptional regulator, CopG/Arc/MetJ family (DNA-binding and a metal-binding domains)		SiH_0256	SiL_0242	SiRe_0249	YG5714_0253	YN1551_RS13695	STS074	Msed_1518
M164_0269	227740	229887	2148	+	BRR2	arCOG00553	COG1204R	238618746	YP_002913571.1	L	Replication, recombination and repair	INFORMATION STORAGE AND PROCESSING	1	Replicative superfamily II helicase	DEAD/DEAH box helicase		-0.891329	0.144565	0.319756	8	SSO2462	Replicative SFII helicase		Saci_0263	Replicative SFII helicase		SiH_0257	SiL_0243	SiRe_0250	YG5714_0254	YN1551_RS13700	ST0590	Msed_1374
M164_0270	230024	231595	1572	-	-	arCOG02705	COG4799I	238618747	YP_002913572.1	I	Lipid transport and metabolism	METABOLISM	1	Acetyl-CoA carboxylase, carboxyltransferase component	carboxyl transferase		0.955577	0.793776	0.880264	8	SSO2463	Acetyl-CoA carboxylase, carboxyltransferase component		Saci_0262	Acetyl-CoA carboxylase, carboxyltransferase component		SiH_0259	SiL_0244	SiRe_0252	YG5714_0255	YN1551_RS13710	ST0591	Msed_1375
M164_0271	231620	232129	510	-	AccB	arCOG02699	COG0511I	238618748	YP_002913573.1	I	Lipid transport and metabolism	METABOLISM	1	Biotin carboxyl carrier protein	biotin/lipoyl attachment domain-containing protein		-2.25771	0.0904391	0.230326	7	SSO2464	Biotin carboxyl carrier protein		Saci_0261	Biotin carboxyl carrier protein		SiH_0260	SiL_0245	SiRe_0253	YG5714_0256	YN1551_RS13715	ST0592	Msed_0148
M164_0272	232129	233661	1533	-	AccC	arCOG01590	COG4770I	238618749	YP_002913574.1	I	Lipid transport and metabolism	METABOLISM	1	Biotin carboxylase	Carbamoyl-phosphate synthase L chain ATP-binding		0.467192	0.755642	0.85488	16	SSO2466	Biotin carboxylase		Saci_0260	Biotin carboxylase		SiH_0261	SiL_0246	SiRe_0254	YG5714_0257	YN1551_RS13720	ST0593	Msed_0147
M164_0273	234086	235693	1608	-	-	arCOG00174	COG4986P	238618750	YP_002913575.1	P	Inorganic ion transport and metabolism	METABOLISM	1	ABC-type anion transport system, duplicated permease component	binding-protein-dependent transport system inner membrane protein		-7.34419	8.05e-06	0.000142975	1	SSO2468	ABC-type anion transport system, duplicated permease component		Saci_0258	ABC-type anion transport system, duplicated permease component		SiH_0262	SiL_0247	SiRe_0257	YG5714_0258	YN1551_RS13725	ST0594	Msed_1376
M164_0274	235686	236384	699	-	TauB	arCOG00193	COG1116P	238618751	YP_002913576.1	P	Inorganic ion transport and metabolism	METABOLISM	1	ABC-type nitrate/sulfonate/bicarbonate transport system, ATPase component	ABC transporter		-6.56252	0.000313022	0.00209169	2	SSO2469	ABC-type nitrate/sulfonate/bicarbonate transport system, ATPase component		Saci_0257	ABC-type nitrate/sulfonate/bicarbonate transport system, ATPase component		SiH_0263	SiL_0248	SiRe_0258	YG5714_0259	YN1551_RS13730	ST0595	Msed_1377
M164_0275	236526	236765	240	-	-	arCOG08380	-	238618752	YP_002913577.1	S	Function unknown	POORLY CHARACTERIZED	1	Uncharacterized membrane protein	hypothetical protein		-0.24639	0.406312	0.607768	13				Saci_0251	Uncharacterized conserved protein		SiH_0264	SiL_0249		YG5714_0260	YN1551_RS13735
M164_0276	236799	237296	498	-	LeuD	arCOG02230	COG0066E	238618753	YP_002913578.1	E	Amino acid transport and metabolism	METABOLISM	1	3-isopropylmalate dehydratase small subunit	3-isopropylmalate dehydratase small subunit		1.30645	0.625738	0.767415	11	SSO2470	3-isopropylmalate dehydratase small subunit		Saci_0252	3-isopropylmalate dehydratase small subunit		SiH_0265	SiL_0250	SiRe_0259	YG5714_0261	YN1551_RS13740	ST0600	Msed_0829
M164_0277	237297	238544	1248	-	LeuC	arCOG01698	COG0065E	238618754	YP_002913579.1	E	Amino acid transport and metabolism	METABOLISM	1	Homoaconitate hydratase/3-isopropylmalate dehydratase large subunit family protein	3-isopropylmalate dehydratase large subunit		0.847173	0.730614	0.838169	13	SSO2471	Homoaconitate hydratase/3-isopropylmalate dehydratase large subunit family protein		Saci_0253	Homoaconitate hydratase/3-isopropylmalate dehydratase large subunit family protein		SiH_0266	SiL_0251	SiRe_0260	YG5714_0262	YN1551_RS13745	ST0599	Msed_0830
M164_0278	238628	239929	1302	-	PhrB	arCOG02840	COG0415L	238618755	YP_002913580.1	L	Replication, recombination and repair	INFORMATION STORAGE AND PROCESSING	1	Deoxyribodipyrimidine photolyase	deoxyribodipyrimidine photo-lyase		0.72841	0.715034	0.828269	20	SSO2472	Deoxyribodipyrimidine photolyase		Saci_1227	Deoxyribodipyrimidine photolyase		SiH_0267	SiL_0252	SiRe_0261	YG5714_0263	YN1551_RS13750	ST0889	Msed_0439
M164_0279	240010	241848	1839	+	SGA1	arCOG03285	COG3387G	238618756	YP_002913581.1	G	Carbohydrate transport and metabolism	METABOLISM	3	Glycosyl hydrolase family 15	glycoside hydrolase 15-related		1.81148	0.0277752	0.0934554	29	SSO2473	Glycosyl hydrolase family 15					SiH_0268	SiL_0253	SiRe_0262	YG5714_0264	YN1551_RS13755	ST2017	Msed_1420
M164_0280	241939	242334	396	+	-	arCOG02242	COG3355K	238618757	YP_002913582.1	K	Transcription	INFORMATION STORAGE AND PROCESSING	6	Transcriptional regulator, contains HTH domain	transcriptional regulator TrmB		-2.01093	0.116968	0.276014	6	SSO2474	Transcriptional regulator, contains HTH domain					SiH_0269	SiL_0254	SiRe_0263	YG5714_0265	YN1551_RS13760	ST0837	Msed_1397
M164_0281	242352	242639	288	-	-	arCOG01055	COG3432K	238618758	YP_002913583.1	K	Transcription	INFORMATION STORAGE AND PROCESSING	6	Transcriptional regulator, contains HTH domain	hypothetical protein		-1.80065	0.119702	0.279925	6	SSO1044	Predicted DNA modification methylase		Saci_0882	Predicted transcriptional regulator		SiH_0270	SiL_0255	SiRe_0264	YG5714_0266	YN1551_RS13765	ST0658	Msed_1258
M164_0282	242787	243521	735	+	Soj	arCOG07293	COG1192D	238618759	YP_002913584.1	D	Cell cycle control, cell division, chromosome partitioning	CELLULAR PROCESSES AND SIGNALING	6	ATPase involved in chromosome partitioning, ParA family	hypothetical protein		-3.40796	0.0319096	0.103706	9	SSO2475	ATPase involved in chromosome partitioning, ParA family					SiH_0271	SiL_0256	SiRe_0265	YG5714_0267	YN1551_RS13770	ST2439	Msed_1337
M164_0283	243648	243842	195	+	-	arCOG03694	-	238618760	YP_002913585.1	S	Function unknown	POORLY CHARACTERIZED	2	Uncharacterized membrane protein	membrane protein		2.23825	0.26205	0.470473	13							SiH_0272	SiL_0257	SiRe_0266	YG5714_0268	YN1551_RS13775	STS092	Msed_1495
M164_0284	243848	245365	1518	+	PutP	arCOG01316	COG0591ER	238618761	YP_002913586.1	E	Amino acid transport and metabolism	METABOLISM	2	Na+/proline symporter	Na+/solute symporter		2.39276	0.00950389	0.0388857	43	SSO2476	Na+/proline symporter					SiH_0273	SiL_0258	SiRe_0267	YG5714_0269	YN1551_RS13780	ST0759	Msed_1496
M164_0285	245429	246172	744	+	SIR2	arCOG04248	COG0846K	238618762	YP_002913587.1	K	Transcription	INFORMATION STORAGE AND PROCESSING	1	NAD-dependent protein deacetylase, SIR2 family	NAD-dependent deacetylase		0.779616	0.950103	0.976201	15	SSO2478	NAD-dependent protein deacetylase, SIR2 family		Saci_0381	NAD-dependent protein deacetylase, SIR2 family		SiH_0274	SiL_0259	SiRe_0268	YG5714_0270	YN1551_RS13785	ST0633	Msed_1096
M164_0286	246207	246407	201	+	-	arCOG08381	-	238618763	YP_002913588.1	S	Function unknown	POORLY CHARACTERIZED	1	Uncharacterized protein	hypothetical protein		-0.0856716	0.35826	0.564842	4							SiH_0275	SiL_0260	SiRe_0269	YG5714_0271	YN1551_RS13790
M164_0287	246428	247141	714	-	GCD1	arCOG00663	COG1208MJ	238618764	YP_002913589.1	M	Cell wall/membrane/envelope biogenesis	CELLULAR PROCESSES AND SIGNALING	1	Nucleoside-diphosphate-sugar pyrophosphorylase involved in lipopolysaccharide biosynthesis/translation initiation factor 2B, gamma/epsilon subunit	nucleotidyltransferase		-5.40181	0.00167261	0.00907719	0	SSO2479	Nucleoside-diphosphate-sugar pyrophosphorylase involved in lipopolysaccharide biosynthesis/translation initiation factor 2B, gamma/epsilon subunit		Saci_1259	Nucleoside-diphosphate-sugar pyrophosphorylase involved in lipopolysaccharide biosynthesis/translation initiation factor 2B, gamma/epsilon subunit		SiH_0276	SiL_0261	SiRe_0270	YG5714_0272	YN1551_RS13795	ST0968	Msed_1857
M164_0288	247415	247531	117	+	-	arCOG08402	-	238618765	YP_002913590.1	X	Mobilome: prophages, transposons	CELLULAR PROCESSES AND SIGNALING	4	Transposase DNA-binding domain	hypothetical protein		3.61097	0.905059	0.950595	9							SiH_2450	SiL_0522	SiRe_0773	YG5714_1088	YN1551_RS08675	ST1938
M164_0289	247637	248092	456	-	Ada	arCOG02724	COG0350L	238618766	YP_002913591.1	L	Replication, recombination and repair	INFORMATION STORAGE AND PROCESSING	1	Methylated DNA-protein cysteine methyltransferase	methylated-DNA--protein-cysteine methyltransferase		1.36615	0.561159	0.725636	6	SSO2487	Methylated DNA-protein cysteine methyltransferase		Saci_1260	Methylated DNA-protein cysteine methyltransferase		SiH_0286	SiL_0270	SiRe_0281	YG5714_0282	YN1551_RS13850	ST0967	Msed_1586
M164_0290	248130	249767	1638	-	ThrS	arCOG00401	COG0441J	238618767	YP_002913592.1	J	Translation, ribosomal structure and biogenesis	INFORMATION STORAGE AND PROCESSING	2	Threonyl-tRNA synthetase	threonyl-tRNA synthetase		-6.65939	2.06e-06	5.05e-05	4	SSO2486	Threonyl-tRNA synthetase	Threonine-tRNA ligase/synthethase	Saci_1261	Threonyl-tRNA synthetase		SiH_0285	SiL_0269	SiRe_0280	YG5714_0281	YN1551_RS13845	ST0966	Msed_1585
M164_0291	249819	250775	957	+	MurG	arCOG01394	COG0707M	238618768	YP_002913593.1	M	Cell wall/membrane/envelope biogenesis	CELLULAR PROCESSES AND SIGNALING	1	UDP-N-acetylglucosamine:LPS N-acetylglucosamine transferase	oligosaccharide biosynthesis protein Alg14-like protein		-7.72364	8.87e-06	0.000154759	0	SSO2485	UDP-N-acetylglucosamine:LPS N-acetylglucosamine transferase		Saci_1262	UDP-N-acetylglucosamine:LPS N-acetylglucosamine transferase		SiH_0284	SiL_0268	SiRe_0279	YG5714_0280	YN1551_RS13840	ST0965	Msed_1584
M164_0292	250775	251458	684	+	-	arCOG00461	COG2231L	238618769	YP_002913594.1	L	Replication, recombination and repair	INFORMATION STORAGE AND PROCESSING	1	Uncharacterized protein related to Endonuclease III	HhH-GPD family protein		-0.455621	0.273421	0.480505	10	SSO2484	Uncharacterized protein related to Endonuclease III		Saci_1264	Uncharacterized protein related to Endonuclease III		SiH_0283	SiL_0267	SiRe_0278	YG5714_0279	YN1551_RS13835	ST0964	Msed_1583
M164_0293	251543	252556	1014	+	SucC	arCOG01337	COG0045C	238618770	YP_002913595.1	C	Energy production and conversion	METABOLISM	1	Succinyl-CoA synthetase, beta subunit	succinate--CoA ligase	Citrate cycle (TCA cycle); Propanoate metabolism; C5-Branched dibasic acid metabolism; Carbon fixation pathways in prokaryotes; Biosynthesis of secondary metabolites; Microbial metabolism in diverse environments; Biosynthesis of antibiotics; Carbon metabolism	-8.6911	1.27e-06	3.64e-05	0	SSO2483	Succinyl-CoA synthetase, beta subunit		Saci_1265	Succinyl-CoA synthetase, beta subunit		SiH_0282	SiL_0266	SiRe_0277	YG5714_0278	YN1551_RS13830	ST0963	Msed_1582
M164_0294	252622	253404	783	+	SucD	arCOG01339	COG0074C	238618771	YP_002913596.1	C	Energy production and conversion	METABOLISM	1	Succinyl-CoA synthetase, alpha subunit	ATP-citrate lyase/succinyl-CoA ligase	Citrate cycle (TCA cycle); Propanoate metabolism; C5-Branched dibasic acid metabolism; Carbon fixation pathways in prokaryotes; Biosynthesis of secondary metabolites; Microbial metabolism in diverse environments; Biosynthesis of antibiotics; Carbon metabolism	-6.96157	0.000107839	0.000878684	1	SSO2482	Succinyl-CoA synthetase, alpha subunit		Saci_1266	Succinyl-CoA synthetase, alpha subunit		SiH_0281	SiL_0265	SiRe_0276	YG5714_0277	YN1551_RS13825	ST0962	Msed_1581
M164_0295	253390	254439	1050	-	-	arCOG07210	-	238618772	YP_002913597.1	S	Function unknown	POORLY CHARACTERIZED	1	Uncharacterized membrane protein	hypothetical protein		-5.04842	0.00517557	0.0231645	2	SSO2481	Uncharacterized conserved protein					SiH_0280	SiL_0264	SiRe_0275	YG5714_0276	YN1551_RS13820	ST0961
M164_0296	254670	255032	363	+	-	arCOG08382	-	238618773	YP_002913598.1	S	Function unknown	POORLY CHARACTERIZED	1	Uncharacterized membrane protein	hypothetical protein		-0.882124	0.278066	0.48492	7							SiH_0279	SiL_0263	SiRe_0274	YG5714_0275	YN1551_RS13815
M164_0297	255016	255216	201	-	-	arCOG08212	-	238618774	YP_002913599.1	S	Function unknown	POORLY CHARACTERIZED	1	Uncharacterized protein	hypothetical protein		-4.60908	0.0193769	0.0700605	1				Saci_1248	Uncharacterized conserved protein		SiH_0278	SiL_0262	SiRe_0273	YG5714_0274	YN1551_RS13810		Msed_1580
M164_0298	255774	256523	750	+	SoxE	arCOG03700	COG4454P	238618775	YP_002913600.1	C	Energy production and conversion	METABOLISM	3	Sulfocyanin	sulfocyanin		2.12191	0.0314471	0.103023	21	SSO2488	Sulfocyanin		Saci_2096	Sulfocyanin		SiH_0287	SiL_0271	SiRe_0285	YG5714_0283	YN1551_RS13855	ST0104	Msed_0323
M164_0299	256563	257327	765	+	-	arCOG03856	-	238618776	YP_002913601.1	S	Function unknown	POORLY CHARACTERIZED	1	Uncharacterized membrane protein	hypothetical protein		0.47715	0.920203	0.960382	19	SSO2489	Uncharacterized conserved protein		Saci_1689	Uncharacterized conserved protein		SiH_0288	SiL_0272	SiRe_0286	YG5714_0284	YN1551_RS13860	ST2389	Msed_0827
M164_0300	257371	258354	984	+	EutG	arCOG00984	COG1454C	238618777	YP_002913602.1	C	Energy production and conversion	METABOLISM	1	Alcohol dehydrogenase, class IV	iron-containing alcohol dehydrogenase		1.70293	0.0660415	0.18214	19	SSO2490	Alcohol dehydrogenase, class IV		Saci_1087	Alcohol dehydrogenase, class IV		SiH_0289	SiL_0273	SiRe_0287	YG5714_0285	YN1551_RS13865	ST1638	Msed_1062
M164_0301	258356	258799	444	+	-	arCOG05962	-	238618778	YP_002913603.1	S	Function unknown	POORLY CHARACTERIZED	1	Uncharacterized protein	hypothetical protein		2.02165	0.304402	0.511572	9	SSO2491	Uncharacterized conserved protein		Saci_1029	Uncharacterized conserved protein		SiH_0290	SiL_0274	SiRe_0288	YG5714_0286	YN1551_RS13870	ST0738	Msed_1002
M164_0302	258825	259556	732	+	Soj	arCOG07293	COG1192D	238618779	YP_002913604.1	D	Cell cycle control, cell division, chromosome partitioning	CELLULAR PROCESSES AND SIGNALING	6	ATPase involved in chromosome partitioning, ParA family	hypothetical protein		-3.96901	0.0125213	0.0495309	6	SSO2492	ATPase involved in chromosome partitioning, ParA family					SiH_0291	SiL_0275	SiRe_0289	YG5714_0287	YN1551_RS13875	ST0769	Msed_0248
M164_0303	259671	260588	918	+	Aes	arCOG02638	COG0657I	238618780	YP_002913605.1	R	General function prediction only	POORLY CHARACTERIZED	4	Alpha/beta superfamily hydrolase	Alpha/beta hydrolase fold-3 domain-containing protein		1.04276	0.601959	0.752449	19	SSO2493	Esterase/lipase		Saci_1116	Esterase/lipase	Carboxylesterase	SiH_0292	SiL_0276	SiRe_0290	YG5714_0288	YN1551_RS13880	ST0071	Msed_1072
M164_0304	260665	261675	1011	+	AdhP	arCOG01455	COG1064R	238618781	YP_002913606.1	R	General function prediction only	POORLY CHARACTERIZED	7	Zn-dependent alcohol dehydrogenase	alcohol dehydrogenase		1.76433	0.086647	0.222451	17	SSO2494	Zn-dependent alcohol dehydrogenase		Saci_1115	Zn-dependent alcohol dehydrogenase		SiH_0293	SiL_0277	SiRe_0291	YG5714_0289	YN1551_RS13885	ST0480	Msed_1426
M164_0305	261661	262848	1188	-	PaaJ	arCOG01282	COG0183I	238618782	YP_002913607.1	I	Lipid transport and metabolism	METABOLISM	2	Acetyl-CoA acetyltransferase	acetyl-CoA acetyltransferase		0.539396	0.973643	0.987804	12	SSO2496	Acetyl-CoA acetyltransferase		Saci_1114	Acetyl-CoA acetyltransferase		SiH_0294	SiL_0278	SiRe_0292	YG5714_0290	YN1551_RS13890	ST0514	Msed_0656
M164_0306	262885	263784	900	-	CaiA	arCOG01707	COG1960I	238618783	YP_002913608.1	I	Lipid transport and metabolism	METABOLISM	8	Acyl-CoA dehydrogenase	acyl-CoA dehydrogenase		0.316071	0.902717	0.948831	12	SSO2497	Acyl-CoA dehydrogenase		Saci_1113	Acyl-CoA dehydrogenase		SiH_0295	SiL_0279	SiRe_0293	YG5714_0291	YN1551_RS13895	ST0085	Msed_0276
M164_0307	263789	264715	927	-	NrdF	arCOG03658	COG0208F	238618784	YP_002913609.1	F	Nucleotide transport and metabolism	METABOLISM	1	Ribonucleotide reductase, beta subunit (ferritin domain)	ribonucleotide-diphosphate reductase subunit beta		-1.55286	0.085783	0.221416	7	SSO2498	Ribonucleotide reductase, beta subunit		Saci_1112	Ribonucleotide reductase, beta subunit		SiH_0296	SiL_0280	SiRe_0294	YG5714_0292	YN1551_RS13900	ST1620	Msed_1317
M164_0308	264805	265563	759	-	FabG	arCOG01259	COG1028IQR	238618785	YP_002913610.1	I	Lipid transport and metabolism	METABOLISM	7	Short-chain alcohol dehydrogenase	3-ketoacyl-ACP reductase		-0.473761	0.277077	0.484477	9	SSO2500	Short-chain alcohol dehydrogenase		Saci_1104	Short-chain alcohol dehydrogenase		SiH_0297	SiL_0281	SiRe_0295	YG5714_0293	YN1551_RS13905	ST0070	Msed_1223
M164_0309	265598	266644	1047	-	AdhP	arCOG01455	COG1064R	238618786	YP_002913611.1	R	General function prediction only	POORLY CHARACTERIZED	7	Zn-dependent alcohol dehydrogenase	alcohol dehydrogenase GroES		0.661615	0.877416	0.93107	12	SSO2501	Zn-dependent alcohol dehydrogenase		Saci_2224	Zn-dependent alcohol dehydrogenase		SiH_0298	SiL_0282	SiRe_0296	YG5714_0294	YN1551_RS13910	ST2056	Msed_1424
M164_0310	266927	267331	405	-	-	arCOG07265	-	238618787	YP_002913612.1	S	Function unknown	POORLY CHARACTERIZED	3	Uncharacterized protein, DUF3211 family	hypothetical protein		-2.75644	0.0780972	0.208134	4	SSO2502	Uncharacterized conserved protein					SiH_0299	SiL_0283	SiRe_0297	YG5714_0298	YN1551_RS13915	ST0812	Msed_0561
M164_0311	267395	268786	1392	-	-	arCOG02143	COG2368Q	238618788	YP_002913613.1	Q	Secondary metabolites biosynthesis, transport and catabolism	METABOLISM	3	Aromatic ring hydroxylase	Vinylacetyl-CoA Delta-isomerase		0.526431	0.95026	0.976201	16	SSO2503	Aromatic ring hydroxylase		Saci_1103	Aromatic ring hydroxylase		SiH_0300	SiL_0284	SiRe_0298	YG5714_0299	YN1551_RS13920	ST0063	Msed_1220
M164_0312	269581	271068	1488	-	-	arCOG02687	COG2814G	238618790	YP_002913615.1	G	Carbohydrate transport and metabolism	METABOLISM	4	MFS family permease	major facilitator superfamily protein		0.294997	0.941185	0.969998	14	SSO2505	permease of the major facilitator superfamily		Saci_1725	Permease of the major facilitator superfamily		SiH_0302	SiL_0285	SiRe_0300	YG5714_0300	YN1551_RS13925	ST0065	Msed_1222
M164_0313	271308	271913	606	+	AcrR	arCOG02647	COG1309K	238618791	YP_002913616.1	K	Transcription	INFORMATION STORAGE AND PROCESSING	1	Transcriptional regulator, TetR/AcrR family	TetR family transcriptional regulator		-0.166522	0.539413	0.708971	15	SSO2506	Transcriptional regulator, TetR/AcrR family		Saci_1107	Transcriptional regulator, TetR/AcrR family		SiH_0303	SiL_0286	SiRe_0301	YG5714_0301	YN1551_RS13930	ST0072
M164_0314	271910	272353	444	-	-	arCOG01842	COG3255I	238618792	YP_002913617.1	I	Lipid transport and metabolism	METABOLISM	2	Sterol carrier protein	hypothetical protein		-0.826046	0.232464	0.43228	8	SSO2507	Putative sterol carrier protein		Saci_2219	Putative sterol carrier protein		SiH_0304	SiL_0287	SiRe_0302	YG5714_0302	YN1551_RS13935
M164_0315	272444	273586	1143	+	PaaJ	arCOG01281	COG0183I	238618793	YP_002913618.1	I	Lipid transport and metabolism	METABOLISM	3	Acetyl-CoA acetyltransferase	acetyl-CoA C-acetyltransferase (acetoacetyl-CoAthiolase) (AcaB-6)		0.827699	0.766391	0.862605	13	SSO2508	Acetyl-CoA acetyltransferase		Saci_1759	Acetyl-CoA acetyltransferase		SiH_0305	SiL_0288	SiRe_0303	YG5714_0303	YN1551_RS13940	ST1110	Msed_1008
M164_0316	273583	273939	357	+	-	arCOG01289	COG1545R	238618794	YP_002913619.1	R	General function prediction only	POORLY CHARACTERIZED	3	OB-fold domain and Zn-ribbon containing protein, possible acyl-CoA-binding protein	hypothetical protein		-0.180531	0.351365	0.560146	10	SSO2509	Predicted nucleic-acid-binding protein containing a Zn-ribbon		Saci_1758	Predicted nucleic-acid-binding protein containing a Zn-ribbon		SiH_0306	SiL_0289	SiRe_0304	YG5714_0304	YN1551_RS13945	ST1111	Msed_1009
M164_0317	274007	275677	1671	+	CaiC	arCOG00856	COG0318IQ	238618795	YP_002913620.1	I	Lipid transport and metabolism	METABOLISM	8	Acyl-CoA synthetase (AMP-forming)/AMP-acid ligase II	AMP-dependent synthetase and ligase		1.09523	0.244678	0.447144	18	SSO2510	Acyl-CoA synthetase (AMP-forming)/AMP-acid ligase II		Saci_1111	Acyl-CoA synthetase (AMP-forming)/AMP-acid ligase II		SiH_0307	SiL_0290	SiRe_0305	YG5714_0305	YN1551_RS13950	ST0062	Msed_0401
M164_0318	275701	276813	1113	+	CaiA	arCOG01707	COG1960I	238618796	YP_002913621.1	I	Lipid transport and metabolism	METABOLISM	8	Acyl-CoA dehydrogenase	acyl-CoA dehydrogenase		0.378474	0.941327	0.969998	14	SSO2511	Acyl-CoA dehydrogenase		Saci_1108	Acyl-CoA dehydrogenase		SiH_0308	SiL_0291	SiRe_0306	YG5714_0306	YN1551_RS13955	ST0087	Msed_0276
M164_0319	276840	278831	1992	-	FadB	arCOG00249	COG1250I	238618797	YP_002913622.1	I	Lipid transport and metabolism	METABOLISM	5	3-hydroxyacyl-CoA dehydrogenase, some fused to Enoyl-CoA hydratase	3-hydroxyacyl-CoA dehydrogenase		1.63826	0.0644655	0.178828	22	SSO2514	3-hydroxyacyl-CoA dehydrogenase		Saci_1109	3-hydroxyacyl-CoA dehydrogenase		SiH_0309	SiL_0292	SiRe_0307	YG5714_0307	YN1551_RS13960	ST0069	Msed_0399
M164_0320	278913	279845	933	-	-	arCOG00498	COG0491R	238618798	YP_002913623.1	R	General function prediction only	POORLY CHARACTERIZED	3	Metal-dependent hydrolase of the beta-lactamase superfamily II	beta-lactamase domain-containing protein		1.1135	0.563743	0.726919	17	SSO2515	Zn-dependent hydrolase, glyoxylase family		Saci_1110	Zn-dependent hydrolase, glyoxylase family		SiH_0310	SiL_0293	SiRe_0308	YG5714_0308	YN1551_RS13965	ST0057	Msed_0513
M164_0321	280054	281520	1467	+	-	arCOG02687	COG2814G	238618799	YP_002913624.1	G	Carbohydrate transport and metabolism	METABOLISM	4	MFS family permease	major facilitator superfamily protein		2.44494	0.00267489	0.0131446	25	SSO2516	permease of the major facilitator superfamily		Saci_1136	Permease of the major facilitator superfamily		SiH_0311	SiL_0294	SiRe_0309	YG5714_0309	YN1551_RS13970	ST0065	Msed_1222
M164_0322	281902	282132	231	+	Aes	arCOG02638	COG0657I	238618800	YP_002913625.1	R	General function prediction only	POORLY CHARACTERIZED	4	Alpha/beta superfamily hydrolase	carboxylesterase (est)		1.74329	0.956586	0.978132	8							SiH_0292	SiL_0276	SiRe_0290	YG5714_0288	YN1551_RS13880	ST0071	Msed_1072
M164_0326	283616	284062	447	+	Aes	arCOG02638	COG0657I	238618801	YP_002913626.1	R	General function prediction only	POORLY CHARACTERIZED	4	Alpha/beta superfamily hydrolase	carboxylesterase (est)		2.1039	0.228845	0.428055	22	SSO2517	Esterase/lipase	Hormone-sensitive lipase				SiH_0292	SiL_0276	SiRe_0290	YG5714_0288	YN1551_RS13880	ST0071	Msed_1072
M164_0327	284144	284560	417	+	PldB	arCOG07204	-	238618802	YP_002913627.1	I	Lipid transport and metabolism	METABOLISM	1	Lysophospholipase, alpha-beta hydrolase superfamily	hypothetical protein		1.09042	0.80824	0.89112	11	SSO2518	Lysophospholipase, alpha-beta hydrolase superfamily							SiRe_0311	YG5714_0310
M164_0328	284538	284693	156	+	-	arCOG08540	-	238618803	YP_002913628.1	S	Function unknown	POORLY CHARACTERIZED	8	Uncharacterized protein	hypothetical protein		5.86512	0.983295	0.990675	14							SiH_0425		SiRe_0505	YG5714_1022	YN1551_RS13980	STS125	Msed_1110
M164_0329	284763	285683	921	-	-	arCOG00507	COG0491R	238618804	YP_002913629.1	R	General function prediction only	POORLY CHARACTERIZED	1	Metal-dependent hydrolase of the beta-lactamase superfamily II	beta-lactamase domain-containing protein		0.369369	0.95874	0.979984	15	SSO2519	Zn-dependent hydrolase, glyoxylase family		Saci_2150	Zn-dependent hydrolase, glyoxylase family		SiH_0314	SiL_0296	SiRe_0313	YG5714_0312	YN1551_RS13985		Msed_0369
M164_0330	285727	286680	954	+	MhpD	arCOG00235	COG0179Q	238618805	YP_002913630.1	Q	Secondary metabolites biosynthesis, transport and catabolism	METABOLISM	3	2-keto-4-pentenoate hydratase/2-oxohepta-3-ene-1,7-dioic acid hydratase (catechol pathway)	fumarylacetoacetate (FAA) hydrolase		0.485665	0.873741	0.930278	14	SSO2520	2-keto-4-pentenoate hydratase/2-oxohepta-3-ene-1,7-dioic acid hydratase (catechol pathway)		Saci_2149	2-keto-4-pentenoate hydratase/2-oxohepta-3-ene-1,7-dioic acid hydratase (catechol pathway)		SiH_0315	SiL_0297	SiRe_0314	YG5714_0313	YN1551_RS13990	ST1705	Msed_1358
M164_0331	286674	287603	930	-	Aes	arCOG02638	COG0657I	238618806	YP_002913631.1	R	General function prediction only	POORLY CHARACTERIZED	4	Alpha/beta superfamily hydrolase	Alpha/beta hydrolase fold-3 domain-containing protein		0.160996	0.710463	0.826322	13	SSO2521	Esterase/lipase					SiH_0316	SiL_0298	SiRe_0315	YG5714_0314	YN1551_RS13995	ST0071	Msed_1072
M164_0332	287637	288581	945	-	Php	arCOG07263	COG1735R	238618807	YP_002913632.1	R	General function prediction only	POORLY CHARACTERIZED	1	Thermostable phosphotriesterase, metal-dependent hydrolase with the TIM-barrel fold	Aryldialkylphosphatase		1.10971	0.530762	0.702119	22	SSO2522	Thermostable phosphotriesterase, metal-dependent hydrolase with the TIM-barrel fold	Aryldialkylphosphatase	Saci_2140	Thermostable phosphotriesterase, metal-dependent hydrolase with the TIM-barrel fold		SiH_0317	SiL_0299	SiRe_0316	YG5714_0315	YN1551_RS14000
M164_0333	288661	290343	1683	+	CaiC	arCOG00856	COG0318IQ	238618808	YP_002913633.1	I	Lipid transport and metabolism	METABOLISM	8	Acyl-CoA synthetase (AMP-forming)/AMP-acid ligase II	long-chain-fatty-acid--CoA ligase		2.60487	0.00103387	0.00597347	24	SSO2523	Acyl-CoA synthetase (AMP-forming)/AMP-acid ligase II		Saci_2148	Acyl-CoA synthetase (AMP-forming)/AMP-acid ligase II		SiH_0318	SiL_0300	SiRe_0317	YG5714_0316	YN1551_RS14005	ST1112	Msed_1015
M164_0334	290400	290843	444	-	CoxG	arCOG01927	COG3427S	238618809	YP_002913634.1	C	Energy production and conversion	METABOLISM	2	Carbon monoxide dehydrogenase subunit G, CoxG	carbon monoxide dehydrogenase subunit G		0.513451	0.655014	0.791106	12	SSO2524	Carbon monoxide dehydrogenase subunit G, CoxG		Saci_1119	Carbon monoxide dehydrogenase subunit G, CoxG		SiH_0319	SiL_0301	SiRe_0318	YG5714_0317	YN1551_RS14010	ST0559	Msed_1176
M164_0335	290847	292145	1299	-	GlpA	arCOG00753	COG0578C	238618810	YP_002913635.1	C	Energy production and conversion	METABOLISM	1	Glycerol-3-phosphate dehydrogenase	FAD dependent oxidoreductase		0.950382	0.610892	0.757983	14	SSO2526	Glycerol-3-phosphate dehydrogenase		Saci_2032	Glycerol-3-phosphate dehydrogenase		SiH_0320	SiL_0302	SiRe_0319	YG5714_0318	YN1551_RS14015		Msed_1177
M164_0336	292328	292924	597	+	GlpK	arCOG00024	COG0554C	238618811	YP_002913636.1	C	Energy production and conversion	METABOLISM	2	Glycerol kinase	carbohydrate kinase FGGY		3.41112	0.000450175	0.00285477	30							SiH_0838	SiL_0536	SiRe_0511	YG5714_0319	YN1551_RS14020
M164_0337	292895	293170	276	-	-	arCOG02682	-	238618812	YP_002913637.1	G	Carbohydrate transport and metabolism	METABOLISM	4	MFS family permease	sugar transport-like protein		1.10096	0.914582	0.957049	9							SiH_0322	SiL_0306	SiRe_2058	YG5714_2307	YN1551_RS14025	ST0091	Msed_1094
M164_0338	293215	293526	312	-	-	arCOG08384	-	238618813	YP_002913638.1	S	Function unknown	POORLY CHARACTERIZED	1	Uncharacterized protein	hypothetical protein		2.45599	0.147258	0.323114	16										YG5714_3073	YN1551_RS09890	ST0091	Msed_1094
M164_0339	293505	293855	351	+	-	arCOG02682	-	238618814	YP_002913639.1	G	Carbohydrate transport and metabolism	METABOLISM	4	MFS family permease	hypothetical protein		1.05173	0.966961	0.984167	12								SiL_0307			YN1551_RS09890	ST0091	Msed_1094
M164_0340	293986	294858	873	-	-	arCOG01467	COG0842V	238618815	YP_002913640.1	V	Defense mechanisms	CELLULAR PROCESSES AND SIGNALING	1	ABC-type multidrug transport system, permease component	ABC transporter		2.13638	0.0315309	0.103179	21	SSO2135	ABC-type multidrug transport system, permease component		Saci_1007	ABC-type multidrug transport system, permease component		SiH_0323	SiL_0308	SiRe_0321	YG5714_0321	YN1551_RS14030	ST1771	Msed_0251
M164_0341	294855	295853	999	-	CcmA	arCOG00194	COG1131V	238618816	YP_002913641.1	V	Defense mechanisms	CELLULAR PROCESSES AND SIGNALING	9	ABC-type multidrug transport system, ATPase component	daunorubicin resistance ABC transporter ATPase subunit		2.69148	0.00523085	0.0232587	23	SSO2137	ABC-type multidrug transport system, ATPase component		Saci_1006	ABC-type multidrug transport system, ATPase component		SiH_0324	SiL_0309	SiRe_0322	YG5714_0322	YN1551_RS14035	ST1772	Msed_0252
M164_0342	295846	296253	408	-	-	arCOG00002	COG1695K	238618817	YP_002913642.1	K	Transcription	INFORMATION STORAGE AND PROCESSING	3	Transcriptional regulator, PadR family	PadR-like family transcriptional regulator		0.897578	0.855885	0.918166	10	SSO2138	Predicted transcriptional regulator, PadR family		Saci_1005	Predicted transcriptional regulator, PadR family		SiH_0325	SiL_0310	SiRe_0323	YG5714_0323	YN1551_RS14040	ST1773	Msed_1371
M164_0343	296655	296882	228	+	-	arCOG03169	COG1672R	238618818	YP_002913643.1	R	General function prediction only	POORLY CHARACTERIZED	6	AAA+ superfamily ATPase	hypothetical protein		0.648843	0.39193	0.595837	9	SSO2139	Predicted ATPase (AAA+ superfamily)					SiH_0326	SiL_0311	SiRe_0324	YG5714_0324	YN1551_RS01045	ST1738	Msed_1172
M164_0344	296934	297137	204	-	-	arCOG02754	-	238618819	YP_002913644.1	X	Mobilome: prophages, transposons	CELLULAR PROCESSES AND SIGNALING	3	Transposase, IS5 family	transposase ISC1058		5.24133	0.14465	0.319756	12									SiRe_0325	YG5714_0998	YN1551_RS15415
M164_0345	297861	298355	495	-	PaaI	arCOG00777	COG2050Q	238618820	YP_002913645.1	Q	Secondary metabolites biosynthesis, transport and catabolism	METABOLISM	5	HGG motif-containing thioesterase, possibly involved in aromatic compounds catabolism	thioesterase superfamily protein		0.652722	0.950853	0.976416	13	SSO2140	HGG motif-containing thioesterase, possibly involved in aromatic compounds catabolism		Saci_1241	HGG motif-containing thioesterase, possibly involved in aromatic compounds catabolism		SiH_0328	SiL_0313	SiRe_0326	YG5714_0329	YN1551_RS13070	ST0061	Msed_0264
M164_0346	298885	299058	174	+	-	arCOG08482	-	238618821	YP_002913646.1	X	Mobilome: prophages, transposons	CELLULAR PROCESSES AND SIGNALING	3	Transposase	partial transposase in ISC1190		3.58544	0.911886	0.955648	13							SiH_0329		SiRe_0857	YG5714_0735	YN1551_RS08950	ST1908
M164_0348	299552	300034	483	-	-	arCOG02127	COG3415L	238618822	YP_002913647.1	X	Mobilome: prophages, transposons	CELLULAR PROCESSES AND SIGNALING	3	Transposase	ORF1 in transposon ISC1048		3.81949	0.000927208	0.00540084	19	SSO2006	Transposase							SiRe_0919	YG5714_2315	YN1551_RS02855
M164_0350	300992	301252	261	-	-	arCOG03902	-	238618823	YP_002913648.1	X	Mobilome: prophages, transposons	CELLULAR PROCESSES AND SIGNALING	2	IS4 transposase	transposase ISC1225		0.76884	0.469136	0.6548	13							SiH_0494		SiRe_2278	YG5714_0331	YN1551_RS02725	ST1942
M164_0351	301548	301919	372	-	-	arCOG01204	COG1708R	238618824	YP_002913649.1	V	Defense mechanisms	CELLULAR PROCESSES AND SIGNALING	2	Minimal nucleotidyltransferase	DNA polymerase beta domain-containing protein region		1.55039	0.643005	0.781283	16	SSO1835	Minimal nucleotidyltransferase		Saci_1891	Minimal nucleotidyltransferase		SiH_0330	SiL_0947	SiRe_0948	YG5714_0332	YN1551_RS13055	ST0690	Msed_1044
M164_0352	301900	302292	393	-	-	arCOG01191	COG2250S	238618825	YP_002913650.1	V	Defense mechanisms	CELLULAR PROCESSES AND SIGNALING	5	HEPN domain containing protein	HEPN domain-containing protein		1.53014	0.758739	0.857366	11	SSO1834	HEPN domain containing protein					SiH_0331	SiL_0783	SiRe_0902	YG5714_0333	YN1551_RS13050	ST0689	Msed_1045
M164_0353	302951	303109	159	+	-	arCOG08385	-	238618826	YP_002913651.1	S	Function unknown	POORLY CHARACTERIZED	1	Uncharacterized protein	hypothetical protein		0.162569	0.39526	0.599705	9									SiRe_0327	YG5714_0334
M164_0354	303420	303680	261	+	-	arCOG07268	-	238618827	YP_002913652.1	S	Function unknown	POORLY CHARACTERIZED	1	Uncharacterized protein	hypothetical protein		-3.28215	0.0791312	0.20994	2				Saci_2199	Uncharacterized conserved protein		SiH_0333	SiL_0314	SiRe_0328	YG5714_0335	YN1551_RS13045	STS124
M164_0355	303657	304058	402	-	-	arCOG06207	COG3350S	238618828	YP_002913653.1	O	Posttranslational modification, protein turnover, chaperones	CELLULAR PROCESSES AND SIGNALING	1	Rdx family selenoprotein	conserved hypothetical selenoprotein		1.43834	0.417928	0.617394	38				Saci_0387	Uncharacterized conserved protein		SiH_0334	SiL_0315	SiRe_0329	YG5714_0336	YN1551_RS13040	STS190	Msed_0571
M164_0356	304403	305626	1224	+	HcaD	arCOG01070	COG1251C	238618829	YP_002913654.1	R	General function prediction only	POORLY CHARACTERIZED	2	NAD(FAD)-dependent dehydrogenase	FAD-dependent pyridine nucleotide-disulfide oxidoreductase		2.22605	0.0254676	0.0867111	17							SiH_0336	SiL_0316	SiRe_0330	YG5714_0337	YN1551_RS13035	ST0092	Msed_0487
M164_0357	305875	306189	315	-	-	arCOG01773	-	238618830	YP_002913655.1	Q	Secondary metabolites biosynthesis, transport and catabolism	METABOLISM	2	SAM-dependent methyltransferase	type 11 methyltransferase		1.46405	0.608866	0.756689	10							SiH_0338	SiL_0317	SiRe_0331				Msed_0910
M164_0358	306306	307271	966	+	-	arCOG03858	-	238618831	YP_002913656.1	G	Carbohydrate transport and metabolism	METABOLISM	2	Glycosyl hydrolase family 12	cellulase (endo 1,4 beta glucanase), (CelB)		1.91338	0.0392843	0.123329	22	SSO2534	Glycosyl hydrolase family 12	Cellulase	Saci_1852	Glycosyl hydrolase family 12		SiH_0339	SiL_0318	SiRe_0332	YG5714_0339	YN1551_RS13025
M164_0359	307260	307673	414	-	-	arCOG04214	COG0432S	238618832	YP_002913657.1	S	Function unknown	POORLY CHARACTERIZED	1	Uncharacterized protein	hypothetical protein		-0.667114	0.21275	0.410376	4	SSO2532	Uncharacterized conserved protein		Saci_0078	Uncharacterized conserved protein		SiH_0340	SiL_0319	SiRe_0333	YG5714_0340	YN1551_RS13020	ST2072	Msed_2150
M164_0360	307715	307852	138	+	-	arCOG08386	COG0622R	238618833	YP_002913658.1	S	Function unknown	POORLY CHARACTERIZED	1	Uncharacterized protein	hypothetical protein		-0.136597	0.332129	0.540938	6							SiH_0341		SiRe_0334	YG5714_0484	YN1551_RS12155
M164_0361	308343	309137	795	+	-	arCOG02165	COG1305E	238618834	YP_002913659.1	E	Amino acid transport and metabolism	METABOLISM	1	Transglutaminase-like cysteine protease	transglutaminase domain-containing protein		1.02447	0.629025	0.770125	16	SSO2119	Transglutaminase-like enzyme, putative cysteine protease					SiH_0342	SiL_0320	SiRe_0335	YG5714_0341	YN1551_RS13015	ST1569	Msed_0878
M164_0362	309352	309711	360	+	-	arCOG03768	-	238618835	YP_002913660.1	S	Function unknown	POORLY CHARACTERIZED	4	Uncharacterized membrane protein, DUF973 family	hypothetical protein		-0.577233	0.327744	0.535934	7	SSO2118	Uncharacterized conserved protein					SiH_0343	SiL_0321	SiRe_0336	YG5714_0364	YN1551_RS12020	ST1605
M164_0363	309949	310413	465	+	-	arCOG01580	COG1522K	238618836	YP_002913661.1	K	Transcription	INFORMATION STORAGE AND PROCESSING	4	DNA-binding transcriptional regulator, Lrp family	AsnC family transcriptional regulator		0.716406	0.876106	0.930781	18	SSO2131	Transcriptional regulator, IclR family	Lrp-like transcriptional regulator				SiH_0344	SiL_0322	SiRe_0337	YG5714_0363	YN1551_RS13005	ST1115	Msed_1202
M164_0364	310467	311483	1017	-	PorB	arCOG01601	COG1013C	238618837	YP_002913662.1	C	Energy production and conversion	METABOLISM	3	Pyruvate:ferredoxin oxidoreductase or related 2-oxoacid:ferredoxin oxidoreductase, beta subunit	thiamine pyrophosphate TPP-binding domain-containing protein		2.79092	0.0119237	0.0474956	14	SSO2130	Pyruvate:ferredoxin oxidoreductase or related 2-oxoacid:ferredoxin oxidoreductase, beta subunit	Pyruvate synthase beta subunit				SiH_0345	SiL_0323	SiRe_0338	YG5714_0362	YN1551_RS13000	ST1533	Msed_1199
M164_0365	311502	312749	1248	-	PorA	arCOG01608	COG0674C	238618838	YP_002913663.1	C	Energy production and conversion	METABOLISM	3	Pyruvate:ferredoxin oxidoreductase or related 2-oxoacid:ferredoxin oxidoreductase, alpha subunit	pyruvate flavodoxin/ferredoxin oxidoreductase domain-containing protein		3.02622	0.00100436	0.00581577	23	SSO2129	Pyruvate:ferredoxin oxidoreductase or related 2-oxoacid:ferredoxin oxidoreductase, alpha subunit	Pyruvate synthase, alpha subunit				SiH_0346	SiL_0324	SiRe_0339	YG5714_0361	YN1551_RS12995	ST1532	Msed_1200
M164_0367	314047	315339	1293	-	-	arCOG00147	COG2814G	238618840	YP_002913665.1	G	Carbohydrate transport and metabolism	METABOLISM	2	MFS family permease	Oxalate/formate Antiporter		2.74718	0.00033109	0.00219703	29	SSO2127	permease of the major facilitator superfamily					SiH_0348	SiL_0326	SiRe_0341	YG5714_0359	YN1551_RS12985	ST1853	Msed_0852
M164_0368	315747	317339	1593	-	LldP	arCOG04386	COG1620C	238618841	YP_002913666.1	C	Energy production and conversion	METABOLISM	1	L-lactate permease	L-lactate transport		1.95723	0.0246909	0.0851822	24	SSO2126	L-lactate permease					SiH_0349	SiL_0327	SiRe_0342	YG5714_0358	YN1551_RS12980		Msed_1041
M164_0369	317841	318194	354	-	VapC	arCOG02219	COG1487R	238618842	YP_002913667.1	V	Defense mechanisms	CELLULAR PROCESSES AND SIGNALING	3	PIN domain containing protein	PilT protein domain-containing protein		0.369868	0.78916	0.877526	23				Saci_0467	PIN domain containing protein		SiH_0419	SiL_0414	SiRe_0809	YG5714_0737	YN1551_RS10520	ST1125	Msed_0908
M164_0370	318191	318418	228	-	-	arCOG07247	-	238618843	YP_002913668.1	V	Defense mechanisms	CELLULAR PROCESSES AND SIGNALING	1	RHH/copG family antitoxin	hypothetical protein		-0.67247	0.244672	0.447144	8				Saci_1932	Uncharacterized conserved protein							STS195
M164_0371	318844	319590	747	-	-	arCOG01791	COG2227H	238618844	YP_002913669.1	Q	Secondary metabolites biosynthesis, transport and catabolism	METABOLISM	2	SAM-dependent methyltransferase	type 11 methyltransferase		-2.32445	0.0653938	0.180702	6							SiH_2753	SiL_2636	SiRe_1791	YG5714_2975	YN1551_RS15200	ST2175	Msed_0719
M164_0372	319742	320221	480	+		-	-	238618845	YP_002913670.1				34		hypothetical protein		1.39794	0.385509	0.592673	22							SiH_0351	SiL_0330	SiRe_0344	YG5714_0349	YN1551_RS12965
M164_0373	320214	320618	405	+	-	arCOG00130	-	238618846	YP_002913671.1	G	Carbohydrate transport and metabolism	METABOLISM	10	MFS family permease	hypothetical protein		0.141413	0.657752	0.792739	11							SiH_0351	SiL_0330	SiRe_0344	YG5714_0349	YN1551_RS12965
M164_0374	320861	322375	1515	+	GatA	arCOG01717	COG0154J	238618847	YP_002913672.1	J	Translation, ribosomal structure and biogenesis	INFORMATION STORAGE AND PROCESSING	3	Asp-tRNAAsn/Glu-tRNAGln amidotransferase A subunit or related amidase	amidase		2.67171	0.0011812	0.00672957	28	SSO2122	Asp-tRNAAsn/Glu-tRNAGln amidotransferase A subunit or related amidase					SiH_0352	SiL_0331	SiRe_0345	YG5714_0350	YN1551_RS12960	ST1283	Msed_1739
M164_0375	322397	323044	648	-	AhpC	arCOG00312	COG0450O	238618848	YP_002913673.1	O	Posttranslational modification, protein turnover, chaperones	CELLULAR PROCESSES AND SIGNALING	1	AhpC/TSA family peroxiredoxin	peroxiredoxin		2.7002	0.00505248	0.0226846	31	SSO2121	Peroxiredoxin	Peroxiredoxin (BCP-2)				SiH_0353	SiL_0332	SiRe_0346	YG5714_0351	YN1551_RS12955	ST2442	Msed_1079
M164_0376	323329	323694	366	+	-	arCOG02734	COG1433S	238618849	YP_002913674.1	O	Posttranslational modification, protein turnover, chaperones	CELLULAR PROCESSES AND SIGNALING	1	Predicted Fe-Mo cluster-binding protein, NifX family	dinitrogenase iron-molybdenum cofactor biosynthesis protein		-0.044282	0.318691	0.528381	9							SiH_0354	SiL_0333	SiRe_0347	YG5714_0352	YN1551_RS12950	ST2018	Msed_1372
M164_0377	323691	323861	171	-	-	arCOG11466	-	238618850	YP_002913675.1	S	Function unknown	POORLY CHARACTERIZED	1	Uncharacterized protein	hypothetical protein		-0.931485	0.290125	0.497117	10							SiH_0355	SiL_0904	SiRe_0348	YG5714_0591
M164_0378	323800	324270	471	-	-	arCOG05371	-	238618851	YP_002913676.1	S	Function unknown	POORLY CHARACTERIZED	1	Uncharacterized membrane protein	hypothetical protein		-0.0431748	0.500793	0.677195	9	SSO2117	Uncharacterized conserved protein					SiH_0498	SiL_0334	SiRe_0735	YG5714_0353		ST1067
M164_0379	324239	324406	168	-	-	arCOG08387	-	238618852	YP_002913677.1	S	Function unknown	POORLY CHARACTERIZED	1	Uncharacterized protein	hypothetical protein		-0.420366	0.352986	0.561398	8							SiH_0356	SiL_0335	SiRe_0735	YG5714_0354
M164_0381	324869	325060	192	+	-	arCOG03694	-	238618853	YP_002913678.1	S	Function unknown	POORLY CHARACTERIZED	2	Uncharacterized membrane protein	hypothetical protein		1.53396	0.754625	0.854067	18				Saci_1744	Uncharacterized conserved protein		SiH_0357	SiL_0336	SiRe_0350	YG5714_0347	YN1551_RS12945	STS092	Msed_1495
M164_0382	325065	326645	1581	+	PutP	arCOG01316	COG0591ER	238618854	YP_002913679.1	E	Amino acid transport and metabolism	METABOLISM	2	Na+/proline symporter	Na+/solute symporter		0.952394	0.292653	0.500889	27	SSO2113	Na+/proline symporter		Saci_1745	Na+/proline symporter		SiH_0358	SiL_0337	SiRe_0351	YG5714_0346	YN1551_RS12940	ST0759	Msed_1496
M164_0383	326686	327495	810	-	-	arCOG01931	COG2159R	238618855	YP_002913680.1	R	General function prediction only	POORLY CHARACTERIZED	1	Predicted metal-dependent hydrolase of the TIM-barrel fold	amidohydrolase 2		1.35084	0.430581	0.625742	15	SSO2112	Predicted metal-dependent hydrolase of the TIM-barrel fold		Saci_1739	Predicted metal-dependent hydrolase of the TIM-barrel fold		SiH_0359	SiL_0338	SiRe_0352	YG5714_0345	YN1551_RS12935	ST1804	Msed_0984
M164_0384	327621	328592	972	-	-	arCOG03768	-	238618856	YP_002913681.1	S	Function unknown	POORLY CHARACTERIZED	4	Uncharacterized membrane protein, DUF973 family	hypothetical protein		0.141013	0.952859	0.976416	17	SSO1185	Uncharacterized conserved protein					SiH_0360	SiL_0339	SiRe_0353	YG5714_0344	YN1551_RS12930	ST1605	Msed_0990
M164_0385	328641	329450	810	-	-	arCOG07239	-	238618857	YP_002913682.1	S	Function unknown	POORLY CHARACTERIZED	1	Uncharacterized protein	hypothetical protein		1.26386	0.427586	0.62329	24	SSO1186	Uncharacterized conserved protein		Saci_1854	Uncharacterized conserved protein		SiH_0361	SiL_0340	SiRe_0354	YG5714_0343	YN1551_RS12925
M164_0386	330690	331979	1290	+	-	arCOG01521	COG1233Q	238618859	YP_002913684.1	Q	Secondary metabolites biosynthesis, transport and catabolism	METABOLISM	3	Phytoene dehydrogenase or related enzyme	FAD dependent oxidoreductase		1.7855	0.0885291	0.226876	26	SSO1188	Phytoene dehydrogenase or related enzyme		Saci_1240	Phytoene dehydrogenase or related enzyme		SiH_0364	SiL_0343	SiRe_0355	YG5714_0365	YN1551_RS12910	ST1130	Msed_1363
M164_0387	331982	332497	516	+	-	arCOG00723	COG5483S	238618860	YP_002913685.1	S	Function unknown	POORLY CHARACTERIZED	1	Uncharacterized protein, DUF488 family	hypothetical protein		0.780816	0.9765	0.988949	21				Saci_1233	Uncharacterized conserved protein		SiH_0365	SiL_0344	SiRe_0356	YG5714_0366	YN1551_RS12905	ST0742
M164_0388	332509	333318	810	-	-	arCOG01933	COG2159R	238618861	YP_002913686.1	R	General function prediction only	POORLY CHARACTERIZED	4	Predicted metal-dependent hydrolase of the TIM-barrel fold	amidohydrolase 2		1.86894	0.132106	0.300751	23	SSO1189	Predicted metal-dependent hydrolase of the TIM-barrel fold		Saci_2245	Predicted metal-dependent hydrolase of the TIM-barrel fold		SiH_0366	SiL_0345	SiRe_0357	YG5714_0367	YN1551_RS12900	ST1057	Msed_0984
M164_0389	333346	333981	636	-	CHAD	arCOG07254	COG5607S	238618862	YP_002913687.1	S	Function unknown	POORLY CHARACTERIZED	1	CHAD domain	hypothetical protein		1.24295	0.502609	0.678368	11	SSO1190	Uncharacterized conserved protein		Saci_2021	Uncharacterized conserved protein		SiH_0367	SiL_0346	SiRe_0358	YG5714_0368	YN1551_RS12895	ST1541	Msed_0978
M164_0390	333962	334579	618	-	Tmk	arCOG01891	COG0125F	238618863	YP_002913688.1	F	Nucleotide transport and metabolism	METABOLISM	3	Thymidylate kinase	thymidylate kinase-like protein		2.62283	0.0126523	0.0498422	27	SSO1191	Thymidylate kinase		Saci_2020	Thymidylate kinase		SiH_0368	SiL_0347	SiRe_0359	YG5714_0369	YN1551_RS12890	ST1542	Msed_0979
M164_0391	334563	335204	642	-	Tmk	arCOG01891	COG0125F	238618864	YP_002913689.1	F	Nucleotide transport and metabolism	METABOLISM	3	Thymidylate kinase	dTMP kinase		3.33299	0.00143346	0.0078992	28	SSO1192	Thymidylate kinase		Saci_2019	Thymidylate kinase		SiH_0369	SiL_0348	SiRe_0360	YG5714_0370	YN1551_RS12885	ST1543	Msed_0980
M164_0392	335201	336457	1257	-	GppA	arCOG05138	COG0248FP	238618865	YP_002913690.1	F	Nucleotide transport and metabolism	METABOLISM	1	Exopolyphosphatase	Ppx/GppA phosphatase		1.79449	0.0517332	0.153165	24	SSO1193	Exopolyphosphatase	Exopolyphosphatase	Saci_2018	Exopolyphosphatase		SiH_0370	SiL_0349	SiRe_0361	YG5714_0371	YN1551_RS12880	ST1544	Msed_0981
M164_0393	336458	336943	486	-	SixA	arCOG01992	COG2062T	238618866	YP_002913691.1	T	Signal transduction mechanisms	CELLULAR PROCESSES AND SIGNALING	1	Phosphohistidine phosphatase SixA	phosphohistidine phosphatase, SixA		-8.16801	2.9e-05	0.000347268	0	SSO1195	Phosphohistidine phosphatase SixA		Saci_2017	Phosphohistidine phosphatase SixA		SiH_0371	SiL_0350	SiRe_0362	YG5714_0372	YN1551_RS12875	ST1546	Msed_0982
M164_0394	337454	337588	135	+	-	arCOG08388	-	238618867	YP_002913692.1	S	Function unknown	POORLY CHARACTERIZED	1	Uncharacterized protein	hypothetical protein		0.265327	0.413931	0.613542	10
M164_0395	337881	338774	894	-	PorB	arCOG01601	COG1013C	238618869	YP_002913694.1	C	Energy production and conversion	METABOLISM	3	Pyruvate:ferredoxin oxidoreductase or related 2-oxoacid:ferredoxin oxidoreductase, beta subunit	2-ketoisovalerate ferredoxin oxidoreductase subunit beta		2.85706	0.00196679	0.0103783	29	SSO1206	Pyruvate:ferredoxin oxidoreductase or related 2-oxoacid:ferredoxin oxidoreductase, beta subunit					SiH_0372	SiL_0351	SiRe_0363	YG5714_0373	YN1551_RS12870	ST1533	Msed_0510
M164_0396	338771	339928	1158	-	PorA	arCOG01608	COG0674C	238618870	YP_002913695.1	C	Energy production and conversion	METABOLISM	3	Pyruvate:ferredoxin oxidoreductase or related 2-oxoacid:ferredoxin oxidoreductase, alpha subunit	pyruvate flavodoxin/ferredoxin oxidoreductase domain-containing protein		4.35457	6.18e-06	0.000120987	27	SSO1207	Pyruvate:ferredoxin oxidoreductase or related 2-oxoacid:ferredoxin oxidoreductase, alpha subunit					SiH_0373	SiL_0352	SiRe_0364	YG5714_0374	YN1551_RS12865	ST1532	Msed_0509
M164_0397	339932	340198	267	-	PorD	arCOG01605	COG1144C	238618871	YP_002913696.1	C	Energy production and conversion	METABOLISM	2	Pyruvate:ferredoxin oxidoreductase or related 2-oxoacid:ferredoxin oxidoreductase, delta subunit	pyruvate ferredoxin/flavodoxin oxidoreductase subunit delta		2.05719	0.631808	0.772637	12	SSO7412	Pyruvate:ferredoxin oxidoreductase or related 2-oxoacid:ferredoxin oxidoreductase, delta subunit					SiH_0374	SiL_0353	SiRe_0365	YG5714_0375	YN1551_RS12860	ST0317	Msed_0508
M164_0398	340191	340739	549	-	PorG	arCOG01603	COG1014C	238618872	YP_002913697.1	C	Energy production and conversion	METABOLISM	2	Pyruvate:ferredoxin oxidoreductase or related 2-oxoacid:ferredoxin oxidoreductase, gamma subunit	pyruvate/ketoisovalerate oxidoreductase subunit gamma		1.85104	0.449734	0.639018	12	SSO1208	Pyruvate:ferredoxin oxidoreductase or related 2-oxoacid:ferredoxin oxidoreductase, gamma subunit					SiH_0375	SiL_0354	SiRe_0366	YG5714_0376	YN1551_RS12855	ST1531	Msed_0507
M164_0401	341940	342068	129	-	-	arCOG09862	-	238618874	YP_002913699.1	X	Mobilome: prophages, transposons	CELLULAR PROCESSES AND SIGNALING	1	Transposon ISC1043 related ORF	one of two inversely orientated ORFs in a partial ISC1043		1.77137	0.524881	0.696857	8	SSO1486	Uncharacterized conserved protein									YN1551_RS12830
M164_0402	342126	342587	462	-	-	arCOG08390	-	238618875	YP_002913700.1	S	Function unknown	POORLY CHARACTERIZED	1	Uncharacterized protein	hypothetical protein		1.3879	0.87768	0.93107	11	SSO1210	Uncharacterized conserved protein					SiH_0379	SiL_0356	SiRe_0370	YG5714_0381	YN1551_RS12825
M164_0403	342523	342993	471	+	-	arCOG07179	-	238618876	YP_002913701.1	S	Function unknown	POORLY CHARACTERIZED	1	Uncharacterized protein	hypothetical protein		1.34418	0.569842	0.730727	16				Saci_0314	Uncharacterized conserved protein		SiH_0378	SiL_0357	SiRe_0369	YG5714_0382	YN1551_RS12820	ST1131	Msed_1356
M164_0404	343170	343310	141	+		-	-	238618877	YP_002913702.1				34		hypothetical protein		0.0627068	0.421992	0.618387	8
M164_0405	343331	343513	183	+	-	arCOG07265	-	238618878	YP_002913703.1	S	Function unknown	POORLY CHARACTERIZED	3	Uncharacterized protein, DUF3211 family	hypothetical protein		-2.25007	0.100225	0.248177	3											YN1551_RS12815		Msed_0938
M164_0406	343628	344971	1344	+	GlcD	arCOG00337	COG0277C	238618879	YP_002913704.1	C	Energy production and conversion	METABOLISM	2	FAD/FMN-containing dehydrogenase	FAD linked oxidase domain-containing protein		1.60463	0.215092	0.41286	14				Saci_0299	FAD/FMN-containing dehydrogenase		SiH_0416	SiL_0411	SiRe_0372	YG5714_0383	YN1551_RS12810	ST0649	Msed_0436
M164_0407	345045	345440	396	-	-	arCOG00716	COG1848R	238618880	YP_002913705.1	V	Defense mechanisms	CELLULAR PROCESSES AND SIGNALING	1	PIN domain containing protein	PilT protein domain-containing protein		-0.821862	0.273113	0.480505	11				Saci_1985	PIN domain containing protein				SiRe_0373	YG5714_0869		ST0036
M164_0408	345430	345672	243	-	AbrB	arCOG00823	-	238618881	YP_002913706.1	V	Defense mechanisms	CELLULAR PROCESSES AND SIGNALING	2	AbrB family transcriptional regulator	AbrB family transcriptional regulator		-2.09685	0.14677	0.322398	10				Saci_1984	Transcriptional regulator AbrB		SiH_2478	SiL_2376	SiRe_0374	YG5714_2704	YN1551_RS00920	STS011
M164_0409	345813	346172	360	-	-	arCOG02754	-	238618882	YP_002913707.1	X	Mobilome: prophages, transposons	CELLULAR PROCESSES AND SIGNALING	3	Transposase, IS5 family	transposase ISC1058		2.43919	0.209672	0.407383	19	SSO3023	Transposase, IS5 family							SiRe_0325	YG5714_0998	YN1551_RS13425
M164_0410	346539	348062	1524	+	PutA	arCOG01252	COG1012C	238618883	YP_002913708.1	C	Energy production and conversion	METABOLISM	5	Lactaldehyde dehydrogenase, Succinate semialdehyde dehydrogenase or other NAD-dependent aldehyde dehydrogenase	methylmalonate-semialdehyde dehydrogenase		0.89993	0.560798	0.725636	20	SSO1218	Lactaldehyde dehydrogenase, Succinate semialdehyde dehydrogenase or other NAD-dependent aldehyde dehydrogenase					SiH_0420	SiL_2094	SiRe_0376	YG5714_2379	YN1551_RS12785	ST1116	Msed_1774
M164_0411	348089	348775	687	-	-	arCOG02272	COG3413R	238618884	YP_002913709.1	K	Transcription	INFORMATION STORAGE AND PROCESSING	7	Transcriptional regulator, contains HTH domain	bacterio-opsin activator HTH domain-containing protein		-2.98159	0.0270071	0.0914087	8	SSO1219	Predicted transcriptional regulator, c-terminal HTH-like domain					SiH_0728	SiL_0746	SiRe_0377	YG5714_0776	YN1551_RS12780	ST0051	Msed_1773
M164_0412	349009	350094	1086	+	AdhP	arCOG01455	COG1064R	238618885	YP_002913710.1	R	General function prediction only	POORLY CHARACTERIZED	7	Zn-dependent alcohol dehydrogenase	alcohol dehydrogenase GroES		0.869336	0.956434	0.978132	16	SSO1220	Zn-dependent alcohol dehydrogenase					SiH_0792	SiL_0583	SiRe_0378	YG5714_0392	YN1551_RS12775	ST2577	Msed_1426
M164_0413	350164	350964	801	+	-	arCOG04489	-	238618886	YP_002913711.1	Q	Secondary metabolites biosynthesis, transport and catabolism	METABOLISM	3	Acetoacetate decarboxylase related enzyme	acetoacetate decarboxylase		0.734503	0.996844	0.998583	13	SSO1221	Acetoacetate decarboxylase related enzyme					SiH_0421		SiRe_0379		YN1551_RS12770	ST0714	Msed_0991
M164_0414	351056	351871	816	+	-	arCOG04489	-	238618887	YP_002913712.1	Q	Secondary metabolites biosynthesis, transport and catabolism	METABOLISM	3	Acetoacetate decarboxylase related enzyme	acetoacetate decarboxylase		1.27937	0.711836	0.826574	12	SSO1222	Acetoacetate decarboxylase related enzyme		Saci_1155	Acetoacetate decarboxylase related enzyme		SiH_0421		SiRe_0379		YN1551_RS12765	ST0714	Msed_0991
M164_0415	351950	352957	1008	-	GloA	arCOG06037	-	238618888	YP_002913713.1	E	Amino acid transport and metabolism	METABOLISM	2	Catechol 2,3-dioxygenase or other lactoylglutathione lyase family enzyme	catechol 2,3 dioxygenase		0.634246	0.93664	0.968779	16	SSO1223	Catechol 2,3-dioxygenase or other lactoylglutathione lyase family enzyme	Catechol 2,3-dioxygenase				SiH_0422	SiL_0743	SiRe_0380	YG5714_1010	YN1551_RS12760	ST0724	Msed_1775
M164_0416	353062	353481	420	+	GlcG	arCOG07054	COG3193R	238618889	YP_002913714.1	R	General function prediction only	POORLY CHARACTERIZED	1	Uncharacterized protein GlcG, DUF336 family	hypothetical protein		-0.869164	0.229805	0.428618	7	SSO1224	Uncharacterized protein, possibly involved in utilization of glycolate and propanediol					SiH_0423		SiRe_0381		YN1551_RS12755
M164_0417	353659	354873	1215	+	HcaD	arCOG01070	COG1251C	238618890	YP_002913715.1	R	General function prediction only	POORLY CHARACTERIZED	2	NAD(FAD)-dependent dehydrogenase	FAD-dependent pyridine nucleotide-disulfide oxidoreductase		0.214135	0.674976	0.803343	12	SSO1225	NAD(FAD)-dependent dehydrogenase		Saci_2287	NAD(FAD)-dependent dehydrogenase		SiH_0424	SiL_0316	SiRe_0382	YG5714_0337	YN1551_RS12750	ST0092	Msed_0487
M164_0418	354969	355130	162	+	-	arCOG08540	-	238618891	YP_002913716.1	S	Function unknown	POORLY CHARACTERIZED	8	Uncharacterized protein	hypothetical protein		-0.23893	0.198816	0.394871	6							SiH_0425		SiRe_0383	YG5714_0311	YN1551_RS13980	STS125	Msed_1110
M164_0419	355209	356015	807	+	TmoA	arCOG08364	-	238618892	YP_002913717.1	Q	Secondary metabolites biosynthesis, transport and catabolism	METABOLISM	1	Methane/Phenol/Toluene Hydroxylase component, ferritin superfamily	methane/phenol/toluene hydroxylase		-0.79387	0.165866	0.349972	6	SSO1227	Methane/Phenol/Toluene Hydroxylase component, ferritin superfamily					SiH_0426		SiRe_0384		YN1551_RS12745
M164_0420	356154	357092	939	+	ZntA	arCOG04507	-	238618893	YP_002913718.1	P	Inorganic ion transport and metabolism	METABOLISM	3	TRASH/YHS-like protein, metallochaperone	YHS domain-containing protein		-0.138707	0.460534	0.646284	14	SSO1228	Methane/Phenol/Toluene Hydroxylase component					SiH_0427		SiRe_0385		YN1551_RS12740
M164_0421	357098	357532	435	+	-	arCOG08363	-	238618894	YP_002913719.1	Q	Secondary metabolites biosynthesis, transport and catabolism	METABOLISM	1	Methane/Phenol/Toluene Hydroxylase component	hypothetical protein		0.506253	0.669622	0.799554	13	SSO1229	Methane/Phenol/Toluene Hydroxylase component					SiH_0428		SiRe_0386		YN1551_RS12735
M164_0422	357537	357941	405	+	{NirD}	arCOG02852	COG2146PR	238618895	YP_002913720.1	P	Inorganic ion transport and metabolism	METABOLISM	2	Ferredoxin subunit of nitrite reductase or ring-hydroxylating dioxygenase	Rieske (2Fe-2S) domain-containing protein		-1.22046	0.162878	0.346859	7	SSO1230	Ferredoxin subunit of nitrite reductase or ring-hydroxylating dioxygenase					SiH_0429	SiL_0491	SiRe_0387		YN1551_RS12730	ST0718	Msed_1263
M164_0423	357919	358266	348	+	TmoD	arCOG08362	-	238618896	YP_002913721.1	Q	Secondary metabolites biosynthesis, transport and catabolism	METABOLISM	1	MmoB/DmpM family, monooxygenase component	monooxygenase component MmoB/DmpM		0.798897	0.627501	0.768917	7	SSO1231	MmoB/DmpM family, monooxygenase component					SiH_0430		SiRe_0388		YN1551_RS12725
M164_0424	358280	359410	1131	+	TmoE	arCOG08361	-	238618897	YP_002913722.1	Q	Secondary metabolites biosynthesis, transport and catabolism	METABOLISM	1	Methane/Phenol/Toluene Hydroxylase component, ferritin superfamily	methane/phenol/toluene hydroxylase		0.453669	0.926024	0.962016	11	SSO1233	Methane/Phenol/Toluene Hydroxylase component, ferritin superfamily					SiH_0431	SiL_0415	SiRe_0389		YN1551_RS12720
M164_0425	359407	359880	474	+	PaaD	arCOG01845	COG2151R	238618898	YP_002913723.1	O	Posttranslational modification, protein turnover, chaperones	CELLULAR PROCESSES AND SIGNALING	3	Metal-sulfur cluster biosynthetic enzyme	hypothetical protein		-1.53967	0.165931	0.349972	4	SSO1234	Predicted metal-sulfur cluster biosynthetic enzyme					SiH_0432	SiL_0416	SiRe_0390	YG5714_1535	YN1551_RS12705	ST1468	Msed_1951
M164_0426	359946	361619	1674	+	IlvB	arCOG01998	COG0028EH	238618899	YP_002913724.1	E	Amino acid transport and metabolism	METABOLISM	3	Acetolactate synthase large subunit or other thiamine pyrophosphate-requiring enzyme	thiamine pyrophosphate protein central region		1.55456	0.127749	0.292523	21				Saci_1137	Acetolactate synthase large subunit or other thiamine pyrophosphate-requiring enzyme		SiH_0433	SiL_0417	SiRe_0391	YG5714_0387	YN1551_RS12700	ST1447	Msed_1037
M164_0427	361644	361838	195	+	-	arCOG08391	-	238618900	YP_002913725.1	S	Function unknown	POORLY CHARACTERIZED	1	Uncharacterized protein	hypothetical protein		2.30784	0.275588	0.48325	15							SiH_0339	SiL_0318	SiRe_0332	YG5714_0388	YN1551_RS12695
M164_0428	362377	363255	879	-	-	arCOG02935	COG1741R	238618901	YP_002913726.1	R	General function prediction only	POORLY CHARACTERIZED	1	Pirin-related protein	Pirin domain-containing protein		3.24091	0.000682435	0.00412346	30				Saci_2297	Pirin-related protein		SiH_0998	SiL_0422	SiRe_0393	YG5714_0389	YN1551_RS12685	ST2404	Msed_1092
M164_0429	363858	364067	210	-	-	arCOG00679	COG0675L	238618902	YP_002913727.1	X	Mobilome: prophages, transposons	CELLULAR PROCESSES AND SIGNALING	7	Transposable element, IS605 OrfB family, contains RNAse H fold nuclease and Zn finger domains	transposase IS605 OrfB		1.16622	0.563521	0.726919	9							SiH_0997	SiL_2138	SiRe_0394	YG5714_0642	YN1551_RS12675	ST2008	Msed_1513
M164_0430	364170	365306	1137	+	-	arCOG02687	COG2814G	238618903	YP_002913728.1	G	Carbohydrate transport and metabolism	METABOLISM	4	MFS family permease	major facilitator superfamily protein		0.978262	0.663978	0.795549	10							SiH_0996	SiL_0424	SiRe_0395	YG5714_0390	YN1551_RS12670	ST0861	Msed_0416
M164_0431	365506	366249	744	+	CaiD	arCOG00242	COG1024I	238618904	YP_002913729.1	I	Lipid transport and metabolism	METABOLISM	2	Enoyl-CoA hydratase/carnithine racemase	Enoyl-CoA hydratase/isomerase		1.65737	0.425743	0.621756	21	SSO2535	Enoyl-CoA hydratase/carnithine racemase					SiH_0995	SiL_0425	SiRe_0396	YG5714_0391	YN1551_RS12665	ST0095	Msed_0336
M164_0432	366382	367425	1044	+	AdhP	arCOG01455	COG1064R	238618905	YP_002913730.1	R	General function prediction only	POORLY CHARACTERIZED	7	Zn-dependent alcohol dehydrogenase	alcohol dehydrogenase GroES		1.80475	0.0960939	0.240866	21	SSO2536	Zn-dependent alcohol dehydrogenase	Alcohol dehydrogenase (ADH-10)				SiH_0994	SiL_0426	SiRe_0397	YG5714_0392	YN1551_RS12660	ST2577	Msed_1426
M164_0433	367471	369285	1815	-	PepCK	arCOG05865	COG1274C	238618906	YP_002913731.1	C	Energy production and conversion	METABOLISM	1	Phosphoenolpyruvate carboxykinase, GTP-dependent	phosphoenolpyruvate carboxykinase		1.11671	0.269748	0.478882	26	SSO2537	Phosphoenolpyruvate carboxykinase (GTP)		Saci_1100	Phosphoenolpyruvate carboxykinase (GTP)		SiH_0993	SiL_0427	SiRe_0398	YG5714_0393	YN1551_RS12655	ST1058	Msed_1452
M164_0434	369457	370854	1398	-	GlgP	arCOG01421	COG0058G	238618907	YP_002913732.1	G	Carbohydrate transport and metabolism	METABOLISM	1	Glucan phosphorylase	group 1 glycosyl transferase		1.32417	0.269039	0.477921	16	SSO2538	Glucan phosphorylase	Phosphorylase	Saci_0294	Glucan phosphorylase		SiH_0992	SiL_0428	SiRe_0399	YG5714_0394	YN1551_RS12650	ST0893	Msed_1844
M164_0435	370899	371492	594	-	-	arCOG06004	-	238618908	YP_002913733.1	Q	Secondary metabolites biosynthesis, transport and catabolism	METABOLISM	1	2-keto-4-pentenoate hydratase	hypothetical protein		0.0979225	0.456008	0.643406	13	SSO2539	2-keto-4-pentenoate hydratase		Saci_1712	2-keto-4-pentenoate hydratase		SiH_0991	SiL_0429	SiRe_0400	YG5714_0395	YN1551_RS12635	ST0118	Msed_0424
M164_0436	371584	373137	1554	+	PutA	arCOG01252	COG1012C	238618909	YP_002913734.1	C	Energy production and conversion	METABOLISM	5	Lactaldehyde dehydrogenase, Succinate semialdehyde dehydrogenase or other NAD-dependent aldehyde dehydrogenase	aldehyde dehydrogenase		2.18852	0.0565003	0.16273	18				Saci_0166	Lactaldehyde dehydrogenase, Succinate semialdehyde dehydrogenase or other NAD-dependent aldehyde dehydrogenase		SiH_0990	SiL_0430	SiRe_0401	YG5714_0396	YN1551_RS12630	ST2477	Msed_0367
M164_0437	373641	374003	363	-	-	arCOG00726	COG4113R	238618910	YP_002913735.1	V	Defense mechanisms	CELLULAR PROCESSES AND SIGNALING	1	PIN domain containing protein, often a toxin of type II toxin-antitoxin systems	hypothetical protein		1.3571	0.662519	0.795154	13	SSO1493	PIN domain containing protein		Saci_1981	PIN domain containing protein		SiH_0988	SiL_0431	SiRe_0402	YG5714_0678	YN1551_RS12615	STS001	Msed_1214
M164_0438	374026	374247	222	-	-	arCOG02217	-	238618911	YP_002913736.1	V	Defense mechanisms	CELLULAR PROCESSES AND SIGNALING	2	RHH/CopG DNA binding protein	hypothetical protein		1.53762	0.611386	0.758268	7	SSO1494	Predicted antitoxin associated with PIN domain		Saci_1947	Predicted antitoxin associated with PIN domain		SiH_0987	SiL_0432	SiRe_0403		YN1551_RS12610	STS003
M164_0439	375007	375117	111	+	-	arCOG08392	-	238618912	YP_002913737.1	S	Function unknown	POORLY CHARACTERIZED	1	Uncharacterized protein	hypothetical protein		-1.26401	0.165344	0.349646	6
M164_0440	375528	376061	534	-	YmdB	arCOG04225	COG2110R	238618913	YP_002913738.1	J	Translation, ribosomal structure and biogenesis	INFORMATION STORAGE AND PROCESSING	1	O-acetyl-ADP-ribose deacetylase (regulator of RNase III), contains Macro domain	hypothetical protein		0.233487	0.443328	0.634276	15	SSO2899	Predicted phosphatase homologous to the C-terminal domain of histone macroH2A1		Saci_1252	Predicted phosphatase homologous to the C-terminal domain of histone macroH2A1		SiH_0971	SiL_0436	SiRe_0407	YG5714_0468	YN1551_RS12250	ST2383	Msed_1101
M164_0441	376216	377361	1146	+	RfaG	arCOG01417	COG0438M	238618914	YP_002913739.1	M	Cell wall/membrane/envelope biogenesis	CELLULAR PROCESSES AND SIGNALING	7	Glycosyltransferase	group 1 glycosyl transferase		2.49541	0.0128375	0.0505022	18	SSO2900	Glycosyltransferase					SiH_0972	SiL_0435	SiRe_0406	YG5714_0469	YN1551_RS12245	ST2192	Msed_1306
M164_0442	377366	377926	561	+	LmbE	arCOG03460	COG2120S	238618915	YP_002913740.1	G	Carbohydrate transport and metabolism	METABOLISM	1	N-acetylglucosaminyl deacetylase, LmbE family	LmbE family protein		1.56525	0.547078	0.713796	14	SSO2901	Uncharacterized protein, LmbE homolog					SiH_0973	SiL_0434	SiRe_0405	YG5714_0470	YN1551_RS12240	ST0867	Msed_1304
M164_0443	377930	378367	438	+	-	arCOG03724	-	238618916	YP_002913741.1	S	Function unknown	POORLY CHARACTERIZED	1	KID-like repeats containing protein, paREP15 family	hypothetical protein		2.72983	0.0379835	0.119904	16	SSO1740	Uncharacterized conserved protein								YG5714_0471	YN1551_RS12235	ST1920	Msed_1031
M164_0444	378372	379271	900	-	-	arCOG07726	-	238618917	YP_002913742.1	S	Function unknown	POORLY CHARACTERIZED	2	Uncharacterized protein	hypothetical protein		1.89597	0.183337	0.374788	17	SSO2903	Uncharacterized conserved protein		Saci_1736	Uncharacterized conserved protein		SiH_0480			YG5714_1666	YN1551_RS04370		Msed_1077
M164_0445	379253	379933	681	-	-	arCOG05416	-	238618918	YP_002913743.1	H	Coenzyme transport and metabolism	METABOLISM	1	Lycopene cyclase family protein	hypothetical protein		1.39197	0.232072	0.431832	17	SSO2904	Uncharacterized conserved protein		Saci_1735	Uncharacterized conserved protein					YG5714_1667	YN1551_RS04375		Msed_1076
M164_0446	379903	380739	837	-	ERG9	arCOG02936	COG1562I	238618919	YP_002913744.1	I	Lipid transport and metabolism	METABOLISM	1	Phytoene/squalene synthetase	squalene/phytoene synthase		2.12585	0.0568797	0.163329	15	SSO2905	Phytoene/squalene synthetase		Saci_1734	Phytoene/squalene synthetase					YG5714_1668	YN1551_RS04380		Msed_1075
M164_0447	380870	381325	456	+	-	arCOG05415	-	238618920	YP_002913745.1	H	Coenzyme transport and metabolism	METABOLISM	1	Carotene hydroxylase	fatty acid hydroxylase		2.1554	0.0855322	0.220978	19	SSO2906	Carotene hydroxylase		Saci_1733	Carotene hydroxylase					YG5714_1669	YN1551_RS04385		Msed_1074
M164_0448	381328	382689	1362	+	-	arCOG01521	COG1233Q	238618921	YP_002913746.1	Q	Secondary metabolites biosynthesis, transport and catabolism	METABOLISM	3	Phytoene dehydrogenase or related enzyme	phytoene desaturase		1.66481	0.0929003	0.23492	21	SSO2907	Phytoene dehydrogenase or related enzyme		Saci_1732	Phytoene dehydrogenase or related enzyme					YG5714_1670	YN1551_RS04390	ST1130	Msed_1073
M164_0449	383128	383301	174	+	Hmp	arCOG09863	COG1017C	238618922	YP_002913747.1	C	Energy production and conversion	METABOLISM	1	Hemoglobin-like flavoprotein	flavohemoprotein		-7.95187	0.000254398	0.00177558	0							SiH_0970	SiL_0437	SiRe_0410
M164_0450	383328	384383	1056	-	-	arCOG03169	COG1672R	238618923	YP_002913748.1	R	General function prediction only	POORLY CHARACTERIZED	6	AAA+ superfamily ATPase	ATPase		1.58506	0.191078	0.384576	13							SiH_0969	SiL_0438	SiRe_0411	YG5714_0467	YN1551_RS12255	ST2491	Msed_1172
M164_0451	384819	385232	414	+	AppF	arCOG00184	COG4608E	238618924	YP_002913749.1	E	Amino acid transport and metabolism	METABOLISM	5	ABC-type oligopeptide transport system, ATPase component	peptide ABC transporter ATPase		1.11859	0.79223	0.87889	16	SSO1279	ABC-type oligopeptide transport system, ATPase component					SiH_2336	SiL_0444	SiRe_2285	YG5714_0461	YN1551_RS01760	ST0700	Msed_0446
M164_0452	385210	385605	396	+	-	arCOG08394	-	238618925	YP_002913750.1	S	Function unknown	POORLY CHARACTERIZED	2	Uncharacterized membrane protein	hypothetical protein		-2.54921	0.101394	0.25013	4	SSO1278	Uncharacterized conserved protein						SiL_0445		YG5714_0460	YN1551_RS12270
M164_0453	385904	386926	1023	+	-	arCOG09888	-	238618926	YP_002913751.1	X	Mobilome: prophages, transposons	CELLULAR PROCESSES AND SIGNALING	6	Transposase ISC1217	Transposase, ISC1217		5.75432	0.0444812	0.135192	15							SiH_0442			YG5714_0927	YN1551_RS09505	ST1952
M164_0454	386947	387135	189	+	-	arCOG08394	-	238618927	YP_002913752.1	S	Function unknown	POORLY CHARACTERIZED	2	Uncharacterized membrane protein	hypothetical protein		-3.24568	0.0711314	0.193197	1								SiL_0445		YG5714_0460	YN1551_RS12270
M164_0455	387301	387480	180	-	-	arCOG08395	-	238618928	YP_002913753.1	S	Function unknown	POORLY CHARACTERIZED	1	Uncharacterized membrane protein	hypothetical protein		1.40473	0.636821	0.777446	4				Saci_0433	Uncharacterized conserved protein		SiH_0956	SiL_0446	SiRe_0413	YG5714_0459	YN1551_RS12275
M164_0456	387496	388473	978	-	AppF	arCOG00184	COG4608E	238618929	YP_002913754.1	E	Amino acid transport and metabolism	METABOLISM	5	ABC-type oligopeptide transport system, ATPase component	peptide ABC transporter ATPase		0.0198834	0.733228	0.838813	13	SSO1277	ABC-type oligopeptide transport system, ATPase component					SiH_0955	SiL_0447	SiRe_0414	YG5714_0461	YN1551_RS12280	ST2543	Msed_0446
M164_0457	388442	389380	939	-	DppD	arCOG00181	COG0444EP	238618930	YP_002913755.1	E	Amino acid transport and metabolism	METABOLISM	4	ABC-type dipeptide/oligopeptide/nickel transport system, ATPase component	peptide ABC transporter ATPase		0.725456	0.983401	0.990675	17	SSO1276	ABC-type dipeptide/oligopeptide/nickel transport system, ATPase component		Saci_1764	ABC-type dipeptide/oligopeptide/nickel transport system, ATPase component		SiH_0954	SiL_0448	SiRe_0415	YG5714_2875	YN1551_RS12285	ST0701	Msed_0445
M164_0458	389382	390734	1353	-	DppC	arCOG00749	COG1173EP	238618931	YP_002913756.1	E	Amino acid transport and metabolism	METABOLISM	1	ABC-type dipeptide/oligopeptide/nickel transport system, permease component	binding-protein-dependent transport system inner membrane protein		0.701592	0.650134	0.786542	16	SSO1275	ABC-type dipeptide/oligopeptide/nickel transport system, permease component		Saci_1763	ABC-type dipeptide/oligopeptide/nickel transport system, permease component		SiH_0953	SiL_0449	SiRe_0416	YG5714_0463	YN1551_RS12290	ST0702	Msed_1048
M164_0459	390737	391783	1047	-	DppB	arCOG00751	COG0601EP	238618932	YP_002913757.1	E	Amino acid transport and metabolism	METABOLISM	6	ABC-type dipeptide/oligopeptide/nickel transport system, permease component	binding-protein-dependent transport system inner membrane protein		0.20097	0.82473	0.899248	16	SSO1274	ABC-type dipeptide/oligopeptide/nickel transport system, permease component					SiH_0952	SiL_0450	SiRe_0417	YG5714_0456	YN1551_RS12295	ST2535	Msed_0443
M164_0460	391801	394467	2667	-	-	arCOG01672	COG3889R	238618933	YP_002913758.1	R	General function prediction only	POORLY CHARACTERIZED	1	Extracellular solute-binding protein with Ig-fold domain	hypothetical protein		1.21193	0.0999325	0.247666	24	SSO1273	Predicted solute binding protein					SiH_0951	SiL_0451	SiRe_0418	YG5714_0455	YN1551_RS12300	ST0706
M164_0461	394528	395535	1008	-	-	arCOG06045	COG3589S	238618934	YP_002913759.1	S	Function unknown	POORLY CHARACTERIZED	2	Uncharacterized protein	hypothetical protein		1.48732	0.382377	0.589541	24	SSO1272	Uncharacterized conserved protein					SiH_0950	SiL_0452	SiRe_0419	YG5714_0454	YN1551_RS12305	ST0866
M164_0462	395571	396023	453	+	AlaX	arCOG01256	COG2872R	238618935	YP_002913760.1	J	Translation, ribosomal structure and biogenesis	INFORMATION STORAGE AND PROCESSING	1	Ser-tRNA(Ala) deacylase AlaX (editing enzyme)	alanyl-tRNA synthetase-like protein		0.791539	0.672599	0.801514	9	SSO1271	Predicted metal-dependent hydrolase related to alanyl-tRNA synthetase HxxxH domain		Saci_1168	Predicted metal-dependent hydrolase related to alanyl-tRNA synthetase HxxxH domain		SiH_0949	SiL_0453	SiRe_0420	YG5714_0453	YN1551_RS12310	ST1364	Msed_0405
M164_0463	396026	397411	1386	+	Cas3	arCOG01444	COG1203R	238618936	YP_002913761.1	V	Defense mechanisms	CELLULAR PROCESSES AND SIGNALING	2	CRISPR-associated helicase Cas3	hypothetical protein		-0.00103789	0.60169	0.752441	14	SSO1270	CRISPR-associated helicase Cas3					SiH_0948	SiL_0454	SiRe_0421	YG5714_0452	YN1551_RS12315	ST0032
M164_0464	397402	397893	492	+	Cas3''	arCOG01443	COG2254L	238618937	YP_002913762.1	V	Defense mechanisms	CELLULAR PROCESSES AND SIGNALING	1	HD superfamily nuclease	hypothetical protein		0.845012	0.821597	0.898065	17	SSO1269	HD superfamily nuclease					SiH_0947	SiL_0455	SiRe_0422	YG5714_0451	YN1551_RS12320	ST0033
M164_0465	397928	399682	1755	+	GlmS	arCOG00057	COG0449M	238618938	YP_002913763.1	M	Cell wall/membrane/envelope biogenesis	CELLULAR PROCESSES AND SIGNALING	3	Glucosamine 6-phosphate synthetase	glutamine amidotransferase		2.26753	0.0194797	0.0703433	26	SSO1268	Glucosamine 6-phosphate synthetase					SiH_0946	SiL_0456	SiRe_0423	YG5714_0450	YN1551_RS12325	ST2545	Msed_1603
M164_0466	399718	400575	858	+	CcmA	arCOG00196	COG1131V	238618939	YP_002913764.1	V	Defense mechanisms	CELLULAR PROCESSES AND SIGNALING	2	ABC-type multidrug transport system, ATPase component	ABC transporter		1.03226	0.780747	0.870881	12	SSO1266	ABC-type multidrug transport system, ATPase component					SiH_0945	SiL_0457	SiRe_0424	YG5714_0449	YN1551_RS12330	ST2473	Msed_1068
M164_0467	400544	401281	738	+	-	arCOG07731	-	238618940	YP_002913765.1	S	Function unknown	POORLY CHARACTERIZED	2	Uncharacterized membrane protein	hypothetical protein		0.882003	0.745137	0.84904	14	SSO1265	Uncharacterized conserved protein					SiH_0944	SiL_0458	SiRe_0425	YG5714_0448	YN1551_RS12335	ST2472	Msed_1069
M164_0468	401286	401834	549	+	-	arCOG08324	-	238618941	YP_002913766.1	S	Function unknown	POORLY CHARACTERIZED	1	Uncharacterized membrane protein	hypothetical protein		0.409859	0.941848	0.969998	19	SSO1262	Uncharacterized conserved protein					SiH_0943	SiL_0459	SiRe_0426	YG5714_0447	YN1551_RS12340	ST2471	Msed_1070
M164_0469	401854	402381	528	+	-	arCOG02431	COG1611R	238618942	YP_002913767.1	R	General function prediction only	POORLY CHARACTERIZED	1	Predicted Rossmann fold nucleotide-binding protein	hypothetical protein		1.83133	0.92263	0.961283	15	SSO1261	Predicted Rossmann fold nucleotide-binding protein		Saci_1298	Predicted Rossmann fold nucleotide-binding protein		SiH_0942	SiL_0460	SiRe_0427	YG5714_0446	YN1551_RS12345	ST1847	Msed_0853
M164_0470	402368	403321	954	-	AllD	arCOG04874	COG2055C	238618943	YP_002913768.1	C	Energy production and conversion	METABOLISM	1	Malate/lactate/ureidoglycolate dehydrogenase, LDH2 family	malate/L-lactate dehydrogenase		2.25286	0.0190966	0.0693981	18							SiH_0941	SiL_0461	SiRe_0428	YG5714_0445	YN1551_RS12350	ST2090	Msed_1122
M164_0471	403420	403722	303	+	-	arCOG05318	COG2721G	238618944	YP_002913769.1	G	Carbohydrate transport and metabolism	METABOLISM	1	Altronate dehydratase related enzyme	SAF domain-containing protein		0.956486	0.706163	0.823223	12	SSO1260	SAF domain, altronate dehydratase related					SiH_0940	SiL_0462	SiRe_0429	YG5714_0444	YN1551_RS12355	ST2559	Msed_1123
M164_0472	403704	404870	1167	+	UxaA	arCOG05317	COG2721G	238618945	YP_002913770.1	G	Carbohydrate transport and metabolism	METABOLISM	1	Altronate dehydratase	D-galactarate dehydratase/Altronate hydrolase domain protein		2.17097	0.0407424	0.126244	18	SSO1259	Altronate dehydratase					SiH_0939	SiL_0463	SiRe_0430	YG5714_0443	YN1551_RS12360	ST2560	Msed_1124
M164_0473	404873	406003	1131	+	RspA	arCOG01168	COG4948MR	238618946	YP_002913771.1	M	Cell wall/membrane/envelope biogenesis	CELLULAR PROCESSES AND SIGNALING	8	L-alanine-DL-glutamate epimerase or related enzyme of enolase superfamily	mandelate racemase/muconate lactonizing protein		0.577659	0.823031	0.89857	13	SSO1258	L-alanine-DL-glutamate epimerase or related enzyme of enolase superfamily					SiH_0938	SiL_0464	SiRe_0431	YG5714_0442	YN1551_RS12365	ST2561	Msed_1125
M164_0474	406571	406705	135	-	HoxN	arCOG06023	-	238618947	YP_002913772.1	P	Inorganic ion transport and metabolism	METABOLISM	2	High-affinity nickel permease	conserved nickel transporter		-3.85592	0.0280959	0.0942997	4							SiH_0936	SiL_0466	SiRe_0433	YG5714_0440	YN1551_RS12375	ST2443
M164_0477	407831	408469	639	+	GntR	arCOG06044	COG1802K	238618948	YP_002913773.1	K	Transcription	INFORMATION STORAGE AND PROCESSING	1	Transcriptional regulator, GntR family	GntR family transcriptional regulator		1.83978	0.142883	0.318011	22	SSO1255	Transcriptional regulators					SiH_0935	SiL_0469	SiRe_0434	YG5714_0437	YN1551_RS12390	ST2562	Msed_1126
M164_0478	408500	409309	810	+	Mcl/CitE	arCOG00760	COG2301G	238618949	YP_002913774.1	G	Carbohydrate transport and metabolism	METABOLISM	1	Beta-methylmalyl-CoA lyase, Citrate lyase beta subunit family	citryl-CoA lyase		2.27822	0.0539911	0.157405	16	SSO1254	Beta-methylmalyl-CoA lyase (Citrate lyase beta subunit family)		Saci_0312	Beta-methylmalyl-CoA lyase (Citrate lyase beta subunit family)		SiH_0934	SiL_0470	SiRe_0435	YG5714_0436	YN1551_RS12395	ST1786	Msed_0381
M164_0479	409281	409709	429	-	PaaI	arCOG00777	COG2050Q	238618950	YP_002913775.1	Q	Secondary metabolites biosynthesis, transport and catabolism	METABOLISM	5	HGG motif-containing thioesterase, possibly involved in aromatic compounds catabolism	thioesterase superfamily protein		2.30444	0.217983	0.416453	12	SSO1253	HGG motif-containing thioesterase, possibly involved in aromatic compounds catabolism		Saci_0313	HGG motif-containing thioesterase, possibly involved in aromatic compounds catabolism		SiH_0933	SiL_0471	SiRe_0436	YG5714_0435	YN1551_RS12400	ST1790	Msed_0264
M164_0480	409763	410749	987	-	-	arCOG03169	COG1672R	238618951	YP_002913776.1	R	General function prediction only	POORLY CHARACTERIZED	6	AAA+ superfamily ATPase	ATPase		1.09025	0.660902	0.794861	10				Saci_0289	Predicted ATPase (AAA+ superfamily)		SiH_0932	SiL_0472	SiRe_0437	YG5714_0467	YN1551_RS12255	ST2491	Msed_1172
M164_0481	411464	412201	738	-	CorA	arCOG02266	COG0598P	238618952	YP_002913777.1	P	Inorganic ion transport and metabolism	METABOLISM	2	Mg2+ and Co2+ transporter	hypothetical protein		-1.7405	0.142376	0.317378	2	SSO1307	Mg2+ and Co2+ transporter					SiH_0602	SiL_0759	SiRe_0745
M164_0482	412738	413613	876	+	-	arCOG09888	-	238618955	YP_002913780.1	X	Mobilome: prophages, transposons	CELLULAR PROCESSES AND SIGNALING	6	Transposase ISC1217	Transposase, ISC1217		3.65712	0.531018	0.702132	13							SiH_0442			YG5714_0616		ST1952
M164_0483	413627	414562	936	-	-	arCOG04032	-	238618956	YP_002913781.1	L	Replication, recombination and repair	INFORMATION STORAGE AND PROCESSING	2	Eukaryotic-type DNA primase, catalytic (small) subunit homolog, fused to HTH domain and deviated primase large subunit	hypothetical protein		2.64399	0.00504419	0.022683	19										YG5714_0855		ST1739
M164_0484	415252	415989	738	+	Soj	arCOG07293	COG1192D	238618957	YP_002913782.1	D	Cell cycle control, cell division, chromosome partitioning	CELLULAR PROCESSES AND SIGNALING	6	ATPase involved in chromosome partitioning, ParA family	hypothetical protein		-1.41747	0.142376	0.317378	24	SSO1294	ATPase involved in chromosome partitioning, ParA family		Saci_1050	ATPase involved in chromosome partitioning, ParA family		SiH_0874	SiL_0499	SiRe_0468	YG5714_0425	YN1551_RS12445	ST0985	Msed_0234
M164_0485	416017	416292	276	+	-	arCOG03167	-	238618958	YP_002913783.1	R	General function prediction only	POORLY CHARACTERIZED	6	Predicted ATPase, AAA+ superfamily	hypothetical protein		0.462506	0.420752	0.618174	2							SiH_0873	SiL_0500	SiRe_0778	YG5714_0424	YN1551_RS12450	ST1919	Msed_1016
M164_0486	416390	417256	867	-	MmsB	arCOG00247	COG2084I	238618959	YP_002913784.1	I	Lipid transport and metabolism	METABOLISM	2	3-hydroxyisobutyrate dehydrogenase or related beta-hydroxyacid dehydrogenase	6-phosphogluconate dehydrogenase		3.17372	0.000680405	0.00412279	36	SSO1560	3-hydroxyisobutyrate dehydrogenase or related beta-hydroxyacid dehydrogenase					SiH_0872	SiL_0501	SiRe_0471	YG5714_0423	YN1551_RS12455	ST0619	Msed_1759
M164_0487	417631	418278	648	-	Csa3	arCOG01446	-	238618960	YP_002913785.1	VK			3	CRISPR-Cas associated transcriptional regulator, contains CARF and HTH domain	CRISPR locus-related DNA-binding protein		0.669419	0.732303	0.838237	14				Saci_1876	Transcriptional regulator containing HTH domain, ArsR family		SiH_0869	SiL_0502	SiRe_0473	YG5714_0422	YN1551_RS12460	ST1584	Msed_1145
M164_0488	419201	420271	1071	+	-	arCOG03169	COG1672R	238618961	YP_002913786.1	R	General function prediction only	POORLY CHARACTERIZED	6	AAA+ superfamily ATPase	ATPase		0.000325463	0.664799	0.7962	11	SSO1196	Predicted ATPase (AAA+ superfamily)		Saci_1133	Predicted ATPase (AAA+ superfamily)		SiH_0867	SiL_0504	SiRe_0475	YG5714_0421	YN1551_RS12465	ST2491	Msed_1172
M164_0489	420584	421231	648	-	-	arCOG08314	-	238618962	YP_002913787.1	S	Function unknown	POORLY CHARACTERIZED	1	Uncharacterized protein	hypothetical protein		0.608111	0.95604	0.978132	25								SiL_0505	SiRe_0476	YG5714_0420	YN1551_RS12470	ST2088	Msed_0382
M164_0490	422020	422448	429	-	-	arCOG01192	COG2250S	238618963	YP_002913788.1	V	Defense mechanisms	CELLULAR PROCESSES AND SIGNALING	2	HEPN domain containing protein	HEPN domain-containing protein		-1.08736	0.175601	0.364191	8	SSO1470	HEPN domain containing protein					SiH_1010	SiL_0488	SiRe_0458	YG5714_0920	YN1551_RS09540	ST1714
M164_0491	422441	422908	468	-	-	arCOG01203	COG1669R	238618964	YP_002913789.1	V	Defense mechanisms	CELLULAR PROCESSES AND SIGNALING	1	Minimal nucleotidyltransferase	DNA polymerase beta domain-containing protein region		-4.27201	0.0211501	0.0750488	0	SSO1471	Minimal nucleotidyltransferase					SiH_1010	SiL_0487	SiRe_0459	YG5714_0416	YN1551_RS09545	ST0037
M164_0492	423454	423657	204	-	-	arCOG08482	-	238618966	YP_002913791.1	X	Mobilome: prophages, transposons	CELLULAR PROCESSES AND SIGNALING	3	Transposase	transposase ISC1190		2.18506	0.437902	0.630354	16							SiH_0329		SiRe_0857	YG5714_0735	YN1551_RS01100	ST1122
M164_0493	423901	424101	201	+		-	-	238618967	YP_002913792.1				34		hypothetical protein		-0.923236	0.242936	0.445097	3									SiRe_0731			ST0794
M164_0494	424186	424515	330	+	-	arCOG01205	-	238618968	YP_002913793.1	V	Defense mechanisms	CELLULAR PROCESSES AND SIGNALING	1	Minimal nucleotidyltransferase	DNA polymerase beta domain-containing protein region		1.32373	0.854636	0.917515	11	SSO1884	Minimal nucleotidyltransferase		Saci_1978	Minimal nucleotidyltransferase				SiRe_0730			ST1142	Msed_1278
M164_0495	424809	426581	1773	+	UgpB	arCOG00150	COG1653G	238618969	YP_002913794.1	G	Carbohydrate transport and metabolism	METABOLISM	2	ABC-type sugar transport system, periplasmic component	arabinose ABC transporter, arabinose binding protein		1.83592	0.0603823	0.170532	21							SiH_2237	SiL_2145	SiRe_0728	YG5714_2607	YN1551_RS02315
M164_0496	427793	428641	849	-	-	arCOG00511	COG0491R	238618970	YP_002913795.1	R	General function prediction only	POORLY CHARACTERIZED	3	Metal-dependent hydrolase of the beta-lactamase superfamily II	beta-lactamase domain-containing protein		1.21295	0.444568	0.634779	18	SSO1537	Zn-dependent hydrolase, glyoxylase family					SiH_0769	SiL_0593	SiRe_0574	YG5714_0784	YN1551_RS10280	ST0343	Msed_2254
M164_0497	428638	429285	648	-	-	arCOG02272	COG3413R	238618971	YP_002913796.1	K	Transcription	INFORMATION STORAGE AND PROCESSING	7	Transcriptional regulator, contains HTH domain	bacterio-opsin activator HTH domain-containing protein		0.386784	0.875998	0.930781	15	SSO1536	Predicted transcriptional regulator, c-terminal HTH-like domain					SiH_0768	SiL_0594	SiRe_0575	YG5714_0785	YN1551_RS10275	ST0051	Msed_1818
M164_0498	429318	430472	1155	-	HmgA	arCOG06976	COG3508Q	238618972	YP_002913797.1	Q	Secondary metabolites biosynthesis, transport and catabolism	METABOLISM	1	Homogentisate 1,2-dioxygenase	homogentisate 12-dioxygenase		0.841149	0.568188	0.72975	23	SSO1533	Homogentisate 1,2-dioxygenase					SiH_0767	SiL_0595	SiRe_0576	YG5714_0786	YN1551_RS10270
M164_0499	430536	431588	1053	+	-	arCOG02410	COG2141C	238618973	YP_002913798.1	C	Energy production and conversion	METABOLISM	1	Coenzyme F420-dependent N5,N10-methylene tetrahydromethanopterin reductase or related flavin-dependent oxidoreductase	luciferase family protein		1.54362	0.0921947	0.233756	27	SSO1532	Coenzyme F420-dependent N5,N10-methylene tetrahydromethanopterin reductase or related flavin-dependent oxidoreductase					SiH_0766	SiL_0596	SiRe_0577	YG5714_0787	YN1551_RS10265
M164_0500	432195	432719	525	+	-	arCOG07310	-	238618974	YP_002913799.1	S	Function unknown	POORLY CHARACTERIZED	2	Uncharacterized protein	hypothetical protein		0.843616	0.965059	0.983631	17	SSO1831	Uncharacterized conserved protein					SiH_0866	SiL_0506	SiRe_0477	YG5714_0413	YN1551_RS12480	ST0933	Msed_1100
M164_0501	433425	433574	150	+	-	arCOG03585	-	238618975	YP_002913800.1	X	Mobilome: prophages, transposons	CELLULAR PROCESSES AND SIGNALING	4	Transposase	transposase ISC1229		-0.00262692	0.283726	0.48942	3							SiH_2580	SiL_1826	SiRe_0604	YG5714_2022	YN1551_RS08290	ST2430
M164_0502	433592	433789	198	-	-	arCOG08398	-	238618976	YP_002913801.1	S	Function unknown	POORLY CHARACTERIZED	1	Uncharacterized protein	hypothetical protein		1.09969	0.540755	0.710082	6	SSO3077	Transposase								YG5714_0398	YN1551_RS13800
M164_0503	434084	434245	162	-	Csx1	arCOG03847	-	238618977	YP_002913802.1	V	Defense mechanisms	CELLULAR PROCESSES AND SIGNALING	1	CARF domain containing protein	hypothetical protein		-0.248184	0.339709	0.547362	7	SSO2081	CRISPR system related protein, COG1517 family		Saci_1063	CRISPR system related protein, COG1517 family		SiH_0865	SiL_0509	SiRe_0478	YG5714_0412	YN1551_RS12485
M164_0504	434372	434875	504	-	-	arCOG07198	-	238618978	YP_002913803.1	S	Function unknown	POORLY CHARACTERIZED	1	Uncharacterized membrane protein	hypothetical protein		0.21133	0.791082	0.878638	16	SSO2083	Uncharacterized conserved membrane protein					SiH_0864	SiL_0510	SiRe_0479	YG5714_0411	YN1551_RS12510
M164_0505	434917	435846	930	-	-	arCOG01145	COG2129R	238618979	YP_002913804.1	R	General function prediction only	POORLY CHARACTERIZED	4	Phosphohydrolase, Icc/MPP superfamily	hypothetical protein		1.19987	0.407146	0.608697	25	SSO2085	Icc family phosphoesterase					SiH_0863	SiL_0511	SiRe_2478	YG5714_0410	YN1551_RS12515	ST1015	Msed_0876
M164_0506	435884	435979	96	-	-	arCOG08400	-	238618980	YP_002913805.1	S	Function unknown	POORLY CHARACTERIZED	1	Uncharacterized protein	hypothetical protein		1.6905	0.43761	0.630354	5				Saci_1719	Uncharacterized conserved protein
M164_0507	435976	436749	774	-	-	arCOG01659	COG0412Q	238618981	YP_002913806.1	Q	Secondary metabolites biosynthesis, transport and catabolism	METABOLISM	1	Dienelactone hydrolase or related enzyme	Carboxymethylenebutenolidase		2.12923	0.103618	0.25326	18	SSO2087	Dienelactone hydrolase or related enzyme		Saci_1718	Dienelactone hydrolase or related enzyme		SiH_0862	SiL_0512	SiRe_0481	YG5714_0409	YN1551_RS12520	ST2511	Msed_1285
M164_0508	436820	438634	1815	-	-	arCOG03669	COG4934O	238618982	YP_002913807.1	O	Posttranslational modification, protein turnover, chaperones	CELLULAR PROCESSES AND SIGNALING	1	Subtilase family protease	Peptidase S53 propeptide		1.49825	0.0481912	0.144512	32	SSO2088	Subtilase family protease					SiH_0861	SiL_0513	SiRe_0482	YG5714_0408	YN1551_RS12525	ST2611	Msed_0313
M164_0509	438681	439307	627	-	TenA	arCOG01129	COG0819K	238618983	YP_002913808.1	K	Transcription	INFORMATION STORAGE AND PROCESSING	1	Transcriptional activator TenA	TenA family transcriptional activator		1.3502	0.32386	0.531943	23	SSO2089	Transcriptional activator TenA		Saci_2283	Transcriptional activator TenA		SiH_0860	SiL_0514	SiRe_0483	YG5714_0407	YN1551_RS12530	ST1041
M164_0510	439429	441525	2097	+	CoxL	arCOG01167	COG1529C	238618984	YP_002913809.1	C	Energy production and conversion	METABOLISM	8	Aerobic-type carbon monoxide dehydrogenase, large subunit CoxL/CutL homolog	molybdopterin binding aldehyde oxidase and xanthine dehydrogenase		2.8123	0.00371564	0.0173356	23	SSO2091	Aerobic-type carbon monoxide dehydrogenase, large subunit CoxL/CutL homolog		Saci_1742	Aerobic-type carbon monoxide dehydrogenase, large subunit CoxL/CutL homolog		SiH_0859	SiL_0515	SiRe_0484	YG5714_0406	YN1551_RS12535	ST1571	Msed_0527
M164_0511	441575	442060	486	+	-	arCOG07258	-	238618985	YP_002913810.1	S	Function unknown	POORLY CHARACTERIZED	1	Uncharacterized membrane protein	hypothetical protein		1.76158	0.244441	0.447144	22	SSO2092	Uncharacterized conserved protein		Saci_2093	Uncharacterized conserved protein		SiH_0858	SiL_0516	SiRe_0485	YG5714_0405	YN1551_RS12540
M164_0512	442080	443765	1686	+	GlgB	arCOG02951	COG0296G	238618986	YP_002913811.1	G	Carbohydrate transport and metabolism	METABOLISM	1	1,4-alpha-glucan branching enzyme	malto-oligosyltrehalose trehalohydrolase		1.13816	0.480937	0.662064	16	SSO2093	1,4-alpha-glucan branching enzyme	4-alpha-D-{(1->4)-alpha-D-glucano}trehalose trehalohydrolase	Saci_1440	1,4-alpha-glucan branching enzyme	4-alpha-D-{(1->4)-alpha-D-glucano}trehalose trehalohydrolase	SiH_0857	SiL_0517	SiRe_0486	YG5714_0404	YN1551_RS12545	ST0927
M164_0513	443934	446090	2157	+	PulA	arCOG02949	COG1523G	238618987	YP_002913812.1	G	Carbohydrate transport and metabolism	METABOLISM	1	Bifunctional 4-alpha-glucanotransferase/ amylo-alpha-1,6-glucosidase	glycogen debranching protein GlgX		1.60092	0.135042	0.304647	20	SSO2094	Bifunctional 4-alpha-glucanotransferase/ amylo-alpha-1,6-glucosidase	Bifunctional 4-alpha-glucanotransferase/ amylo-alpha-1,6-glucosidase	Saci_1439	Bifunctional 4-alpha-glucanotransferase/ amylo-alpha-1,6-glucosidase	4-alpha-glucanotransferase/amylo-alpha-1,6-glucosidase/glycogen debranching enzyme (synonym)	SiH_0856	SiL_0518	SiRe_0489	YG5714_0403	YN1551_RS12550	ST0928	Msed_0912
M164_0514	446087	448273	2187	+	TreY	arCOG02955	COG3280G	238618988	YP_002913813.1	G	Carbohydrate transport and metabolism	METABOLISM	1	Maltooligosyl trehalose synthase	maltooligosyl trehalose synthase		1.35406	0.118356	0.277914	23	SSO2095	Maltooligosyl trehalose synthase	(1->4)-alpha-D-Glucan 1-alpha-D-glucosylmutase				SiH_0855	SiL_0519	SiRe_0490	YG5714_0402	YN1551_RS12555	ST0929
M164_0515	448377	448607	231	+	-	arCOG08401	-	238618989	YP_002913814.1	V	Defense mechanisms	CELLULAR PROCESSES AND SIGNALING	1	RHH/copG family antitoxin	hypothetical protein		0.188779	0.307275	0.514825	4							SiH_0854			YG5714_0401		STS084	Msed_0909
M164_0516	449744	452770	3027	-	-	arCOG03384	COG4946S	238618990	YP_002913815.1	S	Function unknown	POORLY CHARACTERIZED	1	Uncharacterized protein related to the periplasmic component of the Tol biopolymer transport system	peptidase S41		2.62949	0.00215989	0.0111503	24	SSO2098	Uncharacterized protein related to the periplasmic component of the Tol biopolymer transport system		Saci_2301	Uncharacterized protein related to the periplasmic component of the Tol biopolymer transport system		SiH_0853	SiL_0520	SiRe_0491	YG5714_0400	YN1551_RS12560	ST1168
M164_0517	452980	453615	636	+	RibD	arCOG01484	COG1985H	238618991	YP_002913816.1	H	Coenzyme transport and metabolism	METABOLISM	1	Pyrimidine reductase, riboflavin biosynthesis	5-amino-6-(5-phosphoribosylamino)uracil reductase		-1.1273	0.144372	0.319756	9	SSO2097	Pyrimidine reductase, riboflavin biosynthesis		Saci_2164	Pyrimidine reductase, riboflavin biosynthesis		SiH_0852	SiL_0521	SiRe_0492	YG5714_0399	YN1551_RS12565	ST0285	Msed_0021
M164_0518	453840	454190	351	+	-	arCOG08402	-	238618992	YP_002913817.1	X	Mobilome: prophages, transposons	CELLULAR PROCESSES AND SIGNALING	4	Transposase DNA-binding domain	hypothetical protein		1.66501	0.895722	0.944255	9							SiH_2450	SiL_0522	SiRe_2432	YG5714_1088	YN1551_RS12570	ST1091
M164_0519	454298	454585	288	+	-	arCOG08403	-	238618993	YP_002913818.1	S	Function unknown	POORLY CHARACTERIZED	1	Uncharacterized protein	hypothetical protein		-0.214693	0.353329	0.561398	2							SiH_0851	SiL_0523	SiRe_0493		YN1551_RS12575
M164_0520	454546	455094	549	+	-	arCOG04119	-	238618994	YP_002913819.1	R	General function prediction only	POORLY CHARACTERIZED	2	Predicted nucleotidyltransferase	hypothetical protein		-0.41749	0.363018	0.569162	16	SSO2788	Predicted nucleotidyltransferase					SiH_0850	SiL_0524	SiRe_0494		YN1551_RS12580
M164_0521	455508	456314	807	+	-	arCOG03768	-	238618995	YP_002913820.1	S	Function unknown	POORLY CHARACTERIZED	4	Uncharacterized membrane protein, DUF973 family	hypothetical protein		-0.553962	0.409986	0.611187	21	SSO1611	Uncharacterized conserved protein					SiH_0849	SiL_0525	SiRe_0495	YG5714_0474	YN1551_RS12220	ST1036	Msed_0990
M164_0522	456498	456866	369	+	-	arCOG08408	-	238618996	YP_002913821.1	S	Function unknown	POORLY CHARACTERIZED	2	Uncharacterized protein	hypothetical protein		0.20487	0.402265	0.605248	8	SSO1610	Uncharacterized conserved protein					SiH_0847		SiRe_2415	YG5714_0475	YN1551_RS12210
M164_0523	458244	458579	336	-	-	arCOG08406	-	238618997	YP_002913822.1	S	Function unknown	POORLY CHARACTERIZED	1	Uncharacterized membrane protein	hypothetical protein		0.703676	0.694553	0.817773	13										YG5714_0476	YN1551_RS12195	ST2630
M164_0524	458589	458855	267	-	-	arCOG06947	-	238618998	YP_002913823.1	S	Function unknown	POORLY CHARACTERIZED	2	Zn finger protein	zinc finger C2H2-type domain-containing protein		2.69089	0.530564	0.702119	14	SSO8481	Zn finger protein					SiH_2465			YG5714_1764		ST0958
M164_0525	458815	459144	330	-	-	arCOG07733	-	238618999	YP_002913824.1	S	Function unknown	POORLY CHARACTERIZED	3	Uncharacterized membrane protein	hypothetical protein		1.43078	0.902012	0.948439	10								SiL_0527	SiRe_0501			STS262
M164_0526	459183	460055	873	-	-	arCOG08407	-	238619000	YP_002913825.1	S	Function unknown	POORLY CHARACTERIZED	1	Uncharacterized protein	hypothetical protein		1.46113	0.092542	0.234429	31									SiRe_0499	YG5714_2698	YN1551_RS00960
M164_0527	460099	460446	348	-	-	arCOG07733	-	238619001	YP_002913826.1	S	Function unknown	POORLY CHARACTERIZED	3	Uncharacterized membrane protein	hypothetical protein		1.6258	0.62084	0.7637	15	SSO0520	Uncharacterized conserved protein						SiL_0527	SiRe_0501			ST1725
M164_0528	460501	460836	336	-	-	arCOG07733	-	238619002	YP_002913827.1	S	Function unknown	POORLY CHARACTERIZED	3	Uncharacterized membrane protein	hypothetical protein		1.99353	0.306607	0.514309	17	SSO8478	Uncharacterized conserved protein					SiH_0848		SiRe_0501	YG5714_0477		ST1723
M164_0529	460870	461166	297	-	-	arCOG08408	-	238619003	YP_002913828.1	S	Function unknown	POORLY CHARACTERIZED	2	Uncharacterized protein	hypothetical protein		1.05428	0.981539	0.990675	14	SSO8475	Uncharacterized conserved protein					SiH_0847		SiRe_0502	YG5714_0478	YN1551_RS12190
M164_0530	461464	461901	438	+	-	arCOG03749	COG4243S	238619004	YP_002913829.1	S	Function unknown	POORLY CHARACTERIZED	1	Uncharacterized membrane protein	vitamin K epoxide reductase		1.61886	0.185449	0.377766	15	SSO1608	Predicted membrane protein		Saci_1138	Predicted membrane protein		SiH_0846	SiL_0529	SiRe_0503	YG5714_0479	YN1551_RS12180		Msed_0803
M164_0531	461898	462104	207	+	-	arCOG07237	-	238619005	YP_002913830.1	V	Defense mechanisms	CELLULAR PROCESSES AND SIGNALING	1	PIN domain	hypothetical protein		0.459373	0.387696	0.592934	7	SSO8472	Uncharacterized conserved protein					SiH_0845	SiL_0530	SiRe_0504	YG5714_0480	YN1551_RS12175
M164_0532	462406	462663	258	-	-	arCOG04331	COG5496R	238619006	YP_002913831.1	R	General function prediction only	POORLY CHARACTERIZED	1	Thioesterase-like protein	hypothetical protein		2.57732	0.775556	0.867486	10	SSO8469	Predicted thioesterase					SiH_0844		SiRe_0506	YG5714_0481	YN1551_RS12170	ST0673
M164_0533	462740	463369	630	+	Pcp	arCOG05850	COG2039O	238619007	YP_002913832.1	O	Posttranslational modification, protein turnover, chaperones	CELLULAR PROCESSES AND SIGNALING	1	Pyrrolidone-carboxylate peptidase (N-terminal pyroglutamyl peptidase)	pyrrolidone-carboxylate peptidase		2.89835	0.00367114	0.017156	24	SSO1607	Pyrrolidone-carboxylate peptidase (N-terminal pyroglutamyl peptidase)		Saci_1780	Pyrrolidone-carboxylate peptidase (N-terminal pyroglutamyl peptidase)		SiH_0842	SiL_0531	SiRe_0507	YG5714_0482	YN1551_RS12165
M164_0534	463460	464368	909	-	-	arCOG01424	COG1196D	238619008	YP_002913833.1	R	General function prediction only	POORLY CHARACTERIZED	2	RecB-nuclease fused to coiled-coil domain	hypothetical protein		0.918814	0.89994	0.947305	15	SSO1606	RecB-nuclease fused to coiled-coil domain		Saci_1867	RecB-nuclease fused to coiled-coil domain		SiH_0841	SiL_0532	SiRe_0508	YG5714_0483	YN1551_RS12160	ST1088	Msed_1852
M164_0535	464654	465226	573	+	-	arCOG01141	COG0622R	238619009	YP_002913834.1	R	General function prediction only	POORLY CHARACTERIZED	1	ICC-like phosphoesterase	metallophosphoesterase		-0.832918	0.241294	0.442656	10	SSO1605	Uncharacterized protein					SiH_0840	SiL_0533	SiRe_0509	YG5714_0484	YN1551_RS12155
M164_0538	467645	468514	870	-	GlpF	arCOG04431	COG0580G	238619010	YP_002913835.1	G	Carbohydrate transport and metabolism	METABOLISM	1	Glycerol uptake facilitator or related permease (Major Intrinsic Protein Family)	major intrinsic protein		3.22365	5.21e-05	0.00051105	25	SSO1601	Glycerol uptake facilitator or related permease (Major Intrinsic Protein Family)		Saci_2034	Glycerol uptake facilitator or related permease (Major Intrinsic Protein Family)			SiL_0535	SiRe_0510	YG5714_0487	YN1551_RS12140
M164_0539	468515	470020	1506	-	GlpK	arCOG00024	COG0554C	238619011	YP_002913836.1	C	Energy production and conversion	METABOLISM	2	Glycerol kinase	glycerol kinase		2.04554	0.0162418	0.0607344	21	SSO1600	Glycerol kinase		Saci_2033	Glycerol kinase		SiH_0838	SiL_0536	SiRe_0511	YG5714_0488	YN1551_RS12135
M164_0541	471987	473627	1641	+	CaiA	arCOG04100	COG1960I	238619012	YP_002913837.1	I	Lipid transport and metabolism	METABOLISM	1	Acyl-CoA dehydrogenase	acyl-CoA dehydrogenase		1.75731	0.0542838	0.158097	22	SSO1598	Acyl-CoA dehydrogenase		Saci_1778	Acyl-CoA dehydrogenase		SiH_0835	SiL_0540	SiRe_0515	YG5714_0490	YN1551_RS12120	ST0076	Msed_0400
M164_0542	473639	475183	1545	+	CaiC	arCOG00856	COG0318IQ	238619013	YP_002913838.1	I	Lipid transport and metabolism	METABOLISM	8	Acyl-CoA synthetase (AMP-forming)/AMP-acid ligase II	AMP-dependent synthetase and ligase		0.943612	0.278585	0.485529	26	SSO1597	Acyl-CoA synthetase (AMP-forming)/AMP-acid ligase II		Saci_1779	Acyl-CoA synthetase (AMP-forming)/AMP-acid ligase II		SiH_0834	SiL_0541	SiRe_0516	YG5714_0491	YN1551_RS12115	ST0077	Msed_0401
M164_0543	475371	476795	1425	-	PaaK	arCOG02623	COG1541H	238619014	YP_002913839.1	H	Coenzyme transport and metabolism	METABOLISM	1	Coenzyme F390 synthetase	medium-chain-fatty-acid--CoA ligase (AlkK-1)		2.86868	0.0182833	0.066953	20	SSO1595	Coenzyme F390 synthetase		Saci_2146	Coenzyme F390 synthetase		SiH_0833	SiL_0542	SiRe_0517	YG5714_0492	YN1551_RS10030	ST2095	Msed_1422
M164_0544	476972	477514	543	+	cbiZ	arCOG01870	COG1865S	238619015	YP_002913840.1	H	Coenzyme transport and metabolism	METABOLISM	1	Adenosylcobinamide amidohydrolase	hypothetical protein		1.19589	0.731882	0.838237	23	SSO1594	Adenosylcobinamide amidohydrolase					SiH_0832	SiL_0543	SiRe_0518	YG5714_0493	YN1551_RS12105	ST0267	Msed_1086
M164_0545	477651	478958	1308	+	-	arCOG02792	-	238619016	YP_002913841.1	G	Carbohydrate transport and metabolism	METABOLISM	1	MFS family permease	major facilitator superfamily protein		1.21293	0.276661	0.484242	21	SSO1593	permease of the major facilitator superfamily		Saci_2110	Permease of the major facilitator superfamily		SiH_0831	SiL_0544	SiRe_0519	YG5714_0494	YN1551_RS12100	ST1132	Msed_0254
M164_0546	478928	479626	699	-	-	arCOG05339	-	238619017	YP_002913842.1	S	Function unknown	POORLY CHARACTERIZED	1	Uncharacterized membrane protein	transporter (proton symporter)		0.92497	0.6126	0.759034	17	SSO1591	Uncharacterized conserved protein		Saci_2078	Uncharacterized conserved protein		SiH_0830	SiL_0545	SiRe_0520	YG5714_0495	YN1551_RS12095
M164_0547	479633	480667	1035	-	-	arCOG06014	COG4194R	238619018	YP_002913843.1	R	General function prediction only	POORLY CHARACTERIZED	1	Predicted membrane protein	hypothetical protein		0.435992	0.798682	0.883772	16	SSO1590	Predicted membrane protein		Saci_1850	Predicted membrane protein		SiH_0829	SiL_0546	SiRe_0525	YG5714_0496	YN1551_RS12090
M164_0548	480673	481026	354	-	-	arCOG04027	COG1725K	238619019	YP_002913844.1	K	Transcription	INFORMATION STORAGE AND PROCESSING	1	Transcriptional regulator (GntR family)	GntR family transcriptional regulator		-1.19239	0.159552	0.34382	3	SSO1589	Transcriptional regulator (GntR family)		Saci_1851	Transcriptional regulator (GntR family)		SiH_0828	SiL_0547	SiRe_0526	YG5714_0497	YN1551_RS12085
M164_0550	481875	482786	912	+	-	arCOG04756	-	238619020	YP_002913845.1	R	General function prediction only	POORLY CHARACTERIZED	1	Predicted permease	hypothetical protein		-1.35616	0.123944	0.286283	11	SSO1587	Predicted permease					SiH_0827	SiL_0548	SiRe_0527	YG5714_0499	YN1551_RS10645
M164_0551	482965	483816	852	+	-	arCOG03861	-	238619021	YP_002913846.1	S	Function unknown	POORLY CHARACTERIZED	2	Uncharacterized protein	hypothetical protein		0.152498	0.643056	0.781283	13	SSO1586	Uncharacterized conserved protein					SiH_0826	SiL_0549	SiRe_0528	YG5714_0500	YN1551_RS10650	ST1712	Msed_0663
M164_0552	483904	485403	1500	-	-	arCOG06001	-	238619022	YP_002913847.1	R	General function prediction only	POORLY CHARACTERIZED	3	Extracellular solute-binding protein with Ig-fold domain	hypothetical protein		0.980204	0.189142	0.382294	16	SSO1584	Predicted periplasmic solute-binding protein		Saci_1737	Predicted periplasmic solute-binding protein		SiH_0824	SiL_0551	SiRe_0530	YG5714_0501	YN1551_RS10665	ST1677	Msed_1461
M164_0553	485532	486425	894	-	-	arCOG03768	-	238619023	YP_002913848.1	S	Function unknown	POORLY CHARACTERIZED	4	Uncharacterized membrane protein, DUF973 family	hypothetical protein		0.310368	0.989814	0.99457	19	SSO1583	Uncharacterized conserved protein		Saci_2082	Uncharacterized conserved protein		SiH_0823	SiL_0552	SiRe_0531	YG5714_0502	YN1551_RS10670	ST1036	Msed_0990
M164_0556	488611	491763	3153	+	MopB	arCOG01495	COG0243C	238619024	YP_002913849.1	C	Energy production and conversion	METABOLISM	1	Molybdopterin oxidoreductase	molybdopterin oxidoreductase Fe4S4 region		1.29567	0.147322	0.323114	23	SSO1580	Molybdopterin oxidoreductase					SiH_0821	SiL_0554	SiRe_0533	YG5714_0504	YN1551_RS10680	ST0081	Msed_1318
M164_0557	491770	492456	687	+	HybA	arCOG01500	COG0437C	238619025	YP_002913850.1	C	Energy production and conversion	METABOLISM	3	Fe-S-cluster-containing dehydrogenase component	4Fe-4S ferredoxin		3.73649	3.41e-05	0.000384276	28	SSO1579	Fe-S-cluster-containing dehydrogenase component					SiH_0820	SiL_0555	SiRe_0534	YG5714_0505	YN1551_RS10685	ST1839	Msed_0815
M164_0558	492453	493748	1296	+	-	arCOG02026	-	238619026	YP_002913851.1	C	Energy production and conversion	METABOLISM	1	Polysulphide reductase, NrfD	polysulfide reductase NrfD		0.898253	0.293483	0.50201	19	SSO1578	Polysulphide reductase					SiH_0819	SiL_0556	SiRe_0535	YG5714_0506	YN1551_RS10690
M164_0559	493755	495122	1368	+	NapF	arCOG02187	COG1144C	238619027	YP_002913852.1	C	Energy production and conversion	METABOLISM	2	Ferredoxin domain containing protein	4Fe-4S ferredoxin		1.70958	0.0860007	0.221416	12	SSO1577	Polyferredoxin					SiH_0818	SiL_0557	SiRe_0536	YG5714_0507	YN1551_RS10695	ST1837	Msed_0817
M164_0560	495119	495661	543	+	TorD	arCOG01506	COG3381R	238619028	YP_002913853.1	R	General function prediction only	POORLY CHARACTERIZED	1	Uncharacterized component of anaerobic dehydrogenase	cytoplasmic chaperone TorD family protein		1.26115	0.426098	0.621756	13	SSO1574	Uncharacterized component of anaerobic dehydrogenase					SiH_0817	SiL_0558	SiRe_0537	YG5714_0508	YN1551_RS10700	ST1838
M164_0561	496189	497148	960	-	-	arCOG09948	-	238619029	YP_002913854.1	X	Mobilome: prophages, transposons	CELLULAR PROCESSES AND SIGNALING	2	Transposon ISC1212 related ORF	transposase, ISC1234/ST1916		4.97021	0.0029141	0.014174	17							SiH_0591		SiRe_2063	YG5714_2637	YN1551_RS01325	ST1916	Msed_1228
M164_0562	497535	497981	447	-	-	arCOG04918	COG3328L	238619030	YP_002913855.1	X	Mobilome: prophages, transposons	CELLULAR PROCESSES AND SIGNALING	6	Transposase	transposase ISC1250		3.59356	0.0143101	0.0547152	28									SiRe_1788		YN1551_RS15495
M164_0563	498605	498832	228	+	-	arCOG08409	-	238619031	YP_002913856.1	K	Transcription	INFORMATION STORAGE AND PROCESSING	1	Transcriptional regulator, contains wHTH domain	hypothetical protein		1.71629	0.923703	0.96135	11	SSO1919	Transposase					SiH_0882		SiRe_0919	YG5714_2037	YN1551_RS04285
M164_0564	498795	499142	348	+	-	arCOG08410	-	238619032	YP_002913857.1	X	Mobilome: prophages, transposons	CELLULAR PROCESSES AND SIGNALING	1	Transposon ISC1395 related protein, fragment	hypothetical protein		4.06136	0.000646493	0.00395079	15							SiH_0882		SiRe_0919	YG5714_2981	YN1551_RS14645
M164_0565	499369	499509	141	+	-	arCOG08411	-	238619033	YP_002913858.1	X	Mobilome: prophages, transposons	CELLULAR PROCESSES AND SIGNALING	1	ISC1395 transposon related ORF	hypothetical protein		-0.826026	0.314579	0.523993	2	SSO1555	ISC1395 transposon related ORF							SiRe_0463	YG5714_3013
M164_0566	499778	502087	2310	-	-	arCOG08412	-	238619034	YP_002913859.1	S	Function unknown	POORLY CHARACTERIZED	1	Uncharacterized protein	hypothetical protein		0.136918	0.80199	0.885937	29				Saci_2077	Uncharacterized conserved protein
M164_0567	502524	506990	4467	+	-	arCOG07852	-	238619035	YP_002913860.1	R	General function prediction only	POORLY CHARACTERIZED	1	Predicted regulatory AAA ATPase	hypothetical protein		2.34116	0.00334052	0.0158702	24	SSO1981	Predicted regulatory ATPase											Msed_1134
M164_0569	507894	508262	369	+	-	arCOG02128	COG3415L	238619036	YP_002913861.1	X	Mobilome: prophages, transposons	CELLULAR PROCESSES AND SIGNALING	1	Transposase	ORF1 in transposon ISC1078		3.88767	0.0359869	0.114997	12	SSO2992	Transposase								YG5714_1602	YN1551_RS06000
M164_0570	508467	508805	339	+	-	arCOG02129	COG3335L	238619037	YP_002913862.1	X	Mobilome: prophages, transposons	CELLULAR PROCESSES AND SIGNALING	2	Transposase	ORF2 in transposon ISC1078		3.02274	0.391546	0.595649	13									SiRe_0463	YG5714_0782	YN1551_RS02045
M164_0571	509053	509439	387	-	-	arCOG02994	COG1917S	238619038	YP_002913863.1	S	Function unknown	POORLY CHARACTERIZED	1	Cupin domain containing protein	cupin		0.0487361	0.390971	0.595092	9	SSO1570	Cupin domain containing protein					SiH_0815	SiL_0570	SiRe_0539	YG5714_0510	YN1551_RS10710	ST0999	Msed_0895
M164_0572	509470	509853	384	-	-	arCOG07305	-	238619039	YP_002913864.1	S	Function unknown	POORLY CHARACTERIZED	1	Uncharacterized membrane protein	hypothetical protein		1.4643	0.671883	0.801329	21	SSO1569	Uncharacterized conserved protein					SiH_0814	SiL_0569	SiRe_0540	YG5714_0511	YN1551_RS10715	ST1662
M164_0573	509837	510394	558	-	-	arCOG06017	-	238619040	YP_002913865.1	S	Function unknown	POORLY CHARACTERIZED	2	Uncharacterized protein	hypothetical protein		-0.0847404	0.390648	0.594917	14	SSO1568	Uncharacterized conserved protein		Saci_1863	Uncharacterized conserved protein		SiH_0813	SiL_0568	SiRe_0541	YG5714_0512	YN1551_RS10720	ST1663	Msed_0506
M164_0574	510816	511502	687	-	-	arCOG00504	COG0491R	238619041	YP_002913866.1	R	General function prediction only	POORLY CHARACTERIZED	3	Metal-dependent hydrolase of the beta-lactamase superfamily II	beta-lactamase domain-containing protein		1.60498	0.250417	0.455244	15	SSO1567	Zn-dependent hydrolase, glyoxylase family					SiH_0812	SiL_0567	SiRe_0542	YG5714_0513	YN1551_RS10725	ST1548	Msed_0513
M164_0575	511502	512686	1185	-	AslB	arCOG00945	COG0641R	238619042	YP_002913867.1	R	General function prediction only	POORLY CHARACTERIZED	1	Radical SAM superfamily enzyme	radical SAM protein		2.40341	0.0236494	0.0822837	18	SSO1566	Radical SAM superfamily enzyme					SiH_0811	SiL_0566	SiRe_0543	YG5714_0514	YN1551_RS10730	ST0126	Msed_0515
M164_0577	513495	513809	315	+	InsB	arCOG02133	COG1662L	238619043	YP_002913868.1	X	Mobilome: prophages, transposons	CELLULAR PROCESSES AND SIGNALING	2	Transposase and inactivated derivatives, IS1 family	hypothetical protein		3.53082	0.00753381	0.0319684	16							SiH_1455	SiL_0565		YG5714_0517	YN1551_RS12795	ST1139
M164_0578	514110	515393	1284	+	-	arCOG03167	COG1373R	238619044	YP_002913869.1	R	General function prediction only	POORLY CHARACTERIZED	6	Predicted ATPase, AAA+ superfamily	ATPase AAA		1.11506	0.574787	0.734054	13	SSO1562	Predicted ATPase (AAA+ superfamily)		Saci_1773	Predicted ATPase (AAA+ superfamily)		SiH_0810	SiL_0564	SiRe_0544	YG5714_0518	YN1551_RS10745	ST1143	Msed_1040
M164_0580	516899	517597	699	+	AIM24	arCOG01907	COG2013S	238619045	YP_002913870.1	S	Function unknown	POORLY CHARACTERIZED	1	Uncharacterized protein, AIM24 family	hypothetical protein		2.17649	0.0800565	0.211219	18	SSO1755	Uncharacterized conserved protein		Saci_1803	Uncharacterized conserved protein		SiH_0808	SiL_0562	SiRe_0546	YG5714_0526	YN1551_RS10830	ST0645	Msed_0893
M164_0581	517934	518632	699	-	-	arCOG02134	COG3316L	238619046	YP_002913871.1	X	Mobilome: prophages, transposons	CELLULAR PROCESSES AND SIGNALING	6	Transposase	hypothetical protein		2.4783	0.106449	0.258003	25							SiH_0807	SiL_2023	SiRe_0852	YG5714_0525	YN1551_RS10835	ST1165
M164_0582	518852	520462	1611	-	DAP2	arCOG01646	COG1506E	238619047	YP_002913872.1	E	Amino acid transport and metabolism	METABOLISM	2	Dipeptidyl aminopeptidase/acylaminoacyl-peptidase	acylaminoacyl-peptidase		2.51372	0.00211595	0.0109433	28	SSO1419	Dipeptidyl aminopeptidase/acylaminoacyl-peptidase		Saci_2155	Dipeptidyl aminopeptidase/acylaminoacyl-peptidase		SiH_0806	SiL_0560	SiRe_0548	YG5714_0524	YN1551_RS10845	ST1737	Msed_0440
M164_0584	522594	524333	1740	-	HyuB	arCOG01512	COG0146EQ	238619048	YP_002913873.1	E	Amino acid transport and metabolism	METABOLISM	2	N-methylhydantoinase B/acetone carboxylase, alpha subunit	5-oxoprolinase		1.62423	0.172559	0.359326	18	SSO1662	N-methylhydantoinase B/acetone carboxylase, alpha subunit		Saci_2042	N-methylhydantoinase B/acetone carboxylase, alpha subunit		SiH_0803	SiL_0572	SiRe_0551	YG5714_0958	YN1551_RS10860	ST1685	Msed_1128
M164_0585	524336	526387	2052	-	HyuA	arCOG01511	COG0145EQ	238619049	YP_002913874.1	E	Amino acid transport and metabolism	METABOLISM	3	N-methylhydantoinase A/acetone carboxylase, beta subunit	5-oxoprolinase		1.16964	0.199727	0.395923	30	SSO1663	N-methylhydantoinase A/acetone carboxylase, beta subunit		Saci_2041	N-methylhydantoinase A/acetone carboxylase, beta subunit		SiH_0802	SiL_0573	SiRe_0552	YG5714_0957	YN1551_RS10865	ST1686	Msed_1127
M164_0586	526583	527062	480	+	-	arCOG01587	COG1522K	238619050	YP_002913875.1	K	Transcription	INFORMATION STORAGE AND PROCESSING	1	DNA-binding transcriptional regulator, Lrp family	AsnC family transcriptional regulator		-1.5422	0.135067	0.304647	10	SSO1664	Transcriptional regulator (Lrp/AsnC family)		Saci_2040	Transcriptional regulator (Lrp/AsnC family)		SiH_0801	SiL_0574	SiRe_0553	YG5714_0148	YN1551_RS10870	ST0489	Msed_0688
M164_0587	527232	528593	1362	+	CodB	arCOG03447	COG1457F	238619051	YP_002913876.1	F	Nucleotide transport and metabolism	METABOLISM	1	Purine-cytosine permease or related protein	cytosine/purines uracil thiamine allantoin permease		0.329977	0.898433	0.946067	12	SSO1665	Purine-cytosine permease or related protein		Saci_2039	Purine-cytosine permease or related protein		SiH_0800	SiL_0575	SiRe_0554	YG5714_0995	YN1551_RS10875
M164_0588	528590	528976	387	+	-	arCOG07255	-	238619052	YP_002913877.1	S	Function unknown	POORLY CHARACTERIZED	1	Uncharacterized membrane protein	hypothetical protein		-0.710033	0.325992	0.534526	15	SSO1666	Uncharacterized conserved protein		Saci_2038	Uncharacterized conserved protein		SiH_0799	SiL_0576	SiRe_0555		YN1551_RS10880
M164_0589	528981	530063	1083	+	-	arCOG03841	COG3535S	238619053	YP_002913878.1	S	Function unknown	POORLY CHARACTERIZED	2	Uncharacterized protein, DUF917 family	hypothetical protein		1.82443	0.0604017	0.170532	27	SSO1667	Uncharacterized conserved protein		Saci_2037	Uncharacterized conserved protein		SiH_0798	SiL_0577	SiRe_0556		YN1551_RS10885
M164_0590	530011	531594	1584	+	HyuA	arCOG01511	COG0145EQ	238619054	YP_002913879.1	E	Amino acid transport and metabolism	METABOLISM	3	N-methylhydantoinase A/acetone carboxylase, beta subunit	hydantoinase/oxoprolinase		1.3104	0.262233	0.470506	15	SSO1668	N-methylhydantoinase A/acetone carboxylase, beta subunit		Saci_2036	N-methylhydantoinase A/acetone carboxylase, beta subunit		SiH_0797	SiL_0578	SiRe_0557	YG5714_0957	YN1551_RS10890	ST1686	Msed_1127
M164_0591	531569	532615	1047	-	-	arCOG03841	COG3535S	238619055	YP_002913880.1	S	Function unknown	POORLY CHARACTERIZED	2	Uncharacterized protein, DUF917 family	hypothetical protein		1.63242	0.0512806	0.15214	28	SSO1671	Uncharacterized conserved protein		Saci_2035	Uncharacterized conserved protein		SiH_0796	SiL_0579	SiRe_0558		YN1551_RS10895
M164_0592	533146	533490	345	+	-	arCOG03164	COG2452L	238619056	YP_002913881.1	X	Mobilome: prophages, transposons	CELLULAR PROCESSES AND SIGNALING	2	Site-specific integrase-resolvase	hypothetical protein		2.68189	0.0824165	0.21546	18							SiH_2346		SiRe_2296	YG5714_0527	YN1551_RS11855	ST1092	Msed_1111
M164_0593	533462	534787	1326	+	-	arCOG00679	-	238619057	YP_002913882.1	X	Mobilome: prophages, transposons	CELLULAR PROCESSES AND SIGNALING	7	Transposable element, IS605 OrfB family, contains RNAse H fold nuclease and Zn finger domains	transposase, IS605 OrfB family		3.03952	0.00258448	0.0127662	25	SSO8910	Uncharacterized conserved protein					SiH_2450	SiL_0522	SiRe_2432	YG5714_1088	YN1551_RS08675	ST1938	Msed_1110
M164_0594	535128	535832	705	+	-	arCOG02274	COG3413R	238619058	YP_002913883.1	K	Transcription	INFORMATION STORAGE AND PROCESSING	1	Transcriptional regulator, contains HTH domain	bacterio-opsin activator HTH domain-containing protein		-1.63213	0.103695	0.25326	8	SSO1306	Predicted transcriptional regulator, c-terminal HTH-like domain					SiH_0795	SiL_0580	SiRe_0559	YG5714_1013	YN1551_RS10915	ST0722	Msed_0992
M164_0595	535935	537326	1392	+	-	arCOG02684	COG2814G	238619059	YP_002913884.1	G	Carbohydrate transport and metabolism	METABOLISM	1	MFS family permease	major facilitator superfamily protein		2.31791	0.00408301	0.0187438	25	SSO1305	permease of the major facilitator superfamily					SiH_0794	SiL_0581	SiRe_0560	YG5714_2307	YN1551_RS10920	ST0911	Msed_1094
M164_0596	537331	538449	1119	-	RspA	arCOG01168	COG4948MR	238619060	YP_002913885.1	M	Cell wall/membrane/envelope biogenesis	CELLULAR PROCESSES AND SIGNALING	8	L-alanine-DL-glutamate epimerase or related enzyme of enolase superfamily	mandelate racemase/muconate lactonizing protein		1.66457	0.139559	0.312315	16	SSO1303	L-alanine-DL-glutamate epimerase or related enzyme of enolase superfamily					SiH_0793	SiL_0582	SiRe_0561	YG5714_2374	YN1551_RS10925	ST1108	Msed_1125
M164_0597	538577	539656	1080	+	AdhP	arCOG01457	COG1064R	238619061	YP_002913886.1	R	General function prediction only	POORLY CHARACTERIZED	2	D-arabinose 1-dehydrogenase or another Zn-dependent alcohol dehydrogenase	alcohol dehydrogenase GroES		2.08753	0.113063	0.269243	13	SSO1300	D-arabinose 1-dehydrogenase or another Zn-dependent alcohol dehydrogenase	D-arabinose 1-dehydrogenase				SiH_0792	SiL_0583	SiRe_0562	YG5714_0392	YN1551_RS10930	ST2577	Msed_0601
M164_0599	540526	540885	360	+	-	arCOG08437	COG1672R	238619062	YP_002913887.1	R	General function prediction only	POORLY CHARACTERIZED	2	ATPase, fragment	hypothetical protein		0.813013	0.50824	0.682747	10							SiH_0791	SiL_0662	SiRe_0563	YG5714_0893	YN1551_RS10935	ST2013	Msed_1105
M164_0600	540855	542186	1332	-	-	arCOG00683	COG0675L	238619063	YP_002913888.1	X	Mobilome: prophages, transposons	CELLULAR PROCESSES AND SIGNALING	1	Transposable element, IS605 OrfB family, contains RNAse H fold nuclease and Zn finger domains	transposase, IS605 OrfB family		2.63934	0.0141046	0.0541279	17	SSO1475	Transposase		Saci_0487	Transposase		SiH_0590	SiL_0881	SiRe_0408		YN1551_RS15325	ST2552	Msed_2185
M164_0601	542173	542583	411	-	RAYT	arCOG02759	COG1943L	238619064	YP_002913889.1	X	Mobilome: prophages, transposons	CELLULAR PROCESSES AND SIGNALING	4	REP element-mobilizing transposase RayT	transposase IS200-family protein		1.71576	0.430469	0.625742	15	SSO1474	Transposase					SiH_0605	SiL_0880	SiRe_0775			ST1096	Msed_2186
M164_0603	542753	543676	924	-	-	arCOG00284	-	238619065	YP_002913890.1	L	Replication, recombination and repair	INFORMATION STORAGE AND PROCESSING	2	HerA helicase	hypothetical protein		1.41402	0.523217	0.696324	13	SSO1327	HerA helicase		Saci_1128	HerA helicase		SiH_0788	SiL_0616	SiRe_0566	YG5714_0531	YN1551_RS10960	ST1038	Msed_1098
M164_0604	543729	544130	402	-	-	arCOG00724	-	238619066	YP_002913891.1	K	Transcription	INFORMATION STORAGE AND PROCESSING	3	Transcriptional regulator, PadR family	hypothetical protein		0.238383	0.432863	0.626177	12							SiH_0787	SiL_1484	SiRe_0567	YG5714_0532	YN1551_RS10965
M164_0605	544436	545647	1212	-	ArgE	arCOG01107	COG0624E	238619067	YP_002913892.1	E	Amino acid transport and metabolism	METABOLISM	3	Acetylornithine deacetylase/Succinyl-diaminopimelate desuccinylase or related deacylase	succinyl-diaminopimelate desuccinylase		2.78352	0.00132175	0.00738321	26	SSO1538	Acetylornithine deacetylase/Succinyl-diaminopimelate desuccinylase or related deacylase		Saci_2131	Acetylornithine deacetylase/Succinyl-diaminopimelate desuccinylase or related deacylase		SiH_0785	SiL_0645	SiRe_0568	YG5714_0533	YN1551_RS10970	ST1529	Msed_1823
M164_0606	545836	547128	1293	+	-	arCOG02691	-	238619068	YP_002913893.1	G	Carbohydrate transport and metabolism	METABOLISM	5	MFS family permease	major facilitator superfamily protein		1.11573	0.438618	0.63043	15	SSO1539	permease of the major facilitator superfamily		Saci_2129	Permease of the major facilitator superfamily		SiH_0784	SiL_0639	SiRe_0569	YG5714_0534	YN1551_RS10975	ST2618	Msed_0462
M164_0607	547143	547994	852	+	DmpA	arCOG07260	COG3191EQ	238619069	YP_002913894.1	E	Amino acid transport and metabolism	METABOLISM	1	L-aminopeptidase/D-esterase	peptidase S58 DmpA		1.19952	0.55	0.715637	14	SSO1540	L-aminopeptidase/D-esterase		Saci_2128	L-aminopeptidase/D-esterase		SiH_0783	SiL_0638	SiRe_0570	YG5714_0535	YN1551_RS10980
M164_0608	548001	548759	759	+	FabG	arCOG01259	COG1028IQR	238619070	YP_002913895.1	I	Lipid transport and metabolism	METABOLISM	7	Short-chain alcohol dehydrogenase	short-chain dehydrogenase/reductase SDR		2.43043	0.011361	0.045532	23	SSO1542	Short-chain alcohol dehydrogenase		Saci_2130	Short-chain alcohol dehydrogenase		SiH_0782	SiL_0637	SiRe_0571	YG5714_0536	YN1551_RS10985	ST1868	Msed_1007
M164_0609	549270	549683	414	-	-	arCOG02221	-	238619071	YP_002913896.1	V	Defense mechanisms	CELLULAR PROCESSES AND SIGNALING	3	PIN domain containing protein	PilT protein domain-containing protein		-1.99731	0.132977	0.301939	4							SiH_0780			YG5714_0538	YN1551_RS10995
M164_0610	549655	549867	213	-	-	arCOG06085	-	238619072	YP_002913897.1	V	Defense mechanisms	CELLULAR PROCESSES AND SIGNALING	1	Antitoxin, CopJ/RHH family	hypothetical protein		-0.34726	0.322671	0.530978	9				Saci_1056			SiH_0779			YG5714_0540	YN1551_RS11000
M164_0611	550050	550178	129	+	-	arCOG08413	-	238619073	YP_002913898.1	S	Function unknown	POORLY CHARACTERIZED	1	Uncharacterized protein	hypothetical protein		0.655429	0.507398	0.682256	11							SiH_0778	SiL_0885	SiRe_0817	YG5714_0541	YN1551_RS08970	ST2578
M164_0612	551031	551804	774	-	-	arCOG00511	COG0491R	238619074	YP_002913899.1	R	General function prediction only	POORLY CHARACTERIZED	3	Metal-dependent hydrolase of the beta-lactamase superfamily II	hypothetical protein		1.51666	0.240322	0.441724	15	SSO1345	Zn-dependent hydrolase, glyoxylase family					SiH_0777	SiL_0584	SiRe_0574	YG5714_0542	YN1551_RS11005
M164_0613	551901	553139	1239	-	-	arCOG00684	COG0675L	238619075	YP_002913900.1	X	Mobilome: prophages, transposons	CELLULAR PROCESSES AND SIGNALING	4	Transposable element, IS605 OrfB family, contains RNAse H fold nuclease and Zn finger domains	transposase, IS605 OrfB family		NA			0							SiH_0870	SiL_0972	SiRe_0692	YG5714_0758	YN1551_RS15325	ST1056	Msed_1513
M164_0614	553114	553521	408	-	RAYT	arCOG02759	COG1943L	238619076	YP_002913901.1	X	Mobilome: prophages, transposons	CELLULAR PROCESSES AND SIGNALING	4	REP element-mobilizing transposase RayT	transposase IS200-family protein		NA			0							SiH_2675	SiL_0404	SiRe_0886			ST2553	Msed_2186
M164_0615	553670	554026	357	-	-	arCOG03743	COG5550O	238619077	YP_002913902.1	E	Amino acid transport and metabolism	METABOLISM	1	Predicted aspartyl protease	hypothetical protein		-1.25917	0.182921	0.374752	4							SiH_0776	SiL_0585		YG5714_0544	YN1551_RS11015
M164_0616	554570	555256	687	-	Cas4	arCOG00790	COG1468L	238619078	YP_002913903.1	V	Defense mechanisms	CELLULAR PROCESSES AND SIGNALING	2	CRISPR-associated protein Cas4, RecB family exonuclease	hypothetical protein		2.00075	0.069297	0.189199	24							SiH_0772	SiL_0590	SiRe_1994	YG5714_0546	YN1551_RS11020	ST2331	Msed_0366
M164_0617	555634	555924	291	-	-	arCOG03737	-	238619079	YP_002913904.1	K	Transcription	INFORMATION STORAGE AND PROCESSING	2	Transcriptional regulator of GntR family	PepK		2.83667	0.336431	0.544843	11							SiH_2510	SiL_2407	SiRe_2374	YG5714_2735	YN1551_RS00750	ST0849	Msed_0861
M164_0618	555893	556099	207	-		-	-	238619080	YP_002913905.1				34		hypothetical protein		1.79057	0.719672	0.829276	6
M164_0619	556170	556346	177	-	-	arCOG08540	-	238619081	YP_002913906.1	S	Function unknown	POORLY CHARACTERIZED	8	Uncharacterized protein	hypothetical protein		5.45802	0.163319	0.347538	10							SiH_0425		SiRe_0505	YG5714_1022	YN1551_RS13980	STS125	Msed_1110
M164_0620	556667	557020	354	-	-	arCOG09869	-	238619082	YP_002913907.1	S	Function unknown	POORLY CHARACTERIZED	1	Uncharacterized membrane protein	hypothetical protein		0.865678	0.803979	0.887449	16
M164_0621	557633	557887	255	+	VapB3	arCOG02681	COG1753S	238619083	YP_002913908.1	V	Defense mechanisms	CELLULAR PROCESSES AND SIGNALING	1	RHH/copG family antitoxin	hypothetical protein		-2.24275	0.0615835	0.172675	2							SiH_0418	SiL_0413		YG5714_0738	YN1551_RS10525	STS128	Msed_1065
M164_0622	557853	558227	375	+	VapC	arCOG02219	COG1487R	238619084	YP_002913909.1	V	Defense mechanisms	CELLULAR PROCESSES AND SIGNALING	3	PIN domain containing protein	PilT protein domain-containing protein		-1.02513	0.203936	0.400589	6	SSO1975	PIN domain containing protein					SiH_0419	SiL_0414	SiRe_0809	YG5714_0737	YN1551_RS10520	ST1125	Msed_0908
M164_0623	558441	558728	288	-	HutI	arCOG00696	COG1228Q	238619085	YP_002913910.1	Q	Secondary metabolites biosynthesis, transport and catabolism	METABOLISM	3	Imidazolonepropionase or related amidohydrolase	hypothetical protein		1.91448	0.829708	0.902268	12							SiH_0688	SiL_0684	SiRe_0643	YG5714_0897	YN1551_RS09475	ST1580	Msed_1219
M164_0624	558828	559013	186	-	-	arCOG07289	-	238619086	YP_002913911.1	S	Function unknown	POORLY CHARACTERIZED	2	Uncharacterized protein	hypothetical protein		-0.37768	0.432767	0.626177	8										YG5714_0548	YN1551_RS11030	ST1998
M164_0625	559579	560106	528	-	-	arCOG03712	-	238619087	YP_002913912.1	V	Defense mechanisms	CELLULAR PROCESSES AND SIGNALING	3	HEPN domain containing protein	PaREP1 family protein		-0.667176	0.290275	0.497117	9							SiH_2406	SiL_2312	SiRe_2351	YG5714_0550	YN1551_RS11035	ST0016
M164_0626	560307	560912	606	-	-	arCOG08414	-	238619088	YP_002913913.1	S	Function unknown	POORLY CHARACTERIZED	1	Uncharacterized protein	hypothetical protein		0.151189	0.718247	0.829066	18											YN1551_RS11670
M164_0627	560918	561817	900	-	-	arCOG03239	COG1106R	238619089	YP_002913914.1	R	General function prediction only	POORLY CHARACTERIZED	2	ATPase, predicted component of phage defense system	hypothetical protein		-10.0676	9.33e-07	2.97e-05	0	SSO1739	ATPase, predicted component of phage defense system					SiH_0524	SiL_0879	SiRe_0835		YN1551_RS11665	ST1144
M164_0628	562396	562854	459	+	-	arCOG00724	-	238619090	YP_002913915.1	K	Transcription	INFORMATION STORAGE AND PROCESSING	3	Transcriptional regulator, PadR family	hypothetical protein		-0.559389	0.282069	0.487738	7				Saci_0498	Predicted transcriptional regulator, PadR family		SiH_1562	SiL_1484	SiRe_1486	YG5714_0532	YN1551_RS15350
M164_0629	562867	563751	885	+	-	arCOG07718	-	238619091	YP_002913916.1	S	Function unknown	POORLY CHARACTERIZED	1	Uncharacterized protein	hypothetical protein		0.0816349	0.699523	0.820269	17	SSO1902	Uncharacterized conserved protein		Saci_0500	Uncharacterized conserved protein		SiH_1563	SiL_1485	SiRe_1487	YG5714_3041		ST1157
M164_0630	564035	565393	1359	-	-	arCOG03672	-	238619092	YP_002913917.1	E	Amino acid transport and metabolism	METABOLISM	2	Thermopsin-like protease	Thermopsin		-0.946617	0.263547	0.471976	18							SiH_0641	SiL_0729	SiRe_1468	YG5714_0551	YN1551_RS11040	ST2626	Msed_1018
M164_0631	565697	566971	1275	+	-	arCOG05713	-	238619093	YP_002913918.1	V	Defense mechanisms	CELLULAR PROCESSES AND SIGNALING	1	McrBC 5-methylcytosine restriction system component	hypothetical protein		-2.09658	0.0525535	0.154157	10	SSO1329	McrBC 5-methylcytosine restriction system component homolog		Saci_1988	McrBC 5-methylcytosine restriction system component homolog			SiL_1326		YG5714_2032	YN1551_RS04315	ST1150	Msed_1022
M164_0632	567484	569241	1758	+	McrB	arCOG03779	COG1401V	238619094	YP_002913919.1	V	Defense mechanisms	CELLULAR PROCESSES AND SIGNALING	1	GTPase subunit of restriction endonuclease	ATPase AAA		-0.717687	0.277222	0.484477	17	SSO1328	GTPase subunit of restriction endonuclease		Saci_1989	GTPase subunit of restriction endonuclease		SiH_0245	SiL_1327	SiRe_0238	YG5714_2033	YN1551_RS04310	ST1151	Msed_1023
M164_0633	569806	570096	291	+	-	arCOG01055	COG3432K	238619095	YP_002913920.1	K	Transcription	INFORMATION STORAGE AND PROCESSING	6	Transcriptional regulator, contains HTH domain	hypothetical protein		-1.52833	0.214358	0.411728	8							SiH_0486	SiL_0255	SiRe_0264	YG5714_0570	YN1551_RS11085	ST0766	Msed_1258
M164_0634	570306	571262	957	-	RfbB	arCOG01371	COG1088M	238619096	YP_002913921.1	M	Cell wall/membrane/envelope biogenesis	CELLULAR PROCESSES AND SIGNALING	1	dTDP-D-glucose 4,6-dehydratase	NAD-dependent epimerase/dehydratase		-0.402587	0.320797	0.529723	16	SSO0830	dTDP-D-glucose 4,6-dehydratase		Saci_1704	dTDP-D-glucose 4,6-dehydratase		SiH_0443	SiL_0868	SiRe_0840	YG5714_0571	YN1551_RS11090	ST1972	Msed_1850
M164_0635	571284	572318	1035	-	RfbA	arCOG00667	COG1209M	238619097	YP_002913922.1	M	Cell wall/membrane/envelope biogenesis	CELLULAR PROCESSES AND SIGNALING	1	dTDP-glucose pyrophosphorylase	glucose-1-phosphate thymidylyltransferase		0.821204	0.618735	0.761766	21	SSO0831	dTDP-glucose pyrophosphorylase		Saci_1703	dTDP-glucose pyrophosphorylase		SiH_0444	SiL_0867	SiRe_0841	YG5714_0572	YN1551_RS11095	ST1971	Msed_1845
M164_0636	572319	573146	828	-	RfbD	arCOG01367	COG1091M	238619098	YP_002913923.1	M	Cell wall/membrane/envelope biogenesis	CELLULAR PROCESSES AND SIGNALING	2	dTDP-4-dehydrorhamnose reductase	dTDP-4-dehydrorhamnose reductase		0.01394	0.61679	0.760594	15	SSO0832	dTDP-4-dehydrorhamnose reductase		Saci_1705	dTDP-4-dehydrorhamnose reductase		SiH_0445	SiL_0866	SiRe_0842	YG5714_0573	YN1551_RS11100	ST1970	Msed_1255
M164_0637	573301	574965	1665	+	PlcC	arCOG05966	COG3511M	238619099	YP_002913924.1	M	Cell wall/membrane/envelope biogenesis	CELLULAR PROCESSES AND SIGNALING	2	Phospholipase C	phosphoesterase		0.089786	0.94701	0.973562	31							SiH_0446	SiL_2364	SiRe_2419	YG5714_2684	YN1551_RS11105		Msed_1010
M164_0638	574996	575442	447	-	-	arCOG08415	-	238619100	YP_002913925.1	S	Function unknown	POORLY CHARACTERIZED	1	Uncharacterized protein	hypothetical protein		-1.17044	0.213669	0.411156	12							SiH_0447				YN1551_RS11110
M164_0639	575462	576916	1455	-	-	arCOG08416	-	238619101	YP_002913926.1	S	Function unknown	POORLY CHARACTERIZED	1	Uncharacterized protein	hypothetical protein		1.01713	0.223516	0.423067	28							SiH_0448				YN1551_RS11115
M164_0640	576919	578079	1161	-	-	arCOG08422	-	238619102	YP_002913927.1	S	Function unknown	POORLY CHARACTERIZED	1	LamG-like jellyroll fold domain	hypothetical protein		-0.60277	0.384055	0.591172	15							SiH_0449				YN1551_RS11120
M164_0641	578584	579267	684	-	-	arCOG03442	-	238619103	YP_002913928.1	S	Function unknown	POORLY CHARACTERIZED	1	Uncharacterized membrane anchored protein with Ig-like domain	hypothetical protein		-1.48696	0.192462	0.385463	9							SiH_0450				YN1551_RS11125
M164_0642	579273	580355	1083	-	AglL	arCOG01403	COG0438M	238619104	YP_002913929.1	M	Cell wall/membrane/envelope biogenesis	CELLULAR PROCESSES AND SIGNALING	9	Glycosyltransferase	group 1 glycosyl transferase		-1.14341	0.194738	0.388932	8							SiH_0451	SiL_0820	SiRe_2378	YG5714_2732	YN1551_RS11130	ST0974	Msed_1590
M164_0643	580334	581398	1065	-	-	arCOG01389	COG1215M	238619105	YP_002913930.1	M	Cell wall/membrane/envelope biogenesis	CELLULAR PROCESSES AND SIGNALING	4	Glycosyl transferase family 2	family 2 glycosyl transferase		-2.09217	0.0684765	0.187722	13							SiH_0452	SiL_0800	SiRe_0787	YG5714_0715	YN1551_RS11135	ST2021	Msed_0790
M164_0644	581576	582691	1116	+	AglL	arCOG01403	COG0438M	238619106	YP_002913931.1	M	Cell wall/membrane/envelope biogenesis	CELLULAR PROCESSES AND SIGNALING	9	Glycosyltransferase	group 1 glycosyl transferase		-2.04975	0.0454657	0.137454	12				Saci_1923	Glycosyltransferase		SiH_0453	SiL_1335	SiRe_1333	YG5714_1461	YN1551_RS11140	ST0186	Msed_1814
M164_0645	582894	583895	1002	+	-	arCOG01397	-	238619107	YP_002913932.1	M	Cell wall/membrane/envelope biogenesis	CELLULAR PROCESSES AND SIGNALING	2	Glycosyl transferase family 2	family 2 glycosyl transferase		-2.42772	0.0399514	0.124875	5	SSO0820	Glycosyltransferase		Saci_1915	Glycosyltransferase		SiH_0454	SiL_0815	SiRe_0850	YG5714_0620	YN1551_RS11145	ST2193	Msed_1829
M164_0646	584341	585444	1104	-	AglL	arCOG01403	COG0438M	238619108	YP_002913933.1	M	Cell wall/membrane/envelope biogenesis	CELLULAR PROCESSES AND SIGNALING	9	Glycosyltransferase	group 1 glycosyl transferase		-1.32727	0.131132	0.29963	16				Saci_1921	Glycosyltransferase		SiH_0460	SiL_0814	SiRe_0913	YG5714_0617	YN1551_RS11150	ST0974	Msed_1590
M164_0647	585990	586463	474	-	-	arCOG01397	-	238619109	YP_002913934.1	M	Cell wall/membrane/envelope biogenesis	CELLULAR PROCESSES AND SIGNALING	2	Glycosyl transferase family 2	hypothetical protein		-2.71233	0.0991747	0.246643	9							SiH_0454	SiL_0848	SiRe_0850	YG5714_0620	YN1551_RS11155	ST1965	Msed_1829
M164_0648	587121	588107	987	-	-	arCOG01383	COG1216R	238619110	YP_002913935.1	M	Cell wall/membrane/envelope biogenesis	CELLULAR PROCESSES AND SIGNALING	2	Glycosyl transferase family 2	family 2 glycosyl transferase		-2.3113	0.0403269	0.125601	7							SiH_0455	SiL_0805	SiRe_0861		YN1551_RS11175
M164_0649	588125	589045	921	-	-	arCOG01383	COG1216R	238619111	YP_002913936.1	M	Cell wall/membrane/envelope biogenesis	CELLULAR PROCESSES AND SIGNALING	2	Glycosyl transferase family 2	family 2 glycosyl transferase		-1.04644	0.208414	0.405486	22							SiH_0456	SiL_0801	SiRe_0861	YG5714_2243	YN1551_RS11180	ST2332	Msed_0183
M164_0650	589098	590180	1083	+	AglL	arCOG01403	COG0438M	238619112	YP_002913937.1	M	Cell wall/membrane/envelope biogenesis	CELLULAR PROCESSES AND SIGNALING	9	Glycosyltransferase	group 1 glycosyl transferase		-1.36306	0.12322	0.285352	20				Saci_0807	Glycosyltransferase		SiH_0457	SiL_0820	SiRe_2398	YG5714_2712	YN1551_RS11185	ST2386	Msed_1760
M164_0651	590280	591422	1143	+	RfaG	arCOG01417	COG0438M	238619113	YP_002913938.1	M	Cell wall/membrane/envelope biogenesis	CELLULAR PROCESSES AND SIGNALING	7	Glycosyltransferase	group 1 glycosyl transferase		-1.45343	0.118109	0.27756	17							SiH_0458	SiL_1606	SiRe_1614	YG5714_1833	YN1551_RS11190	ST2192	Msed_1808
M164_0652	591388	592890	1503	-	AglR	arCOG02209	COG2244R	238619114	YP_002913939.1	M	Cell wall/membrane/envelope biogenesis	CELLULAR PROCESSES AND SIGNALING	2	MATE family membrane protein, Rfbx family	polysaccharide biosynthesis protein		-1.94376	0.0563307	0.162574	13							SiH_0459	SiL_0816			YN1551_RS11195
M164_0653	592893	593978	1086	-	RfaG	arCOG01411	COG0438M	238619115	YP_002913940.1	M	Cell wall/membrane/envelope biogenesis	CELLULAR PROCESSES AND SIGNALING	2	Glycosyltransferase	group 1 glycosyl transferase		-2.0941	0.0615103	0.172639	8							SiH_0460	SiL_0807	SiRe_2378	YG5714_0617	YN1551_RS11200	ST2386	Msed_1844
M164_0655	595153	596085	933	+	AglO	arCOG01381	COG1215M	238619116	YP_002913941.1	M	Cell wall/membrane/envelope biogenesis	CELLULAR PROCESSES AND SIGNALING	2	Glycosyl transferase family 2	family 2 glycosyl transferase		-1.31742	0.178733	0.36768	15							SiH_0462	SiL_0801	SiRe_0861	YG5714_0632	YN1551_RS11215	ST0523	Msed_1816
M164_0656	596085	596747	663	+	-	arCOG02884	COG4743S	238619117	YP_002913942.1	S	Function unknown	POORLY CHARACTERIZED	1	Membrane associated protein with extracellular Ig-like domain, a component of a putative secretion system	hypothetical protein		-3.00779	0.0548091	0.159303	7							SiH_0463	SiL_0824			YN1551_RS11220
M164_0657	596749	597228	480	+	-	arCOG02887	COG4743S	238619118	YP_002913943.1	S	Function unknown	POORLY CHARACTERIZED	1	Membrane associated protein with extracellular Ig-like domain, a component of a putative secretion system	hypothetical protein		-2.47261	0.106972	0.259051	3							SiH_0464				YN1551_RS11225
M164_0658	597225	597467	243	+	-	arCOG08419	-	238619119	YP_002913944.1	S	Function unknown	POORLY CHARACTERIZED	1	Uncharacterized membrane protein	hypothetical protein		-5.07166	0.00603645	0.0263015	4							SiH_0465				YN1551_RS11230
M164_0659	597479	599146	1668	+	-	arCOG08420	-	238619120	YP_002913945.1	S	Function unknown	POORLY CHARACTERIZED	1	Uncharacterized membrane protein	hypothetical protein		-2.29645	0.020044	0.0720172	16							SiH_0466				YN1551_RS11235
M164_0660	599117	600232	1116	-	AglL	arCOG01403	COG0438M	238619121	YP_002913946.1	M	Cell wall/membrane/envelope biogenesis	CELLULAR PROCESSES AND SIGNALING	9	Glycosyltransferase	group 1 glycosyl transferase		-1.92967	0.0703357	0.191217	10							SiH_0467	SiL_0807	SiRe_1099	YG5714_1221	YN1551_RS11240	ST1926	Msed_1590
M164_0661	600289	601446	1158	+	-	arCOG01385	COG1216R	238619122	YP_002913947.1	M	Cell wall/membrane/envelope biogenesis	CELLULAR PROCESSES AND SIGNALING	1	Glycosyl transferase family 2	family 2 glycosyl transferase		-3.43746	0.00929742	0.0382049	6							SiH_0468	SiL_0812	SiRe_0861	YG5714_0715	YN1551_RS11245	ST2332	Msed_0183
M164_0662	601400	602602	1203	-	AglL	arCOG01403	COG0438M	238619123	YP_002913948.1	M	Cell wall/membrane/envelope biogenesis	CELLULAR PROCESSES AND SIGNALING	9	Glycosyltransferase	group 1 glycosyl transferase		-1.88572	0.0685252	0.187722	14							SiH_0469	SiL_0813	SiRe_2378	YG5714_2732	YN1551_RS11250	ST0974	Msed_1760
M164_0663	603578	605371	1794	+	-	arCOG08074	-	238619124	YP_002913949.1	S	Function unknown	POORLY CHARACTERIZED	1	Uncharacterized membrane protein	hypothetical protein		-3.22817	0.00889278	0.0368066	7							SiH_0470	SiL_0828			YN1551_RS11265
M164_0664	605361	606014	654	+	-	arCOG01314	-	238619125	YP_002913950.1	S	Function unknown	POORLY CHARACTERIZED	1	Uncharacterized membrane anchored protein with extracellular flavodoxin-like domain, a component of a putative secretion system	hypothetical protein		-5.7328	0.00521218	0.0232587	0							SiH_0471	SiL_0829			YN1551_RS11270
M164_0665	606456	608195	1740	+	-	arCOG03671	-	238619126	YP_002913951.1	E	Amino acid transport and metabolism	METABOLISM	3	Thermopsin-like protease	hypothetical protein		-4.01742	0.000663841	0.00404815	5							SiH_0472	SiL_2553	SiRe_2604	YG5714_2889	YN1551_RS11280	ST2475	Msed_1231
M164_0666	608506	609360	855	+	AglO	arCOG01381	COG1215M	238619127	YP_002913952.1	M	Cell wall/membrane/envelope biogenesis	CELLULAR PROCESSES AND SIGNALING	2	Glycosyl transferase family 2	family 2 glycosyl transferase		-2.39687	0.0702005	0.191031	3							SiH_0473	SiL_0805	SiRe_1995	YG5714_2243	YN1551_RS11285	ST2332	Msed_0183
M164_0667	609643	610566	924	+	WcaG	arCOG01369	COG0451MG	238619128	YP_002913953.1	M	Cell wall/membrane/envelope biogenesis	CELLULAR PROCESSES AND SIGNALING	2	Nucleoside-diphosphate-sugar epimerase	NAD-dependent epimerase/dehydratase		-1.15903	0.132183	0.300751	10	SSO0809	Nucleoside-diphosphate-sugar epimerase					SiH_0474	SiL_0868	SiRe_0840	YG5714_0664	YN1551_RS11290	ST1972	Msed_1809
M164_0668	610563	611777	1215	+	AglM/Ugd	arCOG00253	COG1004M	238619129	YP_002913954.1	M	Cell wall/membrane/envelope biogenesis	CELLULAR PROCESSES AND SIGNALING	1	UDP-glucose 6-dehydrogenase	nucleotide sugar dehydrogenase		-4.56971	0.000580478	0.00358567	2	SSO0810	Predicted UDP-glucose 6-dehydrogenase					SiH_0475				YN1551_RS11295		Msed_1810
M164_0669	611777	612529	753	+	GalU	arCOG00665	COG1210M	238619130	YP_002913955.1	M	Cell wall/membrane/envelope biogenesis	CELLULAR PROCESSES AND SIGNALING	1	UDP-glucose pyrophosphorylase	nucleotidyltransferase		-1.97842	0.0828868	0.215523	6	SSO0813	UDP-glucose pyrophosphorylase					SiH_0476	SiL_1994	SiRe_2019	YG5714_0572	YN1551_RS11300	ST2352	Msed_1811
M164_0670	612620	612916	297	-	-	arCOG01055	COG3432K	238619131	YP_002913956.1	K	Transcription	INFORMATION STORAGE AND PROCESSING	6	Transcriptional regulator, contains HTH domain	hypothetical protein		-4.10288	0.0250626	0.0859521	2				Saci_1793	Predicted transcriptional regulator		SiH_0477	SiL_0255	SiRe_0264	YG5714_0266	YN1551_RS11305	ST0658	Msed_1258
M164_0671	613230	614228	999	-	RfaG	arCOG01409	COG0438M	238619132	YP_002913957.1	M	Cell wall/membrane/envelope biogenesis	CELLULAR PROCESSES AND SIGNALING	1	Glycosyltransferase	glycosyltransferase		-6.97759	0.000338409	0.00223522	3							SiH_0478	SiL_0833			YN1551_RS11310
M164_0672	615449	616372	924	+	-	arCOG00894	COG0463M	238619133	YP_002913958.1	M	Cell wall/membrane/envelope biogenesis	CELLULAR PROCESSES AND SIGNALING	1	Glycosyl transferase family 2	family 2 glycosyl transferase		-4.1898	0.00478974	0.0216067	3							SiH_0479	SiL_0802	SiRe_0787	YG5714_0715	YN1551_RS11315	ST2337	Msed_1816
M164_0673	616560	617621	1062	-	-	arCOG07726	-	238619134	YP_002913959.1	S	Function unknown	POORLY CHARACTERIZED	2	Uncharacterized protein	hypothetical protein		-3.80695	0.00557407	0.0246016	4							SiH_0480			YG5714_0626	YN1551_RS11320		Msed_1077
M164_0674	617893	619017	1125	+	-	arCOG08417	-	238619135	YP_002913960.1	S	Function unknown	POORLY CHARACTERIZED	1	LamG-like jellyroll fold domain	hypothetical protein		-1.78247	0.0772844	0.206573	20							SiH_0481				YN1551_RS11325
M164_0675	619538	620296	759	+	-	arCOG08329	-	238619136	YP_002913961.1	S	Function unknown	POORLY CHARACTERIZED	1	Uncharacterized protein	hypothetical protein		-2.46501	0.0391616	0.123164	3				Saci_1794	Uncharacterized conserved protein		SiH_0482				YN1551_RS11330		Msed_1266
M164_0676	620346	621413	1068	+	LepB	arCOG01740	-	238619137	YP_002913962.1	U	Intracellular trafficking, secretion, and vesicular transport	CELLULAR PROCESSES AND SIGNALING	1	Signal peptidase I	membrane protein		-3.0873	0.0174973	0.0646542	11				Saci_1795	Signal peptidase I		SiH_0483					ST1554	Msed_1261
M164_0677	621410	621814	405	+	-	arCOG13101	-	238619138	YP_002913963.1	S	Function unknown	POORLY CHARACTERIZED	1	Uncharacterized protein	hypothetical protein		-5.33267	0.00375198	0.0174116	3							SiH_0484
M164_0678	621820	622707	888	+	-	arCOG04474	-	238619139	YP_002913964.1	S	Function unknown	POORLY CHARACTERIZED	1	Uncharacterized membrane protein	hypothetical protein		-4.61523	0.0208917	0.0743164	3				Saci_1796	Uncharacterized conserved protein		SiH_0485				YN1551_RS11355	ST1557	Msed_1259
M164_0679	623578	623880	303	+	-	arCOG01055	COG3432K	238619140	YP_002913965.1	K	Transcription	INFORMATION STORAGE AND PROCESSING	6	Transcriptional regulator, contains HTH domain	hypothetical protein		-2.85094	0.0792638	0.209983	5							SiH_0486	SiL_0255	SiRe_0264	YG5714_0570	YN1551_RS11360	ST0766	Msed_1258
M164_0680	623905	624528	624	+	-	arCOG08328	-	238619141	YP_002913966.1	S	Function unknown	POORLY CHARACTERIZED	1	Uncharacterized membrane protein	hypothetical protein		-4.38013	0.0102788	0.041817	2				Saci_1797	Uncharacterized conserved protein		SiH_0487				YN1551_RS11365		Msed_1262
M164_0681	625122	625799	678	-	-	arCOG08423	-	238619142	YP_002913967.1	S	Function unknown	POORLY CHARACTERIZED	1	Uncharacterized protein	hypothetical protein		-5.51249	0.0016841	0.00910498	5							SiH_0488	SiL_0912			YN1551_RS11370
M164_0682	626281	627042	762	-	-	arCOG08424	-	238619143	YP_002913968.1	S	Function unknown	POORLY CHARACTERIZED	1	Uncharacterized protein	hypothetical protein		-6.67199	0.00297765	0.0144096	1							SiH_0489				YN1551_RS11375	ST1553
M164_0683	628585	629898	1314	-	AceA	arCOG00583	COG2224C	238619144	YP_002913969.1	C	Energy production and conversion	METABOLISM	1	Isocitrate lyase	isocitrate lyase		2.05933	0.0614684	0.172639	20	SSO1333	Isocitrate lyase	Isocitrate lyase	Saci_2191	Isocitrate lyase	Isocitrate lyase	SiH_0491	SiL_0911	SiRe_0742	YG5714_0575	YN1551_RS11380	ST1808	Msed_0279
M164_0684	630355	632835	2481	-	AceB	arCOG05498	COG2225C	238619145	YP_002913970.1	C	Energy production and conversion	METABOLISM	1	Malate synthase	malate synthase		2.37161	0.0135357	0.0527116	35	SSO1334	Malate synthase	Malat synthase	Saci_2190	Malate synthase	Malate synthase	SiH_0492	SiL_0910	SiRe_0741	YG5714_0576	YN1551_RS11385		Msed_1042
M164_0686	633552	634841	1290	+	-	arCOG02691	COG2211G	238619146	YP_002913971.1	G	Carbohydrate transport and metabolism	METABOLISM	5	MFS family permease	major facilitator superfamily protein		0.0516812	0.825609	0.899521	15	SSO1338	permease of the major facilitator superfamily					SiH_0495	SiL_0908	SiRe_0740	YG5714_0583	YN1551_RS11400	ST2576	Msed_0457
M164_0687	634848	636482	1635	-	Acs	arCOG04201	COG0365I	238619147	YP_002913972.1	I	Lipid transport and metabolism	METABOLISM	4	Acyl-coenzyme A synthetase/AMP-(fatty) acid ligase	AMP-dependent synthetase and ligase		1.3667	0.15416	0.33533	14	SSO1342	Acyl-coenzyme A synthetase/AMP-(fatty) acid ligase					SiH_0496	SiL_0907	SiRe_0739	YG5714_0584	YN1551_RS11405	ST2575	Msed_0406
M164_0688	636583	637698	1116	+	Mct/CaiB	arCOG02304	COG1804C	238619148	YP_002913973.1	C	Energy production and conversion	METABOLISM	2	Succinyl-CoA:mesaconate CoA-transferase or predicted acyl-CoA transferase/carnitine dehydratase or	L-carnitine dehydratase/bile acid-inducible protein F		0.902862	0.598582	0.751336	18	SSO1343	Succinyl-CoA:mesaconate CoA-transferase or predicted acyl-CoA transferase/carnitine dehydratase or					SiH_0497	SiL_0906	SiRe_0738	YG5714_0585	YN1551_RS11410	ST2574
M164_0689	638325	638498	174	-	-	arCOG08540	-	238619149	YP_002913974.1	S	Function unknown	POORLY CHARACTERIZED	8	Uncharacterized protein	hypothetical protein		3.42901	0.934126	0.967223	17							SiH_0425		SiRe_0505	YG5714_1022	YN1551_RS13430	STS125	Msed_1110
M164_0690	638697	639023	327	-	{NirD}	arCOG02852	COG2146PR	238619150	YP_002913975.1	P	Inorganic ion transport and metabolism	METABOLISM	2	Ferredoxin subunit of nitrite reductase or ring-hydroxylating dioxygenase	Rieske (2Fe-2S) domain-containing protein		0.477693	0.639415	0.779176	12	SSO2080	Ferredoxin subunit of nitrite reductase or ring-hydroxylating dioxygenase		Saci_1822	Ferredoxin subunit of nitrite reductase or ring-hydroxylating dioxygenase		SiH_0607	SiL_0491	SiRe_0454	YG5714_0964	YN1551_RS11415	ST1021	Msed_1263
M164_0691	639078	639644	567	-	-	arCOG01093	COG2406R	238619151	YP_002913976.1	R	General function prediction only	POORLY CHARACTERIZED	1	Protein distantly related to bacterial ferritins	DNA protection protein DPS		1.3504	0.640873	0.779805	19	SSO2079	Protein distantly related to bacterial ferritins		Saci_1821	Protein distantly related to bacterial ferritins		SiH_0608	SiL_0492	SiRe_0453		YN1551_RS11420		Msed_1264
M164_0692	640026	641147	1122	+	MntH	arCOG04531	COG1914P	238619152	YP_002913977.1	P	Inorganic ion transport and metabolism	METABOLISM	2	Mn2+ and Fe2+ transporter of the NRAMP family	natural resistance-associated macrophage protein		0.0830349	0.972962	0.987804	19	SSO2078	Mn2+ and Fe2+ transporter of the NRAMP family		Saci_1820	Mn2+ and Fe2+ transporter of the NRAMP family		SiH_0609	SiL_0493	SiRe_0452	YG5714_2502	YN1551_RS11425	ST1901	Msed_1265
M164_0693	641763	642860	1098	-	-	arCOG00130	-	238619153	YP_002913978.1	G	Carbohydrate transport and metabolism	METABOLISM	10	MFS family permease	major facilitator superfamily protein		-0.244252	0.61613	0.760594	19	SSO2074	permease of the major facilitator superfamily					SiH_0610	SiL_0943	SiRe_0937	YG5714_1059	YN1551_RS11440	ST1631
M164_0695	643930	644673	744	+	-	arCOG00517	COG0491R	238619155	YP_002913980.1	R	General function prediction only	POORLY CHARACTERIZED	1	Rhodanese Homology Domain fused to Zn-dependent hydrolase of beta-lactamase superfamily	beta-lactamase domain-containing protein		1.36419	0.343407	0.551148	21	SSO2072	Rhodanese Homology Domain fused to Zn-dependent hydrolase of glyoxylase family					SiH_0612	SiL_0758	SiRe_0726	YG5714_0593	YN1551_RS11450	ST1629	Msed_0369
M164_0696	645016	645477	462	+	Bcp	arCOG00310	COG1225O	238619156	YP_002913981.1	O	Posttranslational modification, protein turnover, chaperones	CELLULAR PROCESSES AND SIGNALING	3	Peroxiredoxin	alkyl hydroperoxide reductase		1.46641	0.446258	0.63606	20	SSO2071	Peroxiredoxin	Peroxiredoxin (BCP-1)	Saci_2227	Peroxiredoxin		SiH_0613	SiL_0757	SiRe_0725	YG5714_0594	YN1551_RS11455	ST0721	Msed_1314
M164_0697	645470	647293	1824	-	Acs	arCOG01529	COG0365I	238619157	YP_002913982.1	I	Lipid transport and metabolism	METABOLISM	6	Acyl-coenzyme A synthetase/AMP-(fatty) acid ligase	AMP-dependent synthetase and ligase		2.11371	0.101209	0.249964	16	SSO2070	Acyl-coenzyme A synthetase/AMP-(fatty) acid ligase		Saci_2298	Acyl-coenzyme A synthetase/AMP-(fatty) acid ligase		SiH_0614	SiL_0756	SiRe_0724	YG5714_0595	YN1551_RS11460	ST1796	Msed_0267
M164_0698	647283	647867	585	-	PorG	arCOG01602	COG1014C	238619158	YP_002913983.1	C	Energy production and conversion	METABOLISM	1	Pyruvate:ferredoxin oxidoreductase or related 2-oxoacid:ferredoxin oxidoreductase, gamma subunit	indolepyruvate oxidoreductase subunit beta		0.876692	0.818672	0.897777	11	SSO2069	Pyruvate:ferredoxin oxidoreductase or related 2-oxoacid:ferredoxin oxidoreductase, gamma subunit		Saci_2228	Pyruvate:ferredoxin oxidoreductase or related 2-oxoacid:ferredoxin oxidoreductase, gamma subunit		SiH_0615	SiL_0755	SiRe_0723	YG5714_0596	YN1551_RS11465	ST0734	Msed_1596
M164_0699	647855	649693	1839	-	-	arCOG01609	COG4231C	238619159	YP_002913984.1	C	Energy production and conversion	METABOLISM	1	Indolepyruvate ferredoxin oxidoreductase, alpha and beta subunit	thiamine pyrophosphate TPP-binding domain-containing protein		2.41531	0.00948141	0.0388857	21	SSO2067	Indolepyruvate ferredoxin oxidoreductase, alpha and beta subunit		Saci_2229	Indolepyruvate ferredoxin oxidoreductase, alpha and beta subunit		SiH_0616	SiL_0754	SiRe_0722	YG5714_0597	YN1551_RS11470	ST0732	Msed_1597
M164_0700	650024	650206	183	+	-	arCOG08425	-	238619160	YP_002913985.1	S	Function unknown	POORLY CHARACTERIZED	1	Uncharacterized protein	hypothetical protein		-0.4593	0.30045	0.507553	6									SiRe_0721	YG5714_0598
M164_0701	650483	650638	156	+	-	arCOG08540	-	238619161	YP_002913986.1	S	Function unknown	POORLY CHARACTERIZED	8	Uncharacterized protein	hypothetical protein		3.97253	0.851994	0.915709	14							SiH_0425		SiRe_0505	YG5714_1022	YN1551_RS13980	STS125	Msed_1110
M164_0702	650960	651169	210	+	-	arCOG08426	-	238619162	YP_002913987.1	S	Function unknown	POORLY CHARACTERIZED	1	Uncharacterized protein	hypothetical protein		1.1037	0.75914	0.857481	5	SSO2066	Uncharacterized conserved protein					SiH_0618	SiL_0753		YG5714_1020
M164_0703	651156	651590	435	-	-	arCOG01288	COG1545R	238619163	YP_002913988.1	R	General function prediction only	POORLY CHARACTERIZED	1	OB-fold domain and Zn-ribbon containing protein, possible acyl-CoA-binding protein	hypothetical protein		0.986294	0.874965	0.930278	6	SSO2064	Predicted nucleic-acid-binding protein containing a Zn-ribbon		Saci_2230	Predicted nucleic-acid-binding protein containing a Zn-ribbon		SiH_0619	SiL_0752	SiRe_0716	YG5714_1019	YN1551_RS09070	ST1797	Msed_0268
M164_0704	651591	652088	498	-	-	arCOG01287	COG1545R	238619164	YP_002913989.1	R	General function prediction only	POORLY CHARACTERIZED	1	OB-fold domain and Zn-ribbon containing protein, possible acyl-CoA-binding protein	hypothetical protein		2.65638	0.0191808	0.0695373	18	SSO2063	Predicted nucleic-acid-binding protein containing a Zn-ribbon		Saci_2231	Predicted nucleic-acid-binding protein containing a Zn-ribbon		SiH_0620	SiL_0751	SiRe_0715	YG5714_1018	YN1551_RS09075	ST1798	Msed_0269
M164_0705	652100	653278	1179	-	PaaJ	arCOG01280	COG0183I	238619165	YP_002913990.1	I	Lipid transport and metabolism	METABOLISM	1	Acetyl-CoA acetyltransferase	acetyl-CoA acetyltransferase		3.67141	1.82e-05	0.000245127	26	SSO2062	Acetyl-CoA acetyltransferase		Saci_2232	Acetyl-CoA acetyltransferase		SiH_0621	SiL_0750	SiRe_0714	YG5714_1017	YN1551_RS09080	ST1799	Msed_0270
M164_0706	653275	654408	1134	-	PaaJ	arCOG01279	COG0183I	238619166	YP_002913991.1	I	Lipid transport and metabolism	METABOLISM	1	Acetyl-CoA acetyltransferase	acetyl-CoA acetyltransferase		2.12507	0.305138	0.512145	11	SSO2061	Acetyl-CoA acetyltransferase		Saci_2233	Acetyl-CoA acetyltransferase		SiH_0622	SiL_0749	SiRe_0713	YG5714_1016	YN1551_RS09085	ST1800	Msed_0271
M164_0707	654484	655599	1116	-	CaiA	arCOG01707	COG1960I	238619167	YP_002913992.1	I	Lipid transport and metabolism	METABOLISM	8	Acyl-CoA dehydrogenase	acyl-CoA dehydrogenase		2.4467	0.00858702	0.0356961	19	SSO2060	Acyl-CoA dehydrogenase		Saci_2234	Acyl-CoA dehydrogenase		SiH_0623	SiL_0748	SiRe_0712	YG5714_1015	YN1551_RS09090	ST1802	Msed_0272
M164_0708	655700	657568	1869	+	Acs	arCOG01529	COG0365I	238619168	YP_002913993.1	I	Lipid transport and metabolism	METABOLISM	6	Acyl-coenzyme A synthetase/AMP-(fatty) acid ligase	AMP-dependent synthetase and ligase		2.81478	0.00797346	0.0334862	28	SSO2059	Acyl-coenzyme A synthetase/AMP-(fatty) acid ligase		Saci_2235	Acyl-coenzyme A synthetase/AMP-(fatty) acid ligase		SiH_0624	SiL_0747	SiRe_0711	YG5714_1014	YN1551_RS09095	ST1803	Msed_1353
M164_0709	657560	658192	633	-	-	arCOG02272	COG3413R	238619169	YP_002913994.1	K	Transcription	INFORMATION STORAGE AND PROCESSING	7	Transcriptional regulator, contains HTH domain	bacterio-opsin activator HTH domain-containing protein		1.30302	0.481314	0.662064	14	SSO2058	Predicted transcriptional regulator, c-terminal HTH-like domain		Saci_2296	Predicted transcriptional regulator, C-terminal HTH-like domain		SiH_0625	SiL_0746	SiRe_0710	YG5714_1013	YN1551_RS09100	ST0722	Msed_1773
M164_0710	658324	659802	1479	+	-	arCOG02687	COG2814G	238619170	YP_002913995.1	G	Carbohydrate transport and metabolism	METABOLISM	4	MFS family permease	major facilitator superfamily protein		1.29786	0.142844	0.318011	22	SSO2057	permease of the major facilitator superfamily		Saci_1782	Permease of the major facilitator superfamily		SiH_0626	SiL_0745	SiRe_0709	YG5714_1012	YN1551_RS09105	ST0713	Msed_0993
M164_0711	659858	660325	468	+	RutF	arCOG02017	COG1853R	238619171	YP_002913996.1	C	Energy production and conversion	METABOLISM	1	NADH-FMN oxidoreductase RutF, flavin reductase (DIM6/NTAB) family	flavin reductase domain-containing protein FMN-binding		1.72001	0.23268	0.432401	18	SSO2055	Conserved protein/domain typically associated with flavoprotein oxygenase, DIM6/NTAB family		Saci_2240	Conserved protein/domain typically associated with flavoprotein oxygenase, DIM6/NTAB family		SiH_0627	SiL_0744	SiRe_0708	YG5714_1011	YN1551_RS09110	ST0723	Msed_0994
M164_0712	660381	661328	948	+	GloA	arCOG06037	COG2514R	238619172	YP_002913997.1	E	Amino acid transport and metabolism	METABOLISM	2	Catechol 2,3-dioxygenase or other lactoylglutathione lyase family enzyme	3,4-dihydroxyphenylacetate 2,3-dioxygenase		2.17514	0.0722673	0.194985	26	SSO2054	Catechol 2,3-dioxygenase or other lactoylglutathione lyase family enzyme		Saci_2295	Catechol 2,3-dioxygenase or other lactoylglutathione lyase family enzyme		SiH_0628	SiL_0743	SiRe_0707	YG5714_1010	YN1551_RS09115	ST0724	Msed_1775
M164_0713	661325	662800	1476	+	-	arCOG02143	COG2368Q	238619173	YP_002913998.1	Q	Secondary metabolites biosynthesis, transport and catabolism	METABOLISM	3	Aromatic ring hydroxylase	4-hydroxyphenylacetate 3-hydroxylase		2.77341	0.00117748	0.00672173	23	SSO2053	Aromatic ring hydroxylase		Saci_2294	Aromatic ring hydroxylase		SiH_0629	SiL_0742	SiRe_0706	YG5714_1009	YN1551_RS09120	ST0726	Msed_0996
M164_0714	662852	663625	774	+	-	arCOG01730	COG3384S	238619174	YP_002913999.1	Q	Secondary metabolites biosynthesis, transport and catabolism	METABOLISM	1	Aromatic ring-opening dioxygenase, catalytic LigB subunit related enzyme	extradiol ring-cleavage dioxygenase class III protein subunit B		1.46596	0.337217	0.545551	20	SSO2052	Aromatic ring-opening dioxygenase, catalytic LigB subunit related enzyme		Saci_2241	Aromatic ring-opening dioxygenase, catalytic LigB subunit related enzyme		SiH_0630	SiL_0741	SiRe_0705	YG5714_1008	YN1551_RS09125	ST0771	Msed_0449
M164_0715	663694	663921	228	+	RPB9	arCOG00579	COG1594K	238619175	YP_002914000.1	K	Transcription	INFORMATION STORAGE AND PROCESSING	2	DNA-directed RNA polymerase, subunit M/Transcription elongation factor TFIIS	DNA-directed RNA polymerase, subunit M (RpoM-2)		0.650698	0.548546	0.715059	11	SSO9221	DNA-directed RNA polymerase, subunit M/Transcription elongation factor TFIIS					SiH_0631	SiL_0740	SiRe_0704
M164_0716	663918	664325	408	-	-	arCOG06046	COG5592S	238619176	YP_002914001.1	S	Function unknown	POORLY CHARACTERIZED	1	Hemerythrin HHE cation binding domain containing protein	hemerythrin hhE cation binding domain-containing protein		-2.24086	0.0851671	0.220233	4	SSO2049	Hemerythrin HHE cation binding domain containing protein		Saci_1752	Hemerythrin HHE cation binding domain containing protein		SiH_0632	SiL_0739	SiRe_0703	YG5714_1007	YN1551_RS09130	ST1595	Msed_1239
M164_0717	664390	664884	495	+	-	arCOG08427	-	238619177	YP_002914002.1	S	Function unknown	POORLY CHARACTERIZED	1	Uncharacterized membrane protein	hypothetical protein		-0.366756	0.413261	0.613542	15	SSO2050	Uncharacterized conserved protein					SiH_0633	SiL_0738	SiRe_0702	YG5714_1006	YN1551_RS09135
M164_0718	664894	665244	351	-	-	arCOG08428	-	238619178	YP_002914003.1	S	Function unknown	POORLY CHARACTERIZED	1	Uncharacterized protein	hypothetical protein		-0.920781	0.244497	0.447144	5	SSO2048	Uncharacterized conserved protein					SiH_0634	SiL_0737	SiRe_0701	YG5714_1005	YN1551_RS09140
M164_0719	665498	666541	1044	+	-	arCOG03902	COG3385L	238619179	YP_002914004.1	X	Mobilome: prophages, transposons	CELLULAR PROCESSES AND SIGNALING	2	IS4 transposase	transposase IS4 family protein		2.927	0.00569103	0.0250092	17	SSO3027	Transposase					SiH_0494		SiRe_0488	YG5714_2685	YN1551_RS15430	ST1942
M164_0720	666950	667138	189	+	-	arCOG08540	-	238619180	YP_002914005.1	S	Function unknown	POORLY CHARACTERIZED	8	Uncharacterized protein	hypothetical protein		3.44342	0.86109	0.920986	15							SiH_0425		SiRe_0505	YG5714_0200	YN1551_RS13980	STS125	Msed_1110
M164_0721	667263	667499	237	+	AbrB	arCOG08216	-	238619181	YP_002914006.1	V	Defense mechanisms	CELLULAR PROCESSES AND SIGNALING	1	AbrB family transcriptional regulator, antitoxin component of toxin-antitoxin system	hypothetical protein		-1.41948	0.190256	0.383462	2							SiH_0635	SiL_0735	SiRe_0699	YG5714_1004	YN1551_RS09145
M164_0722	667496	667915	420	+	-	arCOG00713	COG1848R	238619182	YP_002914007.1	V	Defense mechanisms	CELLULAR PROCESSES AND SIGNALING	3	PIN domain containing protein	PilT protein domain-containing protein		1.07935	0.97962	0.990296	12							SiH_0636	SiL_0734	SiRe_0698
M164_0723	668300	668449	150	+	-	arCOG09870	-	238619183	YP_002914008.1	X	Mobilome: prophages, transposons	CELLULAR PROCESSES AND SIGNALING	1	Transposon ISC1395 related ORF	hypothetical protein		-3.30675	0.0370112	0.117483	1							SiH_0882		SiRe_0919	YG5714_1680	YN1551_RS05950
M164_0724	668838	670256	1419	+	-	arCOG00144	COG2814G	238619184	YP_002914009.1	G	Carbohydrate transport and metabolism	METABOLISM	5	MFS family permease	major facilitator superfamily protein		0.669997	0.597521	0.750839	14	SSO2047	permease of the major facilitator superfamily		Saci_1182	Permease of the major facilitator superfamily		SiH_0637	SiL_0733	SiRe_0697	YG5714_1003	YN1551_RS09150	ST1006	Msed_1095
M164_0725	670374	670676	303	+	-	arCOG08429	-	238619185	YP_002914010.1	S	Function unknown	POORLY CHARACTERIZED	1	Uncharacterized protein	hypothetical protein		-0.0684697	0.418471	0.617877	11	SSO2046	Uncharacterized conserved protein					SiH_0638	SiL_0732	SiRe_0696	YG5714_1002	YN1551_RS09155
M164_0726	671057	671488	432	+	Doc	arCOG06831	COG3654R	238619186	YP_002914011.1	V	Defense mechanisms	CELLULAR PROCESSES AND SIGNALING	1	Prophage maintenance system killer protein	death-on-curing family protein		-1.07613	0.215486	0.41334	9							SiH_0639	SiL_0731	SiRe_0695		YN1551_RS04340	ST1146
M164_0727	671475	671660	186	-	-	arCOG10132	-	238619187	YP_002914012.1	S	Function unknown	POORLY CHARACTERIZED	1	Uncharacterized protein	hypothetical protein		-8.18887	0.000248152	0.00174056	0							SiH_0640	SiL_0730	SiRe_0694	YG5714_1664	YN1551_RS04345
M164_0728	672074	674704	2631	-	-	arCOG03672	-	238619188	YP_002914013.1	E	Amino acid transport and metabolism	METABOLISM	2	Thermopsin-like protease	Thermopsin		-0.0706255	0.97354	0.987804	22				Saci_1714	Thermopsin-like protease	Thermopsin	SiH_0641	SiL_0729	SiRe_0691	YG5714_1001	YN1551_RS09160	ST2626	Msed_1018
M164_0729	674986	676245	1260	-	GdhA	arCOG01352	COG0334E	238619189	YP_002914014.1	E	Amino acid transport and metabolism	METABOLISM	2	Glutamate dehydrogenase/leucine dehydrogenase	Glu/Leu/Phe/Val dehydrogenase		2.17177	0.0183291	0.067035	31	SSO2044	Glutamate dehydrogenase/leucine dehydrogenase		Saci_0155	Glutamate dehydrogenase/leucine dehydrogenase		SiH_0642	SiL_0727	SiRe_0689	YG5714_0997	YN1551_RS09165	ST2241	Msed_2074
M164_0730	676556	678406	1851	-	PotE	arCOG00009	COG0531E	238619190	YP_002914015.1	E	Amino acid transport and metabolism	METABOLISM	2	Amino acid transporter	amino acid permease		0.616071	0.454593	0.642223	23	SSO2043	Amino acid transporter					SiH_0643	SiL_0726	SiRe_0688	YG5714_0996	YN1551_RS08360	ST2476	Msed_1455
M164_0731	678802	680280	1479	+	FUI1	arCOG03448	COG1953FH	238619191	YP_002914016.1	F	Nucleotide transport and metabolism	METABOLISM	1	Cytosine/uracil/thiamine/allantoin permease	cytosine/purines uracil thiamine allantoin permease		0.581898	0.998134	0.999182	12	SSO2042	Cytosine/uracil/thiamine/allantoin permease					SiH_0644	SiL_0725	SiRe_0687	YG5714_0995	YN1551_RS09175	ST1564
M164_0732	680285	681781	1497	-	Acs	arCOG04201	COG0365I	238619192	YP_002914017.1	I	Lipid transport and metabolism	METABOLISM	4	Acyl-coenzyme A synthetase/AMP-(fatty) acid ligase	AMP-dependent synthetase and ligase		1.43605	0.210188	0.407552	20	SSO2041	Acyl-coenzyme A synthetase/AMP-(fatty) acid ligase					SiH_0646	SiL_0724	SiRe_0686	YG5714_0994	YN1551_RS09180	ST1190	Msed_0406
M164_0733	681828	683054	1227	-	HutI	arCOG00696	COG1228Q	238619193	YP_002914018.1	Q	Secondary metabolites biosynthesis, transport and catabolism	METABOLISM	3	Imidazolonepropionase or related amidohydrolase	amidohydrolase		2.65622	0.00522986	0.0232587	24	SSO2040	Imidazolonepropionase or related amidohydrolase		Saci_1836	Imidazolonepropionase or related amidohydrolase		SiH_0647	SiL_0723	SiRe_0685	YG5714_0993	YN1551_RS09185	ST1580	Msed_1219
M164_0734	683064	684347	1284	-	-	arCOG02691	COG2211G	238619194	YP_002914019.1	G	Carbohydrate transport and metabolism	METABOLISM	5	MFS family permease	major facilitator superfamily protein		0.397334	0.987688	0.993244	10	SSO2039	permease of the major facilitator superfamily		Saci_1835	Permease of the major facilitator superfamily		SiH_0648	SiL_0722	SiRe_0684	YG5714_0992	YN1551_RS09190	ST2576	Msed_1055
M164_0735	684694	685566	873	+	-	arCOG07202	-	238619195	YP_002914020.1	R	General function prediction only	POORLY CHARACTERIZED	1	Membrane-bound metal-dependent hydrolase YbcI, DUF457 family	membrane-bound metal-dependent hydrolase		0.784976	0.821608	0.898065	16	SSO2038	Predicted membrane-bound metal-dependent hydrolase, DUF457		Saci_1055	Predicted membrane-bound metal-dependent hydrolase, DUF457		SiH_0649	SiL_0721	SiRe_0683	YG5714_0991	YN1551_RS09205		Msed_1655
M164_0736	685569	687233	1665	-	-	arCOG03670	-	238619196	YP_002914021.1	E	Amino acid transport and metabolism	METABOLISM	1	Thermopsin-like protease	Thermopsin		1.04351	0.216779	0.414707	26	SSO2037	Thermopsin-like protease		Saci_1534	Thermopsin-like protease		SiH_0650	SiL_0720	SiRe_0682	YG5714_0990	YN1551_RS09210	ST0894	Msed_1230
M164_0737	687271	688353	1083	-	SrmB	arCOG00558	COG0513LKJ	238619197	YP_002914022.1	L	Replication, recombination and repair	INFORMATION STORAGE AND PROCESSING	1	Superfamily II DNA and RNA helicase	DEAD/DEAH box helicase		0.886766	0.76527	0.861681	13	SSO2036	Superfamily II DNA and RNA helicase		Saci_1090	Superfamily II DNA and RNA helicase		SiH_0651	SiL_0719	SiRe_0681	YG5714_0989	YN1551_RS09215	ST2459	Msed_1494
M164_0738	688421	689581	1161	+	-	arCOG03660	-	238619198	YP_002914023.1	G	Carbohydrate transport and metabolism	METABOLISM	1	MFS family permease	major facilitator superfamily protein		0.574705	0.68327	0.808645	13	SSO2035	permease of the major facilitator superfamily		Saci_0725	Permease of the major facilitator superfamily		SiH_0652	SiL_0718	SiRe_0680	YG5714_0988	YN1551_RS09220	ST1643	Msed_0258
M164_0739	689556	690134	579	+	-	arCOG07264	-	238619199	YP_002914024.1	S	Function unknown	POORLY CHARACTERIZED	2	Predicted membrane protein with C-terminal Zn ribbon domain	hypothetical protein		-0.609607	0.360368	0.566915	8	SSO2032	Predicted membrane protein with C-terminal Zn ribbon domain					SiH_0653	SiL_0717	SiRe_0679	YG5714_0987	YN1551_RS09230	ST2608	Msed_0341
M164_0740	690639	691604	966	-	EcfT	arCOG02250	COG0619P	238619200	YP_002914025.1	H	Coenzyme transport and metabolism	METABOLISM	1	Energy-coupling factor transporter transmembrane protein EcfT	cobalt transport protein		1.68814	0.0413533	0.127603	21	SSO2031	ABC-type cobalt transport system, permease component CbiQ or related transporter		Saci_1809	ABC-type cobalt transport system, permease component CbiQ or related transporter		SiH_0655	SiL_0715	SiRe_0676	YG5714_0986	YN1551_RS09235	ST1135	Msed_1034
M164_0741	691588	693180	1593	-	EcfA2	arCOG00188	COG1123R	238619201	YP_002914026.1	P	Inorganic ion transport and metabolism	METABOLISM	2	Energy-coupling factor transporter ATP-binding protein EcfA2	ABC transporter		2.34721	0.00607136	0.0263492	20	SSO2030	ABC-type cobalt transport system, ATPase component		Saci_1810	ABC-type cobalt transport system, ATPase component		SiH_0656	SiL_0714	SiRe_0675	YG5714_0985	YN1551_RS09240	ST1136	Msed_1033
M164_0742	693177	693902	726	-	-	arCOG06009	-	238619202	YP_002914027.1	R	General function prediction only	POORLY CHARACTERIZED	1	Predicted permease	hypothetical protein		1.57112	0.161965	0.346069	23	SSO1894	Predicted permease		Saci_1811	Predicted permease		SiH_0657	SiL_0713	SiRe_0674	YG5714_0984	YN1551_RS09245	ST1137	Msed_1032
M164_0743	693992	694630	639	-	-	arCOG02291	COG1011R	238619203	YP_002914028.1	R	General function prediction only	POORLY CHARACTERIZED	4	HAD superfamily hydrolase	HAD-superfamily hydrolase, subfamily IA, variant1		0.286595	0.704836	0.823061	11	SSO2028	HAD superfamily hydrolase		Saci_0239	HAD superfamily hydrolase		SiH_0658	SiL_0712	SiRe_0673	YG5714_0983	YN1551_RS09250	ST2620	Msed_0732
M164_0744	694711	695280	570	+	-	arCOG02703	COG2226H	238619204	YP_002914029.1	Q	Secondary metabolites biosynthesis, transport and catabolism	METABOLISM	1	SAM-dependent methyltransferase	type 11 methyltransferase		1.40995	0.462737	0.648104	23	SSO2027	SAM-dependent methyltransferase		Saci_1768	SAM-dependent methyltransferase		SiH_0659	SiL_0711	SiRe_0672	YG5714_0982	YN1551_RS09255	ST0182	Msed_1003
M164_0745	695374	695904	531	-	-	arCOG05320	-	238619205	YP_002914030.1	R	General function prediction only	POORLY CHARACTERIZED	3	Predicted membrane-bound metal-dependent hydrolase	hypothetical protein		1.54908	0.584121	0.740992	13	SSO2026	Predicted membrane-bound metal-dependent hydrolase		Saci_0222	Predicted membrane-bound metal-dependent hydrolase		SiH_0660	SiL_0897	SiRe_0799	YG5714_0981	YN1551_RS09260	ST1311	Msed_2197
M164_0746	695901	696119	219	-	-	arCOG09871	-	238619206	YP_002914031.1	S	Function unknown	POORLY CHARACTERIZED	1	SWIM Zn-finger	zinc finger SWIM domain-containing protein		0.332355	0.419403	0.618173	10							SiH_0661	SiL_0709	SiRe_0670		YN1551_RS09265
M164_0747	696677	696871	195	+	-	arCOG05888	-	238619208	YP_002914033.1	L	Replication, recombination and repair	INFORMATION STORAGE AND PROCESSING	2	Chromosomal protein Sac7d/Sso7d	DNA-binding 7 kDa protein		0.490397	0.480922	0.662064	8	SSO9535	Chromosomal protein Sac7d					SiH_0663	SiL_0707	SiRe_0668	YG5714_0978	YN1551_RS09275	STS226	Msed_0579
M164_0748	697191	698492	1302	+	XerD	arCOG01247	COG4974L	238619209	YP_002914034.1	L	Replication, recombination and repair	INFORMATION STORAGE AND PROCESSING	3	Site-specific recombinase XerD	integrase family protein		-0.803346	0.149368	0.326601	8				Saci_0637	Site-specific recombinase XerD		SiH_1705	SiL_1467	SiRe_1247	YG5714_1607	YN1551_RS15270	ST0313	Msed_0143
M164_0749	698632	698898	267	+	-	arCOG09872	-	238619210	YP_002914035.1	K	Transcription	INFORMATION STORAGE AND PROCESSING	1	Transcriptional regulator, contains HTH domain	hypothetical protein		-3.46612	0.0372958	0.118124	3
M164_0750	698895	699125	231	-	PlrA	arCOG07309	-	238619211	YP_002914036.1	V	Defense mechanisms	CELLULAR PROCESSES AND SIGNALING	2	Plasmid regulatory DNA-binding protein	plasmid regulator		-1.01344	0.208017	0.404989	2	SSO8948	Plasmid regulatory DNA-binding protein					SiH_1574			YG5714_2047	YN1551_RS04410	STS146	Msed_2201
M164_0751	699545	700282	738	-		-	-	238619212	YP_002914037.1				34		hypothetical protein		-0.437374	0.321379	0.529834	13
M164_0752	701067	703058	1992	-	-	arCOG09873	-	238619213	YP_002914038.1	X	Mobilome: prophages, transposons	CELLULAR PROCESSES AND SIGNALING	3	RepA plasmid replication protein	hypothetical protein		0.0321395	0.913343	0.956135	21										YG5714_1621
M164_0753	703237	703401	165	-	-	arCOG08378	-	238619214	YP_002914039.1	V	Defense mechanisms	CELLULAR PROCESSES AND SIGNALING	3	CopG/RHH family DNA binding protein	CopG DNA-binding domain protein		-1.51027	0.126331	0.290439	2										YG5714_1284	YN1551_RS01020	STS110
M164_0754	703513	703776	264	-	-	arCOG09874	-	238619215	YP_002914040.1	S	Function unknown	POORLY CHARACTERIZED	1	Uncharacterized protein	hypothetical protein		-1.65149	0.143688	0.319307	4											YN1551_RS07315
M164_0755	703795	704028	234	-	-	arCOG09859	-	238619216	YP_002914041.1	S	Function unknown	POORLY CHARACTERIZED	3	Uncharacterized protein	hypothetical protein		-0.590029	0.294615	0.503638	3										YG5714_1282	YN1551_RS01015
M164_0756	704231	704407	177	+	-	arCOG07185	-	238619217	YP_002914042.1	S	Function unknown	POORLY CHARACTERIZED	3	Uncharacterized protein	hypothetical protein		-7.67433	0.000290946	0.00196715	0										YG5714_1281		STS111	Msed_2285
M164_0757	704801	710794	5994	+	-	arCOG08433	-	238619218	YP_002914043.1	S	Function unknown	POORLY CHARACTERIZED	1	Uncharacterized protein, contains DUF2326 domain	hypothetical protein		1.41304	0.122928	0.284934	21
M164_0758	711365	713029	1665	-	GltD	arCOG01292	COG1902C	238619219	YP_002914044.1	E	Amino acid transport and metabolism	METABOLISM	1	NADPH-dependent glutamate synthase beta chain or related oxidoreductase	NADH:flavin oxidoreductase		2.33911	0.0141636	0.0542275	17	SSO2025	NADH:flavin oxidoreductase, Old Yellow Enzyme family		Saci_2300	NADH:flavin oxidoreductase, Old Yellow Enzyme family		SiH_0664	SiL_0705	SiRe_0667	YG5714_0977	YN1551_RS09280	ST0090	Msed_0415
M164_0759	713147	713404	258	-	-	arCOG01401	-	238619220	YP_002914045.1	Q	Secondary metabolites biosynthesis, transport and catabolism	METABOLISM	3	SAM-dependent methyltransferase	hypothetical protein		-1.98992	0.12294	0.284934	4	SSO2024	SAM-dependent methyltransferase					SiH_0665	SiL_0841	SiRe_0666	YG5714_0976	YN1551_RS09285
M164_0760	713397	713513	117	-	-	arCOG01401	-	238619221	YP_002914046.1	Q	Secondary metabolites biosynthesis, transport and catabolism	METABOLISM	3	SAM-dependent methyltransferase	hypothetical protein		-1.26942	0.22327	0.422881	4										YG5714_0976
M164_0761	713677	713949	273	-	RfaG	arCOG08075	-	238619222	YP_002914047.1	M	Cell wall/membrane/envelope biogenesis	CELLULAR PROCESSES AND SIGNALING	1	Glycosyl transferase group 1	hypothetical protein		1.93329	0.405751	0.607246	15							SiH_0666	SiL_0916	SiRe_0913	YG5714_0975	YN1551_RS09295	ST1926
M164_0762	714003	714689	687	-	-	arCOG03639	COG0121R	238619223	YP_002914048.1	R	General function prediction only	POORLY CHARACTERIZED	2	Predicted glutamine amidotransferase	hypothetical protein		-0.126988	0.575465	0.734091	9	SSO2023	Predicted glutamine amidotransferase		Saci_1847	Predicted glutamine amidotransferase		SiH_0667	SiL_0704	SiRe_0664	YG5714_0974	YN1551_RS09300	ST1848	Msed_1080
M164_0763	714727	715527	801	-	PaaX	arCOG07233	COG3327K	238619224	YP_002914049.1	K	Transcription	INFORMATION STORAGE AND PROCESSING	2	Phenylacetic acid-responsive transcriptional repressor	PaaX family transcriptional regulator		1.42142	0.209674	0.407383	26	SSO2022	Phenylacetic acid-responsive transcriptional repressor		Saci_1775	Phenylacetic acid-responsive transcriptional repressor		SiH_0668	SiL_0703	SiRe_0662	YG5714_0973	YN1551_RS09305
M164_0764	715640	717235	1596	-	Acs	arCOG06122	COG0365I	238619225	YP_002914050.1	I	Lipid transport and metabolism	METABOLISM	1	Acyl-coenzyme A synthetase/AMP-(fatty) acid ligase	benzoate-CoA ligase family		1.4628	0.110894	0.265181	19	SSO1314	Acyl-coenzyme A synthetase/AMP-(fatty) acid ligase		Saci_1774	Acyl-coenzyme A synthetase/AMP-(fatty) acid ligase		SiH_0669	SiL_0724	SiRe_0686	YG5714_0972	YN1551_RS09310	ST0050	Msed_0406
M164_0765	717305	718009	705	-	-	arCOG04786	COG3396S	238619226	YP_002914051.1	Q	Secondary metabolites biosynthesis, transport and catabolism	METABOLISM	2	1,2-phenylacetyl-CoA epoxidase, catalytic subunit	phenylacetic acid catabolic family protein		1.64475	0.23761	0.438429	19	SSO2019	Phenylacetic acid catabolic protein		Saci_1770	Phenylacetic acid catabolic protein		SiH_0670			YG5714_0971	YN1551_RS09315
M164_0766	718111	718881	771	+	-	arCOG04786	COG3396S	238619227	YP_002914052.1	Q	Secondary metabolites biosynthesis, transport and catabolism	METABOLISM	2	1,2-phenylacetyl-CoA epoxidase, catalytic subunit	phenylacetic acid catabolic family protein		2.04399	0.0730385	0.19688	13	SSO2018	Phenylacetic acid catabolic protein		Saci_1771	Phenylacetic acid catabolic protein		SiH_0671	SiL_0702	SiRe_0663	YG5714_0970	YN1551_RS09320
M164_0767	718891	719694	804	+	CaiD	arCOG00239	COG1024I	238619228	YP_002914053.1	I	Lipid transport and metabolism	METABOLISM	4	Enoyl-CoA hydratase/carnithine racemase	Enoyl-CoA hydratase/isomerase		1.4004	0.316144	0.525681	13	SSO2017	Enoyl-CoA hydratase/carnithine racemase		Saci_1772	Enoyl-CoA hydratase/carnithine racemase		SiH_0672	SiL_0701	SiRe_0661	YG5714_0969	YN1551_RS09325	ST1516	Msed_2001
M164_0768	719809	720966	1158	+	-	arCOG03202	COG0826O	238619229	YP_002914054.1	O	Posttranslational modification, protein turnover, chaperones	CELLULAR PROCESSES AND SIGNALING	1	Collagenase family protease	peptidase U32		2.06654	0.01648	0.0613709	19	SSO2015	Collagenase family protease					SiH_0673	SiL_0700	SiRe_0660	YG5714_0968	YN1551_RS09330	ST1549	Msed_0514
M164_0769	720981	721223	243	-	TusA	arCOG02062	COG0425O	238619230	YP_002914055.1	P	Inorganic ion transport and metabolism	METABOLISM	4	TusA-related sulfurtransferase	SirA family protein		NA	0.00780446	0.0329701	0							SiH_1063	SiL_0982	SiRe_0976	YG5714_1098	YN1551_RS09335	STS203	Msed_1548
M164_0770	721530	722258	729	-	-	arCOG06025	-	238619231	YP_002914056.1	S	Function unknown	POORLY CHARACTERIZED	1	Uncharacterized membrane protein	hypothetical protein		1.02137	0.358256	0.564842	18	SSO1762	Uncharacterized conserved protein		Saci_2065	Uncharacterized conserved protein		SiH_0675	SiL_0698	SiRe_0658	YG5714_0966	YN1551_RS09340	ST0740	Msed_0858
M164_0771	722251	723297	1047	-	-	arCOG05707	-	238619232	YP_002914057.1	S	Function unknown	POORLY CHARACTERIZED	1	Uncharacterized membrane protein	hypothetical protein		1.9813	0.0621815	0.173671	23	SSO2014	Uncharacterized conserved protein		Saci_2070	Uncharacterized conserved protein		SiH_0676	SiL_0697	SiRe_0657	YG5714_0965	YN1551_RS09350	ST1592	Msed_0857
M164_0772	723345	723785	441	-	-	arCOG05367	COG5592S	238619233	YP_002914058.1	S	Function unknown	POORLY CHARACTERIZED	1	Hemerythrin HHE cation binding domain containing protein	hemerythrin hhE cation binding domain-containing protein		1.83696	0.564384	0.727417	12	SSO1764	Hemerythrin HHE cation binding domain containing protein		Saci_2067	Hemerythrin HHE cation binding domain containing protein		SiH_0677	SiL_0696	SiRe_0656	YG5714_0947	YN1551_RS09415	ST1173	Msed_1436
M164_0773	723813	724265	453	-	-	arCOG06013	-	238619234	YP_002914059.1	S	Function unknown	POORLY CHARACTERIZED	1	Uncharacterized protein	hypothetical protein		1.40667	0.711129	0.826373	16	SSO1765	Uncharacterized conserved protein		Saci_1845	Uncharacterized conserved protein		SiH_0678		SiRe_0655	YG5714_0946	YN1551_RS09420	ST1174	Msed_0957
M164_0774	724416	724730	315	+	-	arCOG04548	COG1143C	238619235	YP_002914060.1	C	Energy production and conversion	METABOLISM	2	Ferredoxin	4Fe-4S ferredoxin		0.709389	0.516551	0.691655	9							SiH_0679	SiL_2579	SiRe_0654	YG5714_2914	YN1551_RS14875	ST1175	Msed_1437
M164_0775	724783	725313	531	-	-	arCOG03778	-	238619236	YP_002914061.1	S	Function unknown	POORLY CHARACTERIZED	1	Uncharacterized membrane protein	hypothetical protein		0.29473	0.631887	0.772637	14	SSO1805	Uncharacterized conserved protein		Saci_2280	Uncharacterized conserved protein		SiH_0680	SiL_0695	SiRe_0653	YG5714_0944	YN1551_RS09425	ST2421	Msed_1014
M164_0776	725370	727352	1983	-	-	arCOG01338	COG1042C	238619237	YP_002914062.1	C	Energy production and conversion	METABOLISM	1	Acyl-CoA synthetase, ATP-grasp containing subunit	acetyl CoA synthetase		2.07712	0.0318691	0.103692	15	SSO1806	Acyl-CoA synthetase (NDP forming)					SiH_0681	SiL_0694	SiRe_0652	YG5714_0943	YN1551_RS09430	ST1537	Msed_1399
M164_0777	727464	728156	693	-	-	arCOG04349	COG3374S	238619238	YP_002914063.1	S	Function unknown	POORLY CHARACTERIZED	2	Uncharacterized membrane protein, DUF981 family	hypothetical protein		-0.675688	0.374755	0.581236	14	SSO1807	Predicted membrane protein					SiH_0683	SiL_0693	SiRe_0650	YG5714_0942	YN1551_RS09435	ST1538	Msed_1238
M164_0778	728139	729515	1377	+	PotE	arCOG03649	COG0531E	238619239	YP_002914064.1	E	Amino acid transport and metabolism	METABOLISM	1	Amino acid transporter	amino acid permease		1.1944	0.177021	0.366074	19							SiH_0682	SiL_0692	SiRe_0651	YG5714_0941	YN1551_RS09440	ST2455	Msed_0588
M164_0779	729537	730340	804	-	-	arCOG01426	-	238619240	YP_002914065.1	R	General function prediction only	POORLY CHARACTERIZED	1	RecB family nuclease with coiled-coil N-terminal domain, paREP7 family protein	DNA repair ATPase		1.09979	0.559493	0.724705	18				Saci_2135	RecB family nuclease with coiled-coil N-terminal domain, paREP7 family protein		SiH_0684	SiL_0691	SiRe_0649	YG5714_0940	YN1551_RS09445		Msed_0952
M164_0780	730465	731163	699	-	UbiE	arCOG04348	COG2226H	238619241	YP_002914066.1	H	Coenzyme transport and metabolism	METABOLISM	1	Ubiquinone/menaquinone biosynthesis C-methylase UbiE	hypothetical protein		0.63671	0.964986	0.983631	15	SSO1808	Methylase involved in ubiquinone/menaquinone biosynthesis		Saci_1900	Methylase involved in ubiquinone/menaquinone biosynthesis		SiH_0685	SiL_0690	SiRe_0648	YG5714_0939	YN1551_RS09450	ST1550	Msed_1237
M164_0781	731634	732167	534	+	-	arCOG08434	-	238619242	YP_002914067.1	S	Function unknown	POORLY CHARACTERIZED	1	Uncharacterized protein	hypothetical protein		1.17787	0.677507	0.805328	13	SSO1809	Uncharacterized conserved protein					SiH_0687	SiL_0689	SiRe_0646	YG5714_0938	YN1551_RS09455
M164_0783	733392	734582	1191	-	HutI	arCOG00696	COG1228Q	238619243	YP_002914068.1	Q	Secondary metabolites biosynthesis, transport and catabolism	METABOLISM	3	Imidazolonepropionase or related amidohydrolase	amidohydrolase		2.65656	0.0201797	0.0723234	20	SSO1811	Imidazolonepropionase or related amidohydrolase		Saci_1781	Imidazolonepropionase or related amidohydrolase		SiH_0688	SiL_0684	SiRe_0643	YG5714_0934	YN1551_RS09475	ST1580	Msed_1219
M164_0784	734921	735520	600	-	-	arCOG03002	COG4309S	238619244	YP_002914069.1	S	Function unknown	POORLY CHARACTERIZED	1	Cupin domain fused to uncharacterized domain of COG4309	cupin		2.41569	0.0377409	0.11927	18	SSO1812	Cupin domain fused to uncharacterized domain of COG4309		Saci_2068	Cupin domain fused to uncharacterized domain of COG4309		SiH_0708	SiL_0663	SiRe_0621	YG5714_0933	YN1551_RS09480	ST0999	Msed_1439
M164_0785	735770	735997	228	+	-	arCOG08435	-	238619245	YP_002914070.1	S	Function unknown	POORLY CHARACTERIZED	1	Uncharacterized protein	hypothetical protein		1.15504	0.871671	0.92987	11	SSO8979	Uncharacterized conserved protein					SiH_0707	SiL_0664	SiRe_0622	YG5714_0931	YN1551_RS09485
M164_0786	735978	736301	324	-	-	arCOG08436	-	238619246	YP_002914071.1	S	Function unknown	POORLY CHARACTERIZED	1	Uncharacterized membrane protein	hypothetical protein		1.87972	0.401335	0.604433	15	SSO1813	Uncharacterized conserved protein					SiH_0706	SiL_0665	SiRe_0623	YG5714_0930	YN1551_RS09490		Msed_0965
M164_0787	736305	737051	747	-	SoxE	arCOG03700	COG3794C	238619247	YP_002914072.1	C	Energy production and conversion	METABOLISM	3	Sulfocyanin	blue (type 1) copper domain-containing protein		0.273741	0.869193	0.927572	13	SSO1870	Sulfocyanin					SiH_0705	SiL_0666	SiRe_0624	YG5714_0929	YN1551_RS09495	ST2394	Msed_0966
M164_0788	737156	737683	528	-	-	arCOG01471	COG3945S	238619248	YP_002914073.1	R	General function prediction only	POORLY CHARACTERIZED	1	Hemerythrin HHE cation binding domain containing protein	hemerythrin hhE cation binding domain-containing protein		-1.21509	0.176071	0.364901	8	SSO1869	Hemerythrin HHE cation binding domain containing protein		Saci_2066				SiL_0667	SiRe_0626	YG5714_0928	YN1551_RS09500
M164_0789	737808	738083	276	+	-	arCOG05360	-	238619249	YP_002914074.1	S	Function unknown	POORLY CHARACTERIZED	1	Uncharacterized protein	hypothetical protein		-0.463884	0.220675	0.419078	5	SSO9092	Uncharacterized conserved protein					SiH_0704	SiL_0668	SiRe_0627				Msed_1281
M164_0790	738128	738742	615	-	-	arCOG02271	COG3413R	238619250	YP_002914075.1	K	Transcription	INFORMATION STORAGE AND PROCESSING	3	Transcriptional regulator, contains HTH domain	bacterio-opsin activator HTH domain-containing protein		1.29455	0.5493	0.715391	15	SSO1868	Predicted transcriptional regulator, c-terminal HTH-like domain		Saci_2183	Predicted transcriptional regulator, C-terminal HTH-like domain		SiH_0703	SiL_0669	SiRe_0628	YG5714_0896	YN1551_RS05635	ST1593	Msed_0856
M164_0791	738768	739106	339	-	-	arCOG06027	COG3189S	238619251	YP_002914076.1	S	Function unknown	POORLY CHARACTERIZED	1	Uncharacterized protein, DUF488 family	hypothetical protein		-0.509572	0.324878	0.533076	7	SSO1867	Uncharacterized conserved protein		Saci_2184	Uncharacterized conserved protein		SiH_0702	SiL_0670	SiRe_0629	YG5714_0895		ST1594	Msed_0871
M164_0792	739175	739405	231	-	-	arCOG11402	-	238619252	YP_002914077.1	S	Function unknown	POORLY CHARACTERIZED	1	Zn finger protein, C2H2-type	zinc finger C2H2-type domain-containing protein		0.584339	0.485703	0.664965	7							SiH_0701	SiL_0671	SiRe_0630
M164_0794	740226	740717	492	+	-	arCOG01202	COG2413R	238619253	YP_002914078.1	V	Defense mechanisms	CELLULAR PROCESSES AND SIGNALING	1	Minimal nucleotidyltransferase	DNA polymerase beta domain-containing protein region		-0.0797462	0.476952	0.65866	12	SSO2781	Minimal nucleotidyltransferase					SiH_1010	SiL_0487	SiRe_0459	YG5714_0919	YN1551_RS09545	ST1713	Msed_1044
M164_0797	741602	742024	423	+	PaaD	arCOG01845	COG2151R	238619254	YP_002914079.1	O	Posttranslational modification, protein turnover, chaperones	CELLULAR PROCESSES AND SIGNALING	3	Metal-sulfur cluster biosynthetic enzyme	hypothetical protein		0.602098	0.844877	0.9116	10	SSO1866	Predicted metal-sulfur cluster biosynthetic enzyme					SiH_1497	SiL_1409	SiRe_1406	YG5714_0917	YN1551_RS09555	ST0743	Msed_1951
M164_0798	742017	742448	432	-	UspA	arCOG02053	COG0589T	238619255	YP_002914080.1	T	Signal transduction mechanisms	CELLULAR PROCESSES AND SIGNALING	5	Nucleotide-binding protein, UspA family	UspA domain-containing protein		1.79675	0.336082	0.544587	17	SSO1865	Nucleotide-binding protein, UspA family		Saci_1640	Nucleotide-binding protein, UspA family		SiH_0699	SiL_0673	SiRe_0634	YG5714_0916	YN1551_RS09560	ST1524	Msed_2008
M164_0799	742909	743847	939	-	-	arCOG04083	COG2355E	238619256	YP_002914081.1	E	Amino acid transport and metabolism	METABOLISM	1	Zn-dependent dipeptidase, microsomal dipeptidase homolog	peptidase M19		1.02363	0.710417	0.826322	16	SSO1864	Zn-dependent dipeptidase, microsomal dipeptidase homolog		Saci_1691	Zn-dependent dipeptidase, microsomal dipeptidase homolog		SiH_0698	SiL_0674	SiRe_0635	YG5714_0915	YN1551_RS09570	ST1063	Msed_1052
M164_0800	743792	744988	1197	-	-	arCOG00132	-	238619257	YP_002914082.1	G	Carbohydrate transport and metabolism	METABOLISM	5	MFS family permease	major facilitator superfamily protein		1.34234	0.251442	0.456142	17	SSO1863	permease of the major facilitator superfamily		Saci_1789	Permease of the major facilitator superfamily		SiH_0697	SiL_0675	SiRe_0636	YG5714_0914	YN1551_RS09575	ST0891	Msed_1067
M164_0801	745025	745858	834	-	RAD55	arCOG01171	COG0467T	238619258	YP_002914083.1	T	Signal transduction mechanisms	CELLULAR PROCESSES AND SIGNALING	2	RecA-superfamily ATPase implicated in signal transduction	hypothetical protein		2.27554	0.251776	0.456325	18	SSO1861	RecA-superfamily ATPase implicated in signal transduction					SiH_0696	SiL_0676	SiRe_0637	YG5714_0913	YN1551_RS09580	ST1830	Msed_1326
M164_0802	746015	746851	837	+	UppP	arCOG04761	COG1968V	238619259	YP_002914084.1	I	Lipid transport and metabolism	METABOLISM	1	Undecaprenyl pyrophosphate phosphatase	UDP pyrophosphate phosphatase		1.69603	0.154707	0.336012	15	SSO1860	Undecaprenyl pyrophosphate phosphatase					SiH_0693	SiL_0679	SiRe_0638	YG5714_2690	YN1551_RS00985	ST1813	Msed_1011
M164_0803	746872	747807	936	+	HtpX	arCOG01331	COG0501O	238619260	YP_002914085.1	O	Posttranslational modification, protein turnover, chaperones	CELLULAR PROCESSES AND SIGNALING	3	Zn-dependent protease with chaperone function	peptidase M48 Ste24p		1.79401	0.050066	0.149311	26	SSO1859	Zn-dependent protease with chaperone function		Saci_0871	Zn-dependent protease with chaperone function		SiH_0692	SiL_0680	SiRe_0639	YG5714_0911	YN1551_RS09590	ST0836	Msed_1012
M164_0804	748074	748703	630	+	GuaA	arCOG00090	COG0518F	238619261	YP_002914086.1	F	Nucleotide transport and metabolism	METABOLISM	1	GMP synthase - Glutamine amidotransferase domain	glutamine amidotransferase		0.931639	0.994503	0.997293	10	SSO1857	GMP synthase - Glutamine amidotransferase domain		Saci_1154	GMP synthase - Glutamine amidotransferase domain		SiH_0691	SiL_0681	SiRe_0640	YG5714_0910	YN1551_RS09595	ST0862	Msed_1309
M164_0805	748949	749470	522	-	-	arCOG05342	-	238619262	YP_002914087.1	C	Energy production and conversion	METABOLISM	1	Thiosulphate:quinone oxidoreductase (TQO) small subunit DoxA	TQO small subunit DoxA domain protein		1.7907	0.13369	0.302494	23	SSO1882	Uncharacterized conserved protein					SiH_0690	SiL_0682	SiRe_0641	YG5714_0909	YN1551_RS09600		Msed_0364
M164_0806	749477	749998	522	-	-	arCOG02862	-	238619263	YP_002914088.1	S	Function unknown	POORLY CHARACTERIZED	1	Predicted membrane protein, DoxD family	TQO small subunit DoxD		0.64829	0.678705	0.805768	8	SSO1881	Predicted membrane protein, DoxD family					SiH_0689	SiL_0683	SiRe_0642	YG5714_0908	YN1551_RS09605	ST1855	Msed_0363
M164_0807	750500	750721	222	+	-	arCOG08437	-	238619264	YP_002914089.1	R	General function prediction only	POORLY CHARACTERIZED	2	ATPase, fragment	hypothetical protein		-2.37222	0.0721759	0.194923	4							SiH_0709	SiL_0662	SiRe_0620	YG5714_0893	YN1551_RS09610	ST2013	Msed_0496
M164_0808	750741	751565	825	+	RhaT	arCOG00271	-	238619265	YP_002914090.1	G	Carbohydrate transport and metabolism	METABOLISM	4	Permease of the drug/metabolite transporter (DMT) superfamily	hypothetical protein		-0.0991195	0.495784	0.674136	12	SSO1880	permease of the drug/metabolite transporter (DMT) superfamily		Saci_1092	permease of the drug/metabolite transporter (DMT) superfamily		SiH_0710	SiL_0661	SiRe_0619	YG5714_0892	YN1551_RS09615	ST0088	Msed_0337
M164_0809	751527	753527	2001	-	SSL2	arCOG00877	COG1061KL	238619266	YP_002914091.1	K	Transcription	INFORMATION STORAGE AND PROCESSING	1	DNA or RNA helicase of superfamily II	type III restriction protein res subunit		0.534809	0.773911	0.866634	17	SSO1879	DNA or RNA helicase of superfamily II					SiH_0711	SiL_0660	SiRe_0618	YG5714_0891	YN1551_RS09620	ST1287	Msed_1354
M164_0812	754289	754555	267	+	-	arCOG07301	-	238619267	YP_002914092.1	S	Function unknown	POORLY CHARACTERIZED	1	Uncharacterized protein	hypothetical protein		-1.95117	0.114794	0.272231	5	SSO2950	Transposase and inactivated derivatives, IS1 family					SiH_0712	SiL_0658		YG5714_0888	YN1551_RS09635	ST1763
M164_0813	754716	755291	576	-	RecA	arCOG04294	-	238619268	YP_002914093.1	L	Replication, recombination and repair	INFORMATION STORAGE AND PROCESSING	1	RecA/RadA recombinase, inactivated	hypothetical protein		1.82452	0.236507	0.437522	16	SSO1458	RecA/RadA recombinase		Saci_2158	RecA/RadA recombinase		SiH_0713	SiL_0655	SiRe_0616	YG5714_0887	YN1551_RS09640	ST1679	Msed_1445
M164_0814	755285	756952	1668	-	PolB2	arCOG00329	COG0417L	238619269	YP_002914094.1	L	Replication, recombination and repair	INFORMATION STORAGE AND PROCESSING	1	DNA polymerase PolB2, inactivated	DNA polymerase B region		3.28076	0.000476683	0.00298975	28	SSO1459	DNA polymerase elongation subunit (family B)					SiH_0714	SiL_0654	SiRe_0615	YG5714_0886	YN1551_RS09645	ST1680	Msed_1444
M164_0815	756898	757164	267	-	-	arCOG07300	-	238619270	YP_002914095.1	L	Replication, recombination and repair	INFORMATION STORAGE AND PROCESSING	1	Uncharacterized protein associated with inactivated PolB-like polymerase	DNA polymerase II (DNA polymerase B2) amino-end (dpo2)		2.84247	0.105047	0.255471	21	SSO8124	Uncharacterized conserved protein associated with DNA polymerase II					SiH_0715	SiL_0653	SiRe_0614	YG5714_0885	YN1551_RS09650	STS189	Msed_1071
M164_0816	757774	757953	180	-	-	arCOG09948	-	238619271	YP_002914096.1	X	Mobilome: prophages, transposons	CELLULAR PROCESSES AND SIGNALING	2	Transposon ISC1212 related ORF	ORF2 in transposon ISC1212		1.85474	0.586044	0.742288	10	SSO1825	Transposase ISC1234								YG5714_0884	YN1551_RS09655
M164_0817	758061	758531	471	-	-	arCOG03721	-	238619272	YP_002914097.1	V	Defense mechanisms	CELLULAR PROCESSES AND SIGNALING	5	HEPN domain containing protein	PaREP1 family protein		0.490123	0.596664	0.750422	11	SSO1515	HEPN domain		Saci_2357	HEPN domain		SiH_0717	SiL_0651	SiRe_0611	YG5714_0881	YN1551_RS08970	ST1637	Msed_1766
M164_0818	758800	759774	975	+	-	arCOG05398	-	238619273	YP_002914098.1	M	Cell wall/membrane/envelope biogenesis	CELLULAR PROCESSES AND SIGNALING	2	Glycosyl transferase family 2	family 2 glycosyl transferase		1.87152	0.0634401	0.176669	31	SSO1290	Glycosyltransferase					SiH_0718	SiL_0650	SiRe_0610	YG5714_0880	YN1551_RS09675
M164_0819	759764	761095	1332	-	PotE	arCOG03654	COG0531E	238619274	YP_002914099.1	E	Amino acid transport and metabolism	METABOLISM	3	Amino acid transporter	amino acid permease		2.03095	0.0212026	0.0751418	26	SSO1291	Amino acid transporter		Saci_1828	Amino acid transporter		SiH_0719	SiL_0649	SiRe_0609	YG5714_0879	YN1551_RS09680	ST0859	Msed_1447
M164_0820	761201	761776	576	-	XdhC	arCOG01929	COG1975O	238619275	YP_002914100.1	O	Posttranslational modification, protein turnover, chaperones	CELLULAR PROCESSES AND SIGNALING	2	Xanthine and CO dehydrogenase maturation factor, XdhC/CoxF family	hypothetical protein		-0.583252	0.217058	0.414964	9	SSO1292	Xanthine and CO dehydrogenase maturation factor, XdhC/CoxF family					SiH_0720	SiL_0648	SiRe_0608	YG5714_0878	YN1551_RS09685	ST0659	Msed_1387
M164_0821	762528	763472	945	-	-	arCOG06016	-	238619276	YP_002914101.1	C	Energy production and conversion	METABOLISM	1	Cytochrome b558/566, subunit B	cytochrome b558/566, subunit B (CbsB)		-0.516732	0.491644	0.671171	22	SSO2802	Cytochrome b558/566, subunit B		Saci_1859	Cytochrome b558/566, subunit B		SiH_2446	SiL_2349	SiRe_2436	YG5714_0877	YN1551_RS09690	ST1665	Msed_0503
M164_0822	763469	764920	1452	-	-	arCOG06015	-	238619277	YP_002914102.1	Q	Secondary metabolites biosynthesis, transport and catabolism	METABOLISM	2	Ethylbenzene dehydrogenase subunit A, cytochrome b558/566	cytochrome b558/566 subunit A		-0.0269097	0.695293	0.817773	18				Saci_1858	Cytochrome b558/566, subunit A		SiH_2447	SiL_2350	SiRe_2435	YG5714_0876	YN1551_RS09695	ST1664	Msed_0504
M164_0823	765363	766004	642	-	-	arCOG01149	COG0622R	238619278	YP_002914103.1	R	General function prediction only	POORLY CHARACTERIZED	1	Calcineurin-like phosphoesterase	metallophosphoesterase		-1.11453	0.191768	0.384612	12	SSO1495	Calcineurin-like phosphoesterase		Saci_1132	Calcineurin-like phosphoesterase
M164_0824	766371	766898	528	+	-	arCOG03712	-	238619280	YP_002914105.1	V	Defense mechanisms	CELLULAR PROCESSES AND SIGNALING	3	HEPN domain containing protein	PaREP1 family protein		-1.16952	0.162023	0.346069	8	SSO0804	HEPN domain		Saci_1949	HEPN domain		SiH_2406	SiL_2312	SiRe_2351	YG5714_2688	YN1551_RS00995	ST2579
M164_0825	766947	767126	180	+		-	-	238619281	YP_002914106.1				34		hypothetical protein		0.701084	0.438656	0.63043	6							SiH_0602	SiL_0759	SiRe_0745
M164_0826	767451	769838	2388	-	MgtA	arCOG01578	COG0474P	238619282	YP_002914107.1	P	Inorganic ion transport and metabolism	METABOLISM	1	Cation transport ATPase	plasma-membrane proton-efflux P-type ATPase		0.480922	0.702723	0.82262	22							SiH_2616	SiL_2504	SiRe_2556	YG5714_0872	YN1551_RS09715	ST1715	Msed_0505
M164_0827	769971	770471	501	-	UspA	arCOG02053	COG0589T	238619283	YP_002914108.1	T	Signal transduction mechanisms	CELLULAR PROCESSES AND SIGNALING	5	Nucleotide-binding protein, UspA family	UspA domain-containing protein		-0.344713	0.380869	0.58785	12							SiH_0699	SiL_0673	SiRe_0634	YG5714_0871	YN1551_RS09560	ST1524	Msed_2008
M164_0828	770694	770924	231	+	AbrB	arCOG00818	COG2002K	238619284	YP_002914109.1	V	Defense mechanisms	CELLULAR PROCESSES AND SIGNALING	3	AbrB family transcriptional regulator	AbrB family transcriptional regulator		-3.05511	0.0600029	0.169741	1							SiH_0399	SiL_0382	SiRe_0777	YG5714_0870	YN1551_RS10580	STS011	Msed_1308
M164_0829	770917	771303	387	+	-	arCOG00713	COG1848R	238619285	YP_002914110.1	V	Defense mechanisms	CELLULAR PROCESSES AND SIGNALING	3	PIN domain containing protein	PilT protein domain-containing protein		-1.67995	0.135809	0.305596	9	SSO1746	PIN domain containing protein					SiH_0743	SiL_0635	SiRe_0373	YG5714_0869	YN1551_RS02875	ST0036	Msed_1184
M164_0830	771897	772820	924	+	-	arCOG01658	COG1073R	238619286	YP_002914111.1	R	General function prediction only	POORLY CHARACTERIZED	1	Alpha/beta superfamily hydrolase	peptidase S15		1.30234	0.546814	0.713778	18									SiRe_0447	YG5714_0839	YN1551_RS09835
M164_0831	772864	773262	399	-	PaaI	arCOG00777	COG2050Q	238619287	YP_002914112.1	Q	Secondary metabolites biosynthesis, transport and catabolism	METABOLISM	5	HGG motif-containing thioesterase, possibly involved in aromatic compounds catabolism	thioesterase superfamily protein		-1.44655	0.146091	0.3214	7							SiH_0328	SiL_0313	SiRe_0446	YG5714_0838	YN1551_RS09840	ST0061	Msed_0264
M164_0832	773274	774650	1377	-	CaiC	arCOG00857	COG0318IQ	238619288	YP_002914113.1	I	Lipid transport and metabolism	METABOLISM	2	Acyl-CoA synthetase (AMP-forming)/AMP-acid ligase II	AMP-dependent synthetase and ligase		1.33555	0.159517	0.34382	19							SiH_1710	SiL_1623	SiRe_1630	YG5714_1850	YN1551_RS09845	ST1388	Msed_1615
M164_0833	774671	775456	786	-	PaaX	arCOG07233	COG3327K	238619289	YP_002914114.1	K	Transcription	INFORMATION STORAGE AND PROCESSING	2	Phenylacetic acid-responsive transcriptional repressor	PaaX family transcriptional regulator		0.715499	0.827932	0.901365	18							SiH_0668	SiL_0703	SiRe_0662	YG5714_0833	YN1551_RS09850
M164_0834	775540	776631	1092	-	-	arCOG03837	COG0095H	238619290	YP_002914115.1	H	Coenzyme transport and metabolism	METABOLISM	3	Lipoate-protein ligase A associated domain	biotin/lipoate A/B protein ligase		0.464521	0.87489	0.930278	25							SiH_1120	SiL_1042	SiRe_1033	YG5714_0832	YN1551_RS09855	ST1896	Msed_1480
M164_0835	776750	778297	1548	-	Acs	arCOG04201	COG0365I	238619291	YP_002914116.1	I	Lipid transport and metabolism	METABOLISM	4	Acyl-coenzyme A synthetase/AMP-(fatty) acid ligase	AMP-dependent synthetase and ligase		0.0357839	0.654407	0.790707	16							SiH_0576	SiL_0724	SiRe_0686	YG5714_0831	YN1551_RS09860	ST1190	Msed_1353
M164_0836	778345	778734	390	-	-	arCOG01842	-	238619292	YP_002914117.1	I	Lipid transport and metabolism	METABOLISM	2	Sterol carrier protein	hypothetical protein		-1.28078	0.22532	0.424237	9							SiH_0304	SiL_0287	SiRe_0302	YG5714_0830	YN1551_RS09865
M164_0837	778748	780145	1398	-	-	arCOG06766	-	238619293	YP_002914118.1	S	Function unknown	POORLY CHARACTERIZED	1	Uncharacterized protein	hypothetical protein		0.415755	0.944932	0.972824	11										YG5714_0829	YN1551_RS09870
M164_0838	780246	781028	783	+	-	arCOG04489	COG4689Q	238619294	YP_002914119.1	Q	Secondary metabolites biosynthesis, transport and catabolism	METABOLISM	3	Acetoacetate decarboxylase related enzyme	acetoacetate decarboxylase		-0.0708146	0.40436	0.606163	12										YG5714_0828	YN1551_RS09875
M164_0839	781106	782950	1845	+	Acs	arCOG01529	COG0365I	238619295	YP_002914120.1	I	Lipid transport and metabolism	METABOLISM	6	Acyl-coenzyme A synthetase/AMP-(fatty) acid ligase	AMP-dependent synthetase and ligase		0.600206	0.592384	0.74777	18							SiH_0624	SiL_0747	SiRe_0711	YG5714_0827	YN1551_RS09880	ST1803	Msed_1353
M164_0840	783127	783990	864	+	-	arCOG01933	COG2159R	238619296	YP_002914121.1	R	General function prediction only	POORLY CHARACTERIZED	4	Predicted metal-dependent hydrolase of the TIM-barrel fold	amidohydrolase 2		-0.994664	0.155298	0.336989	6							SiH_2279	SiL_2189	SiRe_2226	YG5714_0826	YN1551_RS09885	ST1596	Msed_0984
M164_0841	783983	785263	1281	-	-	arCOG02682	COG2814G	238619297	YP_002914122.1	G	Carbohydrate transport and metabolism	METABOLISM	4	MFS family permease	general substrate transporter		-0.469772	0.386101	0.592727	14	SSO2134	permease of the major facilitator superfamily					SiH_2127	SiL_2033	SiRe_2058	YG5714_2307	YN1551_RS09890	ST0091	Msed_1094
M164_0842	785373	786485	1113	+	RspA	arCOG01168	COG4948MR	238619298	YP_002914123.1	M	Cell wall/membrane/envelope biogenesis	CELLULAR PROCESSES AND SIGNALING	8	L-alanine-DL-glutamate epimerase or related enzyme of enolase superfamily	mandelate racemase/muconate lactonizing protein		-0.91344	0.229588	0.428618	13				Saci_2196	L-alanine-DL-glutamate epimerase or related enzyme of enolase superfamily		SiH_2184	SiL_2089	SiRe_2125	YG5714_0823	YN1551_RS09895	ST1108	Msed_1125
M164_0843	786486	788168	1683	-	CaiC	arCOG00856	COG0318IQ	238619299	YP_002914124.1	I	Lipid transport and metabolism	METABOLISM	8	Acyl-CoA synthetase (AMP-forming)/AMP-acid ligase II	AMP-dependent synthetase and ligase		-0.141618	0.537195	0.706705	18							SiH_2377	SiL_2284	SiRe_2327	YG5714_0820	YN1551_RS09900	ST0077	Msed_0401
M164_0844	788236	788694	459	-	Mch	arCOG00774	COG2030I	238619300	YP_002914125.1	I	Lipid transport and metabolism	METABOLISM	3	Mesaconyl-CoA hydratase (Acyl dehydratase family)	MaoC domain-containing protein dehydratase		-2.73753	0.0619851	0.173461	3							SiH_1038	SiL_0954	SiRe_0950	YG5714_0819	YN1551_RS09905	ST0086	Msed_1216
M164_0845	788786	789331	546	-	-	arCOG01283	COG1545R	238619301	YP_002914126.1	R	General function prediction only	POORLY CHARACTERIZED	2	OB-fold domain and Zn-ribbon containing protein, possible acyl-CoA-binding protein	hypothetical protein		-2.04304	0.114334	0.271366	5				Saci_2210	Predicted nucleic-acid-binding protein containing a Zn-ribbon		SiH_2379	SiL_2286	SiRe_2329	YG5714_0818	YN1551_RS09910	ST0080	Msed_0397
M164_0846	789337	790524	1188	-	PaaJ	arCOG01278	COG0183I	238619302	YP_002914127.1	I	Lipid transport and metabolism	METABOLISM	5	Acetyl-CoA acetyltransferase	acetyl-CoA acetyltransferase		-0.316962	0.304397	0.511572	7				Saci_2209	Acetyl-CoA acetyltransferase		SiH_2378	SiL_2285	SiRe_2328	YG5714_0817	YN1551_RS09915	ST0079	Msed_0396
M164_0847	790678	791847	1170	+	PaaJ	arCOG01281	COG0183I	238619303	YP_002914128.1	I	Lipid transport and metabolism	METABOLISM	3	Acetyl-CoA acetyltransferase	acetyl-CoA acetyltransferase		-2.6972	0.0138072	0.0535077	7							SiH_0305	SiL_0288	SiRe_0303	YG5714_0816	YN1551_RS09920	ST1110	Msed_1008
M164_0848	791844	792212	369	+	-	arCOG01289	COG1545R	238619304	YP_002914129.1	R	General function prediction only	POORLY CHARACTERIZED	3	OB-fold domain and Zn-ribbon containing protein, possible acyl-CoA-binding protein	hypothetical protein		-4.6867	0.0169641	0.0628462	1							SiH_0306	SiL_0289	SiRe_0304	YG5714_0815	YN1551_RS09925	ST1111	Msed_1009
M164_0849	792202	793203	1002	-	-	arCOG00498	COG0491R	238619305	YP_002914130.1	R	General function prediction only	POORLY CHARACTERIZED	3	Metal-dependent hydrolase of the beta-lactamase superfamily II	beta-lactamase domain-containing protein		-5.08303	0.00169886	0.00916745	3							SiH_0310	SiL_0293	SiRe_0308	YG5714_0814	YN1551_RS09930	ST0057	Msed_0890
M164_0850	793285	793965	681	+	-	arCOG01843	COG3255I	238619306	YP_002914131.1	I	Lipid transport and metabolism	METABOLISM	1	Sterol carrier protein	hypothetical protein		-9.85453	5.54e-06	0.000110056	0										YG5714_0813	YN1551_RS09935
M164_0851	793968	795512	1545	-	CaiA	arCOG01707	COG1960I	238619307	YP_002914132.1	I	Lipid transport and metabolism	METABOLISM	8	Acyl-CoA dehydrogenase	acyl-CoA dehydrogenase		-4.08245	0.00611212	0.0264859	4							SiH_2376	SiL_2283	SiRe_2326	YG5714_0812	YN1551_RS09940	ST0076	Msed_0400
M164_0852	795603	796754	1152	-	-	arCOG03837	COG0095H	238619308	YP_002914133.1	H	Coenzyme transport and metabolism	METABOLISM	3	Lipoate-protein ligase A associated domain	biotin/lipoate A/B protein ligase		-5.05779	0.00149668	0.0081845	1				Saci_2206	Lipoate-protein ligase A		SiH_1120	SiL_1042	SiRe_1033	YG5714_0811	YN1551_RS09945	ST1896	Msed_1560
M164_0853	797133	797381	249	-	-	arCOG02007	-	238619309	YP_002914134.1	O	Posttranslational modification, protein turnover, chaperones	CELLULAR PROCESSES AND SIGNALING	2	Prenyltransferase family protein containing thioredoxin domain	hypothetical protein		-8.16845	0.000122444	0.000959421	0										YG5714_0810	YN1551_RS09950
M164_0854	797949	799922	1974	+	FadB	arCOG00249	COG1250I	238619310	YP_002914135.1	I	Lipid transport and metabolism	METABOLISM	5	3-hydroxyacyl-CoA dehydrogenase, some fused to Enoyl-CoA hydratase	3-hydroxyacyl-CoA dehydrogenase		-4.13226	0.00266678	0.0131446	4				Saci_2208	3-hydroxyacyl-CoA dehydrogenase		SiH_0309	SiL_0292	SiRe_0307	YG5714_0806	YN1551_RS09975	ST0069	Msed_0399
M164_0855	800270	801940	1671	+	CaiC	arCOG00856	COG0318IQ	238619311	YP_002914136.1	I	Lipid transport and metabolism	METABOLISM	8	Acyl-CoA synthetase (AMP-forming)/AMP-acid ligase II	AMP-dependent synthetase and ligase		-2.31851	0.0890064	0.227691	2				Saci_2211	Acyl-CoA synthetase (AMP-forming)/AMP-acid ligase II		SiH_0307	SiL_0290	SiRe_0305	YG5714_0805	YN1551_RS09980	ST0062	Msed_1224
M164_0856	802054	802251	198	-	Acs	arCOG06112	COG0365I	238619312	YP_002914137.1	I	Lipid transport and metabolism	METABOLISM	1	Acyl-coenzyme A synthetase/AMP-(fatty) acid ligase	acetyl-CoA synthetase (acs-1)		-8.54035	0.0002203	0.00157515	0										YG5714_0804	YN1551_RS09985
M164_0857	802502	803725	1224	+	Lpd	arCOG01068	COG1249C	238619313	YP_002914138.1	C	Energy production and conversion	METABOLISM	4	Pyruvate/2-oxoglutarate dehydrogenase complex, dihydrolipoamide dehydrogenase (E3) component or related enzyme	FAD-dependent pyridine nucleotide-disulfide oxidoreductase	Glycolysis / Gluconeogenesis; Citrate cycle (TCA cycle); Glycine, serine and threonine metabolism; Valine, leucine and isoleucine degradation; Pyruvate metabolism; Glyoxylate and dicarboxylate metabolism; Propanoate metabolism; Biosynthesis of secondary metabolites; Microbial metabolism in diverse environments; Biosynthesis of antibiotics; Carbon metabolism	-5.81958	0.000276129	0.00188525	2	SSO1524	Pyruvate/2-oxoglutarate dehydrogenase complex, dihydrolipoamide dehydrogenase (E3) component or related enzyme					SiH_0586	SiL_2589	SiRe_2640	YG5714_0803	YN1551_RS09990	ST1865	Msed_2009
M164_0858	804436	805434	999	+	AcoA	arCOG01054	COG1071C	238619314	YP_002914139.1	C	Energy production and conversion	METABOLISM	1	Pyruvate/2-oxoglutarate/acetoin dehydrogenase complex, dehydrogenase (E1) component, eukaryotic type, alpha subunit	dehydrogenase E1 component	Glycolysis / Gluconeogenesis; Citrate cycle (TCA cycle); Pyruvate metabolism; Biosynthesis of secondary metabolites; Microbial metabolism in diverse environments; Biosynthesis of antibiotics; Carbon metabolism	-7.97431	5.42e-06	0.000109009	1	SSO1525	Pyruvate/2-oxoglutarate/acetoin dehydrogenase complex, dehydrogenase (E1) component, eukaryotic type, alpha subunit	Acetoin dehydrogenase, E1 alpha				SiH_0585	SiL_2378	SiRe_2404	YG5714_0802	YN1551_RS10000		Msed_1213
M164_0859	805447	806421	975	+	AcoB	arCOG01052	COG0022C	238619315	YP_002914140.1	C	Energy production and conversion	METABOLISM	3	Pyruvate/2-oxoglutarate/acetoin dehydrogenase complex, dehydrogenase (E1) component	transketolase		-3.90226	0.00809839	0.0338801	2	SSO1526	Pyruvate/2-oxoglutarate/acetoin dehydrogenase complex, dehydrogenase (E1) component	Acetoin dehydrogenase, E1 beta				SiH_0584	SiL_2377	SiRe_2405	YG5714_0801	YN1551_RS10005	ST2269	Msed_1212
M164_0860	806429	807448	1020	+	-	arCOG01350	COG3199S	238619316	YP_002914141.1	F	Nucleotide transport and metabolism	METABOLISM	2	Predicted inorganic polyphosphate/ATP-NAD kinase	ATP-NAD/AcoX kinase		-7.19632	0.000400582	0.00257453	1	SSO1527	Predicted inorganic polyphosphate/ATP-NAD kinase					SiH_0583	SiL_1205	SiRe_1210	YG5714_0800	YN1551_RS10010	ST1248	Msed_1705
M164_0861	807430	808614	1185	+	AceF	arCOG01706	COG0508C	238619317	YP_002914142.1	C	Energy production and conversion	METABOLISM	1	Pyruvate/2-oxoglutarate dehydrogenase complex, dihydrolipoamide acyltransferase (E2) component or related enzyme	catalytic domain of components of variousde hydrogenase complexes	Glycolysis / Gluconeogenesis; Citrate cycle (TCA cycle); Pyruvate metabolism; Biosynthesis of secondary metabolites; Microbial metabolism in diverse environments; Biosynthesis of antibiotics; Carbon metabolism	-9.29247	6.79e-08	3.89e-06	0	SSO1529	Pyruvate/2-oxoglutarate dehydrogenase complex, dihydrolipoamide acyltransferase (E2) component or related enzyme					SiH_0582	SiL_0245	SiRe_0253	YG5714_0799	YN1551_RS10015	ST0592	Msed_0148
M164_0862	808672	809127	456	+	-	arCOG02129	COG3335L	238619318	YP_002914143.1	X	Mobilome: prophages, transposons	CELLULAR PROCESSES AND SIGNALING	2	Transposase	ORF2 in transposon ISC1078		-6.91841	0.000121951	0.000958184	0	SSO2132	Transposase							SiRe_0463	YG5714_0782	YN1551_RS02045
M164_0863	809502	810014	513	-	HcaF	arCOG08438	COG5517Q	238619319	YP_002914144.1	Q	Secondary metabolites biosynthesis, transport and catabolism	METABOLISM	1	3-phenylpropionate/cinnamic acid dioxygenase, small subunit	aromatic-ring-hydroxylating dioxygenase subunit beta		-7.97848	5.87e-05	0.000561795	0				Saci_2060	Small subunit of phenylpropionate dioxygenase		SiH_0733			YG5714_0781
M164_0864	810011	811327	1317	-	HcaE	arCOG07775	COG4638PR	238619320	YP_002914145.1	P	Inorganic ion transport and metabolism	METABOLISM	1	Phenylpropionate dioxygenase or related ring-hydroxylating dioxygenase, large terminal subunit, contains Rieske 2Fe-2S domain	Rieske (2Fe-2S) domain-containing protein		-1.65199	0.0997688	0.247666	3				Saci_2059	Phenylpropionate dioxygenase or related ring-hydroxylating dioxygenase, large terminal subunit		SiH_0732			YG5714_0780		ST1021
M164_0865	811400	812836	1437	-	UbiD	arCOG01671	COG0043H	238619321	YP_002914146.1	H	Coenzyme transport and metabolism	METABOLISM	2	3-polyprenyl-4-hydroxybenzoate decarboxylase or related decarboxylase	UbiD family decarboxylase		-6.72665	4.31e-06	9.41e-05	2				Saci_2055	3-polyprenyl-4-hydroxybenzoate decarboxylase or related decarboxylase		SiH_0731	SiL_1197	SiRe_1202	YG5714_0779	YN1551_RS07435	ST0052	Msed_1697
M164_0866	812853	813887	1035	-	AdhP	arCOG01455	COG1064R	238619322	YP_002914147.1	R	General function prediction only	POORLY CHARACTERIZED	7	Zn-dependent alcohol dehydrogenase	alcohol dehydrogenase GroES	Glycolysis / Gluconeogenesis; Fatty acid degradation; Tyrosine metabolism; Chloroalkane and chloroalkene degradation; Naphthalene degradation; Biosynthesis of secondary metabolites; Microbial metabolism in diverse environments; Biosynthesis of antibiotics; Degradation of aromatic compounds	-7.66441	3.89e-06	8.69e-05	0				Saci_2057	Zn-dependent alcohol dehydrogenase		SiH_0730	SiL_0426	SiRe_0397	YG5714_0778	YN1551_RS09960	ST0053	Msed_0601
M164_0867	813897	815228	1332	-	-	arCOG02690	COG2814G	238619323	YP_002914148.1	G	Carbohydrate transport and metabolism	METABOLISM	2	MFS family permease	major facilitator superfamily protein		-5.93585	5.6e-05	0.000540935	7				Saci_2058	Permease of the major facilitator superfamily		SiH_0729	SiL_2069	SiRe_2099	YG5714_0777	YN1551_RS02710	ST0054	Msed_0462
M164_0868	815443	816096	654	-	-	arCOG02272	COG3413R	238619324	YP_002914149.1	K	Transcription	INFORMATION STORAGE AND PROCESSING	7	Transcriptional regulator, contains HTH domain	bacterio-opsin activator HTH domain-containing protein		-9.02522	1.81e-05	0.000244951	0				Saci_2061	Predicted transcriptional regulator, C-terminal HTH-like domain		SiH_0728	SiL_0746	SiRe_0377	YG5714_0776	YN1551_RS12780	ST0051	Msed_1221
M164_0869	816170	817921	1752	+	Acs	arCOG04201	COG0365I	238619325	YP_002914150.1	I	Lipid transport and metabolism	METABOLISM	4	Acyl-coenzyme A synthetase/AMP-(fatty) acid ligase	AMP-dependent synthetase and ligase		-3.79206	0.00027432	0.00188143	12				Saci_2062	Acyl-coenzyme A synthetase/AMP-(fatty) acid ligase		SiH_0727	SiL_0907	SiRe_0739	YG5714_0775	YN1551_RS11405	ST0050	Msed_1353
M164_0870	817989	818753	765	+	CaiD	arCOG00239	COG1024I	238619326	YP_002914151.1	I	Lipid transport and metabolism	METABOLISM	4	Enoyl-CoA hydratase/carnithine racemase	Enoyl-CoA hydratase/isomerase		-1.7585	0.0694465	0.189339	4				Saci_2063	Enoyl-CoA hydratase/carnithine racemase		SiH_0726	SiL_0292	SiRe_0307	YG5714_0774	YN1551_RS13960	ST0048	Msed_2001
M164_0871	818756	821023	2268	+	CoxL	arCOG01167	COG1529C	238619327	YP_002914152.1	C	Energy production and conversion	METABOLISM	8	Aerobic-type carbon monoxide dehydrogenase, large subunit CoxL/CutL homolog	molybdopterin binding aldehyde oxidase and xanthine dehydrogenase		0.979111	0.399548	0.603502	27				Saci_2064	Aerobic-type carbon monoxide dehydrogenase, large subunit CoxL/CutL homolog		SiH_0725	SiL_2397	SiRe_2385	YG5714_0773	YN1551_RS00800	ST0047	Msed_0277
M164_0872	821356	821580	225	+	-	arCOG02218	-	238619328	YP_002914153.1	V	Defense mechanisms	CELLULAR PROCESSES AND SIGNALING	1	RHH/CopG DNA binding protein	hypothetical protein		-1.95778	0.0880845	0.225939	2	SSO0799	RHH/CopG DNA binding protein fused to uncharacterized conserved domain		Saci_1882	RHH/CopG DNA binding protein		SiH_0723	SiL_2177	SiRe_2214	YG5714_0733	YN1551_RS02125		Msed_0898
M164_0873	821570	821962	393	+	-	arCOG00729	COG4113R	238619329	YP_002914154.1	V	Defense mechanisms	CELLULAR PROCESSES AND SIGNALING	1	PIN domain containing protein, often a toxin of type II toxin-antitoxin systems	PilT protein domain-containing protein		0.22531	0.529848	0.701558	8	SSO1970	PIN domain containing protein		Saci_1883	PIN domain containing protein		SiH_0722	SiL_2176	SiRe_2213	YG5714_0734	YN1551_RS02130	ST1801	Msed_0899
M164_0874	822010	822336	327	-	-	arCOG09888	-	238619330	YP_002914155.1	X	Mobilome: prophages, transposons	CELLULAR PROCESSES AND SIGNALING	6	Transposase ISC1217	hypothetical protein		1.74989	0.713655	0.827552	17										YG5714_0616		ST2181
M164_0875	822576	823385	810	-	Cmr3g5	arCOG02665	-	238619331	YP_002914156.1	V	Defense mechanisms	CELLULAR PROCESSES AND SIGNALING	1	CRISPR-Cas system related protein, RAMP superfamily Cas5 group	hypothetical protein		0.163617	0.739201	0.844045	12	SSO1992	CRISPR system related protein, RAMP superfamily Cas5 group					SiH_0558	SiL_0786	SiRe_0895	YG5714_0606
M164_0876	823391	826060	2670	-	Cas10	arCOG02666	COG1353R	238619332	YP_002914157.1	V	Defense mechanisms	CELLULAR PROCESSES AND SIGNALING	1	CRISPR associated protein Cas10, large subunit of Type III system effector complex, contains HD family nuclease	Crm2 family CRISPR-associated protein		-0.370337	0.447639	0.636939	14	SSO1991	CRISPR associated protein, polymerase-related domain and HD family nuclease					SiH_0557	SiL_0787	SiRe_0894	YG5714_0607		ST1979
M164_0877	826045	826773	729	-	Cmr6g7	arCOG02661	COG1604L	238619333	YP_002914158.1	V	Defense mechanisms	CELLULAR PROCESSES AND SIGNALING	1	CRISPR-Cas system related protein, RAMP superfamily Cas7 group	Cmr6 family CRISPR-associated RAMP protein		-0.830637	0.246825	0.45035	11	SSO1510	CRISPR system related protein, RAMP superfamily Cas7 group					SiH_0556	SiL_0788	SiRe_0893	YG5714_0695		ST1978
M164_0878	826773	828143	1371	-	Cmr1g7	arCOG03891	-	238619334	YP_002914159.1	V	Defense mechanisms	CELLULAR PROCESSES AND SIGNALING	1	CRISPR-Cas system related protein, RAMP superfamily Cas7 group	Cmr1 family CRISPR-associated RAMP protein		-0.330944	0.434227	0.627534	17	SSO1512	CRISPR system related protein, RAMP superfamily Cas7 group					SiH_0555	SiL_0789	SiRe_0892
M164_0879	828136	828606	471	-	Cmr5SS	arCOG02656	-	238619335	YP_002914160.1	V	Defense mechanisms	CELLULAR PROCESSES AND SIGNALING	1	CRISPR-Cas system related protein, small subunit of CASCADE complex	hypothetical protein		-0.15481	0.425656	0.621756	9	SSO1513	CRISPR system related protein, small subunit of CASCADE complex					SiH_0554	SiL_0790	SiRe_0891	YG5714_0693
M164_0880	828606	829394	789	-	Cmr4g7	arCOG02657	COG1336L	238619336	YP_002914161.1	V	Defense mechanisms	CELLULAR PROCESSES AND SIGNALING	1	CRISPR-Cas system related protein, RAMP superfamily Cas7 group	Cmr4 family CRISPR-associated RAMP protein		-0.929985	0.251516	0.456142	11	SSO1514	CRISPR system related protein, RAMP superfamily Cas7 group					SiH_0553	SiL_0791	SiRe_0890	YG5714_0611		ST1974
M164_0881	829897	831279	1383	+	Csx1	arCOG03437	-	238619337	YP_002914162.1	V	Defense mechanisms	CELLULAR PROCESSES AND SIGNALING	1	CARF domain containing protein, contains HTH and HEPN domains	hypothetical protein		0.0949873	0.878732	0.93184	21							SiH_0550	SiL_0793	SiRe_0884		YN1551_RS10415	ST0019
M164_0882	831698	832345	648	+	-	arCOG02134	COG3316L	238619338	YP_002914163.1	X	Mobilome: prophages, transposons	CELLULAR PROCESSES AND SIGNALING	6	Transposase	hypothetical protein		1.51567	0.582751	0.73991	20							SiH_1544		SiRe_1938	YG5714_0525	YN1551_RS10835	ST1165
M164_0883	832558	832848	291	-	-	arCOG04029	COG5550O	238619339	YP_002914164.1	E	Amino acid transport and metabolism	METABOLISM	3	Pepsin-like aspartate protease	hypothetical protein		-1.51505	0.164532	0.34934	4	SSO1395	Pepsin-like aspartate protease		Saci_1895	Predicted aspartyl protease		SiH_0516	SiL_0887	SiRe_0812		YN1551_RS11510	ST0709
M164_0884	833028	833831	804	-	-	arCOG01935	COG4006S	238619340	YP_002914165.1	V	Defense mechanisms	CELLULAR PROCESSES AND SIGNALING	1	CARF and HTH domains containing protein	CRISPR-associated protein		-1.84302	0.0828285	0.215523	8	SSO1393	CRISPR system related protein, COG1517 family					SiH_0515	SiL_0886	SiRe_0811			ST1743
M164_0885	834266	835420	1155	-	DraG	arCOG04448	COG1397O	238619341	YP_002914166.1	O	Posttranslational modification, protein turnover, chaperones	CELLULAR PROCESSES AND SIGNALING	1	ADP-ribosylglycohydrolase	ADP-ribosylation/Crystallin J1		0.601255	0.929037	0.964445	13							SiH_0504	SiL_0920	SiRe_1473
M164_0886	835743	836594	852	-	-	arCOG08440	-	238619342	YP_002914167.1	S	Function unknown	POORLY CHARACTERIZED	1	Uncharacterized protein	hypothetical protein		-1.8084	0.102468	0.251388	13
M164_0887	836677	837117	441	-	-	arCOG08441	-	238619343	YP_002914168.1	V	Defense mechanisms	CELLULAR PROCESSES AND SIGNALING	1	Ribbon-helix-helix protein, copG family	CopG DNA-binding domain protein		-1.39514	0.192866	0.386001	9
M164_0889	843421	844260	840	+	-	arCOG04195	COG4343S	238619344	YP_002914169.1	V	Defense mechanisms	CELLULAR PROCESSES AND SIGNALING	1	CRISPR-associated protein, RecB family exonuclease	CRISPR-associated protein, Csa1 family		3.49661	0.000471177	0.00298134	25	SSO1451	CRISPR-associated protein, RecB family exonuclease					SiH_0409	SiL_0397	SiRe_0760	YG5714_0760	YN1551_RS10360	ST2633	Msed_1146
M164_0890	844266	845180	915	+	Cas1	arCOG01452	COG1518L	238619345	YP_002914170.1	V	Defense mechanisms	CELLULAR PROCESSES AND SIGNALING	1	CRISPR-associated protein Cas1	CRISPR-associated protein Cas1		2.47519	0.0163861	0.0611009	24	SSO1450	CRISPR-associated protein Cas1		Saci_2011	CRISPR-associated protein Cas1		SiH_0410	SiL_0396	SiRe_0761	YG5714_0759	YN1551_RS10355	ST2634	Msed_1147
M164_0891	845181	845447	267	+	Cas2	arCOG04194	COG1343L	238619346	YP_002914171.1	V	Defense mechanisms	CELLULAR PROCESSES AND SIGNALING	1	CRISPR-associated protein Cas2	CRISPR-associated protein Cas2		0.532942	0.476627	0.65866	7	SSO1404	CRISPR-associated protein Cas2		Saci_2010	CRISPR-associated protein Cas2		SiH_0411	SiL_0395	SiRe_0762	YG5714_0756	YN1551_RS10350	STS264	Msed_1149
M164_0892	845435	845962	528	+	Cas4	arCOG00786	COG1468L	238619347	YP_002914172.1	V	Defense mechanisms	CELLULAR PROCESSES AND SIGNALING	1	CRISPR-associated protein Cas4, RecB family exonuclease	CRISPR-associated protein Cas4		2.85999	0.00898928	0.0371522	21	SSO1449	CRISPR-associated protein Cas4, RecB family exonuclease					SiH_0412	SiL_0394	SiRe_0763	YG5714_0755	YN1551_RS10345	ST2635	Msed_1150
M164_0893	846611	847072	462	-	Csa3	arCOG01446	COG3415L	238619348	YP_002914173.1	VK			3	CRISPR-Cas associated transcriptional regulator, contains CARF and HTH domain	hypothetical protein		0.809235	0.888285	0.939533	16	SSO1445	Transcriptional regulator containing HTH domain, ArsR family					SiH_0413	SiL_0393	SiRe_0764	YG5714_0754	YN1551_RS10340	ST2632	Msed_1151
M164_0894	847379	848689	1311	-	XerD	arCOG01247	-	238619349	YP_002914174.1	L	Replication, recombination and repair	INFORMATION STORAGE AND PROCESSING	3	Site-specific recombinase XerD	integrase family protein		-3.07876	0.0059124	0.0258554	12
M164_0895	848832	849200	369	-		-	-	238619350	YP_002914175.1				34		hypothetical protein		-1.70333	0.123385	0.285503	5												ST2353
M164_0896	849197	849655	459	-		-	-	238619351	YP_002914176.1				34		hypothetical protein		-1.9848	0.0685237	0.187722	8
M164_0897	850163	850438	276	+		-	-	238619352	YP_002914177.1				34		hypothetical protein		-1.76456	0.0823859	0.21546	4
M164_0898	850451	850732	282	+		-	-	238619353	YP_002914178.1				34		hypothetical protein		-0.456166	0.26464	0.473044	8
M164_0899	850869	851600	732	+		-	-	238619354	YP_002914179.1				34		hypothetical protein		-1.55451	0.0858863	0.221416	13
M164_0900	851575	852246	672	-		-	-	238619355	YP_002914180.1				34		hypothetical protein		0.919265	0.941395	0.969998	9
M164_0901	852405	853124	720	-		-	-	238619356	YP_002914181.1				34		hypothetical protein		-1.21228	0.123515	0.285573	13
M164_0902	853820	854167	348	+		-	-	238619357	YP_002914182.1				34		hypothetical protein		-0.863522	0.270527	0.479076	9
M164_0903	854188	857715	3528	+	-	arCOG09873	-	238619358	YP_002914183.1	X	Mobilome: prophages, transposons	CELLULAR PROCESSES AND SIGNALING	3	RepA plasmid replication protein	hypothetical protein		-0.228515	0.347926	0.556525	17										YG5714_1621
M164_0904	857821	859401	1581	+		-	-	238619359	YP_002914184.1				34		hypothetical protein		-1.19315	0.0591934	0.167783	9
M164_0905	859453	860508	1056	+		-	-	238619360	YP_002914185.1				34		hypothetical protein		-2.39417	0.0268322	0.0910322	6
M164_0906	860521	861039	519	-	Cls	arCOG02041	COG1502I	238619361	YP_002914186.1	I	Lipid transport and metabolism	METABOLISM	1	Phosphatidylserine/phosphatidylglycerophosphate/cardiolipin synthase or related enzyme	hypothetical protein		-0.716268	0.178534	0.367608	6
M164_0908	865648	866259	612	+	Csa3	arCOG01446	-	238619363	YP_002914188.1	VK			3	CRISPR-Cas associated transcriptional regulator, contains CARF and HTH domain	CRISPR locus-related DNA-binding protein		-0.191392	0.296989	0.504688	7	SSO1444	Transcriptional regulator containing HTH domain, ArsR family		Saci_1992	Transcriptional regulator containing HTH domain, ArsR family		SiH_0408	SiL_0392	SiRe_0765	YG5714_0761	YN1551_RS10335	ST1161	Msed_1145
M164_0909	866338	866769	432	+	Csa5SS	arCOG03823	-	238619364	YP_002914189.1	V	Defense mechanisms	CELLULAR PROCESSES AND SIGNALING	1	CRISPR-Cas system associated protein, predicted small subunit of CASCADE complex	CRISPR-associated protein, Csa5 family		2.19962	0.108344	0.260618	21	SSO1996	CRISPR system associated protein, predicted small subunit of CASCADE complex					SiH_0407	SiL_0391	SiRe_0766	YG5714_0762	YN1551_RS10330	ST2636	Msed_1144
M164_0910	866766	867731	966	+	Cas7	arCOG03617	COG1857L	238619365	YP_002914190.1	V	Defense mechanisms	CELLULAR PROCESSES AND SIGNALING	1	CRISPR-Cas system related protein Cas7, RAMP superfamily	DevR family CRISPR-associated autoregulator		2.41882	0.0663364	0.182777	18	SSO1997	CRISPR system related protein Cas7, RAMP superfamily					SiH_0406	SiL_0390	SiRe_0767	YG5714_0763	YN1551_RS10325	ST2637	Msed_1143
M164_0911	867747	868469	723	+	Cas5	arCOG02670	COG1688L	238619366	YP_002914191.1	V	Defense mechanisms	CELLULAR PROCESSES AND SIGNALING	1	CRISPR-Cas system related protein Cas5, RAMP superfamily	CRISPR-associated protein Cas5 family		-6.88657	0.000221544	0.00158009	1	SSO1998	CRISPR system related protein Cas5, RAMP superfamily					SiH_0405	SiL_0389	SiRe_0768	YG5714_0764	YN1551_RS10320	ST2638	Msed_1142
M164_0912	868453	869958	1506	+	Cas3	arCOG01444	COG1203R	238619367	YP_002914192.1	V	Defense mechanisms	CELLULAR PROCESSES AND SIGNALING	2	CRISPR-associated helicase Cas3	CRISPR-associated helicase Cas3		1.54542	0.111746	0.266772	20	SSO1999	CRISPR-associated helicase Cas3					SiH_0404	SiL_0388	SiRe_0769	YG5714_0765	YN1551_RS10315	ST2639	Msed_1141
M164_0913	869955	870674	720	+	Cas3''	arCOG01442	COG2254L	238619368	YP_002914193.1	V	Defense mechanisms	CELLULAR PROCESSES AND SIGNALING	1	CRISPR-Cas system associated HD superfamily nuclease	CRISPR-associated HD domain-containing protein		-1.46304	0.120661	0.281478	11	SSO2001	HD superfamily nuclease					SiH_0403	SiL_0387	SiRe_0770	YG5714_0766	YN1551_RS10310	ST2640	Msed_1140
M164_0914	870655	871692	1038	+	CsaXg8	arCOG07299	-	238619369	YP_002914194.1	V	Defense mechanisms	CELLULAR PROCESSES AND SIGNALING	1	CRISPR-associated protein, CsaX family, putative deteriorated Cas8-like subunit	hypothetical protein		0.856552	0.968578	0.985214	14	SSO2002	CRISPR-associated protein CsaX					SiH_0402	SiL_0386	SiRe_0771	YG5714_0767	YN1551_RS10305	ST2641	Msed_1139
M164_0915	871692	872588	897	+	Cas6	arCOG01439	COG5551S	238619370	YP_002914195.1	V	Defense mechanisms	CELLULAR PROCESSES AND SIGNALING	1	CRISPR-Cas system related protein, RAMP superfamily Cas6 group	CRISPR-associated protein Cas6		-1.2326	0.0823148	0.21546	6	SSO2004	CRISPR system related protein, RAMP superfamily Cas6 group		Saci_1864	CRISPR system related protein, RAMP superfamily Cas6 group		SiH_0401	SiL_0385	SiRe_0772	YG5714_0768	YN1551_RS10300	ST2642	Msed_1137
M164_0916	873749	873865	117	-	-	arCOG08402	-	238619371	YP_002914196.1	X	Mobilome: prophages, transposons	CELLULAR PROCESSES AND SIGNALING	4	Transposase DNA-binding domain	hypothetical protein		1.20744	0.496173	0.674136	9							SiH_2450	SiL_0522	SiRe_0773	YG5714_1088	YN1551_RS08675	ST1938
M164_0917	874073	875068	996	-	-	arCOG08442	-	238619372	YP_002914197.1	S	Function unknown	POORLY CHARACTERIZED	1	Uncharacterized protein	hypothetical protein		-1.11528	0.164861	0.349627	9												ST1760
M164_0918	875867	876265	399	-	-	arCOG02221	COG1848R	238619373	YP_002914198.1	V	Defense mechanisms	CELLULAR PROCESSES AND SIGNALING	3	PIN domain containing protein	PilT protein domain-containing protein		0.849803	0.968679	0.985214	13	SSO1969	PIN domain containing protein					SiH_0400	SiL_0383	SiRe_0776	YG5714_0731	YN1551_RS10585	ST1101	Msed_1534
M164_0919	876243	876479	237	-	AbrB	arCOG00818	-	238619374	YP_002914199.1	V	Defense mechanisms	CELLULAR PROCESSES AND SIGNALING	3	AbrB family transcriptional regulator	AbrB family transcriptional regulator		0.828489	0.497655	0.674547	8	SSO12018	Transcriptional regulator AbrB					SiH_0399	SiL_0382	SiRe_0777	YG5714_0730	YN1551_RS10580	STS126	Msed_1535
M164_0920	876844	878085	1242	+	-	arCOG03167	COG1373R	238619375	YP_002914200.1	R	General function prediction only	POORLY CHARACTERIZED	6	Predicted ATPase, AAA+ superfamily	ATPase AAA		0.530324	0.983768	0.990696	13	SSO1468	Predicted ATPase (AAA+ superfamily)		Saci_1991	Predicted ATPase (AAA+ superfamily)		SiH_0398	SiL_0381	SiRe_0778	YG5714_2014	YN1551_RS10635	ST1919	Msed_1016
M164_0921	878342	879115	774	+	-	arCOG01729	COG3885S	238619376	YP_002914201.1	Q	Secondary metabolites biosynthesis, transport and catabolism	METABOLISM	1	Aromatic ring-opening dioxygenase, LigB subunit	hypothetical protein		1.05186	0.937731	0.968779	12	SSO1962	Aromatic ring-opening dioxygenase, LigB subunit						SiL_0379	SiRe_0779	YG5714_0723	YN1551_RS12070
M164_0922	879200	879397	198	-	-	arCOG09888	-	238619377	YP_002914202.1	X	Mobilome: prophages, transposons	CELLULAR PROCESSES AND SIGNALING	6	Transposase ISC1217	hypothetical protein		-2.69452	0.0487883	0.146024	2									SiRe_0780	YG5714_0722		ST1949
M164_0923	879715	880131	417	-	-	arCOG06007	-	238619378	YP_002914203.1	S	Function unknown	POORLY CHARACTERIZED	1	Uncharacterized membrane protein	hypothetical protein		0.0152777	0.442584	0.633826	7	SSO1961	Uncharacterized conserved protein		Saci_1748	Uncharacterized conserved protein		SiH_0395	SiL_0376	SiRe_0781	YG5714_0721	YN1551_RS12065	ST1765	Msed_0823
M164_0924	880112	880978	867	-	HflC	arCOG01918	COG0330O	238619379	YP_002914204.1	O	Posttranslational modification, protein turnover, chaperones	CELLULAR PROCESSES AND SIGNALING	1	Membrane protease subunit, stomatin/prohibitin homolog	hypothetical protein		0.856565	0.715406	0.828364	12	SSO1960	Membrane protease subunit, stomatin/prohibitin homolog		Saci_1749	Membrane protease subunit, stomatin/prohibitin homolog		SiH_0394	SiL_0375	SiRe_0782	YG5714_0720	YN1551_RS12060	ST1766	Msed_0822
M164_0925	881022	881498	477	-	-	arCOG05710	-	238619380	YP_002914205.1	S	Function unknown	POORLY CHARACTERIZED	1	Uncharacterized protein	hypothetical protein		0.704208	0.835765	0.905755	12	SSO1959	Uncharacterized conserved protein		Saci_1750	Uncharacterized conserved protein		SiH_0393	SiL_0374	SiRe_0783	YG5714_0719	YN1551_RS12055	ST1768	Msed_0821
M164_0926	881595	882719	1125	+	-	arCOG00130	-	238619381	YP_002914206.1	G	Carbohydrate transport and metabolism	METABOLISM	10	MFS family permease	major facilitator superfamily protein		1.39331	0.304528	0.511572	14	SSO1958	permease of the major facilitator superfamily		Saci_2133	Permease of the major facilitator superfamily		SiH_0392	SiL_0373	SiRe_0784	YG5714_0718	YN1551_RS12050	ST1051	Msed_0972
M164_0927	882743	883153	411	+	-	arCOG06000	-	238619382	YP_002914207.1	S	Function unknown	POORLY CHARACTERIZED	1	Uncharacterized protein	hypothetical protein		0.715823	0.799412	0.883772	20	SSO1957	Uncharacterized conserved protein		Saci_1660	Uncharacterized conserved protein		SiH_0391	SiL_0372	SiRe_0785	YG5714_0717	YN1551_RS12045		Msed_0261
M164_0928	883150	883689	540	+	-	arCOG05999	-	238619383	YP_002914208.1	S	Function unknown	POORLY CHARACTERIZED	1	Uncharacterized membrane protein	hypothetical protein		-0.914576	0.273518	0.480505	8	SSO1956	Uncharacterized conserved protein		Saci_1659	Uncharacterized conserved protein		SiH_0390	SiL_0371	SiRe_0786	YG5714_0716	YN1551_RS12040	ST1611	Msed_0262
M164_0929	883672	884400	729	-	-	arCOG00895	COG0463M	238619384	YP_002914209.1	M	Cell wall/membrane/envelope biogenesis	CELLULAR PROCESSES AND SIGNALING	2	Glycosyl transferase family 2	family 2 glycosyl transferase		-1.65399	0.115033	0.272573	8	SSO1954	Glycosyltransferase		Saci_1909	Glycosyltransferase		SiH_0388	SiL_0370	SiRe_0787	YG5714_0715	YN1551_RS12035	ST0886	Msed_1816
M164_0930	884535	885008	474	-	-	arCOG03852	-	238619386	YP_002914211.1	S	Function unknown	POORLY CHARACTERIZED	2	Uncharacterized protein	hypothetical protein		1.87881	0.280498	0.486196	17	SSO1953	Uncharacterized conserved protein					SiH_0387	SiL_0369	SiRe_0788	YG5714_0714	YN1551_RS12030	ST2086	Msed_1247
M164_0931	885038	886219	1182	-	AbgB	arCOG01108	COG1473R	238619387	YP_002914212.1	R	General function prediction only	POORLY CHARACTERIZED	1	Metal-dependent amidase/aminoacylase/carboxypeptidase	amidohydrolase		2.38677	0.0252617	0.0862152	21	SSO1952	Metal-dependent amidase/aminoacylase/carboxypeptidase					SiH_0386	SiL_0368	SiRe_0789	YG5714_0713	YN1551_RS12025		Msed_0493
M164_0932	886636	887640	1005	+	-	arCOG03858	-	238619388	YP_002914213.1	G	Carbohydrate transport and metabolism	METABOLISM	2	Glycosyl hydrolase family 12	endoglucanase		-0.334409	0.356875	0.564084	12	SSO1949	Glycosyl hydrolase family 12	Endo-��-glucanase				SiH_0385	SiL_0366	SiRe_0791	YG5714_0711	YN1551_RS12015
M164_0933	887700	889685	1986	+	-	arCOG03865	COG4354G	238619389	YP_002914214.1	G	Carbohydrate transport and metabolism	METABOLISM	2	Uncharacterized protein, contains beta-Glucocerebrosidase 2 and DUF608 domains	hypothetical protein		2.38551	0.0144402	0.0547731	19	SSO1948	Predicted bile acid beta-glucosidase					SiH_0384	SiL_0365	SiRe_0792	YG5714_0710	YN1551_RS12010	ST2609	Msed_1421
M164_0934	889703	890941	1239	-	-	arCOG00684	COG0675L	238619390	YP_002914215.1	X	Mobilome: prophages, transposons	CELLULAR PROCESSES AND SIGNALING	4	Transposable element, IS605 OrfB family, contains RNAse H fold nuclease and Zn finger domains	transposase, IS605 OrfB family		NA			0							SiH_0870	SiL_0972	SiRe_0692	YG5714_0758	YN1551_RS15325	ST1056	Msed_1513
M164_0935	890916	891323	408	-	RAYT	arCOG02759	COG1943L	238619391	YP_002914216.1	X	Mobilome: prophages, transposons	CELLULAR PROCESSES AND SIGNALING	4	REP element-mobilizing transposase RayT	transposase IS200-family protein		NA	0.0137825	0.0534844	0							SiH_2675	SiL_0404	SiRe_0886			ST2553	Msed_2186
M164_0936	891885	892691	807	-	-	arCOG04204	COG3342S	238619393	YP_002914218.1	R	General function prediction only	POORLY CHARACTERIZED	1	N-terminal nucleophile hydrolase superfamily protein	hypothetical protein		2.33624	0.0523992	0.154074	21	SSO1350	N-terminal nucleophile hydrolase superfamily protein		Saci_1727	N-terminal nucleophile hydrolase superfamily protein		SiH_0382	SiL_0361	SiRe_0795	YG5714_0708	YN1551_RS12000	ST1149	Msed_0976
M164_0939	893893	894192	300	+	-	arCOG08446	-	238619394	YP_002914219.1	S	Function unknown	POORLY CHARACTERIZED	1	Uncharacterized membrane protein	hypothetical protein		-1.32488	0.239827	0.441381	4										YG5714_2046			Msed_0132
M164_0940	894556	894888	333	-	RelE	arCOG01665	-	238619396	YP_002914221.1	V	Defense mechanisms	CELLULAR PROCESSES AND SIGNALING	1	Cytotoxic translational repressor of toxin-antitoxin stability system	hypothetical protein		-0.177179	0.446705	0.636243	17							SiH_0509		SiRe_0798	YG5714_2044	YN1551_RS04230	ST1849	Msed_0133
M164_0941	895096	895269	174	+	-	arCOG08540	-	238619397	YP_002914222.1	S	Function unknown	POORLY CHARACTERIZED	8	Uncharacterized protein	hypothetical protein		4.38289	0.952789	0.976416	18							SiH_0425		SiRe_0505	YG5714_0311	YN1551_RS13980	STS125	Msed_1110
M164_0942	895222	895734	513	-	-	arCOG05320	-	238619398	YP_002914223.1	R	General function prediction only	POORLY CHARACTERIZED	3	Predicted membrane-bound metal-dependent hydrolase	hypothetical protein		1.95493	0.225126	0.424237	22							SiH_0508	SiL_0897	SiRe_0799	YG5714_1656	YN1551_RS15255	ST1311	Msed_2197
M164_0943	895804	896658	855	-	-	arCOG05914	-	238619399	YP_002914224.1	S	Function unknown	POORLY CHARACTERIZED	1	Uncharacterized protein	hypothetical protein		-0.000789382	0.775654	0.867486	14	SSO1933	Uncharacterized conserved protein		Saci_0298	Uncharacterized conserved protein		SiH_0507	SiL_0898	SiRe_0800	YG5714_0684	YN1551_RS11940	ST0652
M164_0944	896888	897781	894	+	CcmA	arCOG00194	COG1131V	238619400	YP_002914225.1	V	Defense mechanisms	CELLULAR PROCESSES AND SIGNALING	9	ABC-type multidrug transport system, ATPase component	ABC transporter		2.21635	0.0160957	0.0604115	21	SSO1934	ABC-type multidrug transport system, ATPase component		Saci_2305	ABC-type multidrug transport system, ATPase component		SiH_0506	SiL_0899	SiRe_0801	YG5714_0683	YN1551_RS11945	ST2437	Msed_0521
M164_0945	897774	898607	834	+	NosY	arCOG02441	COG1277R	238619401	YP_002914226.1	O	Posttranslational modification, protein turnover, chaperones	CELLULAR PROCESSES AND SIGNALING	1	ABC-type transport system involved in multi-copper enzyme maturation, permease component	hypothetical protein		1.36266	0.279182	0.485898	21	SSO1936	ABC-type transport system involved in multi-copper enzyme maturation, permease component		Saci_2304	ABC-type transport system involved in multi-copper enzyme maturation, permease component		SiH_0505	SiL_0900	SiRe_0802	YG5714_0682	YN1551_RS11950	ST2438	Msed_0520
M164_0946	898899	899075	177	-	-	arCOG00511	-	238619402	YP_002914227.1	R	General function prediction only	POORLY CHARACTERIZED	3	Metal-dependent hydrolase of the beta-lactamase superfamily II	hypothetical protein		0.149831	0.326136	0.534526	8							SiH_0777	SiL_0584		YG5714_0542	YN1551_RS11005
M164_0947	899130	899432	303	+	-	arCOG03169	-	238619403	YP_002914228.1	R	General function prediction only	POORLY CHARACTERIZED	6	AAA+ superfamily ATPase	hypothetical protein		2.94732	0.0313816	0.102926	12	SSO1939	Predicted ATPase (AAA+ superfamily)								YG5714_0701	YN1551_RS11965
M164_0948	899467	900768	1302	+	ThiC	arCOG02741	COG0422H	238619404	YP_002914229.1	H	Coenzyme transport and metabolism	METABOLISM	1	Thiamine biosynthesis protein ThiC	thiamine biosynthesis protein ThiC		2.91128	0.000915351	0.00536456	26	SSO1941	Thiamine biosynthesis protein ThiC		Saci_0137	Thiamine biosynthesis protein ThiC		SiH_0588	SiL_0769	SiRe_0754	YG5714_0702	YN1551_RS11980	ST1864	Msed_0906
M164_0949	900811	901806	996	+	IlvC	arCOG04465	COG0059EH	238619405	YP_002914230.1	E	Amino acid transport and metabolism	METABOLISM	2	Ketol-acid reductoisomerase	ketol-acid reductoisomerase		3.32943	0.000368973	0.00239288	22	SSO1942	Ketol-acid reductoisomerase					SiH_0593	SiL_0768	SiRe_0753	YG5714_0707	YN1551_RS11995	ST1445	Msed_1927
M164_0952	903355	903786	432	-	-	arCOG07311	-	238619406	YP_002914231.1	K	Transcription	INFORMATION STORAGE AND PROCESSING	1	Transcriptional regulator, contains HTH domain	hypothetical protein		0.247843	0.495058	0.674136	13	SSO1932	Predicted transcriptional regulator, HTH domain					SiH_0596	SiL_0767	SiRe_0751	YG5714_0685	YN1551_RS11935	ST1741
M164_0953	903783	904226	444	-	-	arCOG08449	-	238619407	YP_002914232.1	S	Function unknown	POORLY CHARACTERIZED	1	Uncharacterized protein	hypothetical protein		-0.247404	0.389763	0.594202	11	SSO1931	Uncharacterized conserved protein					SiH_0597	SiL_0766	SiRe_0750	YG5714_0686	YN1551_RS11930
M164_0954	904487	905746	1260	+	GdhA	arCOG01352	COG0334E	238619408	YP_002914233.1	E	Amino acid transport and metabolism	METABOLISM	2	Glutamate dehydrogenase/leucine dehydrogenase	Glu/Leu/Phe/Val dehydrogenase		2.32744	0.0140877	0.0541279	21	SSO1930	Glutamate dehydrogenase/leucine dehydrogenase					SiH_0598	SiL_0765	SiRe_0749	YG5714_0687	YN1551_RS11925	ST2241	Msed_2074
M164_0955	905819	906394	576	-	-	arCOG00684	COG0675L	238619409	YP_002914234.1	X	Mobilome: prophages, transposons	CELLULAR PROCESSES AND SIGNALING	4	Transposable element, IS605 OrfB family, contains RNAse H fold nuclease and Zn finger domains	transposase, IS605 OrfB family		NA	0.0360835	0.115177	0							SiH_0870	SiL_2562	SiRe_0774	YG5714_0758	YN1551_RS15325	ST1056	Msed_1513
M164_0956	906394	906774	381	-	-	arCOG04029	COG5550O	238619410	YP_002914235.1	E	Amino acid transport and metabolism	METABOLISM	3	Pepsin-like aspartate protease	hypothetical protein		-0.293535	0.387681	0.592934	8	SSO1929	Pepsin-like aspartate protease					SiH_0599	SiL_0764	SiRe_0748	YG5714_0688	YN1551_RS11920	ST0709
M164_0957	906752	907084	333	-	-	arCOG07304	-	238619411	YP_002914236.1	V	Defense mechanisms	CELLULAR PROCESSES AND SIGNALING	2	RHH/CopG family DNA binding protein	hypothetical protein		0.63701	0.601312	0.752321	11	SSO1928	Uncharacterized conserved protein					SiH_0600	SiL_0763	SiRe_0747	YG5714_2961	YN1551_RS15125
M164_0958	907651	908181	531	+	RfbC	arCOG04188	COG1898M	238619412	YP_002914237.1	M	Cell wall/membrane/envelope biogenesis	CELLULAR PROCESSES AND SIGNALING	1	dTDP-4-dehydrorhamnose 3,5-epimerase or related enzyme	dTDP-4-dehydrorhamnose 3,5-epimerase		2.31723	0.169896	0.355201	12	SSO1923	dTDP-4-dehydrorhamnose 3,5-epimerase or related enzyme		Saci_1706	dTDP-4-dehydrorhamnose 3,5-epimerase or related enzyme		SiH_0601	SiL_0865	SiRe_0746	YG5714_0667	YN1551_RS11780	ST1969	Msed_1851
M164_0959	908313	909050	738	-	CorA	arCOG02266	COG0598P	238619413	YP_002914238.1	P	Inorganic ion transport and metabolism	METABOLISM	2	Mg2+ and Co2+ transporter	Mg2 transporter protein CorA family protein		1.94921	0.598705	0.751336	2				Saci_2275	Mg2+ and Co2+ transporter		SiH_0602	SiL_0759	SiRe_0745
M164_0960	909116	909355	240	-	InsB	arCOG02133	COG1662L	238619414	YP_002914239.1	X	Mobilome: prophages, transposons	CELLULAR PROCESSES AND SIGNALING	2	Transposase and inactivated derivatives, IS1 family	hypothetical protein		1.966	0.753789	0.854067	9	SSO0541	Transposase and inactivated derivatives, IS1 family					SiH_0116	SiL_0565		YG5714_2380	YN1551_RS10120	ST1907
M164_0961	909461	909871	411	-	-	arCOG03706	COG1848R	238619415	YP_002914240.1	V	Defense mechanisms	CELLULAR PROCESSES AND SIGNALING	2	PIN domain containing protein	PilT protein domain-containing protein		0.902054	0.853993	0.917169	10	SSO1921	PIN domain containing protein		Saci_1953	PIN domain containing protein		SiH_0439	SiL_0915	SiRe_0744	YG5714_0656	YN1551_RS11840	ST2004	Msed_1385
M164_0962	909868	910113	246	-	-	arCOG05414	-	238619416	YP_002914241.1	V	Defense mechanisms	CELLULAR PROCESSES AND SIGNALING	2	CopG/RHH family DNA binding protein, antitoxin	hypothetical protein		-1.83227	0.162459	0.34665	2	SSO11133	CopG/RHH family DNA binding protein, antitoxin		Saci_1952	CopG/RHH family DNA binding protein, antitoxin		SiH_0440	SiL_0914	SiRe_0743	YG5714_0657	YN1551_RS11845		Msed_1386
M164_0963	910520	910837	318	+	-	arCOG09879	-	238619417	YP_002914242.1	S	Function unknown	POORLY CHARACTERIZED	1	Uncharacterized protein	hypothetical protein		1.72293	0.959716	0.980631	11							SiH_0545	SiL_0381	SiRe_0778	YG5714_2014	YN1551_RS08965	ST1919	Msed_1016
M164_0965	912372	912599	228	+	AbrB	arCOG00815	COG2002K	238619418	YP_002914243.1	V	Defense mechanisms	CELLULAR PROCESSES AND SIGNALING	3	AbrB family transcriptional regulator	AbrB family transcriptional regulator		-1.7284	0.188385	0.381573	4							SiH_0742	SiL_0634	SiRe_0605	YG5714_2196	YN1551_RS10045	STS089	Msed_1468
M164_0966	912586	912975	390	+	-	arCOG02730	COG1848R	238619419	YP_002914244.1	V	Defense mechanisms	CELLULAR PROCESSES AND SIGNALING	2	PIN domain containing protein	PilT protein domain-containing protein		-0.0352751	0.422276	0.618387	16	SSO1483	PIN domain containing protein					SiH_0743	SiL_0635	SiRe_0606		YN1551_RS10050	ST0741	Msed_1245
M164_0967	913764	913985	222	+	-	arCOG03585	-	238619420	YP_002914245.1	X	Mobilome: prophages, transposons	CELLULAR PROCESSES AND SIGNALING	4	Transposase	hypothetical protein		-2.33194	0.0584673	0.166716	2	SSO1772	Transposase					SiH_0764	SiL_0598	SiRe_0856	YG5714_0325	YN1551_RS15000	ST0854
M164_0970	916118	916507	390	+	-	arCOG09881	-	238619421	YP_002914246.1	S	Function unknown	POORLY CHARACTERIZED	1	Uncharacterized protein	hypothetical protein		-0.141717	0.35725	0.564182	9
M164_0971	916940	918202	1263	+	-	arCOG03166	COG1672R	238619422	YP_002914247.1	V	Defense mechanisms	CELLULAR PROCESSES AND SIGNALING	1	AAA+ superfamily ATPase fused to HTH and RecB nuclease domains	ATPase		0.225495	0.813655	0.894027	11	SSO1918	AAA+ superfamily ATPase fused to HTH nad RecB nuclease domains		Saci_2334	AAA+ superfamily ATPase fused to HTH nad RecB nuclease domains		SiH_0969	SiL_0438	SiRe_0411	YG5714_0672	YN1551_RS11820	ST2013	Msed_1051
M164_0972	918595	919071	477	+	-	arCOG03721	-	238619423	YP_002914248.1	V	Defense mechanisms	CELLULAR PROCESSES AND SIGNALING	5	HEPN domain containing protein	PaREP1 family protein		2.01565	0.415035	0.614071	12							SiH_0546	SiL_0798	SiRe_0596	YG5714_0881	YN1551_RS08970	ST2003	Msed_1766
M164_0973	919511	919843	333	+	-	arCOG03237	COG1106R	238619424	YP_002914249.1	R	General function prediction only	POORLY CHARACTERIZED	1	ATPase, predicted component of phage defense system	hypothetical protein		-0.262597	0.3214	0.529834	7	SSO1994	ATPase, predicted component of phage defense system					SiH_0063	SiL_0062	SiRe_0813	YG5714_0063	YN1551_RS00305	ST2010	Msed_1235
M164_0974	920023	920430	408	+	RAYT	arCOG02759	COG1943L	238619425	YP_002914250.1	X	Mobilome: prophages, transposons	CELLULAR PROCESSES AND SIGNALING	4	REP element-mobilizing transposase RayT	transposase IS200-family protein		NA			0							SiH_2675	SiL_0404	SiRe_0886			ST2553	Msed_2186
M164_0975	920405	921643	1239	+	-	arCOG00684	COG0675L	238619426	YP_002914251.1	X	Mobilome: prophages, transposons	CELLULAR PROCESSES AND SIGNALING	4	Transposable element, IS605 OrfB family, contains RNAse H fold nuclease and Zn finger domains	transposase, IS605 OrfB family		NA			0	SSO1672	Transposase					SiH_0870	SiL_0972	SiRe_0692	YG5714_0758	YN1551_RS15325	ST1056	Msed_1513
M164_0976	921469	922035	567	-	-	arCOG03167	COG1373R	238619427	YP_002914252.1	R	General function prediction only	POORLY CHARACTERIZED	6	Predicted ATPase, AAA+ superfamily	ATPase (AAA+ superfamily)-like protein		2.03043	0.161579	0.345895	14				Saci_1447	Predicted ATPase (AAA+ superfamily)		SiH_0559	SiL_0785	SiRe_0897	YG5714_0518	YN1551_RS10745	ST1143	Msed_1040
M164_0977	922557	922814	258	-	-	arCOG04918	COG3328L	238619428	YP_002914253.1	X	Mobilome: prophages, transposons	CELLULAR PROCESSES AND SIGNALING	6	Transposase	transposase ISC1250		3.25697	0.604547	0.753707	9	SSO1679	Transposase
M164_0978	923001	923216	216	+	-	arCOG04918	COG3328L	238619429	YP_002914254.1	X	Mobilome: prophages, transposons	CELLULAR PROCESSES AND SIGNALING	6	Transposase	hypothetical protein		3.57119	0.89199	0.942057	11										YG5714_2434	YN1551_RS10825
M164_0979	923271	923747	477	+	-	arCOG04918	COG3328L	238619430	YP_002914255.1	X	Mobilome: prophages, transposons	CELLULAR PROCESSES AND SIGNALING	6	Transposase	transposase ISC1332		5.47041	0.00085806	0.00507035	14										YG5714_0821	YN1551_RS10820
M164_0981	924001	924375	375	-	-	arCOG07925	-	238619431	YP_002914256.1	X	Mobilome: prophages, transposons	CELLULAR PROCESSES AND SIGNALING	2	Transposase ISC1234	transposase, ISC1234/ST1916		2.13467	0.722526	0.831199	4							SiH_1439		SiRe_2215	YG5714_2637	YN1551_RS01325	ST1916	Msed_1228
M164_0982	924521	924694	174	+		-	-	238619432	YP_002914257.1				34		glycosyltransferase		0.330975	0.524934	0.696857	7	SSO1614	Glycosyltransferase
M164_0983	925169	926029	861	-	-	arCOG05398	-	238619433	YP_002914258.1	M	Cell wall/membrane/envelope biogenesis	CELLULAR PROCESSES AND SIGNALING	2	Glycosyl transferase family 2	family 2 glycosyl transferase		-0.488639	0.490191	0.669506	23							SiH_0718	SiL_0650	SiRe_0610	YG5714_0880	YN1551_RS09675
M164_0984	926403	926804	402	+	AglP	arCOG01402	-	238619434	YP_002914259.1	Q	Secondary metabolites biosynthesis, transport and catabolism	METABOLISM	1	SAM-dependent methyltransferase	hypothetical protein		-2.38856	0.0832385	0.216027	6							SiH_0665	SiL_0841	SiRe_0853	YG5714_0976	YN1551_RS09285
M164_0985	926844	927608	765	+	-	arCOG00896	COG0463M	238619435	YP_002914260.1	M	Cell wall/membrane/envelope biogenesis	CELLULAR PROCESSES AND SIGNALING	1	Glycosyl transferase family 2	family 2 glycosyl transferase		2.18682	0.0824173	0.21546	19	SSO0808	Glycosyltransferase		Saci_1911	Glycosyltransferase		SiH_0529	SiL_0872	SiRe_0836	YG5714_0632	YN1551_RS11650	ST1968	Msed_1843
M164_0987	928371	929309	939	+	-	arCOG07925	-	238619436	YP_002914261.1	X	Mobilome: prophages, transposons	CELLULAR PROCESSES AND SIGNALING	2	Transposase ISC1234	transposase, ISC1234/ST1916		-4.5603	0.00359497	0.0168828	0	SSO3028	Transposase ISC1234					SiH_0415		SiRe_2063	YG5714_2637	YN1551_RS01325	ST1916	Msed_1228
M164_0988	929505	929705	201	-		-	-	238619437	YP_002914262.1				34		glycosyltransferase		-4.30957	0.0396782	0.124293	3
M164_0989	930017	932500	2484	+	-	arCOG07850	-	238619439	YP_002914264.1	S	Function unknown	POORLY CHARACTERIZED	1	Uncharacterized membrane protein	hypothetical protein		-0.100762	0.877666	0.93107	14	SSO1615	Uncharacterized conserved protein
M164_0990	932475	932651	177	+		-	-	238619440	YP_002914265.1				34		glycosyltransferase		1.68419	0.713186	0.827469	11												ST2192
M164_0991	932600	933667	1068	+	RfaG	arCOG01417	COG0438M	238619441	YP_002914266.1	M	Cell wall/membrane/envelope biogenesis	CELLULAR PROCESSES AND SIGNALING	7	Glycosyltransferase	group 1 glycosyl transferase		1.93665	0.104026	0.253853	22	SSO1618	Glycosyltransferase					SiH_1693	SiL_1606	SiRe_1614	YG5714_1833	YN1551_RS05315	ST2192	Msed_1808
M164_0992	933687	934658	972	-	-	arCOG01400	COG2520R	238619442	YP_002914267.1	Q	Secondary metabolites biosynthesis, transport and catabolism	METABOLISM	2	SAM-dependent methyltransferase	FkbM family methyltransferase		-0.325874	0.460495	0.646284	13	SSO1623	SAM-dependent methyltransferase		Saci_1918	SAM-dependent methyltransferase		SiH_0539	SiL_0804	SiRe_0853	YG5714_0614	YN1551_RS11550	ST1964	Msed_1846
M164_0993	934731	935750	1020	-	AglL	arCOG01403	COG0438M	238619443	YP_002914268.1	M	Cell wall/membrane/envelope biogenesis	CELLULAR PROCESSES AND SIGNALING	9	Glycosyltransferase	group 1 glycosyl transferase		0.569148	0.975982	0.988774	19	SSO1619	Glycosyltransferase					SiH_0458	SiL_0807	SiRe_2398	YG5714_0617	YN1551_RS11190	ST2386	Msed_1808
M164_0994	935849	937078	1230	-	RfaG	arCOG01417	COG0438M	238619444	YP_002914269.1	M	Cell wall/membrane/envelope biogenesis	CELLULAR PROCESSES AND SIGNALING	7	Glycosyltransferase	group 1 glycosyl transferase		0.948053	0.39744	0.602202	26	SSO1620	Glycosyltransferase					SiH_1693	SiL_1606	SiRe_1614	YG5714_1833	YN1551_RS05315	ST2192	Msed_1808
M164_0995	937112	938122	1011	+	RfaG	arCOG01411	COG0438M	238619445	YP_002914270.1	M	Cell wall/membrane/envelope biogenesis	CELLULAR PROCESSES AND SIGNALING	2	Glycosyltransferase	group 1 glycosyl transferase		0.254124	0.823675	0.89857	16	SSO1621	Glycosyltransferase					SiH_0457	SiL_1335	SiRe_1333	YG5714_0617	YN1551_RS11185	ST2386	Msed_1760
M164_0996	938259	939185	927	+	-	arCOG01400	-	238619446	YP_002914271.1	Q	Secondary metabolites biosynthesis, transport and catabolism	METABOLISM	2	SAM-dependent methyltransferase	FkbM family methyltransferase		-1.63754	0.0863084	0.221781	7							SiH_0539	SiL_0804	SiRe_0853	YG5714_0614	YN1551_RS11550	ST1964	Msed_1846
M164_0997	939271	940548	1278	-	RfaG	arCOG01417	COG0438M	238619447	YP_002914272.1	M	Cell wall/membrane/envelope biogenesis	CELLULAR PROCESSES AND SIGNALING	7	Glycosyltransferase	group 1 glycosyl transferase		-0.763139	0.319086	0.528729	18	SSO0822	Glycosyltransferase		Saci_1916	Glycosyltransferase		SiH_1693	SiL_1606	SiRe_0854	YG5714_1833	YN1551_RS05315	ST1963	Msed_1808
M164_0998	940821	941324	504	+	-	arCOG03850	COG4122R	238619448	YP_002914273.1	R	General function prediction only	POORLY CHARACTERIZED	3	Predicted O-methyltransferase YrrM	hypothetical protein		-3.39578	0.0310895	0.102085	10							SiH_2198	SiL_2102	SiRe_2138	YG5714_2390	YN1551_RS02515		Msed_1061
M164_0999	941405	941647	243	+	-	arCOG03850	-	238619449	YP_002914274.1	R	General function prediction only	POORLY CHARACTERIZED	3	Predicted O-methyltransferase YrrM	hypothetical protein		-1.04235	0.27629	0.483889	11							SiH_2198	SiL_2102	SiRe_2138	YG5714_2390	YN1551_RS02515		Msed_1061
M164_1000	942407	942784	378	+	-	arCOG09882	COG2192O	238619450	YP_002914275.1	R	General function prediction only	POORLY CHARACTERIZED	1	Predicted carbamoyl transferase, NodU family	carbamoyl transferase NodU family-like protein		-1.51011	0.185642	0.377891	13												STS209
M164_1001	942721	943428	708	-	-	arCOG02134	COG3316L	238619451	YP_002914276.1	X	Mobilome: prophages, transposons	CELLULAR PROCESSES AND SIGNALING	6	Transposase	hypothetical protein		NA			0							SiH_2590	SiL_2023	SiRe_0852	YG5714_0525	YN1551_RS10835	ST1165
M164_1002	943563	944114	552	+	-	arCOG01188	COG2192O	238619452	YP_002914277.1	R	General function prediction only	POORLY CHARACTERIZED	2	Predicted carbamoyl transferase, NodU family	nodulation protein		0.702114	0.920231	0.960382	20												ST1956
M164_1003	944308	944904	597	+	-	arCOG01188	COG2192O	238619453	YP_002914278.1	R	General function prediction only	POORLY CHARACTERIZED	2	Predicted carbamoyl transferase, NodU family	nodulation protein		3.87206	0.000208188	0.00150741	39												ST1956
M164_1004	944991	945137	147	-		-	-	238619454	YP_002914279.1				34		hypothetical protein		1.94136	0.776268	0.867576	8
M164_1005	945313	945693	381	+	-	arCOG09883	-	238619455	YP_002914280.1	S	Function unknown	POORLY CHARACTERIZED	1	Uncharacterized protein	hypothetical protein		-0.334134	0.403469	0.606163	13												ST1954	Msed_0505
M164_1006	946039	947448	1410	+	AglR	arCOG02209	COG2244R	238619456	YP_002914281.1	M	Cell wall/membrane/envelope biogenesis	CELLULAR PROCESSES AND SIGNALING	2	MATE family membrane protein, Rfbx family	polysaccharide biosynthesis protein		0.989714	0.565117	0.727984	17	SSO1624	Polysaccharide biosynthesis protein, Mvin family		Saci_1905	Polysaccharide biosynthesis protein, Mvin family		SiH_0542	SiL_0846	SiRe_0880	YG5714_0613	YN1551_RS11530	ST1951	Msed_1835
M164_1007	948197	948505	309	+	-	arCOG09884	-	238619457	YP_002914282.1	S	Function unknown	POORLY CHARACTERIZED	1	Uncharacterized membrane protein	hypothetical protein		-2.93657	0.082899	0.215523	1	SSO0816	Uncharacterized conserved protein
M164_1008	948530	949648	1119	+	RfaG	arCOG05431	COG0438M	238619458	YP_002914283.1	M	Cell wall/membrane/envelope biogenesis	CELLULAR PROCESSES AND SIGNALING	2	Glycosyltransferase	group 1 glycosyl transferase		-0.258095	0.524149	0.696857	12							SiH_0543	SiL_0916	SiRe_0913	YG5714_2712	YN1551_RS11580	ST1926	Msed_1760
M164_1009	950653	950859	207	+	-	arCOG01401	-	238619459	YP_002914284.1	Q	Secondary metabolites biosynthesis, transport and catabolism	METABOLISM	3	SAM-dependent methyltransferase	hypothetical protein		0.328826	0.441058	0.632928	6	SSO0838	SAM-dependent methyltransferase					SiH_0544	SiL_0845	SiRe_0881		YN1551_RS11570
M164_1010	950920	951039	120	+		-	-	238619460	YP_002914285.1				34		hypothetical protein		0.858037	0.454721	0.642223	19							SiH_0544	SiL_0844
M164_1011	951171	951641	471	-	VapC	arCOG02219	COG1487R	238619461	YP_002914286.1	V	Defense mechanisms	CELLULAR PROCESSES AND SIGNALING	3	PIN domain containing protein	hypothetical protein		-0.536632	0.279411	0.485898	4							SiH_0419	SiL_0414		YG5714_0547	YN1551_RS11025	ST1932
M164_1012	951631	952035	405	-	-	arCOG07289	-	238619462	YP_002914287.1	S	Function unknown	POORLY CHARACTERIZED	2	Uncharacterized protein	17 kDa surface antigen		-8.44445	4.3e-05	0.000449989	0	SSO0849	Uncharacterized conserved protein								YG5714_0548	YN1551_RS11030	ST1998
M164_1013	952378	952599	222	-	-	arCOG09885	-	238619463	YP_002914288.1	S	Function unknown	POORLY CHARACTERIZED	1	Uncharacterized protein	hypothetical protein		1.753	0.680042	0.806352	9											YN1551_RS11525
M164_1014	952810	953262	453	-	-	arCOG07244	-	238619464	YP_002914289.1	V	Defense mechanisms	CELLULAR PROCESSES AND SIGNALING	2	CRISPR assocaited protein, Cas10-like subunit Type III-A effector complex	hypothetical protein		-0.0374408	0.43575	0.628782	6							SiH_2472		SiRe_0349		YN1551_RS11490
M164_1015	953271	954575	1305	-	-	arCOG07244	-	238619465	YP_002914290.1	V	Defense mechanisms	CELLULAR PROCESSES AND SIGNALING	2	CRISPR assocaited protein, Cas10-like subunit Type III-A effector complex	hypothetical protein		0.46147	0.733688	0.839004	27	SSO1625	Uncharacterized conserved protein		Saci_1899	Uncharacterized conserved protein					YG5714_0639	YN1551_RS11490	ST1990
M164_1016	954830	955894	1065	-	RfaG	arCOG05431	COG0438M	238619466	YP_002914291.1	M	Cell wall/membrane/envelope biogenesis	CELLULAR PROCESSES AND SIGNALING	2	Glycosyltransferase	group 1 glycosyl transferase		1.02189	0.578699	0.7369	23	SSO1626	Glycosyltransferase					SiH_1000	SiL_0916	SiRe_0913	YG5714_0617	YN1551_RS11485	ST1926	Msed_1844
M164_1017	956766	957857	1092	+	-	arCOG03169	COG1672R	238619467	YP_002914292.1	R	General function prediction only	POORLY CHARACTERIZED	6	AAA+ superfamily ATPase	ATPase		0.0229484	0.504869	0.680135	16	SSO1545	Predicted ATPase (AAA+ superfamily)		Saci_2025	Predicted ATPase (AAA+ superfamily)		SiH_0569	SiL_0770	SiRe_0912	YG5714_0467	YN1551_RS12255	ST2491	Msed_1172
M164_1018	958176	958616	441	-	-	arCOG03721	-	238619468	YP_002914293.1	V	Defense mechanisms	CELLULAR PROCESSES AND SIGNALING	5	HEPN domain containing protein	PaREP1 family protein		2.08095	0.294787	0.503638	12							SiH_0519	SiL_0885	SiRe_0817	YG5714_0881	YN1551_RS08970	ST0641	Msed_0589
M164_1019	959277	959681	405	-	-	arCOG02106	-	238619469	YP_002914294.1	V	Defense mechanisms	CELLULAR PROCESSES AND SIGNALING	1	Minimal nucleotidyltransferase	hypothetical protein		-1.68354	0.137403	0.308456	1								SiL_0628
M164_1020	959665	960084	420	-	-	arCOG02109	COG2445S	238619470	YP_002914295.1	V	Defense mechanisms	CELLULAR PROCESSES AND SIGNALING	1	HEPN domain containing protein	hypothetical protein		2.94246	0.0230143	0.0803675	23								SiL_0629				ST0786
M164_1021	960450	960779	330	+		-	-	238619471	YP_002914296.1				34		hypothetical protein		-2.91452	0.079727	0.210544	4
M164_1022	961045	962205	1161	-	-	arCOG00679	COG0675L	238619472	YP_002914297.1	X	Mobilome: prophages, transposons	CELLULAR PROCESSES AND SIGNALING	7	Transposable element, IS605 OrfB family, contains RNAse H fold nuclease and Zn finger domains	transposase, IS605 OrfB family		4.25308	9.53e-05	0.000806245	20							SiH_0694	SiL_0534	SiRe_0500	YG5714_0642	YN1551_RS11725	ST0998	Msed_1513
M164_1023	962567	962803	237	+	-	arCOG02217	-	238619473	YP_002914298.1	V	Defense mechanisms	CELLULAR PROCESSES AND SIGNALING	2	RHH/CopG DNA binding protein	hypothetical protein		0.462469	0.45678	0.643842	8							SiH_0740	SiL_0632	SiRe_0403	YG5714_0733	YN1551_RS12610	STS188	Msed_1215
M164_1024	962790	963206	417	+	-	arCOG00727	COG4113R	238619474	YP_002914299.1	V	Defense mechanisms	CELLULAR PROCESSES AND SIGNALING	3	PIN domain containing protein, often a toxin of type II toxin-antitoxin systems	PilT protein domain-containing protein		0.816743	0.731379	0.838237	9	SSO1914	PIN domain containing protein					SiH_0741	SiL_0631	SiRe_2073	YG5714_2464	YN1551_RS02830	ST1628	Msed_1214
M164_1025	963564	963821	258	+	-	arCOG08451	-	238619475	YP_002914300.1	S	Function unknown	POORLY CHARACTERIZED	1	Uncharacterized protein	hypothetical protein		-7.63992	0.000132233	0.0010249	0
M164_1026	963788	964330	543	+	-	arCOG05472	-	238619476	YP_002914301.1	R	General function prediction only	POORLY CHARACTERIZED	2	Predicted nucleotidyltransferase	hypothetical protein		2.44421	0.0205269	0.0732921	16									SiRe_0910
M164_1027	964630	966039	1410	-	PutA	arCOG01252	COG1012C	238619477	YP_002914302.1	C	Energy production and conversion	METABOLISM	5	Lactaldehyde dehydrogenase, Succinate semialdehyde dehydrogenase or other NAD-dependent aldehyde dehydrogenase	aldehyde dehydrogenase		2.65707	0.00170484	0.00918237	28	SSO1629	Lactaldehyde dehydrogenase, Succinate semialdehyde dehydrogenase or other NAD-dependent aldehyde dehydrogenase	Succinate semialdehyde dehydrogenase	Saci_1738	Lactaldehyde dehydrogenase, Succinate semialdehyde dehydrogenase or other NAD-dependent aldehyde dehydrogenase		SiH_0568	SiL_0776	SiRe_0909	YG5714_1027	YN1551_RS09050	ST0064	Msed_1774
M164_1028	966172	967224	1053	-	-	arCOG00938	COG0535R	238619478	YP_002914303.1	R	General function prediction only	POORLY CHARACTERIZED	5	Radical SAM superfamily enzyme	radical SAM protein		1.04309	0.557183	0.722695	19	SSO1631	Radical SAM superfamily enzyme					SiH_0567	SiL_0777	SiRe_0908	YG5714_1028	YN1551_RS09045	ST0127	Msed_0512
M164_1029	967197	968333	1137	-	-	arCOG00938	COG0535R	238619479	YP_002914304.1	R	General function prediction only	POORLY CHARACTERIZED	5	Radical SAM superfamily enzyme	radical SAM protein		1.11318	0.419301	0.618173	17	SSO1632	Radical SAM superfamily enzyme					SiH_0566	SiL_0778	SiRe_0907	YG5714_1029	YN1551_RS09040	ST0126	Msed_0511
M164_1030	968395	968883	489	-	-	arCOG05401	-	238619480	YP_002914305.1	V	Defense mechanisms	CELLULAR PROCESSES AND SIGNALING	1	RHH/CopG family DNA binding protein	hypothetical protein		-0.138076	0.353837	0.561398	9	SSO1634	Uncharacterized conserved protein		Saci_0236	Uncharacterized conserved protein		SiH_0565	SiL_0779	SiRe_0906	YG5714_1030	YN1551_RS09035	ST2448	Msed_1520
M164_1031	969086	969646	561	-	-	arCOG05472	-	238619481	YP_002914306.1	R	General function prediction only	POORLY CHARACTERIZED	2	Predicted nucleotidyltransferase	hypothetical protein		0.491042	0.960734	0.980971	12	SSO1635	Uncharacterized conserved protein		Saci_1717	Uncharacterized conserved protein		SiH_1002	SiL_0918	SiRe_0915	YG5714_1035	YN1551_RS09025	ST1636	Msed_0900
M164_1032	969619	969822	204	-	-	arCOG07229	-	238619482	YP_002914307.1	S	Function unknown	POORLY CHARACTERIZED	1	Uncharacterized protein	hypothetical protein		-8.37929	0.000185799	0.00136603	0	SSO8549	Uncharacterized conserved protein		Saci_1716	Uncharacterized conserved protein		SiH_1001	SiL_0917	SiRe_0914	YG5714_1034	YN1551_RS09030		Msed_0901
M164_1036	971865	973475	1611	+	-	arCOG08453	-	238619484	YP_002914309.1	S	Function unknown	POORLY CHARACTERIZED	1	Uncharacterized protein	hypothetical protein		-0.360068	0.473127	0.656668	22	SSO1636	Uncharacterized conserved protein					SiH_1005	SiL_0922	SiRe_0920	YG5714_1037	YN1551_RS09020
M164_1037	973659	974003	345	-	-	arCOG07234	-	238619485	YP_002914310.1	S	Function unknown	POORLY CHARACTERIZED	1	Uncharacterized membrane protein	hypothetical protein		-0.573957	0.388102	0.592934	14	SSO1637	Uncharacterized conserved protein		Saci_1776	Uncharacterized conserved protein		SiH_1006	SiL_0923	SiRe_0921	YG5714_1039	YN1551_RS09015
M164_1038	974009	976477	2469	-	PvdQ	arCOG04082	COG2366R	238619486	YP_002914311.1	Q	Secondary metabolites biosynthesis, transport and catabolism	METABOLISM	1	Acyl-homoserine lactone (AHL) acylase PvdQ	peptidase S45 penicillin amidase		1.65665	0.0396247	0.124262	31	SSO1638	Protein related to penicillin acylase		Saci_1777	Protein related to penicillin acylase		SiH_1007	SiL_0924	SiRe_0922	YG5714_1040	YN1551_RS09010		Msed_1174
M164_1040	977370	977729	360	-	-	arCOG01197	-	238619487	YP_002914312.1	V	Defense mechanisms	CELLULAR PROCESSES AND SIGNALING	1	Minimal nucleotidyltransferase	DNA polymerase beta domain-containing protein region		0.326042	0.451302	0.639882	13	SSO1640	Minimal nucleotidyltransferase					SiH_1008	SiL_0925	SiRe_0923	YG5714_1043	YN1551_RS08915	ST1100	Msed_1536
M164_1041	977705	978094	390	-	-	arCOG01191	COG2250S	238619488	YP_002914313.1	V	Defense mechanisms	CELLULAR PROCESSES AND SIGNALING	5	HEPN domain containing protein	HEPN domain-containing protein		0.980346	0.561863	0.726132	5	SSO1641	HEPN domain containing protein					SiH_1009	SiL_0926	SiRe_0924	YG5714_1044	YN1551_RS08920	ST1574	Msed_1045
M164_1042	978196	979404	1209	-	-	arCOG00679	COG0675L	238619489	YP_002914314.1	X	Mobilome: prophages, transposons	CELLULAR PROCESSES AND SIGNALING	7	Transposable element, IS605 OrfB family, contains RNAse H fold nuclease and Zn finger domains	transposase, IS605 OrfB family		3.24596	0.00556463	0.0245979	22	SSO1974	Transposase					SiH_0363	SiL_0528	SiRe_0500	YG5714_0642	YN1551_RS11725	ST0998	Msed_1513
M164_1043	979775	979879	105	-	-	arCOG01192	-	238619490	YP_002914315.1	V	Defense mechanisms	CELLULAR PROCESSES AND SIGNALING	2	HEPN domain containing protein	hypothetical protein		2.65687	0.729931	0.837722	14							SiH_1010	SiL_0927	SiRe_0925	YG5714_0920	YN1551_RS09540	ST1714
M164_1044	980397	981536	1140	-	-	arCOG06047	COG2814G	238619491	YP_002914316.1	G	Carbohydrate transport and metabolism	METABOLISM	1	MFS family permease	major facilitator superfamily protein		1.81211	0.0414033	0.127603	22	SSO2111	permease of the major facilitator superfamily					SiH_1011	SiL_0929	SiRe_0926	YG5714_1045	YN1551_RS08910	ST0644	Msed_0975
M164_1045	981733	983109	1377	+	-	arCOG02689	COG2271G	238619492	YP_002914317.1	G	Carbohydrate transport and metabolism	METABOLISM	1	MFS family permease	general substrate transporter		2.62802	0.00220195	0.011347	33	SSO1183	permease of the major facilitator superfamily		Saci_2095	Permease of the major facilitator superfamily		SiH_1013	SiL_0930	SiRe_0927	YG5714_1046	YN1551_RS08905	ST2428	Msed_0866
M164_1046	983191	983724	534	+	-	arCOG02702	COG2226H	238619493	YP_002914318.1	Q	Secondary metabolites biosynthesis, transport and catabolism	METABOLISM	1	SAM-dependent methyltransferase	type 11 methyltransferase		1.0921	0.960444	0.980971	12	SSO1178	SAM-dependent methyltransferase		Saci_1030	SAM-dependent methyltransferase		SiH_1014	SiL_0931	SiRe_0928	YG5714_1047	YN1551_RS08900	ST0775	Msed_1442
M164_1047	983872	984942	1071	-	-	arCOG04333	COG0436E	238619494	YP_002914319.1	E	Amino acid transport and metabolism	METABOLISM	1	Aspartate/tyrosine/aromatic aminotransferase	class I and II aminotransferase		2.4196	0.00826747	0.0344679	14	SSO1177	Aspartate/tyrosine/aromatic aminotransferase		Saci_1837	Aspartate/tyrosine/aromatic aminotransferase		SiH_1015	SiL_0932	SiRe_0929	YG5714_1048	YN1551_RS08895	ST1225	Msed_1684
M164_1048	985014	985421	408	+	-	arCOG00919	COG1591L	238619495	YP_002914320.1	L	Replication, recombination and repair	INFORMATION STORAGE AND PROCESSING	2	Holliday junction resolvase, archaeal type	Holliday junction-type resolvase		1.15391	0.86094	0.920986	9	SSO1176	Holliday junction resolvase		Saci_1741	Holliday junction resolvase		SiH_1016	SiL_0933	SiRe_0930	YG5714_1049	YN1551_RS08890	ST1444	Msed_0969
M164_1049	985410	987212	1803	-	-	arCOG03671	-	238619496	YP_002914321.1	E	Amino acid transport and metabolism	METABOLISM	3	Thermopsin-like protease	hypothetical protein		1.96032	0.0204626	0.0731538	19	SSO1175	Thermopsin-like protease		Saci_1846	Thermopsin-like protease		SiH_1017	SiL_0934	SiRe_0931	YG5714_1050	YN1551_RS08885	ST2615	Msed_1231
M164_1050	987357	988286	930	+	ECM27	arCOG02881	COG0530P	238619497	YP_002914322.1	P	Inorganic ion transport and metabolism	METABOLISM	2	Ca2+/Na+ antiporter	sodium/calcium exchanger membrane region		0.598751	0.844983	0.9116	28	SSO1174	Ca2+/Na+ antiporter		Saci_1693	Ca2+/Na+ antiporter		SiH_1018	SiL_0935	SiRe_0932	YG5714_1051	YN1551_RS08880	ST2464	Msed_1540
M164_1051	988323	989576	1254	+	PotE	arCOG03654	COG0531E	238619498	YP_002914323.1	E	Amino acid transport and metabolism	METABOLISM	3	Amino acid transporter	amino acid permease		1.38332	0.166544	0.351007	17	SSO1173	Amino acid transporter					SiH_1019	SiL_0936	SiRe_0933	YG5714_1052	YN1551_RS08875	ST0859	Msed_1447
M164_1052	989584	992292	2709	-	-	arCOG03284	COG1449G	238619499	YP_002914324.1	G	Carbohydrate transport and metabolism	METABOLISM	1	Glycosyl hydrolase family 57	glycoside hydrolase family protein		1.90096	0.0181096	0.066487	25	SSO1172	Glycosyl hydrolase family 57	Alpha-amylase	Saci_1162	Glycosyl hydrolase family 57		SiH_1020	SiL_0937		YG5714_1053	YN1551_RS08870	ST1102
M164_1053	992515	994092	1578	+	MalE	arCOG00154	COG2182G	238619500	YP_002914325.1	G	Carbohydrate transport and metabolism	METABOLISM	1	Maltose-binding periplasmic protein	extracellular solute-binding protein		0.301819	0.767376	0.863034	20	SSO1171	Maltose-binding periplasmic protein		Saci_1165	Maltose-binding periplasmic protein		SiH_1021	SiL_0938		YG5714_1054	YN1551_RS08865	ST1103
M164_1054	994101	994979	879	+	UgpA	arCOG00157	COG1175G	238619501	YP_002914326.1	G	Carbohydrate transport and metabolism	METABOLISM	3	ABC-type sugar transport system, permease component	binding-protein-dependent transport system inner membrane protein		-0.155696	0.558681	0.723982	19	SSO1170	ABC-type sugar transport system, permease component		Saci_1164	ABC-type sugar transport system, permease component		SiH_1022	SiL_0939	SiRe_1087	YG5714_1055	YN1551_RS08860	ST1104	Msed_1288
M164_1055	994993	995871	879	+	MalG	arCOG00160	COG3833G	238619502	YP_002914327.1	G	Carbohydrate transport and metabolism	METABOLISM	1	ABC-type maltose transport system, permease component	binding-protein-dependent transport system inner membrane protein		-0.600547	0.330404	0.539051	9	SSO1169	ABC-type maltose transport system, permease component		Saci_1163	ABC-type maltose transport system, permease component		SiH_1023	SiL_0940	SiRe_1086	YG5714_1056	YN1551_RS08855	ST1105	Msed_1287
M164_1056	995868	996974	1107	+	MalK	arCOG00175	COG3839G	238619503	YP_002914328.1	G	Carbohydrate transport and metabolism	METABOLISM	5	ABC-type sugar transport system, ATPase component	ABC transporter		1.30126	0.41869	0.61788	10	SSO1168	ABC-type sugar transport system, ATPase component		Saci_1166	ABC-type sugar transport system, ATPase component		SiH_1024	SiL_0941	SiRe_0935	YG5714_1057	YN1551_RS08850	ST1106	Msed_1286
M164_1057	996971	998827	1857	+	SGA1	arCOG03285	COG3387G	238619504	YP_002914329.1	G	Carbohydrate transport and metabolism	METABOLISM	3	Glycosyl hydrolase family 15	glycoside hydrolase 15-related		1.5442	0.0589101	0.167398	21	SSO1163	Glycosyl hydrolase family 15					SiH_1025	SiL_0942	SiRe_0936	YG5714_1058	YN1551_RS08845	ST1107	Msed_1420
M164_1058	998953	1000374	1422	-	-	arCOG00144	COG2814G	238619505	YP_002914330.1	G	Carbohydrate transport and metabolism	METABOLISM	5	MFS family permease	EmrB/QacA subfamily drug resistance transporter		0.820087	0.603062	0.753412	12	SSO1162	permease of the major facilitator superfamily		Saci_2084	Permease of the major facilitator superfamily		SiH_1026	SiL_0943	SiRe_0937	YG5714_1059	YN1551_RS08840	ST0666	Msed_0859
M164_1059	1001035	1001463	429	+	-	arCOG01191	COG2250S	238619506	YP_002914331.1	V	Defense mechanisms	CELLULAR PROCESSES AND SIGNALING	5	HEPN domain containing protein	HEPN domain-containing protein		-1.17219	0.205982	0.402671	5	SSO1161	HEPN domain containing protein					SiH_1027	SiL_0944	SiRe_0938	YG5714_1060	YN1551_RS08830	ST0689
M164_1060	1001426	1001872	447	+	-	arCOG07292	-	238619507	YP_002914332.1	V	Defense mechanisms	CELLULAR PROCESSES AND SIGNALING	1	Minimal nucleotidyltransferase	DNA polymerase beta domain-containing protein region		-9.86187	3.19e-05	0.000367872	0	SSO1160	Minimal nucleotidyltransferase					SiH_1028	SiL_0945	SiRe_0939	YG5714_1061	YN1551_RS08825	ST0986
M164_1061	1002181	1002777	597	+	-	arCOG02291	COG1011R	238619508	YP_002914333.1	R	General function prediction only	POORLY CHARACTERIZED	4	HAD superfamily hydrolase	haloacid dehalogenase		1.85691	0.220202	0.418736	19	SSO1159	Mesaconyl-CoA hydratase (Acyl dehydratase family)		Saci_0302	HAD superfamily hydrolase		SiH_1029	SiL_0946	SiRe_0940	YG5714_1062	YN1551_RS08820	ST2570	Msed_1088
M164_1062	1002821	1003321	501	-	-	arCOG01204	-	238619509	YP_002914334.1	V	Defense mechanisms	CELLULAR PROCESSES AND SIGNALING	2	Minimal nucleotidyltransferase	DNA polymerase beta domain-containing protein region		0.0137047	0.341825	0.549225	7							SiH_1035	SiL_0947	SiRe_0948	YG5714_1063	YN1551_RS08815	ST1086	Msed_1347
M164_1063	1003197	1003556	360	-	-	arCOG01191	COG2250S	238619510	YP_002914335.1	V	Defense mechanisms	CELLULAR PROCESSES AND SIGNALING	5	HEPN domain containing protein	HEPN domain-containing protein		3.26977	0.0551745	0.160202	18				Saci_1977	HEPN domain containing protein		SiH_1034	SiL_0948	SiRe_0947	YG5714_1064	YN1551_RS08810	ST1085	Msed_1348
M164_1064	1003663	1004304	642	+	-	arCOG00504	COG0491R	238619511	YP_002914336.1	R	General function prediction only	POORLY CHARACTERIZED	3	Metal-dependent hydrolase of the beta-lactamase superfamily II	beta-lactamase domain-containing protein		1.77304	0.299281	0.506776	19	SSO1157	Zn-dependent hydrolase, glyoxylase family		Saci_1807	Zn-dependent hydrolase, glyoxylase family		SiH_1033	SiL_0949	SiRe_0946	YG5714_0513	YN1551_RS10725	ST0874	Msed_0890
M164_1065	1004350	1005150	801	+	CaiA	arCOG01707	COG1960I	238619512	YP_002914337.1	I	Lipid transport and metabolism	METABOLISM	8	Acyl-CoA dehydrogenase	acyl-CoA dehydrogenase		2.13155	0.0771787	0.206484	17	SSO1156	Acyl-CoA dehydrogenase		Saci_1071	Acyl-CoA dehydrogenase		SiH_1032	SiL_0950	SiRe_0945	YG5714_1065	YN1551_RS08805	ST0085	Msed_0276
M164_1066	1005136	1006434	1299	-	-	arCOG03167	COG1373R	238619513	YP_002914338.1	R	General function prediction only	POORLY CHARACTERIZED	6	Predicted ATPase, AAA+ superfamily	hypothetical protein		1.3125	0.189105	0.382294	24	SSO1155	Predicted ATPase (AAA+ superfamily)					SiH_1031	SiL_0494	SiRe_0944	YG5714_1066	YN1551_RS08800	ST0987	Msed_1138
M164_1067	1006662	1007096	435	-	Mch	arCOG00774	COG2030I	238619514	YP_002914339.1	I	Lipid transport and metabolism	METABOLISM	3	Mesaconyl-CoA hydratase (Acyl dehydratase family)	MaoC domain-containing protein dehydratase		1.24278	0.835016	0.905629	11				Saci_1070	Mesaconyl-CoA hydratase (Acyl dehydratase family)		SiH_1038	SiL_0954	SiRe_0950	YG5714_1067	YN1551_RS08765	ST0086	Msed_1216
M164_1068	1007125	1008216	1092	-	CaiA	arCOG01707	COG1960I	238619515	YP_002914340.1	I	Lipid transport and metabolism	METABOLISM	8	Acyl-CoA dehydrogenase	acyl-CoA dehydrogenase		3.71208	1.18e-05	0.000190402	38	SSO1153	Acyl-CoA dehydrogenase		Saci_1069	Acyl-CoA dehydrogenase		SiH_1039	SiL_0955	SiRe_0951	YG5714_1068	YN1551_RS08760	ST0087	Msed_0400
M164_1069	1008297	1009526	1230	-	TldE	arCOG00322	COG0312R	238619516	YP_002914341.1	O	Posttranslational modification, protein turnover, chaperones	CELLULAR PROCESSES AND SIGNALING	2	Inactivated Zn-dependent protease, component of TldD/TldE system	peptidase U62 modulator of DNA gyrase		2.23999	0.00577508	0.0253324	27	SSO1152	Predicted Zn-dependent protease or their inactivated homolog		Saci_1018	Predicted Zn-dependent protease or their inactivated homolog		SiH_1040	SiL_0956	SiRe_0952	YG5714_1069	YN1551_RS08755	ST0665	Msed_0402
M164_1070	1009519	1010895	1377	-	TldD	arCOG00321	COG0312R	238619517	YP_002914342.1	O	Posttranslational modification, protein turnover, chaperones	CELLULAR PROCESSES AND SIGNALING	2	Zn-dependent protease, component of TldD/TldE system	peptidase U62 modulator of DNA gyrase		-6.61846	5.81e-06	0.000114515	3	SSO1151	Predicted Zn-dependent protease or their inactivated homolog		Saci_1017	Predicted Zn-dependent protease or their inactivated homolog		SiH_1041	SiL_0957	SiRe_0953	YG5714_1070	YN1551_RS08750	ST0664	Msed_0403
M164_1071	1011033	1012106	1074	-	-	arCOG08454	-	238619518	YP_002914343.1	S	Function unknown	POORLY CHARACTERIZED	1	Uncharacterized protein	hypothetical protein		1.34309	0.270367	0.479076	19	SSO1150	Uncharacterized conserved protein					SiH_1042	SiL_0958	SiRe_0954	YG5714_1071	YN1551_RS08745		Msed_1225
M164_1072	1012168	1012326	159	-	-	arCOG08455	-	238619519	YP_002914344.1	S	Function unknown	POORLY CHARACTERIZED	1	Uncharacterized protein	hypothetical protein		-0.635782	0.277304	0.484477	7							SiH_1043	SiL_0959	SiRe_0955	YG5714_1072
M164_1073	1012617	1013414	798	-	-	arCOG05633	-	238619520	YP_002914345.1	S	Function unknown	POORLY CHARACTERIZED	1	Uncharacterized protein	hypothetical protein		1.09745	0.492717	0.672315	17				Saci_1077	Uncharacterized conserved protein		SiH_1044	SiL_0960	SiRe_0956	YG5714_1073	YN1551_RS08740
M164_1074	1013508	1013954	447	+	-	arCOG05400	-	238619521	YP_002914346.1	S	Function unknown	POORLY CHARACTERIZED	1	Protein containing potental lipid transfer domain, START superfamily	hypothetical protein		1.62222	0.769816	0.864418	10	SSO1149	Uncharacterized conserved protein		Saci_1031	Uncharacterized conserved protein		SiH_1045	SiL_0962	SiRe_0958	YG5714_1074	YN1551_RS08735	ST0774	Msed_1384
M164_1075	1013986	1015011	1026	+	ArcA	arCOG03108	COG2235E	238619522	YP_002914347.1	E	Amino acid transport and metabolism	METABOLISM	1	Arginine deiminase	amidinotransferase		2.4551	0.0328244	0.106317	26	SSO1148	Arginine deiminase					SiH_1046	SiL_0963	SiRe_0959	YG5714_1075	YN1551_RS08730	ST2441	Msed_0874
M164_1076	1015012	1016106	1095	-	-	arCOG02692	COG2814G	238619523	YP_002914348.1	G	Carbohydrate transport and metabolism	METABOLISM	1	MFS family permease	major facilitator superfamily protein		1.56655	0.0627834	0.175181	20	SSO1146	permease of the major facilitator superfamily		Saci_1806	Permease of the major facilitator superfamily		SiH_1047	SiL_0964	SiRe_0960	YG5714_2376	YN1551_RS02575	ST0339	Msed_1055
M164_1077	1016110	1017399	1290	-	-	arCOG01432	COG1350R	238619524	YP_002914349.1	E	Amino acid transport and metabolism	METABOLISM	2	Tryptophan synthase beta-subunit	tryptophan synthase subunit beta		2.59874	0.00422391	0.0193231	22	SSO1145	Tryptophan synthase beta-subunit					SiH_1048	SiL_0965	SiRe_0961	YG5714_1079	YN1551_RS08720	ST1567	Msed_1691
M164_1078	1017367	1018317	951	+	CcmA	arCOG00194	COG1131V	238619525	YP_002914350.1	V	Defense mechanisms	CELLULAR PROCESSES AND SIGNALING	9	ABC-type multidrug transport system, ATPase component	ABC transporter		1.70912	0.177631	0.366805	26	SSO1144	ABC-type multidrug transport system, ATPase component		Saci_1699	ABC-type multidrug transport system, ATPase component		SiH_1049	SiL_0966	SiRe_0962	YG5714_1080	YN1551_RS08715	ST1582	Msed_0568
M164_1079	1018307	1019020	714	+	-	arCOG01468	-	238619526	YP_002914351.1	V	Defense mechanisms	CELLULAR PROCESSES AND SIGNALING	1	ABC-type multidrug transport system, permease component	ABC transporter		1.75694	0.0781593	0.208134	22	SSO1143	ABC-type multidrug transport system, permease component		Saci_1698	ABC-type multidrug transport system, permease component		SiH_1050	SiL_0967	SiRe_0963	YG5714_1081	YN1551_RS08710	ST1583
M164_1080	1019166	1020281	1116	+	-	arCOG00147	COG2271G	238619527	YP_002914352.1	G	Carbohydrate transport and metabolism	METABOLISM	2	MFS family permease	major facilitator superfamily protein		2.37866	0.00353992	0.0166516	29	SSO1142	permease of the major facilitator superfamily		Saci_1697	Permease of the major facilitator superfamily		SiH_1051	SiL_0968	SiRe_0964	YG5714_1082	YN1551_RS08705	ST0644	Msed_1346
M164_1081	1020452	1024261	3810	+	-	arCOG03665	COG4934O	238619528	YP_002914353.1	O	Posttranslational modification, protein turnover, chaperones	CELLULAR PROCESSES AND SIGNALING	3	Subtilase family protease	Peptidase S53 propeptide		0.988919	0.124023	0.286283	24	SSO1141	Subtilase family protease		Saci_2277	Subtilase family protease		SiH_1052	SiL_0969	SiRe_0965	YG5714_1083	YN1551_RS08700	ST2492	Msed_0851
M164_1082	1024304	1025443	1140	+	-	arCOG00130	-	238619529	YP_002914354.1	G	Carbohydrate transport and metabolism	METABOLISM	10	MFS family permease	major facilitator superfamily protein		1.90215	0.0816769	0.214505	18	SSO1140	permease of the major facilitator superfamily		Saci_1818	Permease of the major facilitator superfamily		SiH_1053	SiL_0970	SiRe_0966	YG5714_1084	YN1551_RS08695	ST0780	Msed_0310
M164_1083	1025421	1026596	1176	-	KefB	arCOG01953	COG0475P	238619530	YP_002914355.1	P	Inorganic ion transport and metabolism	METABOLISM	1	Kef-type K+ transport system, membrane component	sodium/hydrogen exchanger		0.147867	0.739184	0.844045	14	SSO1138	Kef-type K+ transport system, membrane component		Saci_0364	Kef-type K+ transport system, membrane component		SiH_1054	SiL_0971	SiRe_0967	YG5714_1085	YN1551_RS08690	ST0728	Msed_1081
M164_1084	1026726	1027307	582	-	-	arCOG06017	-	238619531	YP_002914356.1	S	Function unknown	POORLY CHARACTERIZED	2	Uncharacterized protein	hypothetical protein		-0.230538	0.536893	0.706705	10	SSO1137	Uncharacterized conserved protein					SiH_1055	SiL_0974	SiRe_0968	YG5714_1086	YN1551_RS08685	ST1663	Msed_0506
M164_1085	1027294	1027956	663	-	-	arCOG01933	-	238619532	YP_002914357.1	R	General function prediction only	POORLY CHARACTERIZED	4	Predicted metal-dependent hydrolase of the TIM-barrel fold	hypothetical protein		0.931146	0.470037	0.6548	33	SSO1136	Predicted metal-dependent hydrolase of the TIM-barrel fold		Saci_2187	Predicted metal-dependent hydrolase of the TIM-barrel fold		SiH_1056	SiL_0975	SiRe_0969	YG5714_1087	YN1551_RS08680	ST0930	Msed_1316
M164_1086	1027977	1028894	918	-	SdhC	arCOG00338	COG2048C	238619533	YP_002914358.1	C	Energy production and conversion	METABOLISM	2	Succinate dehydrogenase subunit C	CoB--CoM heterodisulfide reductase		1.40966	0.263073	0.471421	20	SSO1135	Succinate dehydrogenase subunit C		Saci_0325	Succinate dehydrogenase subunit C		SiH_1057	SiL_0976	SiRe_0970	YG5714_1092	YN1551_RS08665	ST1870	Msed_1542
M164_1087	1028891	1029583	693	-	HdrC	arCOG00966	COG1150C	238619534	YP_002914359.1	C	Energy production and conversion	METABOLISM	1	Heterodisulfide reductase, subunit C	heterodisulfide reductase subunit C (HdrC-2)		1.243	0.717131	0.828935	16	SSO1134	Heterodisulfide reductase, subunit C		Saci_0326	Heterodisulfide reductase, subunit C		SiH_1058	SiL_0977	SiRe_0971	YG5714_1093	YN1551_RS08660	ST1871	Msed_1543
M164_1088	1029570	1030376	807	-	-	arCOG05916	-	238619535	YP_002914360.1	C	Energy production and conversion	METABOLISM	1	Predicted heterodisulfide reductase subunit	hypothetical protein		0.0973716	0.517532	0.691655	10	SSO1133	Predicted heterodisulfide reductase subunit		Saci_0327	Predicted heterodisulfide reductase subunit		SiH_1059	SiL_0978	SiRe_0972	YG5714_1094	YN1551_RS08655	ST1872	Msed_1544
M164_1089	1030297	1031403	1107	-	HdrA	arCOG02235	COG1148C	238619536	YP_002914361.1	C	Energy production and conversion	METABOLISM	1	Heterodisulfide reductase, subunit A or related polyferredoxin	FAD-dependent pyridine nucleotide-disulfide oxidoreductase		1.03893	0.438171	0.630366	14	SSO1131	Heterodisulfide reductase, subunit A, polyferredoxin		Saci_0328	Heterodisulfide reductase, subunit A, polyferredoxin		SiH_1060	SiL_0979	SiRe_0973	YG5714_1095	YN1551_RS08650	ST1873	Msed_1545
M164_1090	1031461	1032774	1314	-	HdrB	arCOG00342	COG2048C	238619537	YP_002914362.1	C	Energy production and conversion	METABOLISM	1	Heterodisulfide reductase, subunit B	hypothetical protein		0.120313	0.544047	0.711791	10	SSO1129	Heterodisulfide reductase, subunit B		Saci_0329	Heterodisulfide reductase, subunit B		SiH_1061	SiL_0980	SiRe_0974	YG5714_1096	YN1551_RS08645	ST1874	Msed_1546
M164_1091	1032982	1033824	843	-	HdrC	arCOG00965	COG1150C	238619538	YP_002914363.1	C	Energy production and conversion	METABOLISM	1	Heterodisulfide reductase, subunit C	heterodisulfide reductase, subunit C (HdrC-1)		0.188572	0.55024	0.715637	12	SSO1127	Heterodisulfide reductase, subunit C		Saci_0334	Heterodisulfide reductase, subunit C		SiH_1062	SiL_0981	SiRe_0975	YG5714_1097	YN1551_RS08640	ST1875	Msed_1547
M164_1092	1033893	1034135	243	-	TusA	arCOG02062	COG0425O	238619539	YP_002914364.1	P	Inorganic ion transport and metabolism	METABOLISM	4	TusA-related sulfurtransferase	SirA family protein		NA	0.00710533	0.0303755	0	SSO9500	Predicted redox protein, regulator of disulfide bond formation		Saci_0335	Predicted redox protein, regulator of disulfide bond formation		SiH_1063	SiL_0982	SiRe_0976	YG5714_1098	YN1551_RS09335	STS203	Msed_1548
M164_1093	1034147	1034578	432	-	-	arCOG02064	COG2210S	238619540	YP_002914365.1	C	Energy production and conversion	METABOLISM	1	Peroxiredoxin family protein	hypothetical protein		0.594049	0.428634	0.624182	9	SSO1126	Peroxiredoxin family protein		Saci_0336	Peroxiredoxin family protein		SiH_1064	SiL_0983	SiRe_0977	YG5714_1099	YN1551_RS08630	ST1876	Msed_1549
M164_1094	1034736	1035137	402	+	-	arCOG02066	COG2044R	238619541	YP_002914366.1	R	General function prediction only	POORLY CHARACTERIZED	1	DsrE/DsrF/DrsH-like family peroxiredoxin	DsrE family protein		0.695892	0.58678	0.742643	10	SSO1125	Predicted peroxiredoxin		Saci_0337	Predicted peroxiredoxin		SiH_1065	SiL_0984	SiRe_0978	YG5714_1100	YN1551_RS08625	ST1877	Msed_1550
M164_1095	1035148	1036485	1338	+	Lpd	arCOG01068	COG1249C	238619542	YP_002914367.1	C	Energy production and conversion	METABOLISM	4	Pyruvate/2-oxoglutarate dehydrogenase complex, dihydrolipoamide dehydrogenase (E3) component or related enzyme	FAD-dependent pyridine nucleotide-disulfide oxidoreductase		0.494246	0.893951	0.943432	21	SSO1123	Pyruvate/2-oxoglutarate dehydrogenase complex, dihydrolipoamide dehydrogenase (E3) component or related enzyme		Saci_0338	Pyruvate/2-oxoglutarate dehydrogenase complex, dihydrolipoamide dehydrogenase (E3) component or related enzyme		SiH_1066	SiL_0985	SiRe_0979	YG5714_1101	YN1551_RS08620	ST1879	Msed_1551
M164_1096	1036448	1036816	369	+	-	arCOG05917	-	238619543	YP_002914368.1	S	Function unknown	POORLY CHARACTERIZED	1	Uncharacterized protein	hypothetical protein		-1.46835	0.12723	0.291568	7	SSO1121	Uncharacterized conserved protein		Saci_0339	Uncharacterized conserved protein		SiH_1067	SiL_0986	SiRe_0980	YG5714_1102	YN1551_RS08615	ST1880	Msed_1552
M164_1097	1036813	1037373	561	+	TrxA	arCOG01218	COG3634O	238619544	YP_002914369.1	O	Posttranslational modification, protein turnover, chaperones	CELLULAR PROCESSES AND SIGNALING	2	Thiol-disulfide isomerase or thioredoxin	glutaredoxin-like protein		-0.106659	0.396429	0.601159	8	SSO1120	Thiol-disulfide isomerase or thioredoxin		Saci_0340	Thiol-disulfide isomerase or thioredoxin		SiH_1068	SiL_0987	SiRe_0981	YG5714_1103	YN1551_RS08610	ST1881	Msed_1553
M164_1098	1037333	1037725	393	-	-	arCOG07180	-	238619545	YP_002914370.1	V	Defense mechanisms	CELLULAR PROCESSES AND SIGNALING	1	PIN domain	hypothetical protein		-0.241427	0.36445	0.570514	11	SSO1118	Uncharacterized conserved protein		Saci_0341	Uncharacterized conserved protein		SiH_1070	SiL_0988	SiRe_0983	YG5714_1104	YN1551_RS08605	ST1882	Msed_1554
M164_1099	1037718	1038977	1260	+	-	arCOG05895	COG2427S	238619546	YP_002914371.1	S	Function unknown	POORLY CHARACTERIZED	1	Uncharacterized protein YjgD, DUF1641 family	hypothetical protein		-8.74632	6.5e-07	2.41e-05	0	SSO1119	Uncharacterized conserved protein		Saci_0131	Uncharacterized conserved protein		SiH_1069	SiL_0989	SiRe_0982	YG5714_1105	YN1551_RS08600	ST1883	Msed_1555
M164_1100	1038942	1039979	1038	-	AcuC	arCOG00326	COG0123BQ	238619547	YP_002914372.1	R	General function prediction only	POORLY CHARACTERIZED	1	Deacetylase, including yeast histone deacetylase and acetoin utilization protein	histone deacetylase superfamily protein		0.217938	0.868244	0.92725	17	SSO1117	Deacetylase, including yeast histone deacetylase and acetoin utilization protein					SiH_1071	SiL_0990	SiRe_0984	YG5714_1106	YN1551_RS08595	ST1884	Msed_1556
M164_1101	1039924	1040763	840	-	-	arCOG02979	-	238619548	YP_002914373.1	S	Function unknown	POORLY CHARACTERIZED	1	Uncharacterized protein	hypothetical protein		1.96944	0.109526	0.26279	21	SSO1116	Uncharacterized conserved protein		Saci_0342	Uncharacterized conserved protein		SiH_1072	SiL_0991	SiRe_0985	YG5714_1107	YN1551_RS08590	ST1885	Msed_1557
M164_1102	1040766	1041821	1056	-	-	arCOG00662	COG2516R	238619549	YP_002914374.1	R	General function prediction only	POORLY CHARACTERIZED	1	Biotin synthase-related protein, radical SAM superfamily	radical SAM protein		2.7056	0.00466842	0.0210927	24	SSO1115	Biotin synthase-related enzyme		Saci_0343	Biotin synthase-related enzyme		SiH_1073	SiL_0992	SiRe_0986	YG5714_1108	YN1551_RS08585	ST1886	Msed_1558
M164_1103	1041818	1042723	906	-	-	arCOG05825	COG1856S	238619550	YP_002914375.1	R	General function prediction only	POORLY CHARACTERIZED	1	Radical SAM superfamily enzyme	radical SAM protein		2.45764	0.00515582	0.0231123	18	SSO1114	Radical SAM superfamily enzyme		Saci_0344	Radical SAM superfamily enzyme		SiH_1074	SiL_0994	SiRe_0987	YG5714_1109	YN1551_RS08580	ST1887	Msed_1559
M164_1104	1042720	1043754	1035	-	-	arCOG03837	COG0095H	238619551	YP_002914376.1	H	Coenzyme transport and metabolism	METABOLISM	3	Lipoate-protein ligase A associated domain	biotin/lipoate A/B protein ligase		1.90042	0.129882	0.297169	13	SSO1112	Lipoate-protein ligase A		Saci_0345	Lipoate-protein ligase A		SiH_1075	SiL_0995	SiRe_0988	YG5714_1110	YN1551_RS08575	ST1888	Msed_1560
M164_1105	1043861	1044325	465	+	-	arCOG04227	COG1832R	238619552	YP_002914377.1	R	General function prediction only	POORLY CHARACTERIZED	1	Predicted CoA-binding protein	CoA-binding protein		-0.368284	0.328319	0.536567	6	SSO1111	Predicted CoA-binding protein		Saci_0168	Predicted CoA-binding protein		SiH_1076	SiL_0996	SiRe_0989	YG5714_1111	YN1551_RS08570	ST0116	Msed_1562
M164_1106	1044358	1044693	336	+	-	arCOG02242	COG3355K	238619553	YP_002914378.1	K	Transcription	INFORMATION STORAGE AND PROCESSING	6	Transcriptional regulator, contains HTH domain	transcriptional regulator TrmB		-1.03011	0.218523	0.416929	6	SSO1110	Transcriptional regulator, contains HTH domain		Saci_1242	Transcriptional regulator, contains HTH domain		SiH_1077	SiL_0997	SiRe_0990	YG5714_1112	YN1551_RS08565	ST0980	Msed_1563
M164_1107	1044676	1044942	267	-	TusA	arCOG02072	COG0425O	238619554	YP_002914379.1	P	Inorganic ion transport and metabolism	METABOLISM	1	TusA-related sulfurtransferase	hypothetical protein		-8.22889	8.99e-05	0.000769765	0	SSO1109	Predicted redox protein, regulator of disulfide bond formation		Saci_0130	Predicted redox protein, regulator of disulfide bond formation		SiH_1078	SiL_0998	SiRe_0991	YG5714_1113	YN1551_RS08560	STS204	Msed_1564
M164_1108	1044990	1045157	168	+	ZntA	arCOG04507	COG3350S	238619555	YP_002914380.1	P	Inorganic ion transport and metabolism	METABOLISM	3	TRASH/YHS-like protein, metallochaperone	hypothetical protein		0.402407	0.5689	0.730275	14				Saci_0346	Methane/Phenol/Toluene Hydroxylase component		SiH_1079	SiL_0999	SiRe_0992	YG5714_1114			Msed_1565
M164_1109	1045170	1045547	378	-	-	arCOG02242	COG3355K	238619556	YP_002914381.1	K	Transcription	INFORMATION STORAGE AND PROCESSING	6	Transcriptional regulator, contains HTH domain	transcriptional regulator TrmB		1.20406	0.999007	0.999356	24	SSO1108	Transcriptional regulator, contains HTH domain		Saci_0133	Transcriptional regulator, contains HTH domain		SiH_1080	SiL_1000	SiRe_0993	YG5714_1115	YN1551_RS08555	ST1867	Msed_1566
M164_1110	1045626	1045997	372	-	-	arCOG05918	-	238619557	YP_002914382.1	S	Function unknown	POORLY CHARACTERIZED	1	Uncharacterized protein	hypothetical protein		-1.25077	0.191723	0.384612	6	SSO1107	Uncharacterized conserved protein		Saci_0347	Uncharacterized conserved protein		SiH_1081	SiL_1001	SiRe_0994	YG5714_1116	YN1551_RS08550	ST1891	Msed_1567
M164_1111	1046032	1046526	495	-	Gph	arCOG05919	-	238619558	YP_002914383.1	R	General function prediction only	POORLY CHARACTERIZED	1	HAD superfamily hydrolase	hypothetical protein		0.233967	0.615244	0.760449	10	SSO1106	Predicted phosphatase		Saci_0348	Predicted phosphatase		SiH_1082	SiL_1002	SiRe_0995	YG5714_1117	YN1551_RS08545	ST1893	Msed_1569
M164_1112	1046579	1047001	423	+	GcvH	arCOG01303	COG0509E	238619559	YP_002914384.1	E	Amino acid transport and metabolism	METABOLISM	3	Glycine cleavage system H protein (lipoate-binding)	glycine cleavage H-protein		0.708293	0.810448	0.89195	13	SSO1105	Glycine cleavage system H protein (lipoate-binding)		Saci_0349	Glycine cleavage system H protein (lipoate-binding)		SiH_1083	SiL_1003	SiRe_0996	YG5714_1118	YN1551_RS08540	ST1894	Msed_1570
M164_1113	1046991	1047317	327	+	-	arCOG07291	-	238619560	YP_002914385.1	S	Function unknown	POORLY CHARACTERIZED	1	Uncharacterized protein	hypothetical protein		-2.07391	0.115549	0.273342	6	SSO1104	Uncharacterized conserved protein					SiH_1084	SiL_1004	SiRe_0997	YG5714_1119	YN1551_RS08535	ST2406	Msed_1571
M164_1114	1047298	1048434	1137	-	-	arCOG00130	COG2271G	238619561	YP_002914386.1	G	Carbohydrate transport and metabolism	METABOLISM	10	MFS family permease	major facilitator superfamily protein		0.44435	0.813512	0.894027	23	SSO1103	permease of the major facilitator superfamily					SiH_1085	SiL_1005	SiRe_0998	YG5714_1120	YN1551_RS08530	ST2462	Msed_2162
M164_1115	1048438	1048758	321	-	-	arCOG00023	-	238619562	YP_002914387.1	R	General function prediction only	POORLY CHARACTERIZED	1	Predicted transcriptional regulator	hypothetical protein		0.762714	0.964609	0.983631	10	SSO1102	Uncharacterized conserved protein					SiH_1086	SiL_1007	SiRe_0999	YG5714_1121	YN1551_RS08525	ST0843	Msed_1398
M164_1116	1048959	1049342	384	+	-	arCOG02242	COG3355K	238619563	YP_002914388.1	K	Transcription	INFORMATION STORAGE AND PROCESSING	6	Transcriptional regulator, contains HTH domain	transcriptional regulator TrmB		-8.41964	5.22e-05	0.00051105	1	SSO1101	Transcriptional regulator, contains HTH domain		Saci_1219	Transcriptional regulator, contains HTH domain		SiH_1087	SiL_1008	SiRe_1000	YG5714_1122	YN1551_RS08520	ST0837	Msed_1397
M164_1117	1049540	1049845	306	-	-	arCOG07849	-	238619564	YP_002914389.1	J	Translation, ribosomal structure and biogenesis	INFORMATION STORAGE AND PROCESSING	1	Ribosome associated protein L45A	hypothetical protein		1.31732	0.834908	0.905629	16	SSO1100	Uncharacterized conserved protein					SiH_1088	SiL_1010	SiRe_1001	YG5714_1123	YN1551_RS08515	ST0932
M164_1118	1049899	1050195	297	+	-	arCOG04811	-	238619565	YP_002914390.1	S	Function unknown	POORLY CHARACTERIZED	1	Uncharacterized membrane protein, Fun14 family	hypothetical protein		-0.47503	0.335496	0.543944	4							SiH_1089	SiL_1011	SiRe_1002	YG5714_1124	YN1551_RS08510		Msed_1396
M164_1119	1050199	1050663	465	-	-	arCOG03772	COG4345S	238619566	YP_002914391.1	L	Replication, recombination and repair	INFORMATION STORAGE AND PROCESSING	1	Predicted DNA binding protein, Pae2254 family	hypothetical protein		-0.131724	0.32886	0.537144	10	SSO1098	Uncharacterized conserved protein		Saci_1216	Uncharacterized conserved protein		SiH_1090	SiL_1012	SiRe_1003	YG5714_1125	YN1551_RS08505	ST0835	Msed_1043
M164_1120	1050698	1051450	753	-	-	arCOG01212	-	238619567	YP_002914392.1	S	Function unknown	POORLY CHARACTERIZED	1	Uncharacterized protein	hypothetical protein		1.34145	0.372156	0.577832	16	SSO1096	Uncharacterized conserved protein					SiH_1091	SiL_1013	SiRe_1004	YG5714_1126	YN1551_RS08500	ST0834	Msed_1394
M164_1121	1051517	1054084	2568	+	AcnA	arCOG01697	COG1048C	238619568	YP_002914393.1	C	Energy production and conversion	METABOLISM	1	Aconitase A	aconitate hydratase	Citrate cycle (TCA cycle); Glyoxylate and dicarboxylate metabolism; Carbon fixation pathways in prokaryotes; Biosynthesis of secondary metabolites; Microbial metabolism in diverse environments; Biosynthesis of antibiotics; Carbon metabolism; 2-Oxocarboxylic acid metabolism; Biosynthesis of amino acids	-7.17107	7.86e-09	9.77e-07	2	SSO1095	Aconitase A	Aconitate hydratase	Saci_1214	Aconitase A	Aconitate hydratase	SiH_1092	SiL_1014	SiRe_1005	YG5714_1127	YN1551_RS08495	ST0833	Msed_1467
M164_1122	1054068	1055342	1275	+	CafA	arCOG04307	COG1530J	238619569	YP_002914394.1	J	Translation, ribosomal structure and biogenesis	INFORMATION STORAGE AND PROCESSING	1	Ribonuclease G and E	hypothetical protein		1.49435	0.0688438	0.188234	25	SSO1093	Ribonuclease G and E		Saci_1213	Ribonuclease G and E		SiH_1093	SiL_1015	SiRe_1006	YG5714_1128	YN1551_RS08485	ST0831
M164_1123	1055500	1056051	552	+	-	arCOG07290	-	238619570	YP_002914395.1	S	Function unknown	POORLY CHARACTERIZED	1	Uncharacterized protein	hypothetical protein		-0.888193	0.226295	0.424674	8	SSO1092	Uncharacterized conserved protein					SiH_1094	SiL_1016	SiRe_1007	YG5714_1129	YN1551_RS08480	ST1528	Msed_1493
M164_1124	1056041	1057183	1143	-	-	arCOG02900	COG2304R	238619571	YP_002914396.1	R	General function prediction only	POORLY CHARACTERIZED	2	vWFA domain containing protein	von Willebrand factor A		0.715755	0.844463	0.9116	13	SSO1091	Uncharacterized protein containing a von Willebrand factor type A (vWA) domain		Saci_1211	Uncharacterized protein containing a von Willebrand factor type A (vWA) domain		SiH_1095	SiL_1017	SiRe_1008	YG5714_1130	YN1551_RS08475	ST0830	Msed_1492
M164_1125	1057194	1058000	807	-	ApaH	arCOG01143	COG0639T	238619572	YP_002914397.1	T	Signal transduction mechanisms	CELLULAR PROCESSES AND SIGNALING	1	Serine/threonine protein phosphatase PP2A family	bis(5'-nucleosyl)-tetraphosphatase		0.145719	0.502026	0.678112	12	SSO1090	Serine/threonine protein phosphatase PP2A family		Saci_0884	Serine/threonine protein phosphatase PP2A family		SiH_1096	SiL_1018	SiRe_1009	YG5714_1131	YN1551_RS08470	ST2367	Msed_1491
M164_1126	1058000	1058626	627	-	-	arCOG05332	COG1716T	238619573	YP_002914398.1	T	Signal transduction mechanisms	CELLULAR PROCESSES AND SIGNALING	1	FHA domain containing protein	FHA domain-containing protein		1.49644	0.773535	0.866553	14	SSO1088	FHA domain containing protein		Saci_1210	FHA domain containing protein		SiH_1097	SiL_1019	SiRe_1010	YG5714_1132	YN1551_RS08465	ST0829	Msed_1490
M164_1127	1058681	1059751	1071	+	-	arCOG02900	COG2304R	238619574	YP_002914399.1	R	General function prediction only	POORLY CHARACTERIZED	2	vWFA domain containing protein	von Willebrand factor A		0.862416	0.612801	0.759034	24	SSO1089	Uncharacterized protein containing a von Willebrand factor type A (vWA) domain		Saci_1209	Uncharacterized protein containing a von Willebrand factor type A (vWA) domain		SiH_1098	SiL_1020	SiRe_1011	YG5714_1133	YN1551_RS08460	ST0828	Msed_1492
M164_1128	1059748	1060671	924	+	-	arCOG00967	COG2419S	238619575	YP_002914400.1	J	Translation, ribosomal structure and biogenesis	INFORMATION STORAGE AND PROCESSING	1	tRNA m(1)G methyltransferase	tRNA (guanine-N1-)-methyltransferase		1.01795	0.529005	0.700766	18	SSO1087	tRNA m(1)G methyltransferase		Saci_1677	tRNA m(1)G methyltransferase		SiH_1099	SiL_1021	SiRe_1012	YG5714_1134	YN1551_RS08455	ST0853	Msed_1469
M164_1129	1060701	1061018	318	-	-	arCOG05972	-	238619576	YP_002914401.1	S	Function unknown	POORLY CHARACTERIZED	1	Uncharacterized protein	hypothetical protein		0.167953	0.392086	0.595837	7	SSO1086	Uncharacterized conserved protein		Saci_1205	Uncharacterized conserved protein		SiH_1100	SiL_1022	SiRe_1013	YG5714_1135	YN1551_RS08450	ST0821	Msed_1470
M164_1130	1061057	1061794	738	+	AtoA	arCOG05316	COG2057I	238619577	YP_002914402.1	I	Lipid transport and metabolism	METABOLISM	1	Acyl CoA:acetate/3-ketoacid CoA transferase, beta subunit	coenzyme A transferase		1.4233	0.469152	0.6548	11	SSO1085	Acyl CoA:acetate/3-ketoacid CoA transferase, beta subunit		Saci_0366	Acyl CoA:acetate/3-ketoacid CoA transferase, beta subunit		SiH_1101	SiL_1023	SiRe_1014	YG5714_1136	YN1551_RS08445	ST0822	Msed_1471
M164_1131	1061769	1062575	807	-	AtoD	arCOG01987	COG1788I	238619578	YP_002914403.1	I	Lipid transport and metabolism	METABOLISM	1	Acyl CoA:acetate/3-ketoacid CoA transferase, alpha subunit	coenzyme A transferase		1.45559	0.498737	0.675373	10	SSO1083	Acyl CoA:acetate/3-ketoacid CoA transferase, alpha subunit		Saci_0367	Acyl CoA:acetate/3-ketoacid CoA transferase, alpha subunit		SiH_1102	SiL_1024	SiRe_1015	YG5714_1137	YN1551_RS08440	ST0823	Msed_1472
M164_1132	1062659	1063120	462	+	MarR	arCOG03181	COG1846K	238619579	YP_002914404.1	K	Transcription	INFORMATION STORAGE AND PROCESSING	1	Transcriptional regulator, MarR family	MarR family transcriptional regulator		1.67311	0.476137	0.65866	14	SSO1082	Transcriptional regulator, MarR family		Saci_2112	Transcriptional regulator, MarR family		SiH_1103	SiL_1025	SiRe_1016	YG5714_1138	YN1551_RS08435	ST1710	Msed_1279
M164_1133	1063121	1064317	1197	-	SalY	arCOG02312	COG4591M	238619580	YP_002914405.1	V	Defense mechanisms	CELLULAR PROCESSES AND SIGNALING	2	ABC-type antimicrobial peptide transport system, permease component	hypothetical protein		1.30488	0.19821	0.39394	23	SSO1080	ABC-type antimicrobial peptide transport system, permease component					SiH_1104	SiL_1026	SiRe_1017	YG5714_1139	YN1551_RS08430	ST0904	Msed_1528
M164_1134	1064314	1066821	2508	-	-	arCOG02089	COG1361M	238619581	YP_002914406.1	M	Cell wall/membrane/envelope biogenesis	CELLULAR PROCESSES AND SIGNALING	3	S-layer domain	hypothetical protein		1.77642	0.0106615	0.0430646	32	SSO1079	S-layer domain					SiH_1105	SiL_1027	SiRe_1018	YG5714_1140	YN1551_RS08425	ST0903	Msed_1529
M164_1135	1066818	1067501	684	-	SalX	arCOG00922	COG1136V	238619582	YP_002914407.1	V	Defense mechanisms	CELLULAR PROCESSES AND SIGNALING	1	ABC-type antimicrobial peptide transport system, ATPase component	ABC transporter		0.409275	0.825561	0.899521	16	SSO1078	ABC-type antimicrobial peptide transport system, ATPase component					SiH_1106	SiL_1028	SiRe_1019	YG5714_1141	YN1551_RS08420	ST0902	Msed_1530
M164_1136	1067566	1068903	1338	+	FumC	arCOG01749	COG0114C	238619583	YP_002914408.1	C	Energy production and conversion	METABOLISM	1	Fumarase	fumarate hydratase	Citrate cycle (TCA cycle); Pyruvate metabolism; Carbon fixation pathways in prokaryotes; Biosynthesis of secondary metabolites; Microbial metabolism in diverse environments; Biosynthesis of antibiotics; Carbon metabolism	-9.03619	6.37e-08	3.72e-06	0	SSO1077	Fumarase	Fumarate hydratase	Saci_0122	Fumarase		SiH_1107	SiL_1029	SiRe_1020	YG5714_1142	YN1551_RS08380	ST2023	Msed_1462
M164_1137	1068951	1069508	558	-	UbiE	arCOG05973	-	238619584	YP_002914409.1	H	Coenzyme transport and metabolism	METABOLISM	1	Ubiquinone/menaquinone biosynthesis C-methylase UbiE	hypothetical protein		0.346499	0.515828	0.69164	11	SSO1076	Methylase involved in ubiquinone/menaquinone biosynthesis		Saci_1206	Methylase involved in ubiquinone/menaquinone biosynthesis		SiH_1108	SiL_1030	SiRe_1021	YG5714_1143	YN1551_RS08375	ST0825	Msed_1473
M164_1138	1069561	1069935	375	-	-	arCOG00606	COG2905T	238619585	YP_002914410.1	R	General function prediction only	POORLY CHARACTERIZED	3	CBS domain	signal-transduction protein with CBS domains		-0.675015	0.258226	0.464774	7	SSO1075	CBS domain		Saci_1207	CBS domain		SiH_1109	SiL_1031	SiRe_1022	YG5714_1144	YN1551_RS08370	ST0826	Msed_1474
M164_1139	1069947	1070624	678	-	FrnE	arCOG02869	COG2761Q	238619586	YP_002914411.1	Q	Secondary metabolites biosynthesis, transport and catabolism	METABOLISM	1	Predicted dithiol-disulfide isomerase involved in polyketide biosynthesis	DSBA oxidoreductase		-2.20099	0.042484	0.130369	5	SSO1074	Predicted dithiol-disulfide isomerase involved in polyketide biosynthesis		Saci_1208	Predicted dithiol-disulfide isomerase involved in polyketide biosynthesis		SiH_1110	SiL_1032	SiRe_1023	YG5714_1145	YN1551_RS08365	ST0827	Msed_1475
M164_1140	1070887	1072806	1920	+	PotE	arCOG00009	COG0833E	238619587	YP_002914412.1	E	Amino acid transport and metabolism	METABOLISM	2	Amino acid transporter	amino acid permease		1.31402	0.0612865	0.172405	34				Saci_2189	Amino acid transporter		SiH_1111	SiL_1033	SiRe_1024	YG5714_1146	YN1551_RS08360	ST2476	Msed_1455
M164_1141	1072896	1073417	522	+	ThiJ	arCOG00769	COG0693R	238619588	YP_002914413.1	R	General function prediction only	POORLY CHARACTERIZED	1	Putative intracellular protease/amidase	Pfpi family intracellular protease		1.54792	0.554877	0.720357	23	SSO1067	Putative intracellular protease/amidase		Saci_2278	Putative intracellular protease/amidase		SiH_1112	SiL_1034	SiRe_1025	YG5714_1147	YN1551_RS08355	ST0890
M164_1142	1073422	1073781	360	-	ModE	arCOG00223	COG2005R	238619589	YP_002914414.1	K	Transcription	INFORMATION STORAGE AND PROCESSING	1	N-terminal domain of molybdenum-binding protein	molybdenum transport protein ModA related protein (ModA)		2.58864	0.354589	0.561531	12	SSO1066	N-terminal domain of molybdenum-binding protein		Saci_1192	N-terminal domain of molybdenum-binding protein		SiH_1113	SiL_1035	SiRe_1026	YG5714_1148	YN1551_RS08350	ST0808	Msed_1450
[truncated: 1,694 more rows]

## Sheet: unassigned
locus_tag	start	stop	Length	strand	gene_name	arcogID	COG	GI	protein_id	letter	arCOG category	arCOG general	arCOGs count	Function	Product	kegg_category	log2FC	P.Value	adj.P.Val	Essentiality indices:all(Counting Unique Insertions) max 3	S. solfataricus BBH locus tag	S. solfataricus arCOG annotated function	S. solfataricus BBBH proven function	S. acidocaldarius BBH locus tag	S. acidocaldarius arCOG annotated function	S. acidocaldarius BBBH proven function	Sulfolobus islandicus HVE10.4	Sulfolobus islandicus LAL14.1	Sulfolobus islandicus REY15A	Sulfolobus islandicus Y.G.57.14	Sulfolobus islandicus Y.N.15.51	Sulfolobus tokodaii str. 7	Metallosphaera sedula DSM 5348
[truncated: 175 more rows]

[truncated: 3 more sheets: meets_both_scores, essential_genes_for_taxa_search, unassigned_confirmed_essential]
