# Supplementary material for: The essential genome of the crenarchaeal model Sulfolobus islandicus
Source: Nat Commun. 2018 Nov 21;9:4908. doi: 10.1038/s41467-018-07379-4 (PMC6249222; doi:10.1038/s41467-018-07379-4)
Supplement: Supplementary file 5 — Supplementary Data 3 [file 41467_2018_7379_MOESM5_ESM.xlsx]

## Sheet: Sheet1
VapBC loci in S. islandicus M.16.4
Locus_tag	Gene_name	Function	log2FC	Essentiality indices:all (Counting Unique Insertions) max 3	Essential?
M164_0369	VapC	PIN domain containing protein	0.369868	23	n
M164_0370	-	RHH/copG family antitoxin	-0.67247	8	n
M164_0407	-	PIN domain containing protein	-0.821862	11	n
M164_0408	AbrB	AbrB family transcriptional regulator	-2.09685	10	n
M164_0437	-	PIN domain containing protein, often a toxin of type II toxin-antitoxin systems	1.3571	13	n
M164_0438	-	RHH/CopG DNA binding protein	1.53762	7	n
M164_0609	-	PIN domain containing protein	-1.99731	4	n
M164_0610	-	Antitoxin, CopJ/RHH family	-0.34726	9	n
M164_0621	VapB3	RHH/copG family antitoxin	-2.24275	2	u
M164_0622	VapC	PIN domain containing protein	-1.02513	6	n
M164_0721	AbrB	AbrB family transcriptional regulator, antitoxin component of toxin-antitoxin system	-1.41948	2	u
M164_0722	-	PIN domain containing protein	1.07935	12	n
M164_0828	AbrB	AbrB family transcriptional regulator	-3.05511	1	u
M164_0829	-	PIN domain containing protein	-1.67995	9	n
M164_0872	-	RHH/CopG DNA binding protein	-1.95778	2	u
M164_0873	-	PIN domain containing protein, often a toxin of type II toxin-antitoxin systems	0.22531	8	n
M164_0918	-	PIN domain containing protein	0.849803	13	n
M164_0919	AbrB	AbrB family transcriptional regulator	0.828489	8	n
M164_0961	-	PIN domain containing protein	0.902054	10	n
M164_0962	-	CopG/RHH family DNA binding protein, antitoxin	-1.83227	2	u
M164_0965	AbrB	AbrB family transcriptional regulator	-1.7284	4	n
M164_0966	-	PIN domain containing protein	-0.0352751	16	n
M164_1023	-	RHH/CopG DNA binding protein	0.462469	8	n
M164_1024	-	PIN domain containing protein, often a toxin of type II toxin-antitoxin systems	0.816743	9	n
M164_1221	-	CopG/RHH family DNA binding protein, antitoxin	1.52933	11	n
M164_1222	-	PIN domain containing protein	2.30532	26	n
M164_1587	AbrB	AbrB family transcriptional regulator	-1.05545	4	n
M164_1588	-	PIN domain containing protein	0.901549	16	n
M164_2192	-	PIN domain containing protein	0.292866	20	n
M164_2193	AbrB	AbrB family transcriptional regulator	0.368563	17	n
M164_2194	-	RHH/copG family antitoxin	2.24734	11	n
M164_2195	-	PIN domain containing protein, often a toxin of type II toxin-antitoxin systems	1.18989	8	n
M164_2232	AbrB	AbrB family transcriptional regulator	1.72624	15	n
M164_2233	VapC	PIN domain containing protein	2.36839	30	n
M164_2286	AbrB	AbrB family transcriptional regulator	2.04051	10	n
M164_2287	-	PIN domain containing protein	2.25693	10	n
M164_2326	-	RHH/copG family antitoxin	1.2815	8	n
M164_2327	-	PIN domain containing protein, often a toxin of type II toxin-antitoxin systems	-0.838664	10	n
M164_2407	VapC	PIN domain containing protein	1.99183	20	n
M164_2408	AbrB	AbrB family transcriptional regulator	-0.0415952	12	n
M164_2522	-	PIN domain	-4.35205	3	u
M164_2523	AbrB	AbrB family transcriptional regulator	-1.10407	6	n
M164_2714	-	PIN domain containing protein	-1.30675	3	u
M164_2715	AbrB	AbrB family transcriptional regulator	-0.965578	5	n
HEPN-NT loci in S. islandicus M.16.4
Locus_tag	Gene_name	Function	log2FC	Essentiality indices:all (Counting Unique Insertions) max 3	Essential?
M164_0222	-	HEPN domain containing protein	-0.237054	10	n
M164_0223	-	Uncharacterized protein	-0.484218	10	n
M164_0351	-	Minimal nucleotidyltransferase	1.55039	16	n
M164_0352	-	HEPN domain containing protein	1.53014	11	n
M164_0490	-	HEPN domain containing protein	-1.08736	8	n
M164_0491	-	Minimal nucleotidyltransferase	-4.27201	0	u
M164_0493		Uncharacterized protein	-0.923236	3	u
M164_0494	-	Minimal nucleotidyltransferase	1.32373	11	n
M164_1019	-	Minimal nucleotidyltransferase	-1.68354	1	u
M164_1020	-	HEPN domain containing protein	2.94246	23	n
M164_1040	-	Minimal nucleotidyltransferase	0.326042	13	n
M164_1041	-	HEPN domain containing protein	0.980346	5	n
M164_1059	-	HEPN domain containing protein	-1.17219	5	n
M164_1060	-	Minimal nucleotidyltransferase	-9.86187	0	y
M164_1062	-	Minimal nucleotidyltransferase	0.0137047	7	n
M164_1063	-	HEPN domain containing protein	3.26977	18	n
