# Supplementary material for: The essential genome of the crenarchaeal model Sulfolobus islandicus
Source: Nat Commun. 2018 Nov 21;9:4908. doi: 10.1038/s41467-018-07379-4 (PMC6249222; doi:10.1038/s41467-018-07379-4)
Supplement: Supplementary file 6 — Supplementary Data 4 [file 41467_2018_7379_MOESM6_ESM.xlsx]

## Sheet: Sheet1
Locus_tag	NOG	arNOG	Specific COG function	General COG function	Sulfolobus islandicus M.16.4	Methanococcus maripaludis S2	Saccharomyces cerevisiae	Schizosaccharomyces pombe	Bacillus subtilis	Bacteroides fragilis	Escherichia coli	Mycoplasma JCVI Syn3.0
M164_0018	COG1549	arCOG00995	Translation, ribosomal structure and biogenesis	INFORMATION STORAGE AND PROCESSING	essential	non-essential	not found	not found	not found	not found	not found	not found
M164_0019	ENOG4111H6C	arCOG00996	Function unknown	POORLY CHARACTERIZED	essential	not found	not found	not found	not found	not found	not found	not found
M164_0032	COG0520	arCOG00065	Amino acid metabolism and transport	METABOLISM	essential	not found	not found	non-essential	essential	essential	non-essential	essential
M164_0034	COG1439	arCOG00721	Function unknown	POORLY CHARACTERIZED	essential	essential	essential	essential	not found	not found	not found	not found
M164_0035	COG0061	arCOG01348	Carbohydrate metabolism and transport	METABOLISM	essential	essential	non-essential	non-essential	essential	essential	essential	essential
M164_0037	ENOG411221S	arCOG05885	Function unknown	POORLY CHARACTERIZED	essential	not found	not found	not found	not found	not found	not found	not found
M164_0038	COG0492	arCOG01296	Post-translational modification, protein turnover, chaperone functions	CELLULAR PROCESSES AND SIGNALING	essential	non-essential	essential	non-essential	essential	non-essential	non-essential	essential
M164_0042	COG2023	arCOG04345	Translation, ribosomal structure and biogenesis	INFORMATION STORAGE AND PROCESSING	essential	non-essential	essential	essential	not found	not found	not found	not found
M164_0044	ENOG4111JVV	arCOG03765	Function unknown	POORLY CHARACTERIZED	essential	not found	not found	not found	not found	not found	not found	not found
M164_0047	COG2107	arCOG00654	Function unknown	POORLY CHARACTERIZED	essential	not found	not found	not found	not found	not found	not found	not found
M164_0051	COG0665	arCOG00759	Amino acid metabolism and transport	METABOLISM	essential	not found	non-essential	non-essential	non-essential	not found	non-essential	not found
M164_0062	COG1630	arCOG00367	Function unknown	POORLY CHARACTERIZED	essential	non-essential	not found	not found	not found	not found	not found	not found
M164_0063	COG0419	arCOG00368	Replication and repair	INFORMATION STORAGE AND PROCESSING	essential	non-essential	non-essential	non-essential	non-essential	non-essential	non-essential	not found
M164_0064	COG0420	arCOG00397	Replication and repair	INFORMATION STORAGE AND PROCESSING	essential	non-essential	non-essential	non-essential	non-essential	non-essential	non-essential	not found
M164_0065	COG0433	arCOG00280	Function unknown	POORLY CHARACTERIZED	essential	non-essential	not found	not found	not found	not found	non-essential	not found
M164_0066	ENOG4111MVQ	arCOG01098	Function unknown	POORLY CHARACTERIZED	essential	not found	not found	not found	not found	not found	not found	not found
M164_0089	ENOG4112AH7	arCOG05899	Function unknown	POORLY CHARACTERIZED	essential	not found	not found	not found	not found	not found	not found	not found
M164_0091	COG0215	arCOG00486	Translation, ribosomal structure and biogenesis	INFORMATION STORAGE AND PROCESSING	essential	non-essential	essential	essential	essential	essential	essential	essential
M164_0092	COG0166	arCOG00052	Carbohydrate metabolism and transport	METABOLISM	essential	non-essential	essential	essential	non-essential	essential	non-essential	essential
M164_0131	COG0864	arCOG01008	Transcription	INFORMATION STORAGE AND PROCESSING	essential	non-essential	not found	not found	non-essential	not found	non-essential	not found
M164_0149	ENOG41111G5	arCOG07185	Function unknown	POORLY CHARACTERIZED	essential	not found	not found	not found	not found	not found	not found	not found
M164_0157	COG1503	arCOG01742	Translation, ribosomal structure and biogenesis	INFORMATION STORAGE AND PROCESSING	essential	essential	essential	essential	not found	not found	not found	not found
M164_0158	COG2236	arCOG00040	Function unknown	POORLY CHARACTERIZED	essential	not found	non-essential	non-essential	not found	not found	not found	not found
M164_0161	COG0142	arCOG01727	Coenzyme metabolism	METABOLISM	essential	non-essential	non-essential	non-essential	non-essential	non-essential	non-essential	not found
M164_0163	COG1522	arCOG01580	Transcription	INFORMATION STORAGE AND PROCESSING	essential	non-essential	not found	not found	non-essential	non-essential	non-essential	not found
M164_0165	ENOG41120IX	arCOG07197	Function unknown	POORLY CHARACTERIZED	essential	not found	not found	not found	not found	not found	not found	not found
M164_0169	ENOG4112CI4	arCOG05958	Function unknown	POORLY CHARACTERIZED	essential	not found	not found	not found	not found	not found	not found	not found
M164_0170	COG0644	arCOG00570	Energy production and conversion	METABOLISM	essential	non-essential	non-essential	non-essential	not found	not found	non-essential	not found
M164_0171	COG3356	arCOG04351	Function unknown	POORLY CHARACTERIZED	essential	not found	not found	not found	not found	not found	not found	not found
M164_0174	COG1053	arCOG00571	Energy production and conversion	METABOLISM	essential	essential	non-essential	non-essential	non-essential	non-essential	non-essential	not found
M164_0175	COG0479	arCOG00962	Energy production and conversion	METABOLISM	essential	essential	non-essential	non-essential	non-essential	non-essential	non-essential	not found
M164_0176	COG2048	arCOG00338	Energy production and conversion	METABOLISM	essential	non-essential	not found	not found	not found	not found	not found	not found
M164_0177	ENOG4112027	arCOG05375	Energy production and conversion	METABOLISM	essential	not found	not found	not found	not found	not found	not found	not found
M164_0178	COG2425	arCOG00442	Function unknown	POORLY CHARACTERIZED	essential	not found	not found	not found	not found	non-essential	non-essential	not found
M164_0179	COG0714	arCOG00434	Function unknown	POORLY CHARACTERIZED	essential	non-essential	not found	not found	non-essential	non-essential	non-essential	not found
M164_0180	COG1599	arCOG01510	Replication and repair	INFORMATION STORAGE AND PROCESSING	essential	essential	essential	essential	not found	not found	not found	not found
M164_0185	ENOG410Y5H2	arCOG05956	Function unknown	POORLY CHARACTERIZED	essential	not found	not found	not found	not found	not found	not found	not found
M164_0191	COG0361	arCOG01179	Translation, ribosomal structure and biogenesis	INFORMATION STORAGE AND PROCESSING	essential	essential	essential	essential	essential	essential	essential	essential
M164_0193	COG0621	arCOG01358	Translation, ribosomal structure and biogenesis	INFORMATION STORAGE AND PROCESSING	essential	essential	not found	not found	non-essential	essential	non-essential	not found
M164_0194	COG1601	arCOG01640	Translation, ribosomal structure and biogenesis	INFORMATION STORAGE AND PROCESSING	essential	essential	essential	essential	not found	not found	not found	not found
M164_0201	COG1215	arCOG01391	Cell wall/membrane/envelope biogenesis	CELLULAR PROCESSES AND SIGNALING	essential	not found	essential	non-essential	non-essential	non-essential	non-essential	essential
M164_0202	COG0221	arCOG01711	Energy production and conversion	METABOLISM	essential	not found	essential	essential	not found	not found	essential	essential
M164_0204	COG0351	arCOG00020	Coenzyme metabolism	METABOLISM	essential	essential	non-essential	essential	not found	not found	non-essential	not found
M164_0205	COG1977	arCOG00536	Coenzyme metabolism	METABOLISM	essential	essential	not found	not found	non-essential	not found	non-essential	not found
M164_0209	COG1701	arCOG04262	Coenzyme metabolism	METABOLISM	essential	non-essential	not found	not found	not found	not found	not found	not found
M164_0217	ENOG410XYJ1	arCOG03845	Function unknown	POORLY CHARACTERIZED	essential	not found	not found	not found	not found	not found	not found	not found
M164_0220	COG1634	arCOG04303	Function unknown	POORLY CHARACTERIZED	essential	essential	not found	not found	not found	not found	not found	not found
M164_0224	ENOG410YIYN	arCOG05950	Function unknown	POORLY CHARACTERIZED	essential	not found	not found	not found	not found	not found	not found	not found
M164_0225	COG0720	arCOG02172	Coenzyme metabolism	METABOLISM	essential	non-essential	not found	not found	non-essential	non-essential	non-essential	not found
M164_0228	COG0492	arCOG01296	Post-translational modification, protein turnover, chaperone functions	CELLULAR PROCESSES AND SIGNALING	essential	non-essential	non-essential	non-essential	non-essential	non-essential	non-essential	not found
M164_0237	COG1779	arCOG04265	Function unknown	POORLY CHARACTERIZED	essential	non-essential	essential	essential	not found	not found	not found	not found
M164_0242	COG2080	arCOG01925	Energy production and conversion	METABOLISM	essential	not found	not found	not found	non-essential	not found	non-essential	not found
M164_0243	COG1319	arCOG01926	Energy production and conversion	METABOLISM	essential	not found	not found	not found	non-essential	not found	non-essential	not found
M164_0244	COG0007	arCOG00644	Coenzyme metabolism	METABOLISM	essential	essential	non-essential	non-essential	non-essential	not found	non-essential	not found
M164_0246	ENOG411291Z	arCOG08319	Function unknown	POORLY CHARACTERIZED	essential	not found	not found	not found	not found	not found	not found	not found
M164_0254	ENOG410YRVX	arCOG05929	Function unknown	POORLY CHARACTERIZED	essential	not found	not found	not found	not found	not found	not found	not found
M164_0258	COG0518	arCOG00087	Nucleotide metabolism and transport	METABOLISM	essential	essential	non-essential	essential	not found	non-essential	non-essential	not found
M164_0268	COG2161	arCOG01010	Cell cycle control and mitosis	CELLULAR PROCESSES AND SIGNALING	essential	not found	not found	not found	not found	not found	non-essential	not found
M164_0273	COG4986	arCOG00174	Inorganic ion transport and metabolism	METABOLISM	essential	not found	not found	not found	not found	not found	not found	not found
M164_0274	COG1116	arCOG00193	Inorganic ion transport and metabolism	METABOLISM	essential	non-essential	not found	not found	non-essential	not found	non-essential	not found
M164_0287	COG1208	arCOG00663	Cell wall/membrane/envelope biogenesis	CELLULAR PROCESSES AND SIGNALING	essential	non-essential	non-essential	non-essential	non-essential	non-essential	not found	not found
M164_0291	COG0707	arCOG01394	Cell wall/membrane/envelope biogenesis	CELLULAR PROCESSES AND SIGNALING	essential	not found	not found	not found	essential	essential	essential	not found
M164_0293	COG0045	arCOG01337	Energy production and conversion	METABOLISM	essential	essential	essential	non-essential	non-essential	non-essential	non-essential	not found
M164_0294	COG0074	arCOG01339	Energy production and conversion	METABOLISM	essential	essential	non-essential	non-essential	non-essential	non-essential	non-essential	not found
M164_0393	COG2062	arCOG01992	Signal transduction	CELLULAR PROCESSES AND SIGNALING	essential	not found	not found	not found	not found	not found	non-essential	not found
M164_0449	COG1017	-	Energy production and conversion	METABOLISM	essential	not found	non-essential	non-essential	non-essential	not found	non-essential	not found
M164_0627	COG1106	arCOG03239	Function unknown	POORLY CHARACTERIZED	essential	not found	not found	not found	not found	not found	not found	not found
M164_0671	COG0438	arCOG01403	Cell wall/membrane/envelope biogenesis	CELLULAR PROCESSES AND SIGNALING	essential	essential	essential	essential	non-essential	non-essential	non-essential	not found
M164_0682	ENOG411104I	arCOG08424	Function unknown	POORLY CHARACTERIZED	essential	not found	not found	not found	not found	not found	not found	not found
M164_0727	ENOG410Z43C	arCOG10132	Function unknown	POORLY CHARACTERIZED	essential	not found	not found	not found	not found	not found	not found	not found
M164_0756	ENOG41111G5	arCOG07185	Function unknown	POORLY CHARACTERIZED	essential	not found	not found	not found	not found	not found	not found	not found
M164_0853	ENOG410XPY2	-	Function unknown	POORLY CHARACTERIZED	essential	not found	not found	not found	not found	not found	not found	not found
M164_0856	COG0365	arCOG06112	Lipid metabolism	METABOLISM	essential	non-essential	essential	non-essential	non-essential	non-essential	non-essential	not found
M164_0857	COG1249	arCOG01068	Energy production and conversion	METABOLISM	essential	non-essential	non-essential	essential	non-essential	non-essential	essential	essential
M164_0858	COG1071	arCOG01054	Energy production and conversion	METABOLISM	essential	not found	non-essential	essential	essential	non-essential	not found	not found
M164_0860	COG3199	arCOG01350	Function unknown	POORLY CHARACTERIZED	essential	not found	not found	not found	not found	not found	not found	not found
M164_0861	COG0508	arCOG01706	Energy production and conversion	METABOLISM	essential	not found	non-essential	non-essential	essential	non-essential	essential	essential
M164_0863	COG5517	-	Secondary metabolites biosynthesis, transport and catabolism	METABOLISM	essential	not found	not found	not found	not found	not found	non-essential	not found
M164_0865	COG0043	arCOG01671	Coenzyme metabolism	METABOLISM	essential	non-essential	non-essential	not found	non-essential	not found	non-essential	not found
M164_0866	COG1064	arCOG01455	Energy production and conversion	METABOLISM	essential	not found	non-essential	non-essential	non-essential	not found	non-essential	not found
M164_0868	COG3413	arCOG02272	Function unknown	POORLY CHARACTERIZED	essential	not found	not found	not found	not found	not found	not found	not found
M164_0911	COG1688	arCOG02670	Replication and repair	INFORMATION STORAGE AND PROCESSING	essential	not found	not found	not found	not found	not found	not found	not found
M164_1032	ENOG410Y88Q	arCOG07229	Function unknown	POORLY CHARACTERIZED	essential	not found	not found	not found	not found	not found	not found	not found
M164_1060	COG1708	arCOG07292	Function unknown	POORLY CHARACTERIZED	essential	not found	not found	not found	not found	not found	not found	not found
M164_1070	COG0312	arCOG00321	Function unknown	POORLY CHARACTERIZED	essential	non-essential	not found	not found	not found	not found	non-essential	not found
M164_1099	COG2427	arCOG05895	Function unknown	POORLY CHARACTERIZED	essential	not found	not found	not found	non-essential	not found	not found	not found
M164_1107	ENOG41128T4	arCOG02072	Function unknown	POORLY CHARACTERIZED	essential	not found	not found	not found	not found	not found	not found	not found
M164_1116	COG3355	arCOG02242	Transcription	INFORMATION STORAGE AND PROCESSING	essential	non-essential	not found	not found	not found	not found	not found	not found
M164_1121	COG1048	arCOG01697	Energy production and conversion	METABOLISM	essential	not found	non-essential	essential	non-essential	non-essential	non-essential	not found
M164_1136	COG0114	arCOG01749	Energy production and conversion	METABOLISM	essential	not found	non-essential	non-essential	non-essential	not found	non-essential	not found
M164_1143	COG0026	arCOG01597	Nucleotide metabolism and transport	METABOLISM	essential	not found	non-essential	non-essential	non-essential	not found	non-essential	not found
M164_1144	COG0041	arCOG02464	Nucleotide metabolism and transport	METABOLISM	essential	non-essential	non-essential	non-essential	non-essential	essential	non-essential	not found
M164_1156	COG1287	arCOG02044	Function unknown	POORLY CHARACTERIZED	essential	non-essential	essential	essential	not found	not found	not found	not found
M164_1158	COG1093	arCOG04107	Translation, ribosomal structure and biogenesis	INFORMATION STORAGE AND PROCESSING	essential	non-essential	essential	essential	not found	not found	not found	not found
M164_1160	COG1631	arCOG04109	Translation, ribosomal structure and biogenesis	INFORMATION STORAGE AND PROCESSING	essential	essential	essential	non-essential	not found	not found	not found	not found
M164_1161	COG1711	arCOG00551	Function unknown	POORLY CHARACTERIZED	essential	essential	not found	not found	not found	not found	not found	not found
M164_1162	COG1467	arCOG04110	Replication and repair	INFORMATION STORAGE AND PROCESSING	essential	essential	essential	essential	not found	not found	not found	not found
M164_1163	COG0592	arCOG00488	Replication and repair	INFORMATION STORAGE AND PROCESSING	essential	non-essential	non-essential	non-essential	non-essential	non-essential	non-essential	not found
M164_1165	COG0462	arCOG00067	Nucleotide metabolism and transport	METABOLISM	essential	essential	non-essential	essential	essential	essential	essential	essential
M164_1167	COG1234	arCOG00501	Function unknown	POORLY CHARACTERIZED	essential	essential	essential	essential	essential	non-essential	non-essential	not found
M164_1168	COG1931	arCOG01043	Function unknown	POORLY CHARACTERIZED	essential	non-essential	not found	not found	not found	not found	not found	not found
M164_1171	COG1746	arCOG04249	Translation, ribosomal structure and biogenesis	INFORMATION STORAGE AND PROCESSING	essential	essential	not found	not found	not found	not found	not found	not found
M164_1228	COG0120	arCOG01122	Carbohydrate metabolism and transport	METABOLISM	essential	essential	essential	essential	not found	non-essential	non-essential	not found
M164_1231	COG0528	arCOG00858	Nucleotide metabolism and transport	METABOLISM	essential	non-essential	not found	not found	non-essential	essential	essential	essential
M164_1232	ENOG41121Y1	arCOG04114	Replication and repair	INFORMATION STORAGE AND PROCESSING	essential	not found	not found	not found	not found	not found	not found	not found
M164_1233	COG1028	arCOG01260	Function unknown	POORLY CHARACTERIZED	essential	not found	essential	essential	non-essential	essential	non-essential	not found
M164_1235	COG1258	arCOG01015	Translation, ribosomal structure and biogenesis	INFORMATION STORAGE AND PROCESSING	essential	non-essential	not found	not found	not found	not found	not found	not found
M164_1237	COG0231	arCOG04277	Translation, ribosomal structure and biogenesis	INFORMATION STORAGE AND PROCESSING	essential	essential	essential	non-essential	non-essential	non-essential	non-essential	essential
M164_1238	COG1697	arCOG04143	Replication and repair	INFORMATION STORAGE AND PROCESSING	essential	essential	non-essential	non-essential	not found	not found	not found	not found
M164_1239	COG1389	arCOG01165	Replication and repair	INFORMATION STORAGE AND PROCESSING	essential	essential	not found	non-essential	not found	not found	not found	not found
M164_1240	COG1899	arCOG04142	Post-translational modification, protein turnover, chaperone functions	CELLULAR PROCESSES AND SIGNALING	essential	essential	essential	essential	not found	not found	not found	not found
M164_1241	COG1690	arCOG04246	Function unknown	POORLY CHARACTERIZED	essential	essential	not found	not found	not found	non-essential	non-essential	not found
M164_1243	COG1201	arCOG00557	Replication and repair	INFORMATION STORAGE AND PROCESSING	essential	non-essential	not found	not found	not found	not found	non-essential	not found
M164_1245	COG1110	arCOG01526	Replication and repair	INFORMATION STORAGE AND PROCESSING	essential	not found	not found	not found	not found	not found	not found	not found
M164_1246	COG1581	arCOG01753	Transcription	INFORMATION STORAGE AND PROCESSING	essential	non-essential	not found	not found	not found	not found	not found	not found
M164_1251	ENOG410YWDG	arCOG07217	Function unknown	POORLY CHARACTERIZED	essential	not found	not found	not found	not found	not found	not found	not found
M164_1252	COG0721	arCOG02726	Translation, ribosomal structure and biogenesis	INFORMATION STORAGE AND PROCESSING	essential	non-essential	not found	not found	essential	not found	not found	not found
M164_1253	COG0154	arCOG01717	Translation, ribosomal structure and biogenesis	INFORMATION STORAGE AND PROCESSING	essential	essential	non-essential	essential	essential	not found	not found	essential
M164_1256	COG1849	arCOG01224	Function unknown	POORLY CHARACTERIZED	essential	non-essential	not found	non-essential	non-essential	non-essential	not found	not found
M164_1259	COG2101	arCOG01764	Transcription	INFORMATION STORAGE AND PROCESSING	essential	essential	essential	essential	not found	not found	not found	not found
M164_1264	COG3277	arCOG02466	Translation, ribosomal structure and biogenesis	INFORMATION STORAGE AND PROCESSING	essential	essential	non-essential	essential	not found	not found	not found	not found
M164_1265	COG1405	arCOG01981	Transcription	INFORMATION STORAGE AND PROCESSING	essential	non-essential	non-essential	non-essential	not found	not found	not found	not found
M164_1266	COG1522	arCOG04153	Transcription	INFORMATION STORAGE AND PROCESSING	essential	non-essential	not found	not found	non-essential	non-essential	non-essential	not found
M164_1270	COG1889	arCOG00078	Translation, ribosomal structure and biogenesis	INFORMATION STORAGE AND PROCESSING	essential	non-essential	essential	non-essential	not found	not found	not found	not found
M164_1272	COG4919	arCOG04293	Translation, ribosomal structure and biogenesis	INFORMATION STORAGE AND PROCESSING	essential	not found	not found	not found	not found	not found	not found	not found
M164_1273	COG0252	arCOG01924	Amino acid metabolism and transport	METABOLISM	essential	essential	non-essential	non-essential	non-essential	non-essential	non-essential	not found
M164_1274	COG2511	arCOG01719	Translation, ribosomal structure and biogenesis	INFORMATION STORAGE AND PROCESSING	essential	essential	not found	not found	not found	not found	not found	not found
M164_1275	ENOG4111N2A	arCOG05980	Function unknown	POORLY CHARACTERIZED	essential	not found	not found	not found	not found	not found	not found	not found
M164_1277	COG0209	arCOG04276	Nucleotide metabolism and transport	METABOLISM	essential	not found	non-essential	essential	essential	non-essential	essential	essential
M164_1278	COG0719	arCOG01715	Post-translational modification, protein turnover, chaperone functions	CELLULAR PROCESSES AND SIGNALING	essential	non-essential	not found	not found	non-essential	non-essential	non-essential	not found
M164_1279	COG0719	arCOG01715	Post-translational modification, protein turnover, chaperone functions	CELLULAR PROCESSES AND SIGNALING	essential	essential	not found	not found	essential	essential	non-essential	not found
M164_1280	COG0396	arCOG04236	Post-translational modification, protein turnover, chaperone functions	CELLULAR PROCESSES AND SIGNALING	essential	essential	not found	not found	essential	essential	non-essential	not found
M164_1288	COG0681	arCOG01739	Intracellular trafficking and secretion	CELLULAR PROCESSES AND SIGNALING	essential	essential	essential	essential	non-essential	non-essential	essential	not found
M164_1289	ENOG4111UPT	arCOG04323	Function unknown	POORLY CHARACTERIZED	essential	not found	not found	not found	not found	not found	not found	not found
M164_1293	ENOG4111F6A	arCOG04054	Function unknown	POORLY CHARACTERIZED	essential	not found	not found	not found	not found	not found	not found	not found
M164_1294	COG5491	arCOG00453	Cell motility	CELLULAR PROCESSES AND SIGNALING	essential	not found	non-essential	non-essential	not found	not found	not found	not found
M164_1295	COG0464	arCOG01307	Post-translational modification, protein turnover, chaperone functions	CELLULAR PROCESSES AND SIGNALING	essential	non-essential	essential	essential	non-essential	non-essential	not found	essential
M164_1297	COG1758	arCOG01268	Transcription	INFORMATION STORAGE AND PROCESSING	essential	essential	essential	essential	non-essential	not found	non-essential	not found
M164_1302	ENOG4112AEZ	arCOG04103	Function unknown	POORLY CHARACTERIZED	essential	not found	not found	not found	not found	not found	not found	not found
M164_1303	ENOG41111JD	arCOG08333	Function unknown	POORLY CHARACTERIZED	essential	not found	not found	not found	not found	not found	not found	not found
M164_1306	COG0644	arCOG00570	Energy production and conversion	METABOLISM	essential	non-essential	non-essential	non-essential	not found	not found	non-essential	not found
M164_1307	COG0525	arCOG00808	Translation, ribosomal structure and biogenesis	INFORMATION STORAGE AND PROCESSING	essential	essential	essential	essential	essential	essential	essential	essential
M164_1316	COG1254	arCOG01674	Energy production and conversion	METABOLISM	essential	not found	not found	not found	non-essential	not found	non-essential	not found
M164_1317	COG1260	arCOG04213	Lipid metabolism	METABOLISM	essential	not found	non-essential	not found	not found	not found	not found	not found
M164_1319	COG5491	arCOG00452	Cell motility	CELLULAR PROCESSES AND SIGNALING	essential	not found	non-essential	non-essential	not found	not found	not found	not found
M164_1321	COG0043	arCOG01671	Coenzyme metabolism	METABOLISM	essential	essential	non-essential	not found	non-essential	not found	essential	not found
M164_1325	COG0613	arCOG00302	Function unknown	POORLY CHARACTERIZED	essential	essential	not found	not found	not found	not found	non-essential	not found
M164_1332	ENOG4111PV1	arCOG04160	Function unknown	POORLY CHARACTERIZED	essential	not found	not found	not found	not found	not found	not found	not found
M164_1336	ENOG4111ZF8	arCOG03879	Function unknown	POORLY CHARACTERIZED	essential	not found	not found	not found	not found	not found	not found	not found
M164_1337	ENOG41124XM	arCOG06043	Function unknown	POORLY CHARACTERIZED	essential	not found	not found	not found	not found	not found	not found	not found
M164_1338	ENOG410Z3JQ	arCOG05983	Function unknown	POORLY CHARACTERIZED	essential	not found	not found	not found	not found	not found	not found	not found
M164_1339	COG0018	arCOG00487	Translation, ribosomal structure and biogenesis	INFORMATION STORAGE AND PROCESSING	essential	essential	essential	essential	essential	essential	essential	essential
M164_1345	ENOG41111G5	arCOG07185	Function unknown	POORLY CHARACTERIZED	essential	not found	not found	not found	not found	not found	not found	not found
M164_1350	COG1698	arCOG04308	Function unknown	POORLY CHARACTERIZED	essential	essential	not found	not found	not found	not found	not found	not found
M164_1352	COG0125	arCOG01891	Nucleotide metabolism and transport	METABOLISM	essential	essential	essential	essential	essential	not found	essential	essential
M164_1356	COG0575	arCOG04106	Lipid metabolism	METABOLISM	essential	non-essential	essential	essential	essential	essential	essential	essential
M164_1359	COG1241	arCOG00439	Replication and repair	INFORMATION STORAGE AND PROCESSING	essential	essential	essential	essential	not found	not found	not found	not found
M164_1360	ENOG411258C	arCOG00552	Function unknown	POORLY CHARACTERIZED	essential	not found	not found	not found	not found	not found	not found	not found
M164_1365	COG0470	arCOG00470	Replication and repair	INFORMATION STORAGE AND PROCESSING	essential	essential	non-essential	non-essential	non-essential	non-essential	non-essential	not found
M164_1366	COG0470	arCOG00469	Replication and repair	INFORMATION STORAGE AND PROCESSING	essential	essential	essential	essential	essential	essential	essential	essential
M164_1368	COG0638	arCOG00970	Post-translational modification, protein turnover, chaperone functions	CELLULAR PROCESSES AND SIGNALING	essential	non-essential	non-essential	non-essential	not found	not found	not found	not found
M164_1373	COG1782	arCOG00543	Function unknown	POORLY CHARACTERIZED	essential	essential	not found	not found	not found	not found	not found	not found
M164_1376	COG1958	arCOG00998	Transcription	INFORMATION STORAGE AND PROCESSING	essential	non-essential	essential	essential	not found	not found	not found	not found
M164_1377	COG2126	arCOG04126	Translation, ribosomal structure and biogenesis	INFORMATION STORAGE AND PROCESSING	essential	non-essential	non-essential	non-essential	not found	not found	not found	not found
M164_1378	COG0421	arCOG00050	Amino acid metabolism and transport	METABOLISM	essential	essential	non-essential	non-essential	non-essential	not found	non-essential	not found
M164_1384	COG2139	arCOG04129	Translation, ribosomal structure and biogenesis	INFORMATION STORAGE AND PROCESSING	essential	non-essential	non-essential	non-essential	not found	not found	not found	not found
M164_1385	COG1460	arCOG01016	Transcription	INFORMATION STORAGE AND PROCESSING	essential	non-essential	not found	not found	not found	not found	not found	not found
M164_1390	COG1890	arCOG04186	Translation, ribosomal structure and biogenesis	INFORMATION STORAGE AND PROCESSING	essential	essential	non-essential	non-essential	not found	not found	not found	not found
M164_1391	COG1208	arCOG00666	Cell wall/membrane/envelope biogenesis	CELLULAR PROCESSES AND SIGNALING	essential	essential	essential	essential	non-essential	non-essential	not found	not found
M164_1394	COG1325	arCOG01042	Translation, ribosomal structure and biogenesis	INFORMATION STORAGE AND PROCESSING	essential	non-essential	not found	not found	not found	not found	not found	not found
M164_1395	COG1603	arCOG00307	Translation, ribosomal structure and biogenesis	INFORMATION STORAGE AND PROCESSING	essential	essential	essential	essential	not found	not found	not found	not found
M164_1396	COG1369	arCOG01365	Translation, ribosomal structure and biogenesis	INFORMATION STORAGE AND PROCESSING	essential	essential	essential	essential	not found	not found	not found	not found
M164_1397	COG0638	arCOG00971	Post-translational modification, protein turnover, chaperone functions	CELLULAR PROCESSES AND SIGNALING	essential	non-essential	non-essential	non-essential	not found	not found	not found	not found
M164_1400	COG0689	arCOG01575	Translation, ribosomal structure and biogenesis	INFORMATION STORAGE AND PROCESSING	essential	not found	essential	essential	non-essential	not found	non-essential	not found
M164_1401	COG2123	arCOG01574	Translation, ribosomal structure and biogenesis	INFORMATION STORAGE AND PROCESSING	essential	not found	essential	essential	not found	not found	not found	not found
M164_1402	COG1997	arCOG04208	Translation, ribosomal structure and biogenesis	INFORMATION STORAGE AND PROCESSING	essential	essential	non-essential	non-essential	not found	not found	not found	not found
M164_1404	COG2892	arCOG04414	Function unknown	POORLY CHARACTERIZED	essential	essential	not found	not found	not found	not found	not found	not found
M164_1405	COG1382	arCOG01342	Post-translational modification, protein turnover, chaperone functions	CELLULAR PROCESSES AND SIGNALING	essential	essential	non-essential	non-essential	not found	not found	not found	not found
M164_1407	COG0480	arCOG01559	Translation, ribosomal structure and biogenesis	INFORMATION STORAGE AND PROCESSING	essential	essential	essential	essential	essential	essential	essential	essential
M164_1410	COG2457	arCOG04458	Function unknown	POORLY CHARACTERIZED	essential	essential	not found	not found	not found	not found	not found	not found
M164_1412	COG0060	arCOG00807	Translation, ribosomal structure and biogenesis	INFORMATION STORAGE AND PROCESSING	essential	essential	essential	essential	essential	essential	essential	essential
M164_1414	COG0087	arCOG04070	Translation, ribosomal structure and biogenesis	INFORMATION STORAGE AND PROCESSING	essential	essential	essential	essential	essential	essential	essential	essential
M164_1415	COG0088	arCOG04071	Translation, ribosomal structure and biogenesis	INFORMATION STORAGE AND PROCESSING	essential	essential	essential	essential	essential	essential	essential	essential
M164_1416	COG0089	arCOG04072	Translation, ribosomal structure and biogenesis	INFORMATION STORAGE AND PROCESSING	essential	essential	essential	essential	essential	essential	essential	essential
M164_1417	COG0090	arCOG04067	Translation, ribosomal structure and biogenesis	INFORMATION STORAGE AND PROCESSING	essential	essential	non-essential	essential	essential	essential	essential	essential
M164_1418	COG0185	arCOG04099	Translation, ribosomal structure and biogenesis	INFORMATION STORAGE AND PROCESSING	essential	essential	essential	essential	essential	essential	essential	essential
M164_1419	COG0091	arCOG04098	Translation, ribosomal structure and biogenesis	INFORMATION STORAGE AND PROCESSING	essential	essential	essential	essential	essential	essential	essential	essential
M164_1422	COG1588	arCOG00784	Translation, ribosomal structure and biogenesis	INFORMATION STORAGE AND PROCESSING	essential	non-essential	not found	not found	not found	not found	not found	not found
M164_1423	COG0186	arCOG04096	Translation, ribosomal structure and biogenesis	INFORMATION STORAGE AND PROCESSING	essential	essential	non-essential	essential	essential	essential	essential	essential
M164_1424	COG0093	arCOG04095	Translation, ribosomal structure and biogenesis	INFORMATION STORAGE AND PROCESSING	essential	essential	non-essential	essential	essential	essential	essential	essential
M164_1425	COG0198	arCOG04094	Translation, ribosomal structure and biogenesis	INFORMATION STORAGE AND PROCESSING	essential	essential	non-essential	essential	essential	essential	essential	essential
M164_1426	COG1471	arCOG04093	Translation, ribosomal structure and biogenesis	INFORMATION STORAGE AND PROCESSING	essential	essential	non-essential	non-essential	not found	not found	not found	not found
M164_1427	COG0094	arCOG04092	Translation, ribosomal structure and biogenesis	INFORMATION STORAGE AND PROCESSING	essential	essential	non-essential	essential	essential	essential	essential	essential
M164_1428	COG0199	arCOG00782	Translation, ribosomal structure and biogenesis	INFORMATION STORAGE AND PROCESSING	essential	essential	non-essential	essential	essential	essential	essential	essential
M164_1429	COG0096	arCOG04091	Translation, ribosomal structure and biogenesis	INFORMATION STORAGE AND PROCESSING	essential	essential	non-essential	essential	essential	essential	essential	essential
M164_1430	COG0097	arCOG04090	Translation, ribosomal structure and biogenesis	INFORMATION STORAGE AND PROCESSING	essential	essential	non-essential	essential	essential	essential	essential	essential
M164_1431	COG1717	arCOG00781	Translation, ribosomal structure and biogenesis	INFORMATION STORAGE AND PROCESSING	essential	essential	essential	non-essential	not found	not found	not found	not found
M164_1432	COG2147	arCOG04089	Translation, ribosomal structure and biogenesis	INFORMATION STORAGE AND PROCESSING	essential	essential	non-essential	non-essential	not found	not found	not found	not found
M164_1433	COG0256	arCOG04088	Translation, ribosomal structure and biogenesis	INFORMATION STORAGE AND PROCESSING	essential	essential	essential	non-essential	essential	essential	essential	essential
M164_1434	COG0098	arCOG04087	Translation, ribosomal structure and biogenesis	INFORMATION STORAGE AND PROCESSING	essential	essential	essential	essential	essential	essential	essential	essential
M164_1437	COG0201	arCOG04169	Intracellular trafficking and secretion	CELLULAR PROCESSES AND SIGNALING	essential	essential	essential	essential	essential	essential	essential	essential
M164_1438	COG2019	arCOG01039	Nucleotide metabolism and transport	METABOLISM	essential	essential	not found	not found	not found	not found	not found	not found
M164_1440	COG2174	arCOG04168	Translation, ribosomal structure and biogenesis	INFORMATION STORAGE AND PROCESSING	essential	essential	non-essential	essential	not found	not found	not found	not found
M164_1441	COG1102	arCOG01037	Nucleotide metabolism and transport	METABOLISM	essential	essential	not found	not found	not found	not found	not found	not found
M164_1444	COG1371	arCOG04055	Function unknown	POORLY CHARACTERIZED	essential	non-essential	not found	not found	not found	not found	not found	not found
M164_1445	COG1913	arCOG00458	Function unknown	POORLY CHARACTERIZED	essential	not found	not found	not found	not found	not found	not found	not found
M164_1469	COG0377	arCOG01554	Energy production and conversion	METABOLISM	essential	not found	not found	not found	not found	non-essential	non-essential	not found
M164_1470	COG0009	arCOG01952	Translation, ribosomal structure and biogenesis	INFORMATION STORAGE AND PROCESSING	essential	essential	essential	essential	essential	essential	essential	not found
M164_1477	COG0109	arCOG00479	Post-translational modification, protein turnover, chaperone functions	CELLULAR PROCESSES AND SIGNALING	essential	not found	non-essential	non-essential	non-essential	not found	non-essential	not found
M164_1483	ENOG410YWY9	arCOG05997	Function unknown	POORLY CHARACTERIZED	essential	not found	not found	not found	not found	not found	not found	not found
M164_1489	COG0189	arCOG01589	Coenzyme metabolism, Translation, ribosomal structure and biogenesis	METABOLISM, INFORMATION STORAGE AND PROCESSING	essential	non-essential	not found	not found	not found	not found	non-essential	not found
M164_1490	COG0458	arCOG01594	Nucleotide metabolism and transport	METABOLISM	essential	essential	non-essential	non-essential	non-essential	non-essential	non-essential	not found
M164_1491	COG0505	arCOG00064	Nucleotide metabolism and transport	METABOLISM	essential	essential	non-essential	non-essential	non-essential	non-essential	non-essential	not found
M164_1492	COG0165	arCOG01748	Amino acid metabolism and transport	METABOLISM	essential	essential	non-essential	non-essential	non-essential	non-essential	non-essential	not found
M164_1493	COG0137	arCOG00112	Amino acid metabolism and transport	METABOLISM	essential	essential	non-essential	non-essential	non-essential	non-essential	non-essential	not found
M164_1494	COG2161	arCOG01010	Cell cycle control and mitosis	CELLULAR PROCESSES AND SIGNALING	essential	not found	not found	not found	not found	not found	non-essential	not found
M164_1520	ENOG410YX6M	arCOG05995	Function unknown	POORLY CHARACTERIZED	essential	not found	not found	not found	not found	not found	not found	not found
M164_1526	COG1032	arCOG01357	Energy production and conversion	METABOLISM	essential	non-essential	not found	not found	not found	non-essential	non-essential	not found
M164_1527	COG0172	arCOG00403	Translation, ribosomal structure and biogenesis	INFORMATION STORAGE AND PROCESSING	essential	essential	essential	essential	essential	essential	essential	essential
M164_1528	COG2151	arCOG01845	Function unknown	POORLY CHARACTERIZED	essential	non-essential	not found	not found	non-essential	essential	non-essential	not found
M164_1539	COG0495	arCOG00809	Translation, ribosomal structure and biogenesis	INFORMATION STORAGE AND PROCESSING	essential	essential	essential	essential	essential	essential	essential	essential
M164_1543	COG1586	arCOG00279	Amino acid metabolism and transport	METABOLISM	essential	essential	not found	not found	non-essential	not found	non-essential	not found
M164_1544	COG0644	arCOG00570	Energy production and conversion	METABOLISM	essential	non-essential	non-essential	non-essential	not found	not found	non-essential	not found
M164_1545	ENOG4112D74	arCOG08842	Function unknown	POORLY CHARACTERIZED	essential	not found	not found	not found	not found	not found	not found	not found
M164_1546	COG0382	arCOG00476	Coenzyme metabolism	METABOLISM	essential	non-essential	non-essential	non-essential	not found	not found	essential	not found
M164_1554	COG1855	arCOG04116	Function unknown	POORLY CHARACTERIZED	essential	non-essential	not found	not found	not found	not found	not found	not found
M164_1558	COG0442	arCOG00402	Translation, ribosomal structure and biogenesis	INFORMATION STORAGE AND PROCESSING	essential	essential	essential	essential	essential	essential	essential	essential
M164_1559	COG0636	arCOG02455	Energy production and conversion	METABOLISM	essential	essential	non-essential	essential	non-essential	non-essential	non-essential	not found
M164_1560	ENOG41110BX	arCOG07285	Nucleotide metabolism and transport	METABOLISM	essential	not found	not found	not found	not found	not found	not found	not found
M164_1561	COG1394	arCOG04101	Energy production and conversion	METABOLISM	essential	essential	non-essential	essential	not found	non-essential	not found	not found
M164_1562	COG1156	arCOG00865	Energy production and conversion	METABOLISM	essential	essential	non-essential	essential	not found	non-essential	not found	not found
M164_1563	COG1155	arCOG00868	Energy production and conversion	METABOLISM	essential	essential	non-essential	essential	not found	non-essential	not found	not found
M164_1564	COG1390	arCOG00869	Energy production and conversion	METABOLISM	essential	essential	non-essential	essential	not found	not found	not found	not found
M164_1565	COG1436	arCOG04102	Energy production and conversion	METABOLISM	essential	essential	non-essential	essential	not found	not found	not found	not found
M164_1566	COG1269	arCOG04138	Energy production and conversion	METABOLISM	essential	essential	non-essential	essential	not found	non-essential	not found	not found
M164_1567	COG0143	arCOG00810	Translation, ribosomal structure and biogenesis	INFORMATION STORAGE AND PROCESSING	essential	essential	essential	essential	non-essential	non-essential	essential	essential
M164_1572	COG5399	arCOG04251	Function unknown	POORLY CHARACTERIZED	essential	not found	not found	not found	not found	not found	not found	not found
M164_1573	COG0417	arCOG00328	Replication and repair	INFORMATION STORAGE AND PROCESSING	essential	non-essential	essential	essential	not found	not found	non-essential	not found
M164_1581	COG1257	arCOG04260	Lipid metabolism	METABOLISM	essential	essential	non-essential	essential	not found	not found	not found	not found
M164_1582	COG1545	arCOG01285	Function unknown	POORLY CHARACTERIZED	essential	essential	not found	not found	not found	not found	not found	not found
M164_1583	COG0183	arCOG01278	Lipid metabolism	METABOLISM	essential	essential	essential	essential	non-essential	not found	non-essential	not found
M164_1630	ENOG4111090	arCOG03423	Function unknown	POORLY CHARACTERIZED	essential	not found	not found	not found	not found	not found	not found	not found
M164_1645	ENOG411237A	arCOG05923	Function unknown	POORLY CHARACTERIZED	essential	not found	not found	not found	not found	not found	not found	not found
M164_1692	COG0489	arCOG00585	Cell cycle control and mitosis	CELLULAR PROCESSES AND SIGNALING	essential	non-essential	essential	essential	non-essential	non-essential	non-essential	not found
M164_1699	COG0180	arCOG01887	Translation, ribosomal structure and biogenesis	INFORMATION STORAGE AND PROCESSING	essential	essential	essential	essential	essential	essential	essential	essential
M164_1705	COG3413	arCOG02271	Function unknown	POORLY CHARACTERIZED	essential	not found	not found	not found	not found	not found	not found	not found
M164_1706	COG1405	arCOG01981	Transcription	INFORMATION STORAGE AND PROCESSING	essential	essential	essential	essential	not found	not found	not found	not found
M164_1707	COG0023	arCOG04223	Translation, ribosomal structure and biogenesis	INFORMATION STORAGE AND PROCESSING	essential	essential	essential	essential	not found	non-essential	non-essential	not found
M164_1708	COG1996	arCOG04341	Transcription	INFORMATION STORAGE AND PROCESSING	essential	essential	essential	essential	not found	not found	not found	not found
M164_1709	COG0010	arCOG01700	Amino acid metabolism and transport	METABOLISM	essential	essential	non-essential	non-essential	non-essential	not found	non-essential	not found
M164_1710	COG0423	arCOG00405	Translation, ribosomal structure and biogenesis	INFORMATION STORAGE AND PROCESSING	essential	essential	essential	essential	not found	essential	not found	essential
M164_1714	COG1676	arCOG01701	Translation, ribosomal structure and biogenesis	INFORMATION STORAGE AND PROCESSING	essential	essential	essential	essential	not found	not found	not found	not found
M164_1715	ENOG4112B4R	arCOG05464	Function unknown	POORLY CHARACTERIZED	essential	not found	not found	not found	not found	not found	not found	not found
M164_1716	COG0163	arCOG01703	Coenzyme metabolism	METABOLISM	essential	essential	non-essential	not found	non-essential	not found	essential	not found
M164_1719	COG1998	arCOG04183	Translation, ribosomal structure and biogenesis	INFORMATION STORAGE AND PROCESSING	essential	non-essential	not found	not found	not found	not found	not found	not found
M164_1720	COG0533	arCOG01183	Post-translational modification, protein turnover, chaperone functions	CELLULAR PROCESSES AND SIGNALING	essential	non-essential	essential	non-essential	essential	essential	essential	essential
M164_1721	COG3642	arCOG01185	Signal transduction	CELLULAR PROCESSES AND SIGNALING	essential	essential	non-essential	essential	not found	not found	not found	not found
M164_1723	COG0667	arCOG01617	Energy production and conversion	METABOLISM	essential	not found	non-essential	non-essential	non-essential	non-essential	non-essential	not found
M164_1724	ENOG41123XK	arCOG05941	Function unknown	POORLY CHARACTERIZED	essential	not found	not found	not found	not found	not found	not found	not found
M164_1725	COG1527	arCOG02459	Energy production and conversion	METABOLISM	essential	essential	non-essential	essential	not found	not found	not found	not found
M164_1726	ENOG410Z8FX	arCOG05939	Function unknown	POORLY CHARACTERIZED	essential	not found	not found	not found	not found	not found	not found	not found
M164_1728	COG3609	arCOG01009	Transcription	INFORMATION STORAGE AND PROCESSING	essential	not found	not found	not found	not found	not found	not found	not found
M164_1729	COG1378	arCOG02037	Transcription	INFORMATION STORAGE AND PROCESSING	essential	not found	not found	not found	non-essential	not found	not found	not found
M164_1731	COG0388	arCOG00062	Function unknown	POORLY CHARACTERIZED	essential	not found	non-essential	non-essential	non-essential	essential	non-essential	not found
M164_1735	COG1909	arCOG04076	Function unknown	POORLY CHARACTERIZED	essential	non-essential	not found	not found	not found	not found	not found	not found
M164_1736	COG2093	arCOG04077	Transcription	INFORMATION STORAGE AND PROCESSING	essential	non-essential	not found	not found	not found	not found	not found	not found
M164_1737	COG1095	arCOG00675	Transcription	INFORMATION STORAGE AND PROCESSING	essential	essential	essential	essential	not found	not found	not found	not found
M164_1739	COG5257	arCOG01563	Translation, ribosomal structure and biogenesis	INFORMATION STORAGE AND PROCESSING	essential	essential	essential	non-essential	not found	not found	not found	not found
M164_1740	COG2125	arCOG01946	Translation, ribosomal structure and biogenesis	INFORMATION STORAGE AND PROCESSING	essential	essential	non-essential	non-essential	not found	not found	not found	not found
M164_1744	COG0620	arCOG01877	Amino acid metabolism and transport	METABOLISM	essential	non-essential	non-essential	non-essential	non-essential	non-essential	non-essential	not found
M164_1745	COG0592	arCOG00488	Replication and repair	INFORMATION STORAGE AND PROCESSING	essential	non-essential	non-essential	non-essential	non-essential	non-essential	non-essential	not found
M164_1747	COG4920	arCOG04319	Function unknown	POORLY CHARACTERIZED	essential	not found	not found	not found	not found	not found	not found	not found
M164_1753	COG0592	arCOG00488	Replication and repair	INFORMATION STORAGE AND PROCESSING	essential	essential	essential	essential	essential	essential	essential	essential
M164_1758	COG0130	arCOG00987	Translation, ribosomal structure and biogenesis	INFORMATION STORAGE AND PROCESSING	essential	non-essential	essential	essential	non-essential	essential	non-essential	essential
M164_1770	COG0449	arCOG00057	Cell wall/membrane/envelope biogenesis	CELLULAR PROCESSES AND SIGNALING	essential	essential	essential	essential	essential	not found	essential	not found
M164_1784	COG0174	arCOG01909	Amino acid metabolism and transport	METABOLISM	essential	essential	essential	essential	non-essential	non-essential	non-essential	not found
M164_1788	COG2896	arCOG00930	Coenzyme metabolism	METABOLISM	essential	non-essential	not found	not found	non-essential	not found	non-essential	not found
M164_1789	ENOG410Y6PY	arCOG06088	Function unknown	POORLY CHARACTERIZED	essential	not found	not found	not found	not found	not found	not found	not found
M164_1792	COG0031	arCOG01430	Amino acid metabolism and transport	METABOLISM	essential	not found	non-essential	non-essential	non-essential	non-essential	non-essential	not found
M164_1796	COG0704	arCOG00318	Inorganic ion transport and metabolism	METABOLISM	essential	non-essential	not found	not found	not found	non-essential	non-essential	essential
M164_1797	COG1488	arCOG01481	Coenzyme metabolism	METABOLISM	essential	not found	non-essential	essential	essential	non-essential	non-essential	essential
M164_1798	COG2238	arCOG01344	Translation, ribosomal structure and biogenesis	INFORMATION STORAGE AND PROCESSING	essential	non-essential	non-essential	non-essential	not found	not found	not found	not found
M164_1802	COG1976	arCOG04176	Translation, ribosomal structure and biogenesis	INFORMATION STORAGE AND PROCESSING	essential	essential	essential	non-essential	not found	not found	not found	not found
M164_1803	COG2157	arCOG04175	Translation, ribosomal structure and biogenesis	INFORMATION STORAGE AND PROCESSING	essential	essential	non-essential	non-essential	not found	not found	not found	not found
M164_1804	COG1730	arCOG01341	Post-translational modification, protein turnover, chaperone functions	CELLULAR PROCESSES AND SIGNALING	essential	non-essential	non-essential	non-essential	not found	not found	not found	not found
M164_1805	COG0552	arCOG01227	Intracellular trafficking and secretion	CELLULAR PROCESSES AND SIGNALING	essential	non-essential	essential	essential	essential	essential	essential	essential
M164_1806	COG2443	arCOG02204	Intracellular trafficking and secretion	CELLULAR PROCESSES AND SIGNALING	essential	essential	not found	not found	not found	not found	not found	not found
M164_1807	COG0250	arCOG01920	Transcription	INFORMATION STORAGE AND PROCESSING	essential	essential	not found	essential	non-essential	essential	essential	essential
M164_1808	COG0080	arCOG04372	Translation, ribosomal structure and biogenesis	INFORMATION STORAGE AND PROCESSING	essential	non-essential	non-essential	essential	non-essential	essential	essential	essential
M164_1809	COG0081	arCOG04289	Translation, ribosomal structure and biogenesis	INFORMATION STORAGE AND PROCESSING	essential	essential	non-essential	essential	essential	essential	essential	essential
M164_1810	COG0244	arCOG04288	Translation, ribosomal structure and biogenesis	INFORMATION STORAGE AND PROCESSING	essential	non-essential	essential	essential	essential	essential	essential	essential
M164_1811	COG2058	arCOG04287	Translation, ribosomal structure and biogenesis	INFORMATION STORAGE AND PROCESSING	essential	essential	non-essential	non-essential	not found	not found	not found	not found
M164_1812	COG0013	arCOG01255	Translation, ribosomal structure and biogenesis	INFORMATION STORAGE AND PROCESSING	essential	essential	essential	essential	essential	essential	essential	essential
M164_1819	COG1007	arCOG01540	Energy production and conversion	METABOLISM	essential	not found	not found	not found	not found	non-essential	non-essential	not found
M164_1820	COG0651	arCOG01539	Energy production and conversion, Inorganic ion transport and metabolism	METABOLISM, METABOLISM	essential	non-essential	not found	not found	essential	not found	non-essential	not found
M164_1821	COG0713	arCOG03073	Energy production and conversion	METABOLISM	essential	not found	not found	not found	not found	non-essential	non-essential	not found
M164_1822	COG0839	arCOG04654	Energy production and conversion	METABOLISM	essential	not found	not found	not found	not found	not found	non-essential	not found
M164_1823	COG1143	arCOG01543	Energy production and conversion	METABOLISM	essential	non-essential	not found	not found	not found	non-essential	non-essential	not found
M164_1824	COG1005	arCOG01546	Energy production and conversion	METABOLISM	essential	not found	not found	not found	not found	non-essential	non-essential	not found
M164_1825	COG0649	arCOG01548	Energy production and conversion	METABOLISM	essential	not found	not found	not found	not found	non-essential	non-essential	not found
M164_1826	COG0852	arCOG01551	Energy production and conversion	METABOLISM	essential	not found	not found	not found	not found	non-essential	non-essential	not found
M164_1827	COG0838	arCOG01557	Energy production and conversion	METABOLISM	essential	not found	not found	not found	not found	non-essential	non-essential	not found
M164_1828	COG1351	arCOG01883	Nucleotide metabolism and transport	METABOLISM	essential	not found	not found	not found	not found	not found	not found	not found
M164_1832	COG1208	arCOG00666	Cell wall/membrane/envelope biogenesis	CELLULAR PROCESSES AND SIGNALING	essential	non-essential	non-essential	non-essential	non-essential	non-essential	not found	not found
M164_1835	ENOG410YYIY	arCOG08336	Function unknown	POORLY CHARACTERIZED	essential	not found	not found	not found	not found	not found	not found	not found
M164_1839	COG2146	arCOG02853	Energy production and conversion	METABOLISM	essential	not found	not found	non-essential	non-essential	not found	non-essential	not found
M164_1840	COG0710	arCOG02097	Amino acid metabolism and transport	METABOLISM	essential	essential	non-essential	non-essential	non-essential	not found	non-essential	not found
M164_1846	COG2876	arCOG01049	Amino acid metabolism and transport	METABOLISM	essential	not found	not found	not found	non-essential	non-essential	not found	not found
M164_1848	COG3958	arCOG01051	Carbohydrate metabolism and transport	METABOLISM	essential	essential	not found	not found	not found	not found	not found	not found
M164_1849	COG3959	arCOG01053	Carbohydrate metabolism and transport	METABOLISM	essential	essential	not found	not found	not found	not found	not found	not found
M164_1852	COG0608	arCOG00427	Replication and repair	INFORMATION STORAGE AND PROCESSING	essential	non-essential	not found	not found	non-essential	non-essential	non-essential	not found
M164_1853	ENOG410XXQ3	arCOG01354	Function unknown	POORLY CHARACTERIZED	essential	non-essential	not found	not found	not found	not found	not found	not found
M164_1854	COG0197	arCOG04113	Translation, ribosomal structure and biogenesis	INFORMATION STORAGE AND PROCESSING	essential	essential	essential	essential	essential	essential	essential	essential
M164_1856	COG1096	arCOG00676	Translation, ribosomal structure and biogenesis	INFORMATION STORAGE AND PROCESSING	essential	not found	essential	non-essential	not found	not found	not found	not found
M164_1857	COG1761	arCOG04111	Transcription	INFORMATION STORAGE AND PROCESSING	essential	essential	essential	essential	not found	not found	not found	not found
M164_1861	COG1245	arCOG00187	Function unknown	POORLY CHARACTERIZED	essential	essential	essential	essential	not found	not found	not found	not found
M164_1862	COG1980	arCOG04180	Carbohydrate metabolism and transport	METABOLISM	essential	essential	not found	not found	not found	not found	not found	not found
M164_1863	COG1383	arCOG01885	Translation, ribosomal structure and biogenesis	INFORMATION STORAGE AND PROCESSING	essential	essential	non-essential	non-essential	not found	not found	not found	not found
M164_1864	COG5131	arCOG00540	Post-translational modification, protein turnover, chaperone functions	CELLULAR PROCESSES AND SIGNALING	essential	not found	non-essential	non-essential	not found	not found	not found	not found
M164_1865	ENOG410Z9JD	arCOG07188	Function unknown	POORLY CHARACTERIZED	essential	not found	not found	not found	not found	not found	not found	not found
M164_1869	COG1676	arCOG01702	Translation, ribosomal structure and biogenesis	INFORMATION STORAGE AND PROCESSING	essential	non-essential	non-essential	non-essential	not found	not found	not found	not found
M164_1870	COG0124	arCOG00404	Translation, ribosomal structure and biogenesis	INFORMATION STORAGE AND PROCESSING	essential	essential	essential	essential	essential	essential	essential	essential
M164_1871	COG0638	arCOG00970	Post-translational modification, protein turnover, chaperone functions	CELLULAR PROCESSES AND SIGNALING	essential	non-essential	essential	essential	not found	not found	not found	not found
M164_1877	COG1222	arCOG01306	Post-translational modification, protein turnover, chaperone functions	CELLULAR PROCESSES AND SIGNALING	essential	non-essential	essential	essential	not found	not found	not found	not found
M164_1881	COG1675	arCOG04270	Transcription	INFORMATION STORAGE AND PROCESSING	essential	essential	essential	essential	not found	not found	not found	not found
M164_1886	COG1646	arCOG01085	Function unknown	POORLY CHARACTERIZED	essential	non-essential	not found	not found	non-essential	not found	not found	not found
M164_1887	COG4023	arCOG02957	Intracellular trafficking and secretion	CELLULAR PROCESSES AND SIGNALING	essential	non-essential	not found	not found	not found	not found	not found	not found
M164_1888	COG1522	arCOG01117	Transcription	INFORMATION STORAGE AND PROCESSING	essential	non-essential	not found	not found	non-essential	non-essential	non-essential	not found
M164_1889	COG1571	arCOG01115	Function unknown	POORLY CHARACTERIZED	essential	essential	not found	not found	not found	not found	not found	not found
M164_1892	COG1056	arCOG00972	Coenzyme metabolism	METABOLISM	essential	essential	not found	not found	not found	not found	non-essential	not found
M164_1897	COG0468	arCOG00415	Replication and repair	INFORMATION STORAGE AND PROCESSING	essential	non-essential	non-essential	non-essential	non-essential	non-essential	non-essential	not found
M164_1901	COG1522	arCOG01628	Transcription	INFORMATION STORAGE AND PROCESSING	essential	non-essential	not found	not found	non-essential	non-essential	non-essential	not found
M164_1905	COG1759	arCOG04346	Nucleotide metabolism and transport	METABOLISM	essential	essential	not found	not found	not found	not found	not found	not found
M164_1906	COG0015	arCOG01747	Nucleotide metabolism and transport	METABOLISM	essential	essential	essential	non-essential	non-essential	non-essential	essential	not found
M164_1907	COG0611	arCOG00638	Coenzyme metabolism	METABOLISM	essential	essential	not found	not found	non-essential	non-essential	essential	not found
M164_1908	COG1964	arCOG00933	Function unknown	POORLY CHARACTERIZED	essential	not found	not found	not found	not found	not found	not found	not found
M164_1909	COG0491	arCOG05932	Function unknown	POORLY CHARACTERIZED	essential	non-essential	non-essential	non-essential	non-essential	non-essential	non-essential	not found
M164_1911	COG0064	arCOG01718	Translation, ribosomal structure and biogenesis	INFORMATION STORAGE AND PROCESSING	essential	essential	non-essential	essential	essential	not found	not found	essential
M164_1915	COG0105	arCOG04313	Nucleotide metabolism and transport	METABOLISM	essential	non-essential	non-essential	non-essential	non-essential	essential	non-essential	not found
M164_1916	COG0532	arCOG01560	Translation, ribosomal structure and biogenesis	INFORMATION STORAGE AND PROCESSING	essential	essential	non-essential	essential	essential	essential	essential	essential
M164_1917	COG2012	arCOG04258	Transcription	INFORMATION STORAGE AND PROCESSING	essential	essential	essential	essential	not found	not found	not found	not found
M164_1918	COG0085	arCOG01762	Transcription	INFORMATION STORAGE AND PROCESSING	essential	essential	essential	essential	essential	non-essential	essential	essential
M164_1919	COG0086	arCOG04257	Transcription	INFORMATION STORAGE AND PROCESSING	essential	essential	essential	essential	essential	non-essential	essential	essential
M164_1920	COG0086	arCOG04256	Transcription	INFORMATION STORAGE AND PROCESSING	essential	essential	non-essential	non-essential	non-essential	non-essential	non-essential	not found
M164_1921	COG1911	arCOG01752	Translation, ribosomal structure and biogenesis	INFORMATION STORAGE AND PROCESSING	essential	non-essential	essential	non-essential	not found	not found	not found	not found
M164_1922	COG0195	arCOG01760	Transcription	INFORMATION STORAGE AND PROCESSING	essential	essential	not found	not found	non-essential	non-essential	non-essential	not found
M164_1923	COG0048	arCOG04255	Translation, ribosomal structure and biogenesis	INFORMATION STORAGE AND PROCESSING	essential	essential	non-essential	essential	essential	essential	essential	essential
M164_1925	COG0049	arCOG04254	Translation, ribosomal structure and biogenesis	INFORMATION STORAGE AND PROCESSING	essential	essential	essential	essential	essential	essential	essential	essential
M164_1926	COG5256	arCOG01561	Translation, ribosomal structure and biogenesis	INFORMATION STORAGE AND PROCESSING	essential	essential	essential	essential	not found	not found	not found	not found
M164_1927	COG0051	arCOG01758	Translation, ribosomal structure and biogenesis	INFORMATION STORAGE AND PROCESSING	essential	essential	essential	essential	essential	essential	essential	essential
M164_1929	COG2441	arCOG04329	Energy production and conversion	METABOLISM	essential	not found	not found	not found	not found	not found	not found	not found
M164_1930	COG1665	arCOG01831	Function unknown	POORLY CHARACTERIZED	essential	essential	not found	not found	not found	not found	not found	not found
M164_1934	COG0452	arCOG01704	Coenzyme metabolism	METABOLISM	essential	essential	essential	essential	non-essential	essential	essential	not found
M164_1935	COG1109	arCOG00767	Carbohydrate metabolism and transport	METABOLISM	essential	essential	essential	non-essential	essential	non-essential	essential	essential
M164_1936	COG2835	arCOG04124	Function unknown	POORLY CHARACTERIZED	essential	not found	not found	not found	not found	not found	essential	not found
M164_1939	COG0269	arCOG00053	Carbohydrate metabolism and transport	METABOLISM	essential	non-essential	not found	not found	non-essential	not found	non-essential	not found
M164_1940	COG0504	arCOG00063	Nucleotide metabolism and transport	METABOLISM	essential	essential	non-essential	essential	essential	essential	essential	essential
M164_1942	COG1958	arCOG00998	Transcription	INFORMATION STORAGE AND PROCESSING	essential	non-essential	non-essential	non-essential	not found	not found	not found	not found
M164_1943	COG1812	arCOG01678	Amino acid metabolism and transport	METABOLISM	essential	essential	not found	not found	not found	not found	not found	not found
M164_1946	COG1293	arCOG01695	Transcription	INFORMATION STORAGE AND PROCESSING	essential	essential	non-essential	non-essential	non-essential	not found	not found	not found
M164_1948	COG1656	arCOG04290	Function unknown	POORLY CHARACTERIZED	essential	not found	not found	not found	not found	not found	not found	not found
M164_1950	COG0526	arCOG01218	Post-translational modification, protein turnover, chaperone functions	CELLULAR PROCESSES AND SIGNALING	essential	non-essential	essential	essential	essential	essential	non-essential	essential
M164_1951	ENOG4111SS4	arCOG01531	Function unknown	POORLY CHARACTERIZED	essential	not found	not found	not found	not found	not found	not found	not found
M164_1958	ENOG410XTMM	arCOG08308	Function unknown	POORLY CHARACTERIZED	essential	not found	not found	not found	not found	not found	not found	not found
M164_1962	COG0113	arCOG04300	Coenzyme metabolism	METABOLISM	essential	essential	essential	non-essential	non-essential	not found	essential	not found
M164_1963	COG0373	arCOG01036	Coenzyme metabolism	METABOLISM	essential	essential	not found	not found	non-essential	not found	essential	not found
M164_1965	COG0258	arCOG04050	Replication and repair	INFORMATION STORAGE AND PROCESSING	essential	non-essential	non-essential	non-essential	non-essential	essential	non-essential	essential
M164_1966	ENOG41125CH	arCOG07192	Function unknown	POORLY CHARACTERIZED	essential	not found	not found	not found	not found	not found	not found	not found
M164_1968	COG2092	arCOG01988	Translation, ribosomal structure and biogenesis	INFORMATION STORAGE AND PROCESSING	essential	essential	essential	essential	not found	not found	not found	not found
M164_1969	COG2888	arCOG01989	Translation, ribosomal structure and biogenesis	INFORMATION STORAGE AND PROCESSING	essential	essential	not found	not found	not found	not found	not found	not found
M164_1970	COG1990	arCOG04228	Function unknown	POORLY CHARACTERIZED	essential	non-essential	non-essential	non-essential	not found	not found	not found	not found
M164_1972	COG0017	arCOG00406	Translation, ribosomal structure and biogenesis	INFORMATION STORAGE AND PROCESSING	essential	essential	essential	essential	essential	essential	essential	essential
M164_1973	COG0195	arCOG01761	Transcription	INFORMATION STORAGE AND PROCESSING	essential	essential	not found	not found	essential	essential	essential	essential
M164_1974	COG4914	arCOG04119	Function unknown	POORLY CHARACTERIZED	essential	not found	not found	not found	not found	not found	not found	not found
M164_1975	COG0028	arCOG05937	Amino acid metabolism and transport	METABOLISM	essential	essential	non-essential	non-essential	non-essential	non-essential	non-essential	not found
M164_1985	COG4992	arCOG00914	Amino acid metabolism and transport	METABOLISM	essential	essential	non-essential	non-essential	non-essential	non-essential	non-essential	not found
M164_1987	ENOG410ZHZ7	arCOG01588	Function unknown	POORLY CHARACTERIZED	essential	not found	not found	not found	not found	not found	not found	not found
M164_1988	COG1522	arCOG01580	Transcription	INFORMATION STORAGE AND PROCESSING	essential	non-essential	not found	not found	non-essential	non-essential	non-essential	not found
M164_1993	COG0794	arCOG00068	Cell wall/membrane/envelope biogenesis	CELLULAR PROCESSES AND SIGNALING	essential	not found	not found	not found	non-essential	essential	non-essential	not found
M164_2007	COG0382	arCOG00477	Coenzyme metabolism	METABOLISM	essential	non-essential	non-essential	non-essential	not found	not found	non-essential	not found
M164_2019	COG1215	arCOG01391	Cell wall/membrane/envelope biogenesis	CELLULAR PROCESSES AND SIGNALING	essential	not found	non-essential	non-essential	non-essential	non-essential	non-essential	not found
M164_2026	COG0604	arCOG05990	Energy production and conversion	METABOLISM	essential	not found	non-essential	non-essential	non-essential	not found	non-essential	not found
M164_2027	COG1167	arCOG00492	Transcription	INFORMATION STORAGE AND PROCESSING	essential	non-essential	non-essential	non-essential	non-essential	not found	non-essential	not found
M164_2030	COG0072	arCOG00412	Translation, ribosomal structure and biogenesis	INFORMATION STORAGE AND PROCESSING	essential	essential	essential	essential	essential	essential	non-essential	essential
M164_2031	COG0016	arCOG00410	Translation, ribosomal structure and biogenesis	INFORMATION STORAGE AND PROCESSING	essential	essential	essential	essential	essential	essential	essential	essential
M164_2032	COG2220	arCOG00497	Function unknown	POORLY CHARACTERIZED	essential	not found	non-essential	not found	non-essential	non-essential	non-essential	not found
M164_2033	COG0024	arCOG01001	Translation, ribosomal structure and biogenesis	INFORMATION STORAGE AND PROCESSING	essential	essential	non-essential	non-essential	essential	essential	essential	essential
M164_2034	COG4046	arCOG04181	Function unknown	POORLY CHARACTERIZED	essential	not found	not found	not found	not found	not found	not found	not found
M164_2038	COG0008	arCOG04302	Translation, ribosomal structure and biogenesis	INFORMATION STORAGE AND PROCESSING	essential	essential	essential	essential	essential	essential	essential	essential
M164_2039	COG1358	arCOG01751	Translation, ribosomal structure and biogenesis	INFORMATION STORAGE AND PROCESSING	essential	essential	essential	essential	non-essential	not found	not found	essential
M164_2040	COG1190	arCOG00408	Translation, ribosomal structure and biogenesis	INFORMATION STORAGE AND PROCESSING	essential	not found	essential	essential	essential	essential	essential	essential
M164_2044	COG2108	arCOG00932	Function unknown	POORLY CHARACTERIZED	essential	non-essential	not found	not found	not found	not found	not found	not found
M164_2048	COG0358	arCOG04281	Replication and repair	INFORMATION STORAGE AND PROCESSING	essential	non-essential	not found	not found	essential	non-essential	essential	essential
M164_2049	COG0162	arCOG01886	Translation, ribosomal structure and biogenesis	INFORMATION STORAGE AND PROCESSING	essential	essential	essential	essential	essential	essential	essential	essential
M164_2052	COG0099	arCOG01722	Translation, ribosomal structure and biogenesis	INFORMATION STORAGE AND PROCESSING	essential	essential	non-essential	essential	essential	essential	essential	essential
M164_2053	COG0522	arCOG04239	Translation, ribosomal structure and biogenesis	INFORMATION STORAGE AND PROCESSING	essential	essential	essential	essential	essential	essential	essential	essential
M164_2054	COG0100	arCOG04240	Translation, ribosomal structure and biogenesis	INFORMATION STORAGE AND PROCESSING	essential	essential	essential	essential	essential	essential	essential	essential
M164_2055	COG0202	arCOG04241	Transcription	INFORMATION STORAGE AND PROCESSING	essential	essential	essential	essential	essential	essential	essential	essential
M164_2056	COG1727	arCOG00780	Translation, ribosomal structure and biogenesis	INFORMATION STORAGE AND PROCESSING	essential	essential	essential	non-essential	not found	not found	not found	not found
M164_2057	COG0102	arCOG04242	Translation, ribosomal structure and biogenesis	INFORMATION STORAGE AND PROCESSING	essential	essential	non-essential	essential	essential	essential	essential	essential
M164_2058	COG0103	arCOG04243	Translation, ribosomal structure and biogenesis	INFORMATION STORAGE AND PROCESSING	essential	essential	non-essential	essential	essential	essential	essential	essential
M164_2059	COG1644	arCOG04244	Transcription	INFORMATION STORAGE AND PROCESSING	essential	essential	essential	essential	not found	not found	not found	not found
M164_2060	COG0052	arCOG04245	Translation, ribosomal structure and biogenesis	INFORMATION STORAGE AND PROCESSING	essential	essential	non-essential	essential	essential	essential	essential	essential
M164_2064	COG1304	arCOG00613	Energy production and conversion	METABOLISM	essential	essential	non-essential	non-essential	non-essential	not found	non-essential	not found
M164_2065	COG0142	arCOG01726	Coenzyme metabolism	METABOLISM	essential	essential	essential	essential	essential	non-essential	essential	not found
M164_2066	COG0472	arCOG03199	Cell wall/membrane/envelope biogenesis	CELLULAR PROCESSES AND SIGNALING	essential	essential	essential	essential	essential	essential	essential	not found
M164_2075	COG3355	arCOG02242	Transcription	INFORMATION STORAGE AND PROCESSING	essential	non-essential	not found	not found	not found	not found	not found	not found
M164_2076	ENOG410XU2Z	arCOG00817	Transcription	INFORMATION STORAGE AND PROCESSING	essential	not found	not found	not found	not found	not found	not found	not found
M164_2082	COG1992	ENOG4102U2E	Coenzyme metabolism	METABOLISM	essential	not found	not found	not found	not found	not found	not found	not found
M164_2100	ENOG4111TJU	arCOG01830	Function unknown	POORLY CHARACTERIZED	essential	not found	not found	not found	not found	not found	not found	not found
M164_2106	COG0730	arCOG02050	Function unknown	POORLY CHARACTERIZED	essential	non-essential	not found	not found	non-essential	not found	non-essential	not found
M164_2107	COG4272	arCOG05396	Function unknown	POORLY CHARACTERIZED	essential	not found	not found	not found	not found	not found	not found	not found
M164_2141	COG2244	arCOG07183	Cell wall/membrane/envelope biogenesis	CELLULAR PROCESSES AND SIGNALING	essential	essential	not found	not found	non-essential	non-essential	non-essential	not found
M164_2151	ENOG4111K3K	arCOG03699	Function unknown	POORLY CHARACTERIZED	essential	not found	not found	not found	not found	not found	not found	not found
M164_2166	COG0329	arCOG04172	Amino acid metabolism and transport	METABOLISM	essential	non-essential	not found	not found	essential	essential	essential	not found
M164_2177	ENOG410Y3IU	arCOG05926	Function unknown	POORLY CHARACTERIZED	essential	not found	not found	not found	not found	not found	not found	not found
M164_2178	ENOG411007E	arCOG03652	Amino acid metabolism and transport	METABOLISM	essential	not found	not found	not found	not found	not found	not found	not found
M164_2369	COG3407	arCOG02937	Lipid metabolism	METABOLISM	essential	not found	essential	essential	not found	not found	not found	not found
M164_2372	COG3432	arCOG01055	Function unknown	POORLY CHARACTERIZED	essential	not found	not found	not found	not found	not found	not found	not found
M164_2475	COG2440	arCOG01984	Energy production and conversion	METABOLISM	essential	not found	not found	not found	not found	non-essential	non-essential	not found
M164_2476	COG0644	arCOG00570	Energy production and conversion	METABOLISM	essential	essential	non-essential	non-essential	not found	not found	non-essential	not found
M164_2477	COG2025	arCOG00447	Energy production and conversion	METABOLISM	essential	not found	non-essential	non-essential	non-essential	non-essential	non-essential	not found
M164_2479	COG0674	arCOG01607	Energy production and conversion	METABOLISM	essential	essential	non-essential	non-essential	not found	essential	non-essential	not found
M164_2636	ENOG410YRNS	arCOG06032	Function unknown	POORLY CHARACTERIZED	essential	not found	not found	not found	not found	not found	not found	not found
M164_2661	COG0709	arCOG00643	Amino acid metabolism and transport	METABOLISM	essential	non-essential	not found	not found	not found	not found	non-essential	not found
M164_2706	COG0372	arCOG04237	Energy production and conversion	METABOLISM	essential	not found	non-essential	non-essential	non-essential	non-essential	non-essential	not found
M164_2707	COG0517	arCOG00606	Function unknown	POORLY CHARACTERIZED	essential	essential	non-essential	non-essential	non-essential	non-essential	non-essential	not found
M164_2710	COG0039	arCOG00246	Energy production and conversion	METABOLISM	essential	non-essential	non-essential	non-essential	non-essential	non-essential	non-essential	essential
M164_2718	COG1146	arCOG04548	Energy production and conversion	METABOLISM	essential	essential	not found	not found	not found	essential	non-essential	not found
M164_2723	ENOG4111K5G	arCOG05922	Function unknown	POORLY CHARACTERIZED	essential	not found	not found	not found	not found	not found	not found	not found
M164_2754	COG0561	arCOG01213	Function unknown	POORLY CHARACTERIZED	essential	not found	essential	essential	non-essential	non-essential	non-essential	essential
M164_2764	ENOG4111WI7	arCOG03119	Function unknown	POORLY CHARACTERIZED	essential	not found	not found	not found	not found	not found	not found	not found
M164_2767	COG3253	arCOG03031	Function unknown	POORLY CHARACTERIZED	essential	not found	not found	not found	non-essential	not found	not found	not found
M164_2781	COG0538	arCOG01164	Energy production and conversion	METABOLISM	essential	not found	non-essential	non-essential	non-essential	non-essential	non-essential	not found
