# Supplementary material for: The essential genome of the crenarchaeal model Sulfolobus islandicus
Source: Nat Commun. 2018 Nov 21;9:4908. doi: 10.1038/s41467-018-07379-4 (PMC6249222; doi:10.1038/s41467-018-07379-4)
Supplement: Supplementary file 7 — Supplementary Data 5 [file 41467_2018_7379_MOESM7_ESM.xlsx]

## Sheet: match_detail
locus_tag	arnog	nog	Sulfolobus_islandicus_M.16.4	Sulfolobus_islandicus_M.16.27	Sulfolobus_islandicus_M.16.2	Sulfolobus_islandicus_Y.N.15.51	Sulfolobus_islandicus_M.16.43	Sulfolobus_islandicus_HVE10.4	Sulfolobus_islandicus_Y.G.57.14	Sulfolobus_acidocaldarius_DSM_639	Sulfolobus_solfataricus_P2	Sulfolobus_tokodaii_str._7	Metallosphaera_sedula_DSM_5348	Sulfolobus_islandicus_LAL14.1	Sulfolobus_islandicus_REY15A	Pyrolobus_fumarii_1A	Ignicoccus_hospitalis_KIN4_I	Desulfurococcus_kamchatkensis_1221n	Thermofilum_pendens_Hrk_5	Candidatus_Korarchaeum_cryptofilum_OPF8	Caldivirga_maquilingensis_IC-167	Pyrobaculum_aerophilum_str._IM2	Thermoproteus_tenax_Kra_1	Vulcanisaeta_moutnovskia_768-28	Candidatus_Thorarchaeota_archaeon_SMTZ1-45	Lokiarchaeum_sp._GC14_75	synthetic_Mycoplasma_mycoides_JCVI-syn1.0	Candidatus_Thorarchaeota_archaeon_SMTZ1-83	Candidatus_Thorarchaeota_archaeon_SMTZ-45	Candidatus_Bathyarchaeota_archaeon_BA1	Candidatus_Heimdallarchaeota_archaeon_LC_3	Candidatus_Odinarchaeota_archaeon_LCB_4	Candidatus_Thorarchaeota_archaeon_AB_25	Pyrococcus_abyssi_GE5	Pyrococcus_yayanosii_CH1	Thermococcus_barophilus_MP	Thermococcus_litoralis_DSM_5473	Candidatus_Caldiarchaeum_subterraneum	Cenarchaeum_symbiosum_A	Candidatus_Nitrosoarchaeum_limnia_SFB1	Nitrosopumilus_maritimus_SCM1	Candidatus_Nitrososphaera_gargensis_Ga9.2	Haloarcula_marismortui_ATCC_43049	Haloferax_volcanii_DS2	Natrialba_magadii_ATCC_43099	Archaeoglobus_fulgidus_DSM_4304	Ferroglobus_placidus_DSM_10642	Archaeoglobus_veneficus_SNP6	Archaeoglobus_profundus_DSM_5631
M164_1404	arCOG04414	COG2892	arCOG: arCOG04414; COG: COG2892	arCOG: M1627_1460; COG: M1627_1460	arCOG: M162_RS15505; COG: M162_RS15505	arCOG: YN1551_RS07000; COG: YN1551_RS07000	arCOG: M1643_RS15110; COG: M1643_RS15110	arCOG: SiH_1356; COG: SiH_1356	arCOG: YG5714_1405; COG: YG5714_1405	arCOG: Saci_0606; COG: Saci_0606	arCOG: SSO12356; COG: SSO12356	arCOG: ST2743; COG: ST2743	arCOG: Msed_0081; COG: Msed_0081	arCOG: none; COG: none	arCOG: SiRe_1278; COG: SiRe_1278	arCOG: Pyrfu_1933; COG: Pyrfu_1933	arCOG: Igni_0795; COG: Igni_0795	arCOG: DKAM_1320; COG: DKAM_1320	arCOG: Tpen_0525; COG: Tpen_0525	arCOG: none; COG: none	arCOG: Cmaq_0140; COG: Cmaq_0140	arCOG: PAE2200; COG: PAE2200	arCOG: TTX_0824; COG: TTX_0824	arCOG: VMUT_1799; COG: VMUT_1799	arCOG: none; COG: none	arCOG: none; COG: none	arCOG: none; COG: none	arCOG: none; COG: none	arCOG: none; COG: none	arCOG: none; COG: none	arCOG: none; COG: none	arCOG: none; COG: none	arCOG: OLS30313.1; COG: OLS30313.1	arCOG: PAB3073; COG: PAB3073	arCOG: PYCH_18390; COG: PYCH_18390	arCOG: TERMP_00168; COG: TERMP_00168	arCOG: OCC_08924; COG: OCC_08924	arCOG: none; COG: none	arCOG: none; COG: none	arCOG: Nlim_1642; COG: Nlim_1642	arCOG: Nmar_0435; COG: Nmar_0435	arCOG: none; COG: none	arCOG: rrnAC1667; COG: rrnAC1667	arCOG: HVO_0652; COG: HVO_0652	arCOG: Nmag_2451; COG: Nmag_2451	arCOG: AF1149a; COG: AF1149a	arCOG: Ferp_2267; COG: Ferp_2267	arCOG: Arcve_2118; COG: Arcve_2118	arCOG: Arcpr_1655; COG: Arcpr_1655
M164_1897	arCOG00415	COG0468	arCOG: arCOG00415; COG: COG0468	arCOG: M1627_1967; COG: M1627_1413	arCOG: M162_RS0110080; COG: M162_RS0107410	arCOG: YN1551_RS04625; COG: YN1551_RS07255	arCOG: M1643_RS0109990; COG: M1643_RS0109990	arCOG: SiH_1827; COG: SiH_1827	arCOG: YG5714_1966; COG: YG5714_1966	arCOG: Saci_0715; COG: Saci_0896	arCOG: SSO0250; COG: SSO0250	arCOG: ST0297; COG: ST0297	arCOG: Msed_0009; COG: Msed_2039	arCOG: SiL_1740; COG: SiL_1221	arCOG: SiRe_1747; COG: SiRe_1747	arCOG: Pyrfu_0974; COG: Pyrfu_0190	arCOG: Igni_1006; COG: Igni_1006	arCOG: DKAM_1215; COG: DKAM_0147	arCOG: Tpen_1023; COG: Tpen_1023	arCOG: Kcr_1436; COG: Kcr_1436	arCOG: Cmaq_1118; COG: Cmaq_1118	arCOG: PAE3238; COG: PAE3238	arCOG: TTX_1688; COG: TTX_1688	arCOG: VMUT_1015; COG: VMUT_1015	arCOG: AM325_11445; COG: AM325_11445	arCOG: Lokiarch_25080; COG: Lokiarch_25080	arCOG: none; COG: none	arCOG: AM324_13990; COG: AM324_13990	arCOG: AM326_00600; COG: AM326_00600	arCOG: KPV62646.1; COG: KPV61471.1	arCOG: OLS19098.1; COG: OLS19098.1	arCOG: OLS17789.1; COG: OLS17792.1	arCOG: OLS31719.1; COG: OLS30934.1	arCOG: PAB0164; COG: PAB2270	arCOG: PYCH_17240; COG: PYCH_17240	arCOG: TERMP_01876; COG: TERMP_01876	arCOG: OCC_10870; COG: OCC_06901	arCOG: CSUB_C1654; COG: CSUB_C1654	arCOG: CENSYa_0250; COG: CENSYa_1952	arCOG: Nlim_1759; COG: Nlim_2095	arCOG: Nmar_1386; COG: Nmar_1386	arCOG: Ngar_c25220; COG: Ngar_c25220	arCOG: rrnAC2910; COG: rrnAC2910	arCOG: HVO_2547; COG: HVO_2383	arCOG: Nmag_1692; COG: Nmag_0077	arCOG: AF0993; COG: AF0993	arCOG: Ferp_1447; COG: Ferp_2175	arCOG: Arcve_0172; COG: Arcve_0172	arCOG: Arcpr_1402; COG: Arcpr_1402
M164_1857	arCOG04111	COG1761	arCOG: arCOG04111; COG: COG1761	arCOG: M1627_1927; COG: M1627_1927	arCOG: M162_RS0109800; COG: M162_RS0109800	arCOG: YN1551_RS04850; COG: YN1551_RS04850	arCOG: M1643_RS0109765; COG: M1643_RS0109765	arCOG: SiH_1785; COG: SiH_1785	arCOG: YG5714_1926; COG: YG5714_1926	arCOG: Saci_0173; COG: Saci_0173	arCOG: SSO5577; COG: SSO5577	arCOG: STS238; COG: STS238	arCOG: Msed_1862; COG: Msed_1862	arCOG: SiL_1699; COG: SiL_1699	arCOG: SiRe_1705; COG: SiRe_1705	arCOG: Pyrfu_0179; COG: Pyrfu_0179	arCOG: Igni_0575; COG: Igni_0575	arCOG: DKAM_1416; COG: DKAM_1416	arCOG: Tpen_0364; COG: Tpen_0364	arCOG: Kcr_0124; COG: Kcr_0124	arCOG: Cmaq_1539; COG: Cmaq_1539	arCOG: PAE1978; COG: PAE1978	arCOG: TTX_1737; COG: TTX_1737	arCOG: VMUT_2099; COG: VMUT_2099	arCOG: none; COG: none	arCOG: none; COG: none	arCOG: none; COG: none	arCOG: AM324_03290; COG: AM324_03290	arCOG: none; COG: none	arCOG: KPV61477.1; COG: KPV61477.1	arCOG: none; COG: none	arCOG: OLS17809.1; COG: OLS17809.1	arCOG: OLS29614.1; COG: OLS29614.1	arCOG: PAB2316; COG: PAB2316	arCOG: PYCH_19230; COG: PYCH_19230	arCOG: TERMP_00487; COG: TERMP_00487	arCOG: OCC_07756; COG: OCC_07756	arCOG: none; COG: none	arCOG: CENSYa_1420; COG: CENSYa_1420	arCOG: Nlim_1483; COG: Nlim_1483	arCOG: Nmar_1757; COG: Nmar_1757	arCOG: Ngar_c25280; COG: Ngar_c25280	arCOG: rrnAC1396; COG: rrnAC1396	arCOG: HVO_1042; COG: HVO_1042	arCOG: Nmag_3577; COG: Nmag_3577	arCOG: AF0207; COG: AF0207	arCOG: Ferp_0271; COG: Ferp_0271	arCOG: Arcve_1706; COG: Arcve_1706	arCOG: Arcpr_0725; COG: Arcpr_0725
M164_1719	arCOG04183	COG1998	arCOG: arCOG04183; COG: COG1998	arCOG: M1627_1788; COG: M1627_1788	arCOG: M162_RS0109095; COG: M162_RS0109095	arCOG: YN1551_RS05555; COG: YN1551_RS05555	arCOG: M1643_RS0109050; COG: M1643_RS0109050	arCOG: SiH_1647; COG: SiH_1647	arCOG: YG5714_1788; COG: YG5714_1788	arCOG: Saci_0852; COG: Saci_0852	arCOG: SSO5844; COG: SSO5844	arCOG: STS051; COG: STS051	arCOG: Msed_2223; COG: Msed_2223	arCOG: SiL_1560; COG: SiL_1560	arCOG: SiRe_1568; COG: SiRe_1568	arCOG: Pyrfu_0748; COG: Pyrfu_0748	arCOG: Igni_0270; COG: Igni_0270	arCOG: none; COG: none	arCOG: Tpen_0449; COG: Tpen_0449	arCOG: Kcr_1336; COG: Kcr_1336	arCOG: Cmaq_0594; COG: Cmaq_0594	arCOG: PAE2432; COG: PAE2432	arCOG: TTX_0912; COG: TTX_0912	arCOG: VMUT_0716; COG: VMUT_0716	arCOG: AM325_00630; COG: AM325_00630	arCOG: Lokiarch_06330; COG: Lokiarch_06330	arCOG: none; COG: none	arCOG: AM324_09510; COG: AM324_09510	arCOG: AM326_08410; COG: AM326_08410	arCOG: KPV64064.1; COG: KPV64064.1	arCOG: none; COG: none	arCOG: OLS17889.1; COG: OLS17889.1	arCOG: OLS30616.1; COG: OLS30616.1	arCOG: none; COG: none	arCOG: PYCH_13320; COG: PYCH_13320	arCOG: TERMP_02016; COG: TERMP_02016	arCOG: OCC_01514; COG: OCC_01514	arCOG: CSUB_C0437; COG: CSUB_C0437	arCOG: CENSYa_0425; COG: CENSYa_0425	arCOG: Nlim_0115; COG: Nlim_0115	arCOG: Nmar_0534; COG: Nmar_0534	arCOG: Ngar_c26980; COG: Ngar_c26980	arCOG: rrnAC2489; COG: rrnAC2489	arCOG: none; COG: none	arCOG: Nmag_1272; COG: Nmag_1272	arCOG: AF1113; COG: AF1113	arCOG: Ferp_2229; COG: Ferp_2229	arCOG: Arcve_0852; COG: Arcve_0852	arCOG: Arcpr_0605; COG: Arcpr_0605
M164_1407	arCOG01559	COG0480	arCOG: arCOG01559; COG: COG0480	arCOG: M1627_1463; COG: M1627_1463	arCOG: M162_RS0107720; COG: M162_RS0107720	arCOG: YN1551_RS06985; COG: YN1551_RS06985	arCOG: M1643_RS0107335; COG: M1643_RS0107335	arCOG: SiH_1359; COG: SiH_1359	arCOG: YG5714_1408; COG: YG5714_1408	arCOG: Saci_0603; COG: Saci_0603	arCOG: SSO0728; COG: SSO0728	arCOG: ST0437; COG: ST0437	arCOG: Msed_0084; COG: Msed_0084	arCOG: SiL_1271; COG: SiL_1271	arCOG: SiRe_1281; COG: SiRe_1281	arCOG: Pyrfu_1791; COG: Pyrfu_1791	arCOG: Igni_1383; COG: Igni_1383	arCOG: DKAM_1317; COG: DKAM_1317	arCOG: Tpen_0613; COG: Tpen_0613	arCOG: Kcr_0117; COG: Kcr_0117	arCOG: Cmaq_0938; COG: Cmaq_0938	arCOG: PAE0332; COG: PAE0332	arCOG: TTX_0474; COG: TTX_0474	arCOG: VMUT_2203; COG: VMUT_2203	arCOG: AM325_13950; COG: AM325_13950	arCOG: Lokiarch_18540; COG: Lokiarch_18540	arCOG: none; COG: none	arCOG: AM324_08425; COG: AM324_08425	arCOG: AM326_07290; COG: AM326_07290	arCOG: none; COG: none	arCOG: none; COG: OLS27505.1	arCOG: OLS17158.1; COG: OLS17158.1	arCOG: OLS23796.1; COG: OLS30427.1	arCOG: PAB0187; COG: PAB0187	arCOG: PYCH_12960; COG: PYCH_12960	arCOG: TERMP_00606; COG: TERMP_00606	arCOG: OCC_03012; COG: OCC_03012	arCOG: CSUB_C1571; COG: CSUB_C1571	arCOG: CENSYa_0915; COG: CENSYa_0915	arCOG: Nlim_0344; COG: Nlim_0344	arCOG: Nmar_0748; COG: Nmar_0748	arCOG: Ngar_c27120; COG: Ngar_c27120	arCOG: rrnAC2413; COG: rrnAC2413	arCOG: HVO_0356; COG: HVO_0356	arCOG: Nmag_2168; COG: Nmag_2168	arCOG: AF1894; COG: AF1894	arCOG: Ferp_0755; COG: Ferp_0755	arCOG: Arcve_1346; COG: Arcve_1346	arCOG: Arcpr_0984; COG: Arcpr_0984
M164_0217	arCOG03845	0XYJ1	arCOG: arCOG03845; COG: 0XYJ1	arCOG: M1627_0198; COG: none	arCOG: M162_RS0101015; COG: none	arCOG: YN1551_RS13440; COG: none	arCOG: M1643_RS0101075; COG: none	arCOG: SiH_0204; COG: none	arCOG: YG5714_0202; COG: none	arCOG: Saci_0942; COG: Saci_0942	arCOG: SSO10342; COG: SSO10342	arCOG: STS072; COG: STS072	arCOG: Msed_0140; COG: Msed_0140	arCOG: SiL_0190; COG: none	arCOG: SiRe_0197; COG: SiRe_1157	arCOG: Pyrfu_1885; COG: Pyrfu_1885	arCOG: none; COG: none	arCOG: none; COG: none	arCOG: none; COG: none	arCOG: none; COG: none	arCOG: none; COG: none	arCOG: none; COG: none	arCOG: none; COG: none	arCOG: none; COG: none	arCOG: none; COG: none	arCOG: none; COG: none	arCOG: none; COG: none	arCOG: none; COG: none	arCOG: none; COG: none	arCOG: none; COG: none	arCOG: none; COG: none	arCOG: none; COG: none	arCOG: none; COG: none	arCOG: none; COG: none	arCOG: none; COG: none	arCOG: none; COG: none	arCOG: none; COG: none	arCOG: none; COG: none	arCOG: none; COG: none	arCOG: none; COG: none	arCOG: none; COG: none	arCOG: none; COG: none	arCOG: none; COG: none	arCOG: none; COG: none	arCOG: none; COG: none	arCOG: none; COG: AF1591	arCOG: none; COG: Ferp_0950	arCOG: none; COG: none	arCOG: none; COG: none
M164_1909	arCOG05932	COG0491	arCOG: arCOG05932; COG: COG0491	arCOG: M1627_1979; COG: M1627_1139	arCOG: M162_RS15670; COG: M162_RS0100590	arCOG: YN1551_RS04560; COG: YN1551_RS14105	arCOG: M1643_RS0110055; COG: M1643_RS0111800	arCOG: SiH_1839; COG: SiH_0612	arCOG: YG5714_1978; COG: YG5714_0593	arCOG: Saci_0702; COG: Saci_1253	arCOG: SSO0234; COG: SSO1157	arCOG: ST0284; COG: ST1629	arCOG: Msed_0022; COG: Msed_1454	arCOG: SiL_1753; COG: SiL_0567	arCOG: SiRe_1759; COG: SiRe_2118	arCOG: none; COG: Pyrfu_0707	arCOG: none; COG: Igni_0410	arCOG: none; COG: none	arCOG: none; COG: none	arCOG: none; COG: Kcr_0511	arCOG: none; COG: Cmaq_1176	arCOG: none; COG: PAE1526	arCOG: none; COG: TTX_0043	arCOG: none; COG: VMUT_0904	arCOG: none; COG: AM325_10700	arCOG: none; COG: Lokiarch_25770	arCOG: none; COG: none	arCOG: none; COG: AM324_11575	arCOG: none; COG: AM326_04670	arCOG: none; COG: KPV64932.1	arCOG: none; COG: OLS23904.1	arCOG: none; COG: OLS17216.1	arCOG: none; COG: OLS27777.1	arCOG: none; COG: PAB0023	arCOG: none; COG: PYCH_09190	arCOG: none; COG: TERMP_00795	arCOG: none; COG: OCC_03858	arCOG: none; COG: CSUB_C1150	arCOG: none; COG: CENSYa_1602	arCOG: none; COG: Nlim_1144	arCOG: none; COG: none	arCOG: none; COG: Ngar_c14250	arCOG: none; COG: rrnAC1117	arCOG: none; COG: HVO_0613	arCOG: none; COG: Nmag_2833	arCOG: none; COG: AF1850	arCOG: none; COG: Ferp_0308	arCOG: none; COG: Arcve_1967	arCOG: none; COG: Arcpr_0180
M164_1167	arCOG00501	COG1234	arCOG: arCOG00501; COG: COG1234	arCOG: M1627_1242; COG: M1627_2192	arCOG: M162_RS0106465; COG: M162_RS0111330	arCOG: YN1551_RS08215; COG: YN1551_RS08215	arCOG: M1643_RS15070; COG: M1643_RS0111200	arCOG: SiH_1138; COG: SiH_2058	arCOG: YG5714_1174; COG: YG5714_2239	arCOG: Saci_1284; COG: Saci_0271	arCOG: SSO1043; COG: SSO0006	arCOG: ST0948; COG: ST2327	arCOG: Msed_1788; COG: Msed_1788	arCOG: SiL_1061; COG: SiL_1964	arCOG: SiRe_1052; COG: SiRe_1052	arCOG: Pyrfu_0125; COG: Pyrfu_0639	arCOG: Igni_1037; COG: Igni_1037	arCOG: DKAM_0538; COG: DKAM_0538	arCOG: Tpen_0819; COG: Tpen_0819	arCOG: Kcr_1456; COG: Kcr_1456	arCOG: Cmaq_1678; COG: Cmaq_0415	arCOG: PAE3218; COG: PAE3282	arCOG: TTX_1616; COG: TTX_1616	arCOG: VMUT_0808; COG: VMUT_0808	arCOG: AM325_00015; COG: AM325_05235	arCOG: Lokiarch_16210; COG: Lokiarch_16210	arCOG: none; COG: none	arCOG: none; COG: AM324_05865	arCOG: none; COG: none	arCOG: KPV64828.1; COG: KPV64828.1	arCOG: OLS24893.1; COG: OLS24893.1	arCOG: OLS17452.1; COG: OLS17452.1	arCOG: OLS20314.1; COG: OLS20314.1	arCOG: PAB0728; COG: PAB0728	arCOG: PYCH_07680; COG: PYCH_07680	arCOG: TERMP_02210; COG: TERMP_02210	arCOG: OCC_02362; COG: OCC_02362	arCOG: CSUB_C1073; COG: CSUB_C1073	arCOG: CENSYa_1867; COG: CENSYa_1867	arCOG: Nlim_1509; COG: Nlim_1509	arCOG: Nmar_1776; COG: Nmar_1776	arCOG: Ngar_c23300; COG: Ngar_c23300	arCOG: rrnAC2500; COG: rrnAC2500	arCOG: HVO_0716; COG: HVO_0144	arCOG: Nmag_1870; COG: Nmag_0859	arCOG: AF0939; COG: AF0939	arCOG: Ferp_2443; COG: Ferp_2443	arCOG: Arcve_1069; COG: Arcve_1069	arCOG: Arcpr_1325; COG: Arcpr_0324
M164_1887	arCOG02957	COG4023	arCOG: arCOG02957; COG: COG4023	arCOG: M1627_1957; COG: M1627_1957	arCOG: M162_RS0110025; COG: M162_RS0110025	arCOG: YN1551_RS04680; COG: YN1551_RS04680	arCOG: M1643_RS0109935; COG: M1643_RS0109935	arCOG: SiH_1817; COG: SiH_1817	arCOG: YG5714_1956; COG: YG5714_1956	arCOG: Saci_0729; COG: Saci_0729	arCOG: none; COG: none	arCOG: STS041; COG: STS041	arCOG: Msed_2292; COG: Msed_2292	arCOG: SiL_1729; COG: SiL_1729	arCOG: SiRe_1737; COG: SiRe_1737	arCOG: Pyrfu_0156; COG: Pyrfu_0156	arCOG: Igni_1061; COG: Igni_1061	arCOG: DKAM_1189; COG: DKAM_1189	arCOG: Tpen_0634; COG: Tpen_0634	arCOG: none; COG: none	arCOG: none; COG: none	arCOG: PAE2389; COG: PAE2389	arCOG: TTX_1720; COG: TTX_1720	arCOG: VMUT_1617; COG: VMUT_1617	arCOG: none; COG: none	arCOG: none; COG: none	arCOG: none; COG: none	arCOG: none; COG: none	arCOG: none; COG: none	arCOG: none; COG: none	arCOG: none; COG: none	arCOG: none; COG: none	arCOG: none; COG: none	arCOG: none; COG: none	arCOG: PYCH_12920; COG: PYCH_12920	arCOG: TERMP_02007; COG: TERMP_02007	arCOG: OCC_02557; COG: OCC_02557	arCOG: none; COG: none	arCOG: CENSYa_1310; COG: CENSYa_1310	arCOG: Nlim_0182; COG: Nlim_0182	arCOG: none; COG: none	arCOG: Ngar_c13820; COG: Ngar_c13820	arCOG: rrnAC2111; COG: rrnAC2111	arCOG: HVO_0437; COG: HVO_0437	arCOG: Nmag_1564; COG: Nmag_1564	arCOG: AF1776; COG: AF1776	arCOG: Ferp_2257; COG: Ferp_2257	arCOG: Arcve_1033; COG: Arcve_1033	arCOG: Arcpr_0597; COG: Arcpr_0597
M164_1864	arCOG00540	COG5131	arCOG: arCOG00540; COG: COG5131	arCOG: M1627_1934; COG: M1627_1934	arCOG: M162_RS0109845; COG: M162_RS0109845	arCOG: YN1551_RS04800; COG: YN1551_RS04800	arCOG: M1643_RS0109810; COG: M1643_RS0109810	arCOG: SiH_1793; COG: SiH_1793	arCOG: YG5714_1933; COG: YG5714_1933	arCOG: Saci_0669; COG: Saci_0669	arCOG: SSO5559; COG: SSO5559	arCOG: none; COG: none	arCOG: Msed_2261; COG: Msed_2261	arCOG: SiL_1707; COG: SiL_1707	arCOG: SiRe_1713; COG: SiRe_1713	arCOG: none; COG: none	arCOG: none; COG: none	arCOG: none; COG: none	arCOG: none; COG: none	arCOG: none; COG: none	arCOG: none; COG: none	arCOG: none; COG: none	arCOG: none; COG: none	arCOG: none; COG: none	arCOG: none; COG: none	arCOG: none; COG: none	arCOG: none; COG: none	arCOG: none; COG: none	arCOG: none; COG: none	arCOG: none; COG: none	arCOG: none; COG: none	arCOG: none; COG: none	arCOG: none; COG: none	arCOG: none; COG: none	arCOG: none; COG: none	arCOG: none; COG: none	arCOG: none; COG: none	arCOG: none; COG: none	arCOG: none; COG: none	arCOG: none; COG: none	arCOG: none; COG: none	arCOG: none; COG: none	arCOG: none; COG: none	arCOG: none; COG: none	arCOG: none; COG: none	arCOG: none; COG: none	arCOG: none; COG: none	arCOG: none; COG: none	arCOG: none; COG: none
M164_2044	arCOG00932	COG2108	arCOG: arCOG00932; COG: COG2108	arCOG: M1627_2117; COG: M1627_2117	arCOG: M162_RS0110900; COG: M162_RS0110900	arCOG: YN1551_RS03640; COG: YN1551_RS03640	arCOG: M1643_RS0110805; COG: M1643_RS0110805	arCOG: SiH_1983; COG: SiH_1983	arCOG: YG5714_2163; COG: YG5714_2163	arCOG: Saci_0071; COG: Saci_0071	arCOG: SSO0084; COG: SSO0084	arCOG: ST2079; COG: ST2079	arCOG: Msed_2157; COG: Msed_2157	arCOG: SiL_1890; COG: SiL_1890	arCOG: SiRe_1910; COG: SiRe_1910	arCOG: Pyrfu_1893; COG: Pyrfu_1893	arCOG: none; COG: none	arCOG: none; COG: none	arCOG: Tpen_0464; COG: Tpen_0464	arCOG: Kcr_0035; COG: Kcr_0035	arCOG: none; COG: none	arCOG: PAE2255; COG: PAE2255	arCOG: TTX_1575; COG: TTX_1575	arCOG: VMUT_2228; COG: VMUT_2228	arCOG: AM325_12915; COG: AM325_12915	arCOG: Lokiarch_12020; COG: Lokiarch_12020	arCOG: none; COG: none	arCOG: AM324_09455; COG: AM324_09455	arCOG: AM326_07815; COG: AM326_07815	arCOG: none; COG: none	arCOG: OLS19889.1; COG: OLS19889.1	arCOG: OLS17447.1; COG: OLS17447.1	arCOG: OLS30606.1; COG: OLS30606.1	arCOG: PAB0713; COG: PAB0713	arCOG: PYCH_05780; COG: PYCH_05780	arCOG: TERMP_02156; COG: TERMP_02156	arCOG: OCC_00090; COG: OCC_00090	arCOG: none; COG: none	arCOG: none; COG: none	arCOG: none; COG: none	arCOG: none; COG: none	arCOG: none; COG: none	arCOG: rrnAC2733; COG: rrnAC2733	arCOG: HVO_0300; COG: HVO_0300	arCOG: Nmag_1383; COG: Nmag_1383	arCOG: AF1217; COG: AF1217	arCOG: Ferp_1987; COG: Ferp_1987	arCOG: Arcve_0127; COG: Arcve_0127	arCOG: Arcpr_0493; COG: Arcpr_0493
M164_1288	arCOG01739	COG0681	arCOG: arCOG01739; COG: COG0681	arCOG: M1627_1355; COG: M1627_1355	arCOG: M162_RS0107115; COG: M162_RS0107115	arCOG: YN1551_RS07600; COG: YN1551_RS07600	arCOG: M1643_RS0106750; COG: M1643_RS0103505	arCOG: SiH_1250; COG: SiH_1250	arCOG: YG5714_1299; COG: YG5714_1299	arCOG: Saci_1380; COG: Saci_1795	arCOG: SSO0916; COG: SSO0916	arCOG: ST1209; COG: ST1209	arCOG: Msed_1666; COG: Msed_1261	arCOG: SiL_1164; COG: SiL_1164	arCOG: SiRe_1168; COG: SiRe_1168	arCOG: Pyrfu_1945; COG: Pyrfu_1945	arCOG: Igni_0153; COG: Igni_0153	arCOG: DKAM_0885; COG: DKAM_0885	arCOG: Tpen_0863; COG: Tpen_0863	arCOG: Kcr_1465; COG: Kcr_1465	arCOG: Cmaq_0503; COG: Cmaq_0503	arCOG: PAE0264; COG: PAE0264	arCOG: TTX_1710; COG: TTX_1710	arCOG: VMUT_2048; COG: VMUT_2048	arCOG: AM325_03180; COG: AM325_03180	arCOG: none; COG: none	arCOG: none; COG: none	arCOG: AM324_11560; COG: AM324_11560	arCOG: none; COG: none	arCOG: KPV62725.1; COG: KPV62725.1	arCOG: OLS19034.1; COG: OLS19034.1	arCOG: none; COG: none	arCOG: OLS21783.1; COG: OLS24292.1	arCOG: PAB0966; COG: PAB0983	arCOG: PYCH_10900; COG: PYCH_10900	arCOG: TERMP_01786; COG: TERMP_01786	arCOG: OCC_00482; COG: OCC_00482	arCOG: none; COG: CSUB_C1169	arCOG: CENSYa_0023; COG: CENSYa_0023	arCOG: Nlim_1255; COG: Nlim_1255	arCOG: Nmar_0208; COG: Nmar_0208	arCOG: Ngar_c34600; COG: Ngar_c34600	arCOG: rrnAC2712; COG: rrnAC2982	arCOG: HVO_2603; COG: HVO_2603	arCOG: Nmag_1944; COG: Nmag_3375	arCOG: AF1791; COG: AF1791	arCOG: Ferp_1097; COG: Ferp_1097	arCOG: Arcve_1303; COG: Arcve_1845	arCOG: Arcpr_0408; COG: Arcpr_0787
M164_1935	arCOG00767	COG1109	arCOG: arCOG00767; COG: COG1109	arCOG: M1627_2005; COG: M1627_2005	arCOG: M162_RS0110330; COG: M162_RS0110330	arCOG: YN1551_RS04215; COG: YN1551_RS04215	arCOG: M1643_RS0110210; COG: M1643_RS0110210	arCOG: SiH_1872; COG: SiH_1872	arCOG: YG5714_2049; COG: YG5714_2049	arCOG: Saci_0806; COG: Saci_0806	arCOG: SSO0207; COG: SSO0207	arCOG: ST0242; COG: ST0242	arCOG: Msed_0223; COG: Msed_0223	arCOG: SiL_1781; COG: SiL_1781	arCOG: SiRe_1800; COG: SiRe_1800	arCOG: Pyrfu_1421; COG: Pyrfu_1421	arCOG: Igni_0885; COG: Igni_0885	arCOG: DKAM_0119; COG: DKAM_0119	arCOG: Tpen_0810; COG: Tpen_0810	arCOG: Kcr_1498; COG: Kcr_1498	arCOG: Cmaq_1893; COG: Cmaq_1893	arCOG: PAE0764; COG: PAE0764	arCOG: TTX_2058; COG: TTX_2058	arCOG: VMUT_2300; COG: VMUT_2300	arCOG: AM325_07485; COG: AM325_07485	arCOG: Lokiarch_09340; COG: Lokiarch_09340	arCOG: none; COG: none	arCOG: AM324_11645; COG: AM324_11645	arCOG: AM326_05635; COG: AM326_05635	arCOG: KPV62322.1; COG: KPV62322.1	arCOG: OLS23109.1; COG: OLS23109.1	arCOG: OLS18027.1; COG: OLS18027.1	arCOG: OLS29433.1; COG: OLS21660.1	arCOG: PAB1666; COG: PAB1666	arCOG: PYCH_09350; COG: PYCH_02200	arCOG: TERMP_01445; COG: TERMP_01445	arCOG: OCC_01779; COG: OCC_01779	arCOG: none; COG: CSUB_C0368	arCOG: CENSYa_0292; COG: CENSYa_0292	arCOG: Nlim_1836; COG: Nlim_1836	arCOG: Nmar_1447; COG: Nmar_1447	arCOG: Ngar_c04600; COG: Ngar_c04600	arCOG: rrnAC2522; COG: rrnAC2522	arCOG: HVO_1402; COG: HVO_1402	arCOG: Nmag_3046; COG: Nmag_3046	arCOG: AF0458; COG: AF0458	arCOG: Ferp_0104; COG: Ferp_0104	arCOG: Arcve_1188; COG: Arcve_1188	arCOG: Arcpr_0278; COG: Arcpr_0278
M164_0682	arCOG08424	1104I	arCOG: arCOG08424; COG: 1104I	arCOG: none; COG: none	arCOG: M162_RS0103775; COG: none	arCOG: YN1551_RS11375; COG: none	arCOG: none; COG: none	arCOG: SiH_0489; COG: none	arCOG: none; COG: none	arCOG: none; COG: none	arCOG: none; COG: none	arCOG: ST1553; COG: ST1553	arCOG: none; COG: none	arCOG: none; COG: none	arCOG: none; COG: none	arCOG: none; COG: none	arCOG: none; COG: none	arCOG: none; COG: none	arCOG: none; COG: none	arCOG: none; COG: none	arCOG: none; COG: none	arCOG: none; COG: none	arCOG: none; COG: none	arCOG: VMUT_1148; COG: VMUT_1148	arCOG: none; COG: none	arCOG: none; COG: none	arCOG: none; COG: none	arCOG: none; COG: none	arCOG: none; COG: none	arCOG: none; COG: none	arCOG: none; COG: none	arCOG: none; COG: none	arCOG: none; COG: none	arCOG: none; COG: none	arCOG: none; COG: none	arCOG: none; COG: none	arCOG: none; COG: none	arCOG: none; COG: none	arCOG: none; COG: none	arCOG: none; COG: none	arCOG: none; COG: none	arCOG: none; COG: none	arCOG: none; COG: none	arCOG: none; COG: none	arCOG: none; COG: none	arCOG: none; COG: none	arCOG: none; COG: none	arCOG: none; COG: none	arCOG: none; COG: none
M164_1493	arCOG00112	COG0137	arCOG: arCOG00112; COG: COG0137	arCOG: M1627_1611; COG: M1627_1611	arCOG: M162_RS0108155; COG: M162_RS0108155	arCOG: YN1551_RS06505; COG: YN1551_RS06505	arCOG: M1643_RS0108110; COG: M1643_RS0108110	arCOG: SiH_1462; COG: SiH_1462	arCOG: YG5714_1500; COG: YG5714_1500	arCOG: Saci_1617; COG: Saci_1617	arCOG: SSO0638; COG: SSO0638	arCOG: ST1501; COG: ST1501	arCOG: Msed_1987; COG: Msed_1987	arCOG: SiL_1375; COG: SiL_1375	arCOG: SiRe_1372; COG: SiRe_1372	arCOG: Pyrfu_0752; COG: Pyrfu_0752	arCOG: Igni_0635; COG: Igni_0635	arCOG: none; COG: none	arCOG: none; COG: none	arCOG: Kcr_0164; COG: Kcr_0164	arCOG: Cmaq_0765; COG: Cmaq_0765	arCOG: PAE2884; COG: PAE2884	arCOG: TTX_0123; COG: TTX_0123	arCOG: VMUT_1547; COG: VMUT_1547	arCOG: none; COG: none	arCOG: Lokiarch_44740; COG: Lokiarch_44740	arCOG: none; COG: none	arCOG: none; COG: none	arCOG: none; COG: none	arCOG: none; COG: none	arCOG: none; COG: none	arCOG: OLS18163.1; COG: OLS18163.1	arCOG: none; COG: none	arCOG: none; COG: none	arCOG: none; COG: none	arCOG: none; COG: none	arCOG: none; COG: none	arCOG: CSUB_C1311; COG: CSUB_C1311	arCOG: CENSYa_0928; COG: CENSYa_0928	arCOG: Nlim_1021; COG: Nlim_1021	arCOG: Nmar_1286; COG: Nmar_1286	arCOG: Ngar_c29990; COG: Ngar_c29990	arCOG: rrnAC2683; COG: rrnAC2683	arCOG: HVO_0049; COG: HVO_0049	arCOG: Nmag_1764; COG: Nmag_1764	arCOG: AF2252; COG: AF2252	arCOG: Ferp_0194; COG: Ferp_0194	arCOG: Arcve_1852; COG: Arcve_1852	arCOG: Arcpr_1571; COG: Arcpr_1571
M164_2038	arCOG04302	COG0008	arCOG: arCOG04302; COG: COG0008	arCOG: M1627_2109; COG: M1627_2109	arCOG: M162_RS0110870; COG: M162_RS0110870	arCOG: YN1551_RS03675; COG: YN1551_RS03675	arCOG: M1643_RS0110755; COG: M1643_RS0110755	arCOG: SiH_1977; COG: SiH_1977	arCOG: YG5714_2157; COG: YG5714_2157	arCOG: Saci_1519; COG: Saci_1519	arCOG: SSO0093; COG: SSO0093	arCOG: ST1423; COG: ST1423	arCOG: Msed_2131; COG: Msed_2131	arCOG: SiL_1884; COG: SiL_1884	arCOG: SiRe_1904; COG: SiRe_1904	arCOG: Pyrfu_0919; COG: Pyrfu_0919	arCOG: Igni_1110; COG: Igni_1110	arCOG: DKAM_1354; COG: DKAM_1354	arCOG: Tpen_0816; COG: Tpen_0816	arCOG: Kcr_1075; COG: Kcr_1075	arCOG: Cmaq_1533; COG: Cmaq_1533	arCOG: PAE2969; COG: PAE2969	arCOG: none; COG: none	arCOG: VMUT_0776; COG: VMUT_0776	arCOG: AM325_03395; COG: AM325_03395	arCOG: Lokiarch_38060; COG: Lokiarch_38060	arCOG: none; COG: none	arCOG: AM324_03410; COG: AM324_03410	arCOG: none; COG: none	arCOG: KPV61948.1; COG: KPV61948.1	arCOG: OLS27607.1; COG: OLS27607.1	arCOG: OLS17222.1; COG: OLS17222.1	arCOG: OLS27490.1; COG: OLS27490.1	arCOG: PAB0323; COG: PAB0323	arCOG: PYCH_05570; COG: PYCH_05570	arCOG: TERMP_00216; COG: TERMP_00216	arCOG: OCC_05174; COG: OCC_05174	arCOG: CSUB_C0427; COG: CSUB_C0427	arCOG: CENSYa_1618; COG: CENSYa_1618	arCOG: Nlim_1155; COG: Nlim_1155	arCOG: Nmar_0311; COG: Nmar_0311	arCOG: Ngar_c21580; COG: Ngar_c21580	arCOG: rrnAC0085; COG: rrnAC0085	arCOG: HVO_2726; COG: HVO_2726	arCOG: Nmag_0445; COG: Nmag_0445	arCOG: AF0260; COG: AF0260	arCOG: Ferp_1501; COG: Ferp_1501	arCOG: Arcve_1363; COG: Arcve_1363	arCOG: Arcpr_0561; COG: Arcpr_0561
M164_1377	arCOG04126	COG2126	arCOG: arCOG04126; COG: COG2126	arCOG: M1627_1435; COG: M1627_1435	arCOG: M162_RS0107540; COG: M162_RS0107540	arCOG: none; COG: none	arCOG: M1643_RS0107175; COG: M1643_RS0107175	arCOG: SiH_1330; COG: SiH_1330	arCOG: YG5714_1379; COG: YG5714_1379	arCOG: Saci_0642; COG: Saci_0642	arCOG: SSO6453; COG: SSO6453	arCOG: STS049; COG: STS049	arCOG: Msed_2252; COG: Msed_2252	arCOG: SiL_1243; COG: SiL_1243	arCOG: SiRe_1252; COG: SiRe_1252	arCOG: Pyrfu_0218; COG: Pyrfu_0218	arCOG: Igni_0979; COG: Igni_0979	arCOG: DKAM_1293; COG: DKAM_1293	arCOG: Tpen_0420; COG: Tpen_0420	arCOG: Kcr_1414; COG: Kcr_1414	arCOG: Cmaq_0164; COG: Cmaq_0164	arCOG: none; COG: none	arCOG: TTX_1917a; COG: TTX_1917a	arCOG: VMUT_0767; COG: VMUT_0767	arCOG: none; COG: none	arCOG: Lokiarch_23020; COG: Lokiarch_23020	arCOG: none; COG: none	arCOG: none; COG: none	arCOG: none; COG: none	arCOG: none; COG: none	arCOG: OLS19569.1; COG: OLS19569.1	arCOG: OLS17517.1; COG: OLS17517.1	arCOG: OLS30267.1; COG: OLS30267.1	arCOG: PAB7160; COG: PAB7160	arCOG: PYCH_07610; COG: PYCH_07610	arCOG: TERMP_00300; COG: TERMP_00300	arCOG: OCC_07846; COG: OCC_07846	arCOG: none; COG: CSUB_C1107	arCOG: CENSYa_0036; COG: CENSYa_0036	arCOG: none; COG: none	arCOG: Nmar_0220; COG: Nmar_0220	arCOG: Ngar_c22640; COG: Ngar_c22640	arCOG: none; COG: none	arCOG: HVO_2722; COG: HVO_2722	arCOG: Nmag_1067; COG: Nmag_1067	arCOG: AF0874; COG: AF0874	arCOG: Ferp_1843; COG: Ferp_1843	arCOG: Arcve_1236; COG: Arcve_1236	arCOG: Arcpr_0993; COG: Arcpr_0993
M164_1965	arCOG04050	COG0258	arCOG: arCOG04050; COG: COG0258	arCOG: M1627_2035; COG: M1627_2035	arCOG: M162_RS0110480; COG: M162_RS0110480	arCOG: YN1551_RS04065; COG: YN1551_RS04065	arCOG: M1643_RS0110360; COG: M1643_RS0110360	arCOG: SiH_1902; COG: SiH_1902	arCOG: YG5714_2079; COG: YG5714_2079	arCOG: Saci_0775; COG: Saci_0775	arCOG: SSO0179; COG: SSO0179	arCOG: ST0210; COG: ST0210	arCOG: Msed_0212; COG: Msed_0212	arCOG: SiL_1811; COG: SiL_1811	arCOG: SiRe_1830; COG: SiRe_1830	arCOG: Pyrfu_0109; COG: Pyrfu_0109	arCOG: Igni_0691; COG: Igni_0691	arCOG: DKAM_1068; COG: DKAM_1068	arCOG: Tpen_0302; COG: Tpen_0302	arCOG: Kcr_1402; COG: Kcr_1402	arCOG: Cmaq_0040; COG: Cmaq_0040	arCOG: PAE0698; COG: PAE0698	arCOG: TTX_0453; COG: TTX_0453	arCOG: VMUT_0940; COG: VMUT_0940	arCOG: AM325_16625; COG: AM325_16625	arCOG: Lokiarch_47590; COG: Lokiarch_47590	arCOG: none; COG: none	arCOG: AM324_00115; COG: AM324_00115	arCOG: AM326_07015; COG: AM326_07015	arCOG: KPV64974.1; COG: KPV64974.1	arCOG: OLS28120.1; COG: OLS28120.1	arCOG: OLS17839.1; COG: OLS17839.1	arCOG: OLS31446.1; COG: OLS31707.1	arCOG: PAB1877; COG: PAB1877	arCOG: PYCH_03110; COG: PYCH_03110	arCOG: TERMP_01100; COG: TERMP_01100	arCOG: OCC_05214; COG: OCC_05214	arCOG: CSUB_C0799; COG: CSUB_C0799	arCOG: CENSYa_0270; COG: CENSYa_0270	arCOG: Nlim_0269; COG: Nlim_0269	arCOG: Nmar_0703; COG: Nmar_0703	arCOG: Ngar_c20900; COG: Ngar_c20900	arCOG: rrnAC0032; COG: rrnAC0032	arCOG: HVO_2172; COG: HVO_2873	arCOG: Nmag_3231; COG: Nmag_3231	arCOG: AF0264; COG: AF0264	arCOG: Ferp_1312; COG: Ferp_1312	arCOG: Arcve_2015; COG: Arcve_2015	arCOG: Arcpr_1473; COG: Arcpr_1473
M164_1469	arCOG01554	COG0377	arCOG: arCOG01554; COG: COG0377	arCOG: M1627_1587; COG: M1627_1587	arCOG: M162_RS0108035; COG: M162_RS0108035	arCOG: YN1551_RS06620; COG: YN1551_RS06620	arCOG: M1643_RS0107990; COG: M1643_RS0107990	arCOG: SiH_1406; COG: SiH_1406	arCOG: YG5714_1476; COG: YG5714_1476	arCOG: Saci_1644; COG: Saci_1644	arCOG: SSO0665; COG: SSO0665	arCOG: ST1527; COG: ST1527	arCOG: Msed_2012; COG: Msed_2012	arCOG: SiL_1350; COG: SiL_1350	arCOG: SiRe_1348; COG: SiRe_1348	arCOG: Pyrfu_0038; COG: Pyrfu_0038	arCOG: Igni_0543; COG: Igni_0543	arCOG: DKAM_0955; COG: DKAM_0955	arCOG: Tpen_1079; COG: Tpen_1079	arCOG: Kcr_0137; COG: Kcr_0137	arCOG: Cmaq_0427; COG: Cmaq_0427	arCOG: PAE2928; COG: PAE2928	arCOG: TTX_0068; COG: TTX_0068	arCOG: VMUT_2104; COG: VMUT_2104	arCOG: none; COG: none	arCOG: none; COG: none	arCOG: none; COG: none	arCOG: none; COG: none	arCOG: none; COG: none	arCOG: none; COG: none	arCOG: none; COG: none	arCOG: none; COG: none	arCOG: none; COG: none	arCOG: PAB0493; COG: PAB0493	arCOG: PYCH_11440; COG: PYCH_11440	arCOG: TERMP_00856; COG: TERMP_00856	arCOG: OCC_05344; COG: OCC_05344	arCOG: CSUB_C1509; COG: CSUB_C1509	arCOG: CENSYa_1665; COG: CENSYa_1665	arCOG: Nlim_1190; COG: Nlim_1190	arCOG: Nmar_0277; COG: Nmar_0277	arCOG: Ngar_c11520; COG: Ngar_c11520	arCOG: rrnAC1448; COG: rrnAC1448	arCOG: HVO_0979; COG: HVO_0979	arCOG: Nmag_3254; COG: Nmag_3254	arCOG: AF1829; COG: AF1829	arCOG: Ferp_1709; COG: Ferp_1709	arCOG: Arcve_0526; COG: Arcve_0526	arCOG: Arcpr_1578; COG: Arcpr_1578
M164_1739	arCOG01563	COG5257	arCOG: arCOG01563; COG: COG5257	arCOG: M1627_1808; COG: M1627_1808	arCOG: M162_RS0109195; COG: M162_RS0109195	arCOG: YN1551_RS05455; COG: YN1551_RS05455	arCOG: M1643_RS0109150; COG: M1643_RS0109150	arCOG: SiH_1667; COG: SiH_1667	arCOG: YG5714_1808; COG: YG5714_1808	arCOG: Saci_0832; COG: Saci_0832	arCOG: SSO0412; COG: SSO0412	arCOG: ST0381; COG: ST0381	arCOG: Msed_2243; COG: Msed_2243	arCOG: SiL_1580; COG: SiL_1580	arCOG: SiRe_1588; COG: SiRe_1588	arCOG: Pyrfu_1458; COG: Pyrfu_1458	arCOG: Igni_0323; COG: Igni_0323	arCOG: DKAM_1347; COG: DKAM_1347	arCOG: Tpen_0563; COG: Tpen_0563	arCOG: Kcr_1022; COG: Kcr_1022	arCOG: Cmaq_1531; COG: Cmaq_1531	arCOG: PAE0064; COG: PAE0064	arCOG: TTX_1797; COG: TTX_1797	arCOG: VMUT_1568; COG: VMUT_1568	arCOG: AM325_12885; COG: AM325_12885	arCOG: Lokiarch_30090; COG: Lokiarch_30090	arCOG: none; COG: none	arCOG: AM324_09485; COG: AM324_09485	arCOG: AM326_11185; COG: AM326_11185	arCOG: KPV64056.1; COG: KPV64056.1	arCOG: OLS25461.1; COG: OLS25461.1	arCOG: OLS17883.1; COG: OLS17883.1	arCOG: OLS30612.1; COG: OLS30612.1	arCOG: PAB2040; COG: PAB2040	arCOG: PYCH_02050; COG: PYCH_02050	arCOG: TERMP_02009; COG: TERMP_02009	arCOG: OCC_04952; COG: OCC_04952	arCOG: CSUB_C0432; COG: CSUB_C0432	arCOG: CENSYa_1935; COG: CENSYa_1935	arCOG: Nlim_2110; COG: Nlim_2110	arCOG: Nmar_0072; COG: Nmar_0072	arCOG: Ngar_c05820; COG: Ngar_c05820	arCOG: rrnAC2827; COG: rrnAC2827	arCOG: HVO_1901; COG: HVO_1901	arCOG: Nmag_1486; COG: Nmag_1486	arCOG: AF0592; COG: AF0592	arCOG: Ferp_1642; COG: Ferp_1642	arCOG: Arcve_0077; COG: Arcve_0077	arCOG: Arcpr_0327; COG: Arcpr_0327
M164_0178	arCOG00442	COG2425	arCOG: arCOG00442; COG: COG2425	arCOG: M1627_0159; COG: M1627_0159	arCOG: M162_RS0100810; COG: M162_RS0100810	arCOG: YN1551_RS13235; COG: YN1551_RS13235	arCOG: M1643_RS0100875; COG: M1643_RS0100875	arCOG: SiH_0163; COG: SiH_0163	arCOG: YG5714_0163; COG: YG5714_0163	arCOG: Saci_0977; COG: Saci_0977	arCOG: SSO2360; COG: SSO2360	arCOG: ST0501; COG: ST0501	arCOG: Msed_0667; COG: Msed_0667	arCOG: SiL_0150; COG: SiL_0150	arCOG: SiRe_0159; COG: SiRe_0159	arCOG: Pyrfu_1509; COG: Pyrfu_1509	arCOG: none; COG: none	arCOG: DKAM_0668; COG: DKAM_0668	arCOG: none; COG: none	arCOG: none; COG: none	arCOG: Cmaq_1087; COG: Cmaq_1087	arCOG: PAE2899; COG: PAE2899	arCOG: TTX_1958; COG: TTX_1958	arCOG: VMUT_1860; COG: VMUT_1860	arCOG: none; COG: none	arCOG: none; COG: none	arCOG: none; COG: none	arCOG: none; COG: none	arCOG: none; COG: none	arCOG: none; COG: none	arCOG: none; COG: none	arCOG: none; COG: none	arCOG: none; COG: none	arCOG: none; COG: none	arCOG: none; COG: none	arCOG: none; COG: none	arCOG: none; COG: none	arCOG: none; COG: none	arCOG: none; COG: none	arCOG: none; COG: none	arCOG: none; COG: none	arCOG: none; COG: none	arCOG: none; COG: none	arCOG: none; COG: none	arCOG: none; COG: none	arCOG: none; COG: none	arCOG: Ferp_0514; COG: Ferp_0514	arCOG: Arcve_1251; COG: Arcve_1251	arCOG: Arcpr_0402; COG: Arcpr_0402
M164_1554	arCOG04116	COG1855	arCOG: arCOG04116; COG: COG1855	arCOG: M1627_1673; COG: M1627_1673	arCOG: M162_RS0108460; COG: M162_RS0108460	arCOG: YN1551_RS06200; COG: YN1551_RS06200	arCOG: M1643_RS0108415; COG: M1643_RS0108415	arCOG: SiH_1523; COG: SiH_1523	arCOG: YG5714_1561; COG: YG5714_1561	arCOG: Saci_1557; COG: Saci_1557	arCOG: SSO0572; COG: SSO0572	arCOG: ST1443; COG: ST1443	arCOG: Msed_1925; COG: Msed_1925	arCOG: SiL_1435; COG: SiL_1435	arCOG: SiRe_1432; COG: SiRe_1432	arCOG: Pyrfu_1725; COG: Pyrfu_1725	arCOG: Igni_1245; COG: Igni_1245	arCOG: DKAM_0634; COG: DKAM_0634	arCOG: Tpen_0536; COG: Tpen_0536	arCOG: Kcr_1596; COG: Kcr_1596	arCOG: Cmaq_0298; COG: Cmaq_0298	arCOG: PAE3216; COG: PAE3216	arCOG: TTX_1071; COG: TTX_1071	arCOG: VMUT_0625; COG: VMUT_0625	arCOG: AM325_01395; COG: AM325_01395	arCOG: Lokiarch_07940; COG: Lokiarch_07940	arCOG: none; COG: none	arCOG: AM324_16165; COG: AM324_16165	arCOG: AM326_02835; COG: AM326_02835	arCOG: none; COG: none	arCOG: none; COG: none	arCOG: OLS17739.1; COG: OLS17739.1	arCOG: OLS26508.1; COG: OLS26508.1	arCOG: PAB1633; COG: PAB1633	arCOG: PYCH_06050; COG: PYCH_06050	arCOG: TERMP_01063; COG: TERMP_01063	arCOG: OCC_06443; COG: OCC_06443	arCOG: CSUB_C0541; COG: CSUB_C0541	arCOG: CENSYa_1202; COG: CENSYa_1202	arCOG: Nlim_0738; COG: Nlim_0738	arCOG: Nmar_1054; COG: Nmar_1054	arCOG: Ngar_c21190; COG: Ngar_c21190	arCOG: rrnAC2098; COG: rrnAC2098	arCOG: HVO_0421; COG: HVO_0421	arCOG: Nmag_1543; COG: Nmag_1543	arCOG: AF1951; COG: AF1951	arCOG: Ferp_0283; COG: Ferp_0283	arCOG: Arcve_1997; COG: Arcve_1997	arCOG: Arcpr_1543; COG: Arcpr_1543
M164_1839	arCOG02853	COG2146	arCOG: arCOG02853; COG: COG2146	arCOG: M1627_1909; COG: M1627_1909	arCOG: M162_RS0109710; COG: M162_RS0109710	arCOG: YN1551_RS04940; COG: YN1551_RS11415	arCOG: M1643_RS0109675; COG: M1643_RS0112705	arCOG: SiH_1767; COG: SiH_1767	arCOG: YG5714_1908; COG: YG5714_2570	arCOG: Saci_0190; COG: Saci_0190	arCOG: SSO0312; COG: SSO2937	arCOG: ST2279; COG: ST2279	arCOG: Msed_1869; COG: Msed_0997	arCOG: SiL_1681; COG: SiL_2471	arCOG: SiRe_1687; COG: SiRe_2302	arCOG: none; COG: none	arCOG: none; COG: none	arCOG: none; COG: none	arCOG: none; COG: none	arCOG: none; COG: none	arCOG: none; COG: Cmaq_1270	arCOG: PAE0272; COG: PAE2734	arCOG: none; COG: none	arCOG: none; COG: VMUT_1359	arCOG: none; COG: none	arCOG: none; COG: none	arCOG: none; COG: none	arCOG: none; COG: none	arCOG: none; COG: none	arCOG: none; COG: none	arCOG: none; COG: OLS23122.1	arCOG: none; COG: OLS18349.1	arCOG: none; COG: none	arCOG: none; COG: none	arCOG: none; COG: none	arCOG: none; COG: none	arCOG: none; COG: none	arCOG: none; COG: CSUB_C1378	arCOG: none; COG: CENSYa_1391	arCOG: none; COG: Nlim_0668	arCOG: none; COG: Nmar_0965	arCOG: none; COG: Ngar_c24320	arCOG: none; COG: rrnAC1647	arCOG: none; COG: HVO_0920	arCOG: none; COG: Nmag_2249	arCOG: none; COG: none	arCOG: none; COG: none	arCOG: none; COG: none	arCOG: none; COG: none
M164_2027	arCOG00492	COG1167	arCOG: arCOG00492; COG: COG1167	arCOG: M1627_2098; COG: M1627_2098	arCOG: M162_RS0110810; COG: M162_RS0110810	arCOG: YN1551_RS03195; COG: YN1551_RS03195	arCOG: M1643_RS0110695; COG: M1643_RS0110695	arCOG: SiH_2069; COG: SiH_2069	arCOG: YG5714_2146; COG: YG5714_2146	arCOG: Saci_1014; COG: Saci_1014	arCOG: SSO3245; COG: SSO3245	arCOG: ST1411; COG: ST1411	arCOG: Msed_0892; COG: Msed_0892	arCOG: SiL_1873; COG: SiL_1873	arCOG: SiRe_2002; COG: SiRe_2002	arCOG: Pyrfu_1633; COG: Pyrfu_1633	arCOG: Igni_0859; COG: Igni_0859	arCOG: DKAM_0386; COG: DKAM_0386	arCOG: none; COG: none	arCOG: Kcr_0092; COG: Kcr_0092	arCOG: Cmaq_1964; COG: Cmaq_1964	arCOG: PAE2315; COG: PAE0951	arCOG: TTX_0923; COG: TTX_0923	arCOG: VMUT_2199; COG: VMUT_2199	arCOG: AM325_07460; COG: AM325_07460	arCOG: none; COG: none	arCOG: none; COG: none	arCOG: none; COG: none	arCOG: AM326_05610; COG: AM326_05610	arCOG: none; COG: none	arCOG: none; COG: none	arCOG: none; COG: none	arCOG: OLS26039.1; COG: OLS26039.1	arCOG: PAB2227; COG: PAB2227	arCOG: PYCH_16620; COG: PYCH_16620	arCOG: TERMP_01299; COG: TERMP_01299	arCOG: OCC_02240; COG: OCC_02240	arCOG: none; COG: none	arCOG: none; COG: none	arCOG: none; COG: none	arCOG: none; COG: none	arCOG: none; COG: none	arCOG: none; COG: none	arCOG: none; COG: none	arCOG: Nmag_0093; COG: Nmag_0093	arCOG: none; COG: none	arCOG: none; COG: none	arCOG: none; COG: none	arCOG: none; COG: none
M164_1253	arCOG01717	COG0154	arCOG: arCOG01717; COG: COG0154	arCOG: M1627_1427; COG: M1627_1427	arCOG: M162_RS0106930; COG: M162_RS0106930	arCOG: YN1551_RS12960; COG: YN1551_RS12960	arCOG: M1643_RS0101895; COG: M1643_RS0101895	arCOG: SiH_1322; COG: SiH_1322	arCOG: YG5714_1371; COG: YG5714_1371	arCOG: Saci_2168; COG: Saci_2168	arCOG: SSO2122; COG: SSO2122	arCOG: ST0478; COG: ST0478	arCOG: Msed_1739; COG: Msed_1739	arCOG: SiL_1235; COG: SiL_1235	arCOG: SiRe_1132; COG: SiRe_1132	arCOG: Pyrfu_0286; COG: Pyrfu_0286	arCOG: Igni_0916; COG: Igni_0916	arCOG: none; COG: none	arCOG: none; COG: none	arCOG: none; COG: none	arCOG: none; COG: none	arCOG: PAE1525; COG: PAE1525	arCOG: TTX_0005; COG: TTX_0005	arCOG: none; COG: none	arCOG: none; COG: none	arCOG: Lokiarch_17270; COG: Lokiarch_17270	arCOG: none; COG: none	arCOG: none; COG: none	arCOG: none; COG: none	arCOG: none; COG: KPV63660.1	arCOG: none; COG: OLS26089.1	arCOG: OLS17828.1; COG: OLS17828.1	arCOG: none; COG: none	arCOG: none; COG: none	arCOG: none; COG: none	arCOG: none; COG: none	arCOG: none; COG: none	arCOG: CSUB_C1574; COG: CSUB_C1574	arCOG: CENSYa_0239; COG: CENSYa_0239	arCOG: Nlim_0520; COG: Nlim_0520	arCOG: Nmar_0869; COG: Nmar_0869	arCOG: Ngar_c02710; COG: Ngar_c02710	arCOG: rrnB0113; COG: rrnB0113	arCOG: HVO_1054; COG: HVO_1054	arCOG: Nmag_0671; COG: Nmag_0671	arCOG: AF2329; COG: AF2329	arCOG: Ferp_0953; COG: Ferp_0953	arCOG: Arcve_0354; COG: Arcve_0354	arCOG: Arcpr_1310; COG: Arcpr_1310
M164_1708	arCOG04341	COG1996	arCOG: arCOG04341; COG: COG1996	arCOG: M1627_1776; COG: M1627_1776	arCOG: M162_RS0109040; COG: M162_RS0109040	arCOG: YN1551_RS05610; COG: YN1551_RS05610	arCOG: M1643_RS0108995; COG: M1643_RS0108995	arCOG: SiH_1635; COG: SiH_1635	arCOG: YG5714_1777; COG: YG5714_1777	arCOG: Saci_0864; COG: Saci_0864	arCOG: SSO5865; COG: SSO5865	arCOG: ST0351; COG: ST0351	arCOG: Msed_2211; COG: Msed_2211	arCOG: none; COG: none	arCOG: SiRe_1557; COG: SiRe_1557	arCOG: Pyrfu_0718; COG: Pyrfu_0718	arCOG: Igni_1282; COG: Igni_1282	arCOG: DKAM_0054; COG: DKAM_0054	arCOG: Tpen_0510; COG: Tpen_0510	arCOG: none; COG: none	arCOG: Cmaq_0242; COG: Cmaq_0242	arCOG: PAE2258; COG: PAE2258	arCOG: TTX_1598; COG: TTX_1598	arCOG: VMUT_1689; COG: VMUT_1689	arCOG: none; COG: none	arCOG: none; COG: none	arCOG: none; COG: none	arCOG: none; COG: none	arCOG: none; COG: none	arCOG: KPV62971.1; COG: none	arCOG: none; COG: none	arCOG: none; COG: none	arCOG: none; COG: none	arCOG: PAB3072; COG: PAB3072	arCOG: PYCH_13850; COG: PYCH_18370	arCOG: TERMP_00166; COG: TERMP_00166	arCOG: OCC_08934; COG: OCC_08934	arCOG: none; COG: none	arCOG: CENSYa_0408; COG: CENSYa_0408	arCOG: none; COG: none	arCOG: Nmar_1032; COG: Nmar_1032	arCOG: Ngar_c04280; COG: Ngar_c04280	arCOG: rrnAC1668; COG: rrnAC1668	arCOG: HVO_0653; COG: HVO_0653	arCOG: Nmag_2452; COG: Nmag_2452	arCOG: AF0056; COG: AF0056	arCOG: Ferp_0305; COG: Ferp_0305	arCOG: Arcve_1054; COG: Arcve_1054	arCOG: Arcpr_0526; COG: Arcpr_0526
M164_0220	arCOG04303	COG1634	arCOG: arCOG04303; COG: COG1634	arCOG: M1627_0201; COG: M1627_0201	arCOG: M162_RS14805; COG: M162_RS14805	arCOG: YN1551_RS13455; COG: YN1551_RS13455	arCOG: M1643_RS0101090; COG: M1643_RS0101090	arCOG: SiH_0207; COG: SiH_0207	arCOG: YG5714_0205; COG: YG5714_0205	arCOG: Saci_0939; COG: Saci_0939	arCOG: SSO2408; COG: SSO2408	arCOG: ST0539; COG: ST0539	arCOG: Msed_0624; COG: Msed_0624	arCOG: SiL_0193; COG: SiL_0193	arCOG: SiRe_0200; COG: SiRe_0200	arCOG: Pyrfu_0993; COG: Pyrfu_0993	arCOG: Igni_0933; COG: Igni_0933	arCOG: DKAM_0426; COG: DKAM_0426	arCOG: none; COG: none	arCOG: Kcr_0834; COG: Kcr_0834	arCOG: Cmaq_1969; COG: Cmaq_1969	arCOG: PAE2328; COG: PAE2328	arCOG: TTX_0892; COG: TTX_0892	arCOG: VMUT_0094; COG: VMUT_0094	arCOG: AM325_12205; COG: AM325_12205	arCOG: Lokiarch_24010; COG: Lokiarch_24010	arCOG: none; COG: none	arCOG: AM324_02305; COG: AM324_02305	arCOG: AM326_06455; COG: AM326_06455	arCOG: none; COG: none	arCOG: OLS23025.1; COG: OLS23025.1	arCOG: OLS17646.1; COG: OLS17646.1	arCOG: OLS30940.1; COG: OLS30940.1	arCOG: PAB1706; COG: PAB1706	arCOG: PYCH_05100; COG: PYCH_05100	arCOG: TERMP_01266; COG: TERMP_01266	arCOG: OCC_08185; COG: OCC_08185	arCOG: CSUB_C0905; COG: CSUB_C0905	arCOG: CENSYa_2006; COG: CENSYa_2006	arCOG: Nlim_1978; COG: Nlim_1978	arCOG: Nmar_1571; COG: Nmar_1571	arCOG: Ngar_c31180; COG: Ngar_c31180	arCOG: rrnAC0238; COG: rrnAC0238	arCOG: HVO_2909; COG: HVO_2909	arCOG: Nmag_0003; COG: Nmag_0003	arCOG: AF0878; COG: AF0878	arCOG: Ferp_1608; COG: Ferp_1608	arCOG: Arcve_0058; COG: Arcve_0058	arCOG: Arcpr_0559; COG: Arcpr_0559
M164_1737	arCOG00675	COG1095	arCOG: arCOG00675; COG: COG1095	arCOG: M1627_1806; COG: M1627_1806	arCOG: M162_RS0109185; COG: M162_RS0109185	arCOG: YN1551_RS05465; COG: YN1551_RS05465	arCOG: M1643_RS0109140; COG: M1643_RS0109140	arCOG: SiH_1665; COG: SiH_1665	arCOG: YG5714_1806; COG: YG5714_1806	arCOG: Saci_0834; COG: Saci_0834	arCOG: SSO0415; COG: SSO0415	arCOG: ST0379; COG: ST0379	arCOG: Msed_2241; COG: Msed_2241	arCOG: SiL_1578; COG: SiL_1578	arCOG: SiRe_1586; COG: SiRe_1586	arCOG: Pyrfu_0252; COG: Pyrfu_0252	arCOG: Igni_0084; COG: Igni_0084	arCOG: DKAM_1345; COG: DKAM_1345	arCOG: Tpen_0415; COG: Tpen_0415	arCOG: Kcr_1339; COG: Kcr_1339	arCOG: Cmaq_1136; COG: Cmaq_1136	arCOG: PAE3562; COG: PAE3562	arCOG: TTX_0605; COG: TTX_0605	arCOG: VMUT_1465; COG: VMUT_1465	arCOG: AM325_12875; COG: AM325_12875	arCOG: Lokiarch_41980; COG: Lokiarch_41980	arCOG: none; COG: none	arCOG: AM324_09495; COG: AM324_09495	arCOG: AM326_11195; COG: AM326_11195	arCOG: KPV64058.1; COG: KPV64058.1	arCOG: OLS24405.1; COG: OLS24405.1	arCOG: OLS17885.1; COG: OLS17885.1	arCOG: OLS30614.1; COG: OLS30614.1	arCOG: PAB1105; COG: PAB1105	arCOG: PYCH_13360; COG: PYCH_13360	arCOG: TERMP_02012; COG: TERMP_02012	arCOG: OCC_01494; COG: OCC_01494	arCOG: CSUB_C0434; COG: CSUB_C0434	arCOG: CENSYa_0963; COG: CENSYa_0963	arCOG: Nlim_0969; COG: Nlim_0969	arCOG: Nmar_1235; COG: Nmar_1235	arCOG: Ngar_c18420; COG: Ngar_c18420	arCOG: rrnAC2829; COG: rrnAC2829	arCOG: HVO_1899; COG: HVO_1899	arCOG: Nmag_1488; COG: Nmag_1488	arCOG: AF1117; COG: AF1117	arCOG: Ferp_2225; COG: Ferp_2225	arCOG: Arcve_0848; COG: Arcve_0848	arCOG: Arcpr_0601; COG: Arcpr_0601
M164_1307	arCOG00808	COG0525	arCOG: arCOG00808; COG: COG0525	arCOG: M1627_1374; COG: M1627_1374	arCOG: M162_RS0107210; COG: M162_RS0107210	arCOG: YN1551_RS07505; COG: YN1551_RS07505	arCOG: M1643_RS0106845; COG: M1643_RS0106845	arCOG: SiH_1268; COG: SiH_1268	arCOG: YG5714_1318; COG: YG5714_1318	arCOG: Saci_1430; COG: Saci_1430	arCOG: SSO0899; COG: SSO0899	arCOG: ST1224; COG: ST1224	arCOG: Msed_1683; COG: Msed_1683	arCOG: SiL_1183; COG: SiL_1183	arCOG: SiRe_1186; COG: SiRe_1186	arCOG: Pyrfu_1855; COG: Pyrfu_1855	arCOG: Igni_0220; COG: Igni_0220	arCOG: DKAM_1053; COG: DKAM_1053	arCOG: Tpen_0325; COG: Tpen_0325	arCOG: Kcr_1389; COG: Kcr_1389	arCOG: Cmaq_0166; COG: Cmaq_0166	arCOG: PAE2297; COG: PAE2297	arCOG: TTX_0930; COG: TTX_0930	arCOG: VMUT_0935; COG: VMUT_0935	arCOG: AM325_07055; COG: AM325_07055	arCOG: none; COG: none	arCOG: none; COG: none	arCOG: AM324_09340; COG: AM324_09340	arCOG: AM326_08920; COG: AM326_08920	arCOG: KPV65258.1; COG: KPV65258.1	arCOG: OLS24613.1; COG: OLS27726.1	arCOG: OLS18002.1; COG: OLS18002.1	arCOG: OLS28039.1; COG: OLS28039.1	arCOG: PAB1255; COG: PAB1255	arCOG: PYCH_08110; COG: PYCH_08110	arCOG: TERMP_00716; COG: TERMP_00716	arCOG: OCC_05456; COG: OCC_05456	arCOG: CSUB_C1641; COG: CSUB_C1641	arCOG: CENSYa_1062; COG: CENSYa_1062	arCOG: Nlim_1852; COG: Nlim_1852	arCOG: Nmar_1477; COG: Nmar_1477	arCOG: Ngar_c31150; COG: Ngar_c31150	arCOG: rrnAC1729; COG: rrnAC1729	arCOG: HVO_2945; COG: HVO_2945	arCOG: Nmag_1241; COG: Nmag_1241	arCOG: AF2224; COG: AF2224	arCOG: Ferp_0163; COG: Ferp_0163	arCOG: Arcve_0746; COG: Arcve_0746	arCOG: Arcpr_0003; COG: Arcpr_0003
M164_1241	arCOG04246	COG1690	arCOG: arCOG04246; COG: COG1690	arCOG: M1627_1307; COG: M1627_1307	arCOG: M162_RS0106870; COG: M162_RS0106870	arCOG: YN1551_RS07845; COG: YN1551_RS07845	arCOG: M1643_RS0106505; COG: M1643_RS0106505	arCOG: SiH_1202; COG: SiH_1202	arCOG: YG5714_1242; COG: YG5714_1242	arCOG: Saci_1317; COG: Saci_1317	arCOG: SSO0966; COG: SSO0966	arCOG: ST1292; COG: ST1292	arCOG: Msed_1752; COG: Msed_1752	arCOG: SiL_1117; COG: SiL_1117	arCOG: SiRe_1120; COG: SiRe_1120	arCOG: Pyrfu_1301; COG: Pyrfu_1301	arCOG: Igni_0393; COG: Igni_0393	arCOG: DKAM_1210; COG: DKAM_1210	arCOG: Tpen_0269; COG: Tpen_0269	arCOG: Kcr_1407; COG: Kcr_1407	arCOG: Cmaq_1864; COG: Cmaq_1864	arCOG: PAE0998; COG: PAE0998	arCOG: TTX_1033; COG: TTX_1033	arCOG: VMUT_0652; COG: VMUT_0652	arCOG: AM325_09210; COG: AM325_09210	arCOG: Lokiarch_12100; COG: Lokiarch_12100	arCOG: none; COG: none	arCOG: AM324_15945; COG: AM324_15945	arCOG: AM326_07420; COG: AM326_07420	arCOG: none; COG: none	arCOG: none; COG: none	arCOG: OLS17991.1; COG: OLS17991.1	arCOG: OLS30487.1; COG: OLS30487.1	arCOG: PAB0383; COG: PAB0383	arCOG: PYCH_04230; COG: PYCH_04230	arCOG: TERMP_00599; COG: TERMP_00599	arCOG: OCC_11789; COG: OCC_11789	arCOG: CSUB_C0047; COG: CSUB_C0047	arCOG: CENSYa_1073; COG: CENSYa_1073	arCOG: Nlim_1842; COG: Nlim_1842	arCOG: Nmar_1453; COG: Nmar_1453	arCOG: Ngar_c04520; COG: Ngar_c04520	arCOG: rrnAC0783; COG: rrnAC0783	arCOG: HVO_2712; COG: HVO_2712	arCOG: Nmag_0414; COG: Nmag_0414	arCOG: AF0862; COG: AF0862	arCOG: Ferp_1294; COG: Ferp_1294	arCOG: Arcve_0987; COG: Arcve_0987	arCOG: Arcpr_0802; COG: Arcpr_0802
M164_1917	arCOG04258	COG2012	arCOG: arCOG04258; COG: COG2012	arCOG: M1627_1987; COG: M1627_1987	arCOG: M162_RS0110185; COG: M162_RS0110185	arCOG: YN1551_RS04520; COG: YN1551_RS04520	arCOG: M1643_RS0110095; COG: M1643_RS0110095	arCOG: SiH_1847; COG: SiH_1847	arCOG: YG5714_1986; COG: YG5714_1986	arCOG: Saci_0694; COG: Saci_0694	arCOG: SSO5468; COG: SSO5468	arCOG: STS038; COG: STS038	arCOG: Msed_0032; COG: Msed_0032	arCOG: SiL_1762; COG: SiL_1762	arCOG: SiRe_1767; COG: SiRe_1767	arCOG: Pyrfu_0219; COG: Pyrfu_0219	arCOG: Igni_0652; COG: Igni_0652	arCOG: DKAM_1376; COG: DKAM_1376	arCOG: Tpen_0287; COG: Tpen_0287	arCOG: Kcr_1524; COG: Kcr_1524	arCOG: Cmaq_1855; COG: Cmaq_1855	arCOG: PAE0664; COG: PAE0664	arCOG: TTX_1679; COG: TTX_1679	arCOG: VMUT_2057; COG: VMUT_2057	arCOG: AM325_01970; COG: AM325_01970	arCOG: Lokiarch_29060; COG: Lokiarch_29060	arCOG: none; COG: none	arCOG: AM324_08565; COG: AM324_08565	arCOG: AM326_10650; COG: AM326_10650	arCOG: none; COG: KPV62644.1	arCOG: none; COG: OLS23233.1	arCOG: OLS17384.1; COG: OLS17384.1	arCOG: none; COG: none	arCOG: PAB7151; COG: PAB7151	arCOG: none; COG: none	arCOG: TERMP_00240; COG: TERMP_00240	arCOG: OCC_06021; COG: OCC_06021	arCOG: CSUB_C1095; COG: CSUB_C1095	arCOG: CENSYa_1568; COG: CENSYa_1568	arCOG: Nlim_1104; COG: Nlim_1104	arCOG: Nmar_0346; COG: Nmar_0346	arCOG: Ngar_c01540; COG: Ngar_c01540	arCOG: rrnAC2432; COG: rrnAC2432	arCOG: HVO_0346; COG: HVO_0346	arCOG: Nmag_2149; COG: Nmag_2149	arCOG: AF1885; COG: AF1885	arCOG: Ferp_0764; COG: Ferp_0764	arCOG: Arcve_1355; COG: Arcve_1355	arCOG: Arcpr_0975; COG: Arcpr_0975
M164_1415	arCOG04071	COG0088	arCOG: arCOG04071; COG: COG0088	arCOG: M1627_1471; COG: M1627_1471	arCOG: M162_RS15515; COG: M162_RS15515	arCOG: YN1551_RS06945; COG: YN1551_RS06945	arCOG: M1643_RS0107375; COG: M1643_RS0107375	arCOG: SiH_1367; COG: SiH_1367	arCOG: YG5714_1416; COG: YG5714_1416	arCOG: Saci_0596; COG: Saci_0596	arCOG: SSO0718; COG: SSO0718	arCOG: ST0428; COG: ST0428	arCOG: Msed_0092; COG: Msed_0092	arCOG: SiL_1279; COG: SiL_1279	arCOG: SiRe_1289; COG: SiRe_1289	arCOG: Pyrfu_1661; COG: Pyrfu_1661	arCOG: Igni_0965; COG: Igni_0965	arCOG: DKAM_1176; COG: DKAM_1176	arCOG: Tpen_0229; COG: Tpen_0229	arCOG: Kcr_1488; COG: Kcr_1488	arCOG: Cmaq_0316; COG: Cmaq_0316	arCOG: PAE1971; COG: PAE1971	arCOG: TTX_1741; COG: TTX_1741	arCOG: VMUT_1767; COG: VMUT_1767	arCOG: AM325_12525; COG: AM325_12525	arCOG: Lokiarch_50510; COG: Lokiarch_50510	arCOG: none; COG: none	arCOG: AM324_14505; COG: AM324_14505	arCOG: none; COG: none	arCOG: KPV65215.1; COG: KPV65215.1	arCOG: OLS18973.1; COG: OLS18973.1	arCOG: OLS17730.1; COG: OLS17730.1	arCOG: OLS19855.1; COG: OLS19855.1	arCOG: PAB2121; COG: PAB2121	arCOG: PYCH_01380; COG: PYCH_01380	arCOG: TERMP_00092; COG: TERMP_00092	arCOG: OCC_12196; COG: OCC_12196	arCOG: CSUB_C0304; COG: CSUB_C0304	arCOG: CENSYa_0859; COG: CENSYa_0859	arCOG: Nlim_0409; COG: Nlim_0409	arCOG: Nmar_0808; COG: Nmar_0808	arCOG: Ngar_c17310; COG: Ngar_c17310	arCOG: rrnAC1610; COG: rrnAC1610	arCOG: HVO_2563; COG: HVO_2563	arCOG: Nmag_0211; COG: Nmag_0211	arCOG: AF1924; COG: AF1924	arCOG: Ferp_1137; COG: Ferp_1137	arCOG: Arcve_0984; COG: Arcve_0984	arCOG: Arcpr_1360; COG: Arcpr_1360
M164_1423	arCOG04096	COG0186	arCOG: arCOG04096; COG: COG0186	arCOG: M1627_1479; COG: M1627_1479	arCOG: M162_RS0107800; COG: M162_RS0107800	arCOG: YN1551_RS06905; COG: YN1551_RS06905	arCOG: M1643_RS0107415; COG: M1643_RS0107415	arCOG: SiH_1375; COG: SiH_1375	arCOG: YG5714_1424; COG: YG5714_1424	arCOG: Saci_0588; COG: Saci_0588	arCOG: SSO0709; COG: SSO0709	arCOG: ST0423; COG: ST0423	arCOG: Msed_0100; COG: Msed_0100	arCOG: SiL_1287; COG: SiL_1287	arCOG: SiRe_1297; COG: SiRe_1297	arCOG: Pyrfu_1667; COG: Pyrfu_1667	arCOG: Igni_1407; COG: Igni_1407	arCOG: DKAM_1166; COG: DKAM_1166	arCOG: Tpen_0484; COG: Tpen_0484	arCOG: Kcr_1185; COG: Kcr_1185	arCOG: Cmaq_0516; COG: Cmaq_0516	arCOG: PAE1730; COG: PAE1730	arCOG: TTX_1530; COG: TTX_1530	arCOG: VMUT_2139; COG: VMUT_2139	arCOG: AM325_05690; COG: AM325_05690	arCOG: Lokiarch_19260; COG: Lokiarch_19260	arCOG: none; COG: none	arCOG: AM324_01215; COG: AM324_01215	arCOG: AM326_06785; COG: AM326_06785	arCOG: KPV65435.1; COG: KPV65435.1	arCOG: OLS22809.1; COG: OLS22809.1	arCOG: OLS18035.1; COG: OLS18035.1	arCOG: OLS30737.1; COG: OLS30737.1	arCOG: PAB2127; COG: PAB2127	arCOG: PYCH_01470; COG: PYCH_01470	arCOG: TERMP_00101; COG: TERMP_00101	arCOG: OCC_12151; COG: OCC_12151	arCOG: CSUB_C0467; COG: CSUB_C0467	arCOG: CENSYa_0866; COG: CENSYa_0866	arCOG: Nlim_0402; COG: Nlim_0402	arCOG: Nmar_0801; COG: Nmar_0801	arCOG: Ngar_c17380; COG: Ngar_c17380	arCOG: rrnAC1603; COG: rrnAC1603	arCOG: HVO_2555; COG: HVO_2555	arCOG: Nmag_0219; COG: Nmag_0219	arCOG: AF1916; COG: AF1916	arCOG: Ferp_1145; COG: Ferp_1145	arCOG: Arcve_0976; COG: Arcve_0976	arCOG: Arcpr_1352; COG: Arcpr_1352
M164_1402	arCOG04208	COG1997	arCOG: arCOG04208; COG: COG1997	arCOG: M1627_1458; COG: M1627_1458	arCOG: none; COG: none	arCOG: none; COG: none	arCOG: none; COG: none	arCOG: SiH_1354; COG: SiH_1354	arCOG: YG5714_1403; COG: YG5714_1403	arCOG: Saci_0608; COG: Saci_0608	arCOG: SSO6418; COG: SSO6418	arCOG: STS063; COG: STS063	arCOG: Msed_0079; COG: Msed_0079	arCOG: SiL_1267; COG: SiL_1267	arCOG: SiRe_1276; COG: SiRe_1276	arCOG: Pyrfu_1746; COG: Pyrfu_1746	arCOG: Igni_0793; COG: Igni_0793	arCOG: DKAM_1322; COG: DKAM_1322	arCOG: Tpen_0491; COG: Tpen_0491	arCOG: Kcr_1368; COG: Kcr_1368	arCOG: Cmaq_1601; COG: Cmaq_1601	arCOG: PAE2202; COG: PAE2202	arCOG: TTX_0822; COG: TTX_0822	arCOG: VMUT_1797; COG: VMUT_1797	arCOG: AM325_00320; COG: AM325_00320	arCOG: none; COG: none	arCOG: none; COG: none	arCOG: AM324_00410; COG: AM324_00410	arCOG: AM326_05800; COG: AM326_05800	arCOG: KPV63149.1; COG: KPV63149.1	arCOG: OLS19897.1; COG: OLS19897.1	arCOG: OLS17917.1; COG: OLS17917.1	arCOG: OLS30311.1; COG: OLS30311.1	arCOG: PAB7067; COG: PAB7067	arCOG: PYCH_18360; COG: PYCH_18360	arCOG: TERMP_00165; COG: TERMP_00165	arCOG: OCC_08939; COG: OCC_08939	arCOG: CSUB_C1580; COG: CSUB_C1580	arCOG: CENSYa_1534; COG: CENSYa_1534	arCOG: Nlim_1643; COG: Nlim_1643	arCOG: Nmar_0434; COG: Nmar_0434	arCOG: Ngar_c23840; COG: Ngar_c23840	arCOG: rrnAC1669; COG: rrnAC1669	arCOG: HVO_0654; COG: HVO_0654	arCOG: Nmag_2453; COG: Nmag_2453	arCOG: AF0057; COG: AF0057	arCOG: Ferp_0304; COG: Ferp_0304	arCOG: Arcve_1053; COG: Arcve_1053	arCOG: Arcpr_0525; COG: Arcpr_0525
M164_0169	arCOG05958	12CI4	arCOG: arCOG05958; COG: 12CI4	arCOG: M1627_0150; COG: none	arCOG: M162_RS0100765; COG: none	arCOG: YN1551_RS13190; COG: none	arCOG: M1643_RS0100830; COG: none	arCOG: SiH_0154; COG: none	arCOG: YG5714_0154; COG: none	arCOG: Saci_0987; COG: Saci_0987	arCOG: SSO2352; COG: SSO2352	arCOG: ST0493; COG: ST0493	arCOG: Msed_0682; COG: Msed_0682	arCOG: SiL_0141; COG: none	arCOG: SiRe_0150; COG: SiRe_0150	arCOG: none; COG: none	arCOG: none; COG: none	arCOG: none; COG: none	arCOG: none; COG: none	arCOG: none; COG: none	arCOG: none; COG: none	arCOG: none; COG: none	arCOG: none; COG: none	arCOG: none; COG: none	arCOG: none; COG: none	arCOG: none; COG: none	arCOG: none; COG: none	arCOG: none; COG: none	arCOG: none; COG: none	arCOG: none; COG: none	arCOG: none; COG: none	arCOG: none; COG: none	arCOG: none; COG: none	arCOG: none; COG: none	arCOG: none; COG: none	arCOG: none; COG: none	arCOG: none; COG: none	arCOG: none; COG: none	arCOG: none; COG: none	arCOG: none; COG: none	arCOG: none; COG: none	arCOG: none; COG: none	arCOG: none; COG: none	arCOG: none; COG: none	arCOG: none; COG: none	arCOG: none; COG: none	arCOG: none; COG: none	arCOG: none; COG: none	arCOG: none; COG: none
M164_1545	arCOG08842	12D74	arCOG: arCOG08842; COG: 12D74	arCOG: M1627_1663; COG: none	arCOG: M162_RS0108415; COG: none	arCOG: YN1551_RS06245; COG: none	arCOG: M1643_RS0108370; COG: none	arCOG: SiH_1514; COG: none	arCOG: YG5714_1552; COG: none	arCOG: Saci_1566; COG: Saci_1566	arCOG: none; COG: none	arCOG: none; COG: none	arCOG: Msed_1934; COG: Msed_1934	arCOG: SiL_1426; COG: none	arCOG: SiRe_1423; COG: SiRe_1423	arCOG: Pyrfu_0410; COG: Pyrfu_0410	arCOG: Igni_1196; COG: Igni_1196	arCOG: DKAM_0368; COG: DKAM_0368	arCOG: none; COG: none	arCOG: none; COG: none	arCOG: none; COG: none	arCOG: none; COG: none	arCOG: none; COG: none	arCOG: none; COG: none	arCOG: none; COG: none	arCOG: none; COG: none	arCOG: none; COG: none	arCOG: none; COG: none	arCOG: none; COG: none	arCOG: none; COG: none	arCOG: none; COG: none	arCOG: none; COG: none	arCOG: none; COG: none	arCOG: none; COG: none	arCOG: none; COG: none	arCOG: none; COG: none	arCOG: none; COG: none	arCOG: none; COG: none	arCOG: none; COG: none	arCOG: none; COG: none	arCOG: none; COG: none	arCOG: none; COG: none	arCOG: none; COG: none	arCOG: none; COG: none	arCOG: none; COG: none	arCOG: none; COG: none	arCOG: none; COG: none	arCOG: none; COG: none	arCOG: none; COG: none
M164_0175	arCOG00962	COG0479	arCOG: arCOG00962; COG: COG0479	arCOG: M1627_0156; COG: M1627_0156	arCOG: M162_RS0100795; COG: M162_RS0100795	arCOG: YN1551_RS13220; COG: YN1551_RS13220	arCOG: M1643_RS0100860; COG: M1643_RS0100860	arCOG: SiH_0160; COG: SiH_0160	arCOG: YG5714_0160; COG: YG5714_0160	arCOG: Saci_0981; COG: Saci_0981	arCOG: SSO2357; COG: SSO2357	arCOG: ST0498; COG: ST0498	arCOG: Msed_0676; COG: Msed_0676	arCOG: SiL_0147; COG: SiL_0147	arCOG: SiRe_0156; COG: SiRe_0156	arCOG: Pyrfu_1278; COG: Pyrfu_1278	arCOG: Igni_0445; COG: Igni_0445	arCOG: none; COG: none	arCOG: Tpen_1126; COG: Tpen_1126	arCOG: Kcr_1171; COG: Kcr_1171	arCOG: Cmaq_1355; COG: Cmaq_1355	arCOG: PAE0717; COG: PAE0717	arCOG: TTX_1105; COG: TTX_1105	arCOG: VMUT_1328; COG: VMUT_1328	arCOG: AM325_11530; COG: AM325_14255	arCOG: none; COG: none	arCOG: none; COG: none	arCOG: AM324_06995; COG: AM324_06995	arCOG: none; COG: AM326_09325	arCOG: none; COG: KPV65470.1	arCOG: none; COG: OLS24420.1	arCOG: none; COG: none	arCOG: OLS29490.1; COG: OLS30199.1	arCOG: none; COG: none	arCOG: none; COG: none	arCOG: none; COG: none	arCOG: none; COG: none	arCOG: CSUB_C0767; COG: CSUB_C0767	arCOG: CENSYa_1702; COG: CENSYa_1702	arCOG: Nlim_1206; COG: Nlim_1206	arCOG: Nmar_0261; COG: Nmar_0261	arCOG: Ngar_c21000; COG: Ngar_c21000	arCOG: rrnAC1093; COG: rrnAC1093	arCOG: HVO_2809; COG: HVO_2809	arCOG: Nmag_3127; COG: Nmag_3127	arCOG: AF0682; COG: AF0682	arCOG: Ferp_1244; COG: Ferp_1244	arCOG: none; COG: none	arCOG: Arcpr_1842; COG: Arcpr_1842
M164_1235	arCOG01015	COG1258	arCOG: arCOG01015; COG: COG1258	arCOG: M1627_1301; COG: M1627_1301	arCOG: M162_RS0106835; COG: M162_RS0106835	arCOG: YN1551_RS07875; COG: YN1551_RS07875	arCOG: M1643_RS0106470; COG: M1643_RS0106470	arCOG: SiH_1196; COG: SiH_1196	arCOG: YG5714_1236; COG: YG5714_1236	arCOG: Saci_1309; COG: Saci_1309	arCOG: SSO0972; COG: SSO0972	arCOG: ST1298; COG: ST1298	arCOG: Msed_1758; COG: Msed_1758	arCOG: SiL_1111; COG: SiL_1111	arCOG: SiRe_1114; COG: SiRe_1114	arCOG: Pyrfu_0166; COG: Pyrfu_0166	arCOG: Igni_0342; COG: Igni_0342	arCOG: DKAM_1409; COG: DKAM_1409	arCOG: Tpen_0354; COG: Tpen_0354	arCOG: Kcr_1591; COG: Kcr_1591	arCOG: Cmaq_0954; COG: Cmaq_0954	arCOG: PAE3368; COG: PAE3368	arCOG: TTX_0617; COG: TTX_0617	arCOG: VMUT_1218; COG: VMUT_1218	arCOG: AM325_05025; COG: AM325_05025	arCOG: Lokiarch_16860; COG: Lokiarch_16860	arCOG: none; COG: none	arCOG: AM324_04690; COG: AM324_04690	arCOG: AM326_08780; COG: AM326_08780	arCOG: KPV61511.1; COG: KPV61511.1	arCOG: OLS24167.1; COG: OLS24167.1	arCOG: OLS17824.1; COG: OLS17824.1	arCOG: OLS30254.1; COG: OLS30254.1	arCOG: PAB2391; COG: PAB2391	arCOG: PYCH_04020; COG: PYCH_04020	arCOG: TERMP_00395; COG: TERMP_00395	arCOG: OCC_04565; COG: OCC_04565	arCOG: CSUB_C0185; COG: CSUB_C0185	arCOG: CENSYa_0422; COG: CENSYa_0422	arCOG: Nlim_0112; COG: Nlim_0112	arCOG: Nmar_0532; COG: Nmar_0532	arCOG: Ngar_c26950; COG: Ngar_c26950	arCOG: rrnAC3217; COG: rrnAC3217	arCOG: HVO_1979; COG: HVO_1979	arCOG: Nmag_2703; COG: Nmag_2703	arCOG: AF1152; COG: AF1152	arCOG: Ferp_1476; COG: Ferp_1476	arCOG: Arcve_0381; COG: Arcve_0381	arCOG: Arcpr_0709; COG: Arcpr_0709
M164_1491	arCOG00064	COG0505	arCOG: arCOG00064; COG: COG0505	arCOG: M1627_1609; COG: M1627_1609	arCOG: M162_RS0108145; COG: M162_RS0108145	arCOG: YN1551_RS06515; COG: YN1551_RS06515	arCOG: M1643_RS0108100; COG: M1643_RS0108100	arCOG: SiH_1460; COG: SiH_1460	arCOG: YG5714_1498; COG: YG5714_1498	arCOG: Saci_1619; COG: Saci_1619	arCOG: SSO0640; COG: SSO0640	arCOG: ST1503; COG: ST1503	arCOG: Msed_1989; COG: Msed_1989	arCOG: SiL_1373; COG: SiL_1373	arCOG: SiRe_1370; COG: SiRe_1370	arCOG: Pyrfu_0754; COG: Pyrfu_0754	arCOG: Igni_1400; COG: Igni_1400	arCOG: none; COG: none	arCOG: none; COG: none	arCOG: none; COG: none	arCOG: Cmaq_1295; COG: Cmaq_1295	arCOG: PAE0946; COG: PAE0946	arCOG: TTX_0468; COG: TTX_0468	arCOG: VMUT_1542; COG: VMUT_1542	arCOG: none; COG: none	arCOG: Lokiarch_21570; COG: Lokiarch_21570	arCOG: none; COG: none	arCOG: none; COG: none	arCOG: none; COG: none	arCOG: none; COG: none	arCOG: none; COG: none	arCOG: OLS18160.1; COG: OLS18160.1	arCOG: none; COG: none	arCOG: none; COG: none	arCOG: none; COG: none	arCOG: none; COG: none	arCOG: none; COG: none	arCOG: none; COG: none	arCOG: CENSYa_0771; COG: CENSYa_0771	arCOG: Nlim_0771; COG: Nlim_0771	arCOG: Nmar_1086; COG: Nmar_1086	arCOG: Ngar_c22470; COG: Ngar_c22470	arCOG: rrnAC3363; COG: rrnAC3363	arCOG: HVO_2508; COG: HVO_2508	arCOG: Nmag_2730; COG: Nmag_2730	arCOG: AF1273; COG: AF1273	arCOG: Ferp_0318; COG: Ferp_0318	arCOG: Arcve_1537; COG: Arcve_1537	arCOG: Arcpr_0661; COG: Arcpr_0661
M164_1303	arCOG08333	111JD	arCOG: arCOG08333; COG: 111JD	arCOG: M1627_1370; COG: none	arCOG: M162_RS0107190; COG: none	arCOG: YN1551_RS07525; COG: none	arCOG: M1643_RS0106825; COG: none	arCOG: SiH_1265; COG: none	arCOG: YG5714_1314; COG: none	arCOG: none; COG: none	arCOG: SSO0902; COG: SSO0902	arCOG: none; COG: none	arCOG: Msed_1679; COG: Msed_1679	arCOG: SiL_1179; COG: none	arCOG: SiRe_1183; COG: SiRe_1183	arCOG: none; COG: none	arCOG: none; COG: none	arCOG: none; COG: none	arCOG: none; COG: none	arCOG: none; COG: none	arCOG: none; COG: none	arCOG: none; COG: none	arCOG: none; COG: none	arCOG: none; COG: none	arCOG: none; COG: none	arCOG: none; COG: none	arCOG: none; COG: none	arCOG: none; COG: none	arCOG: none; COG: none	arCOG: none; COG: none	arCOG: none; COG: none	arCOG: none; COG: none	arCOG: none; COG: none	arCOG: none; COG: none	arCOG: none; COG: none	arCOG: none; COG: none	arCOG: none; COG: none	arCOG: none; COG: none	arCOG: none; COG: none	arCOG: none; COG: none	arCOG: none; COG: none	arCOG: none; COG: none	arCOG: none; COG: none	arCOG: none; COG: none	arCOG: none; COG: none	arCOG: none; COG: none	arCOG: none; COG: none	arCOG: none; COG: none	arCOG: none; COG: none
M164_1706	arCOG01981	COG1405	arCOG: arCOG01981; COG: COG1405	arCOG: M1627_1331; COG: M1627_1331	arCOG: M162_RS0109030; COG: M162_RS0109030	arCOG: YN1551_RS05620; COG: YN1551_RS05620	arCOG: M1643_RS0108985; COG: M1643_RS0109830	arCOG: SiH_1633; COG: SiH_1633	arCOG: YG5714_1266; COG: YG5714_1937	arCOG: Saci_1341; COG: Saci_1341	arCOG: SSO0946; COG: SSO0280	arCOG: ST1271; COG: ST1271	arCOG: Msed_1733; COG: Msed_1733	arCOG: SiL_1547; COG: SiL_1711	arCOG: SiRe_1144; COG: SiRe_1717	arCOG: Pyrfu_1777; COG: Pyrfu_1777	arCOG: Igni_0770; COG: Igni_0770	arCOG: DKAM_0922; COG: DKAM_0922	arCOG: Tpen_0374; COG: Tpen_0374	arCOG: Kcr_1464; COG: Kcr_1464	arCOG: Cmaq_0797; COG: Cmaq_0797	arCOG: PAE3329; COG: PAE3329	arCOG: TTX_1732; COG: TTX_1929	arCOG: VMUT_1605; COG: VMUT_1605	arCOG: AM325_05590; COG: AM325_05590	arCOG: Lokiarch_03710; COG: Lokiarch_03710	arCOG: none; COG: none	arCOG: AM324_12225; COG: AM324_12225	arCOG: AM326_02905; COG: AM326_02905	arCOG: KPV62489.1; COG: KPV62489.1	arCOG: OLS25067.1; COG: OLS20491.1	arCOG: OLS17699.1; COG: OLS17699.1	arCOG: OLS31557.1; COG: OLS31699.1	arCOG: PAB1912; COG: PAB1912	arCOG: PYCH_03100; COG: PYCH_03100	arCOG: TERMP_01099; COG: TERMP_01099	arCOG: OCC_05219; COG: OCC_05219	arCOG: CSUB_C1224; COG: CSUB_C1224	arCOG: CENSYa_1884; COG: CENSYa_1876	arCOG: Nlim_0001; COG: Nlim_0001	arCOG: Nmar_0979; COG: Nmar_0979	arCOG: Ngar_c28530; COG: Ngar_c28530	arCOG: rrnAC1875; COG: rrnAC1875	arCOG: HVO_1676; COG: HVO_1664	arCOG: Nmag_2805; COG: Nmag_2805	arCOG: AF1299; COG: AF1299	arCOG: Ferp_0555; COG: Ferp_0555	arCOG: Arcve_1874; COG: Arcve_1874	arCOG: Arcpr_0045; COG: Arcpr_0045
M164_1562	arCOG00865	COG1156	arCOG: arCOG00865; COG: COG1156	arCOG: M1627_1681; COG: M1627_1681	arCOG: M162_RS0108500; COG: M162_RS0108500	arCOG: YN1551_RS06160; COG: YN1551_RS06160	arCOG: M1643_RS0108455; COG: M1643_RS0108455	arCOG: SiH_1531; COG: SiH_1531	arCOG: YG5714_1569; COG: YG5714_1569	arCOG: Saci_1549; COG: Saci_1549	arCOG: SSO0564; COG: SSO0564	arCOG: ST1437; COG: ST1437	arCOG: Msed_1918; COG: Msed_1918	arCOG: SiL_1442; COG: SiL_1442	arCOG: SiRe_1440; COG: SiRe_1440	arCOG: Pyrfu_1363; COG: Pyrfu_1363	arCOG: Igni_0679; COG: Igni_0679	arCOG: DKAM_0998; COG: DKAM_0998	arCOG: Tpen_0341; COG: Tpen_0341	arCOG: Kcr_1301; COG: Kcr_1301	arCOG: Cmaq_0342; COG: Cmaq_0342	arCOG: PAE1146; COG: PAE1146	arCOG: TTX_0462; COG: TTX_0462	arCOG: VMUT_0931; COG: VMUT_0931	arCOG: AM325_07630; COG: AM325_07630	arCOG: Lokiarch_38930; COG: Lokiarch_38930	arCOG: none; COG: none	arCOG: AM324_00205; COG: AM324_00205	arCOG: AM326_07980; COG: AM326_07980	arCOG: none; COG: none	arCOG: OLS22921.1; COG: OLS22921.1	arCOG: OLS17679.1; COG: OLS17679.1	arCOG: OLS31427.1; COG: OLS31427.1	arCOG: PAB1186; COG: PAB1186	arCOG: PYCH_15750; COG: PYCH_15750	arCOG: TERMP_01695; COG: TERMP_01695	arCOG: OCC_09259; COG: OCC_09259	arCOG: CSUB_C1727; COG: CSUB_C1727	arCOG: CENSYa_1445; COG: CENSYa_1445	arCOG: Nlim_1416; COG: Nlim_1416	arCOG: Nmar_1690; COG: Nmar_1690	arCOG: Ngar_c31910; COG: Ngar_c31910	arCOG: rrnAC3160; COG: rrnAC3160	arCOG: HVO_0317; COG: HVO_0317	arCOG: Nmag_1370; COG: Nmag_1370	arCOG: AF1167; COG: AF1167	arCOG: Ferp_2303; COG: Ferp_2303	arCOG: Arcve_0305; COG: Arcve_0305	arCOG: Arcpr_1647; COG: Arcpr_1647
M164_1723	arCOG01617	COG0667	arCOG: arCOG01617; COG: COG0667	arCOG: M1627_1792; COG: M1627_1792	arCOG: M162_RS0109115; COG: M162_RS0109115	arCOG: YN1551_RS05535; COG: YN1551_RS05535	arCOG: M1643_RS0112150; COG: M1643_RS0112150	arCOG: SiH_2245; COG: SiH_2245	arCOG: YG5714_1792; COG: YG5714_1792	arCOG: Saci_0848; COG: Saci_0848	arCOG: SSO3054; COG: SSO3054	arCOG: ST0366; COG: ST0366	arCOG: Msed_2227; COG: Msed_2227	arCOG: SiL_2154; COG: SiL_2154	arCOG: SiRe_2229; COG: SiRe_2229	arCOG: Pyrfu_1115; COG: Pyrfu_1115	arCOG: none; COG: none	arCOG: none; COG: none	arCOG: none; COG: none	arCOG: none; COG: none	arCOG: Cmaq_0430; COG: Cmaq_0430	arCOG: PAE1127; COG: PAE1127	arCOG: TTX_0353; COG: TTX_0353	arCOG: VMUT_1891; COG: VMUT_1891	arCOG: AM325_11430; COG: AM325_11430	arCOG: Lokiarch_12440; COG: Lokiarch_12440	arCOG: none; COG: none	arCOG: AM324_09350; COG: AM324_09350	arCOG: AM326_02030; COG: AM326_02030	arCOG: none; COG: none	arCOG: none; COG: OLS22085.1	arCOG: OLS17627.1; COG: OLS17627.1	arCOG: none; COG: OLS26772.1	arCOG: none; COG: none	arCOG: none; COG: none	arCOG: none; COG: none	arCOG: none; COG: none	arCOG: none; COG: none	arCOG: CENSYa_1868; COG: CENSYa_1868	arCOG: Nlim_0064; COG: Nlim_0064	arCOG: Nmar_0514; COG: Nmar_0937	arCOG: Ngar_c28810; COG: Ngar_c16100	arCOG: rrnAC1998; COG: rrnAC1998	arCOG: HVO_1009; COG: HVO_1009	arCOG: Nmag_2301; COG: Nmag_2301	arCOG: none; COG: none	arCOG: none; COG: none	arCOG: none; COG: none	arCOG: none; COG: none
M164_1424	arCOG04095	COG0093	arCOG: arCOG04095; COG: COG0093	arCOG: M1627_1480; COG: M1627_1480	arCOG: M162_RS0107805; COG: M162_RS0107805	arCOG: YN1551_RS06900; COG: YN1551_RS06900	arCOG: M1643_RS0107420; COG: M1643_RS0107420	arCOG: SiH_1376; COG: SiH_1376	arCOG: YG5714_1425; COG: YG5714_1425	arCOG: Saci_0587; COG: Saci_0587	arCOG: SSO0708; COG: SSO0708	arCOG: ST0422; COG: ST0422	arCOG: Msed_0101; COG: Msed_0101	arCOG: SiL_1288; COG: SiL_1288	arCOG: SiRe_1298; COG: SiRe_1298	arCOG: Pyrfu_1668; COG: Pyrfu_1668	arCOG: Igni_1408; COG: Igni_1408	arCOG: DKAM_1165; COG: DKAM_1165	arCOG: Tpen_0483; COG: Tpen_0483	arCOG: Kcr_1560; COG: Kcr_1560	arCOG: Cmaq_1330; COG: Cmaq_1330	arCOG: PAE3136; COG: PAE3136	arCOG: TTX_1628; COG: TTX_1628	arCOG: VMUT_0343; COG: VMUT_0343	arCOG: AM325_05695; COG: AM325_05695	arCOG: Lokiarch_44410; COG: Lokiarch_44410	arCOG: none; COG: none	arCOG: AM324_01210; COG: AM324_01210	arCOG: AM326_06790; COG: AM326_06790	arCOG: KPV65436.1; COG: KPV65436.1	arCOG: OLS22808.1; COG: OLS22808.1	arCOG: OLS18036.1; COG: OLS18036.1	arCOG: OLS30738.1; COG: OLS30738.1	arCOG: PAB2436; COG: PAB2436	arCOG: PYCH_01480; COG: PYCH_01480	arCOG: TERMP_00102; COG: TERMP_00102	arCOG: OCC_12146; COG: OCC_12146	arCOG: CSUB_C0468; COG: CSUB_C0468	arCOG: CENSYa_0867; COG: CENSYa_0867	arCOG: Nlim_0401; COG: Nlim_0401	arCOG: Nmar_0800; COG: Nmar_0800	arCOG: Ngar_c17390; COG: Ngar_c17390	arCOG: rrnAC1602; COG: rrnAC1602	arCOG: HVO_2554; COG: HVO_2554	arCOG: Nmag_0220; COG: Nmag_0220	arCOG: AF1915; COG: AF1915	arCOG: Ferp_1146; COG: Ferp_1146	arCOG: Arcve_0975; COG: Arcve_0975	arCOG: Arcpr_1351; COG: Arcpr_1351
M164_0911	arCOG02670	COG1688	arCOG: arCOG02670; COG: COG1688	arCOG: M1627_0968; COG: M1627_0968	arCOG: none; COG: none	arCOG: YN1551_RS10320; COG: YN1551_RS10320	arCOG: M1643_RS0104815; COG: M1643_RS0104815	arCOG: SiH_0405; COG: SiH_0405	arCOG: YG5714_0764; COG: YG5714_0764	arCOG: none; COG: none	arCOG: SSO1441; COG: SSO1441	arCOG: ST2638; COG: ST2638	arCOG: Msed_1142; COG: Msed_1142	arCOG: SiL_0389; COG: SiL_0389	arCOG: SiRe_0768; COG: SiRe_0768	arCOG: Pyrfu_0431; COG: Pyrfu_0431	arCOG: Igni_1139; COG: Igni_1139	arCOG: DKAM_0776; COG: DKAM_0776	arCOG: none; COG: none	arCOG: Kcr_0430; COG: Kcr_0430	arCOG: none; COG: none	arCOG: none; COG: PAE0209	arCOG: none; COG: TTX_1252	arCOG: none; COG: none	arCOG: none; COG: none	arCOG: none; COG: none	arCOG: none; COG: none	arCOG: none; COG: none	arCOG: none; COG: none	arCOG: none; COG: none	arCOG: none; COG: none	arCOG: OLS18987.1; COG: OLS18987.1	arCOG: none; COG: none	arCOG: PAB1687; COG: PAB1687	arCOG: PYCH_09630; COG: PYCH_09570	arCOG: none; COG: TERMP_00476	arCOG: OCC_13315; COG: OCC_13315	arCOG: CSUB_C0992; COG: CSUB_C0992	arCOG: none; COG: none	arCOG: none; COG: none	arCOG: none; COG: none	arCOG: none; COG: Ngar_c03850	arCOG: none; COG: none	arCOG: none; COG: none	arCOG: none; COG: none	arCOG: AF1872; COG: AF1872	arCOG: none; COG: Ferp_1865	arCOG: none; COG: Arcve_0774	arCOG: none; COG: none
M164_0294	arCOG01339	COG0074	arCOG: arCOG01339; COG: COG0074	arCOG: M1627_0276; COG: M1627_0276	arCOG: M162_RS0101415; COG: M162_RS0101415	arCOG: YN1551_RS13825; COG: YN1551_RS13825	arCOG: M1643_RS0101470; COG: M1643_RS0101470	arCOG: SiH_0281; COG: SiH_0281	arCOG: YG5714_0277; COG: YG5714_0277	arCOG: Saci_1266; COG: Saci_1266	arCOG: SSO2482; COG: SSO2482	arCOG: ST0962; COG: ST0962	arCOG: Msed_1581; COG: Msed_1581	arCOG: SiL_0265; COG: SiL_0265	arCOG: SiRe_0276; COG: SiRe_0276	arCOG: Pyrfu_1215; COG: Pyrfu_1215	arCOG: Igni_0085; COG: Igni_0085	arCOG: DKAM_1040; COG: DKAM_1040	arCOG: Tpen_0517; COG: Tpen_0517	arCOG: Kcr_1393; COG: Kcr_1393	arCOG: Cmaq_1221; COG: Cmaq_1221	arCOG: PAE2313; COG: PAE2313	arCOG: TTX_0922; COG: TTX_0922	arCOG: VMUT_1961; COG: VMUT_1961	arCOG: AM325_04980; COG: AM325_04980	arCOG: Lokiarch_44460; COG: Lokiarch_44460	arCOG: none; COG: none	arCOG: AM324_08680; COG: AM324_08680	arCOG: AM326_10050; COG: AM326_10050	arCOG: KPV64927.1; COG: KPV64927.1	arCOG: OLS23490.1; COG: OLS24891.1	arCOG: none; COG: none	arCOG: OLS31191.1; COG: OLS31191.1	arCOG: none; COG: none	arCOG: none; COG: none	arCOG: none; COG: none	arCOG: none; COG: none	arCOG: CSUB_C1040; COG: CSUB_C1040	arCOG: CENSYa_0109; COG: CENSYa_0109	arCOG: Nlim_0859; COG: Nlim_0859	arCOG: Nmar_1124; COG: Nmar_1124	arCOG: Ngar_c15470; COG: Ngar_c15470	arCOG: rrnAC0474; COG: rrnAC0474	arCOG: HVO_2464; COG: HVO_2464	arCOG: Nmag_0736; COG: Nmag_0736	arCOG: AF2185; COG: AF2185	arCOG: Ferp_1242; COG: Ferp_1242	arCOG: none; COG: none	arCOG: none; COG: none
M164_2710	arCOG00246	COG0039	arCOG: arCOG00246; COG: COG0039	arCOG: M1627_2779; COG: M1627_2779	arCOG: M162_RS0114365; COG: M162_RS0114365	arCOG: YN1551_RS14835; COG: YN1551_RS14835	arCOG: M1643_RS0114210; COG: M1643_RS0114210	arCOG: SiH_2685; COG: SiH_2685	arCOG: YG5714_2905; COG: YG5714_2905	arCOG: Saci_0246; COG: Saci_0246	arCOG: SSO2585; COG: SSO2585	arCOG: ST1811; COG: ST1811	arCOG: Msed_0455; COG: Msed_0455	arCOG: SiL_2571; COG: SiL_2571	arCOG: SiRe_2622; COG: SiRe_2622	arCOG: Pyrfu_0636; COG: Pyrfu_0636	arCOG: Igni_1263; COG: Igni_1263	arCOG: none; COG: none	arCOG: none; COG: none	arCOG: none; COG: none	arCOG: Cmaq_1675; COG: Cmaq_1675	arCOG: PAE2370; COG: PAE2370	arCOG: TTX_1427; COG: TTX_1427	arCOG: VMUT_0204; COG: VMUT_0204	arCOG: none; COG: none	arCOG: Lokiarch_04710; COG: Lokiarch_04710	arCOG: none; COG: none	arCOG: none; COG: none	arCOG: none; COG: none	arCOG: KPV63692.1; COG: KPV63692.1	arCOG: none; COG: none	arCOG: none; COG: none	arCOG: none; COG: none	arCOG: none; COG: none	arCOG: none; COG: none	arCOG: none; COG: none	arCOG: none; COG: none	arCOG: CSUB_C1043; COG: CSUB_C1043	arCOG: CENSYa_1575; COG: CENSYa_1575	arCOG: Nlim_1112; COG: Nlim_1112	arCOG: Nmar_0676; COG: Nmar_0676	arCOG: Ngar_c01960; COG: Ngar_c01960	arCOG: rrnAC2706; COG: rrnAC2706	arCOG: HVO_3007; COG: HVO_3007	arCOG: Nmag_1974; COG: Nmag_1974	arCOG: AF0855; COG: AF0855	arCOG: Ferp_2001; COG: Ferp_2001	arCOG: Arcve_1885; COG: Arcve_1885	arCOG: Arcpr_0622; COG: Arcpr_0622
M164_2723	arCOG05922	11K5G	arCOG: arCOG05922; COG: 11K5G	arCOG: M1627_2793; COG: none	arCOG: M162_RS0114435; COG: none	arCOG: YN1551_RS14900; COG: none	arCOG: M1643_RS0114275; COG: none	arCOG: SiH_2698; COG: none	arCOG: YG5714_2919; COG: none	arCOG: Saci_0365; COG: Saci_0365	arCOG: SSO2569; COG: SSO2569	arCOG: ST0637; COG: ST0637	arCOG: Msed_1500; COG: Msed_1500	arCOG: SiL_2584; COG: none	arCOG: SiRe_2635; COG: SiRe_2635	arCOG: none; COG: none	arCOG: none; COG: none	arCOG: none; COG: none	arCOG: none; COG: none	arCOG: none; COG: none	arCOG: none; COG: none	arCOG: none; COG: none	arCOG: none; COG: none	arCOG: none; COG: none	arCOG: none; COG: none	arCOG: none; COG: none	arCOG: none; COG: none	arCOG: none; COG: none	arCOG: none; COG: none	arCOG: none; COG: none	arCOG: none; COG: none	arCOG: none; COG: none	arCOG: none; COG: none	arCOG: none; COG: none	arCOG: none; COG: none	arCOG: none; COG: none	arCOG: none; COG: none	arCOG: none; COG: none	arCOG: none; COG: none	arCOG: none; COG: none	arCOG: none; COG: none	arCOG: none; COG: none	arCOG: none; COG: none	arCOG: none; COG: none	arCOG: none; COG: none	arCOG: none; COG: none	arCOG: none; COG: none	arCOG: none; COG: none	arCOG: none; COG: none
M164_1825	arCOG01548	COG0649	arCOG: arCOG01548; COG: COG0649	arCOG: M1627_1895; COG: M1627_1895	arCOG: M162_RS0109640; COG: M162_RS0109640	arCOG: YN1551_RS05010; COG: YN1551_RS05010	arCOG: M1643_RS0109605; COG: M1643_RS0109605	arCOG: SiH_1753; COG: SiH_1753	arCOG: YG5714_1894; COG: YG5714_1894	arCOG: Saci_2344; COG: Saci_2344	arCOG: SSO0324; COG: SSO0324	arCOG: ST2218; COG: ST2218	arCOG: Msed_1897; COG: Msed_1897	arCOG: SiL_1667; COG: SiL_1667	arCOG: SiRe_1673; COG: SiRe_1673	arCOG: Pyrfu_1964; COG: Pyrfu_1964	arCOG: Igni_0542; COG: Igni_0542	arCOG: DKAM_0954; COG: DKAM_0954	arCOG: Tpen_1081; COG: Tpen_1081	arCOG: Kcr_0139; COG: Kcr_0139	arCOG: Cmaq_0428; COG: Cmaq_0428	arCOG: PAE0617; COG: PAE0617	arCOG: TTX_0556; COG: TTX_0556	arCOG: VMUT_2105; COG: VMUT_2105	arCOG: none; COG: AM325_04280	arCOG: none; COG: none	arCOG: none; COG: none	arCOG: none; COG: none	arCOG: none; COG: none	arCOG: none; COG: none	arCOG: none; COG: none	arCOG: none; COG: none	arCOG: none; COG: OLS29934.1	arCOG: none; COG: PAB0495	arCOG: none; COG: PYCH_11420	arCOG: none; COG: TERMP_00854	arCOG: none; COG: OCC_05354	arCOG: CSUB_C1511; COG: CSUB_C1511	arCOG: CENSYa_1667; COG: CENSYa_1667	arCOG: Nlim_1188; COG: Nlim_1188	arCOG: Nmar_0279; COG: Nmar_0279	arCOG: Ngar_c11540; COG: Ngar_c11540	arCOG: rrnAC1449; COG: rrnAC1449	arCOG: HVO_0968; COG: HVO_0968	arCOG: Nmag_3253; COG: Nmag_3253	arCOG: none; COG: AF1830	arCOG: none; COG: Ferp_1710	arCOG: none; COG: Arcve_0527	arCOG: Arcpr_1578; COG: Arcpr_1578
M164_1160	arCOG04109	COG1631	arCOG: arCOG04109; COG: COG1631	arCOG: M1627_1235; COG: M1627_1235	arCOG: M162_RS0106430; COG: M162_RS0106430	arCOG: YN1551_RS08250; COG: YN1551_RS08250	arCOG: M1643_RS0106125; COG: M1643_RS0106125	arCOG: SiH_1131; COG: SiH_1131	arCOG: YG5714_1167; COG: YG5714_1167	arCOG: Saci_1277; COG: Saci_1277	arCOG: SSO7111; COG: SSO7111	arCOG: STS106; COG: STS106	arCOG: Msed_1804; COG: Msed_1804	arCOG: SiL_1054; COG: SiL_1054	arCOG: SiRe_1045; COG: SiRe_1045	arCOG: Pyrfu_0185; COG: Pyrfu_0185	arCOG: Igni_1106; COG: Igni_1106	arCOG: DKAM_0892; COG: DKAM_0892	arCOG: Tpen_0644; COG: Tpen_0644	arCOG: Kcr_1533; COG: Kcr_1533	arCOG: Cmaq_1361; COG: Cmaq_1361	arCOG: PAE3034; COG: PAE3034	arCOG: TTX_0575; COG: TTX_0575	arCOG: VMUT_0468; COG: VMUT_0468	arCOG: AM325_12170; COG: AM325_12170	arCOG: Lokiarch_36520; COG: Lokiarch_36520	arCOG: none; COG: none	arCOG: AM324_02345; COG: AM324_02345	arCOG: AM326_06420; COG: AM326_06420	arCOG: KPV61489.1; COG: KPV61489.1	arCOG: OLS19033.1; COG: OLS19033.1	arCOG: OLS17799.1; COG: OLS17799.1	arCOG: OLS30948.1; COG: OLS30948.1	arCOG: PAB1221; COG: PAB1221	arCOG: PYCH_12990; COG: PYCH_12990	arCOG: TERMP_00373; COG: TERMP_00373	arCOG: OCC_04410; COG: OCC_04410	arCOG: CSUB_C1550; COG: CSUB_C1550	arCOG: CENSYa_1999; COG: CENSYa_1999	arCOG: Nlim_1338; COG: Nlim_1338	arCOG: Nmar_1579; COG: Nmar_1579	arCOG: Ngar_c00990; COG: Ngar_c00990	arCOG: rrnAC3514; COG: rrnAC3514	arCOG: HVO_0701; COG: HVO_0701	arCOG: Nmag_2500; COG: Nmag_2500	arCOG: AF1333; COG: AF1333	arCOG: Ferp_1788; COG: Ferp_1788	arCOG: Arcve_1912; COG: Arcve_1912	arCOG: Arcpr_1740; COG: Arcpr_1740
M164_1582	arCOG01285	COG1545	arCOG: arCOG01285; COG: COG1545	arCOG: M1627_1701; COG: M1627_0880	arCOG: M162_RS0108605; COG: M162_RS0104720	arCOG: YN1551_RS06055; COG: YN1551_RS09075	arCOG: M1643_RS0108560; COG: M1643_RS0104385	arCOG: SiH_1552; COG: SiH_0620	arCOG: YG5714_1589; COG: YG5714_2587	arCOG: Saci_1360; COG: Saci_1360	arCOG: SSO0532; COG: SSO3112	arCOG: ST1351; COG: ST1111	arCOG: Msed_1648; COG: Msed_0387	arCOG: SiL_1462; COG: SiL_0752	arCOG: SiRe_1460; COG: SiRe_2329	arCOG: Pyrfu_0697; COG: Pyrfu_0697	arCOG: Igni_0378; COG: Igni_0378	arCOG: DKAM_0389; COG: DKAM_0389	arCOG: Tpen_0766; COG: Tpen_0766	arCOG: Kcr_1177; COG: Kcr_1177	arCOG: Cmaq_1241; COG: Cmaq_1241	arCOG: PAE2184; COG: PAE2472	arCOG: TTX_0173; COG: TTX_1022	arCOG: VMUT_2293; COG: VMUT_0377	arCOG: AM325_12120; COG: AM325_12120	arCOG: none; COG: Lokiarch_44690	arCOG: none; COG: none	arCOG: AM324_06285; COG: AM324_06285	arCOG: AM326_07380; COG: AM326_07380	arCOG: KPV63472.1; COG: KPV65332.1	arCOG: OLS23824.1; COG: OLS27523.1	arCOG: OLS17487.1; COG: OLS17487.1	arCOG: OLS29320.1; COG: OLS29320.1	arCOG: PAB0908; COG: PAB0908	arCOG: PYCH_00430; COG: PYCH_00430	arCOG: TERMP_01308; COG: TERMP_01308	arCOG: OCC_11075; COG: OCC_11075	arCOG: CSUB_C1471; COG: CSUB_C0374	arCOG: CENSYa_1779; COG: CENSYa_1779	arCOG: Nlim_1391; COG: Nlim_1391	arCOG: Nmar_0840; COG: Nmar_0840	arCOG: Ngar_c00190; COG: Ngar_c00190	arCOG: rrnB0308; COG: rrnAC0895	arCOG: none; COG: HVO_0834	arCOG: Nmag_0597; COG: Nmag_0597	arCOG: AF1292; COG: AF0965	arCOG: Ferp_2324; COG: Ferp_1190	arCOG: Arcve_2048; COG: Arcve_2048	arCOG: Arcpr_1085; COG: Arcpr_1085
M164_1546	arCOG00476	COG0382	arCOG: arCOG00476; COG: COG0382	arCOG: M1627_1664; COG: M1627_1664	arCOG: M162_RS0108420; COG: M162_RS0110710	arCOG: YN1551_RS06240; COG: YN1551_RS06240	arCOG: M1643_RS0108375; COG: M1643_RS0108375	arCOG: SiH_1515; COG: SiH_1515	arCOG: YG5714_1553; COG: YG5714_1553	arCOG: Saci_1565; COG: Saci_2326	arCOG: SSO0583; COG: SSO0583	arCOG: ST1451; COG: ST1451	arCOG: Msed_1933; COG: Msed_1933	arCOG: SiL_1427; COG: SiL_1853	arCOG: SiRe_1424; COG: SiRe_1424	arCOG: Pyrfu_0922; COG: Pyrfu_0922	arCOG: Igni_0416; COG: Igni_0416	arCOG: DKAM_1012; COG: DKAM_1012	arCOG: Tpen_0636; COG: Tpen_0636	arCOG: Kcr_1480; COG: Kcr_0486	arCOG: Cmaq_0958; COG: Cmaq_0958	arCOG: PAE1784; COG: PAE2375	arCOG: TTX_1501; COG: TTX_1501	arCOG: VMUT_1279; COG: VMUT_1279	arCOG: AM325_04390; COG: AM325_04390	arCOG: Lokiarch_49020; COG: Lokiarch_49020	arCOG: none; COG: none	arCOG: AM324_09025; COG: AM324_09025	arCOG: none; COG: AM326_07675	arCOG: none; COG: none	arCOG: OLS26696.1; COG: OLS26696.1	arCOG: OLS18198.1; COG: OLS18198.1	arCOG: OLS19296.1; COG: OLS19296.1	arCOG: PAB0018; COG: PAB0018	arCOG: PYCH_00590; COG: PYCH_00590	arCOG: TERMP_02000; COG: TERMP_02000	arCOG: OCC_02582; COG: OCC_02472	arCOG: CSUB_C0346; COG: CSUB_C0346	arCOG: none; COG: none	arCOG: none; COG: none	arCOG: none; COG: none	arCOG: Ngar_c07080; COG: Ngar_c07080	arCOG: none; COG: rrnAC0320	arCOG: HVO_2085; COG: HVO_2085	arCOG: Nmag_0780; COG: Nmag_0780	arCOG: AF0404; COG: AF1648	arCOG: Ferp_2021; COG: Ferp_2021	arCOG: Arcve_0344; COG: Arcve_1197	arCOG: Arcpr_0776; COG: Arcpr_1251
M164_1828	arCOG01883	COG1351	arCOG: arCOG01883; COG: COG1351	arCOG: M1627_1898; COG: M1627_1898	arCOG: M162_RS15630; COG: M162_RS15630	arCOG: YN1551_RS04995; COG: YN1551_RS04995	arCOG: M1643_RS0109620; COG: M1643_RS0109620	arCOG: SiH_1756; COG: SiH_1756	arCOG: YG5714_1897; COG: YG5714_1897	arCOG: Saci_2347; COG: Saci_2347	arCOG: SSO0321; COG: SSO0321	arCOG: ST2215; COG: ST2215	arCOG: Msed_1894; COG: Msed_1894	arCOG: SiL_1670; COG: SiL_1670	arCOG: SiRe_1676; COG: SiRe_1676	arCOG: Pyrfu_0851; COG: Pyrfu_0851	arCOG: Igni_1422; COG: Igni_1422	arCOG: DKAM_1120; COG: DKAM_1120	arCOG: none; COG: none	arCOG: Kcr_0351; COG: Kcr_0351	arCOG: Cmaq_1625; COG: Cmaq_1625	arCOG: PAE1837; COG: PAE1837	arCOG: TTX_1790; COG: TTX_1790	arCOG: VMUT_0080; COG: VMUT_0080	arCOG: none; COG: none	arCOG: none; COG: none	arCOG: none; COG: none	arCOG: none; COG: none	arCOG: none; COG: none	arCOG: none; COG: KPV63095.1	arCOG: none; COG: none	arCOG: OLS18587.1; COG: OLS18587.1	arCOG: none; COG: none	arCOG: PAB0861; COG: PAB0861	arCOG: PYCH_07100; COG: PYCH_07100	arCOG: TERMP_00049; COG: TERMP_00049	arCOG: OCC_12019; COG: OCC_12019	arCOG: CSUB_C1680; COG: CSUB_C1680	arCOG: none; COG: CENSYa_0266	arCOG: none; COG: Nlim_0257	arCOG: none; COG: Nmar_0698	arCOG: none; COG: Ngar_c22930	arCOG: rrnAC1121; COG: rrnAC1121	arCOG: none; COG: none	arCOG: none; COG: none	arCOG: none; COG: none	arCOG: none; COG: none	arCOG: none; COG: none	arCOG: Arcpr_0253; COG: Arcpr_0253
M164_0287	arCOG00663	COG1208	arCOG: arCOG00663; COG: COG1208	arCOG: M1627_0269; COG: M1627_1902	arCOG: M162_RS0101380; COG: M162_RS0106720	arCOG: YN1551_RS13795; COG: YN1551_RS07060	arCOG: M1643_RS0101435; COG: M1643_RS0106385	arCOG: SiH_0276; COG: SiH_1700	arCOG: YG5714_0272; COG: YG5714_1840	arCOG: Saci_1259; COG: Saci_1259	arCOG: SSO2479; COG: SSO2479	arCOG: ST0968; COG: ST0452	arCOG: Msed_1857; COG: Msed_1857	arCOG: SiL_0261; COG: SiL_1674	arCOG: SiRe_0270; COG: SiRe_1680	arCOG: Pyrfu_0832; COG: Pyrfu_0978	arCOG: Igni_1159; COG: Igni_0399	arCOG: DKAM_1137; COG: DKAM_0111	arCOG: Tpen_1726; COG: Tpen_0827	arCOG: none; COG: Kcr_1379	arCOG: Cmaq_1341; COG: Cmaq_1341	arCOG: PAE2968; COG: PAE3554	arCOG: TTX_0995; COG: TTX_1401	arCOG: VMUT_0100; COG: VMUT_0100	arCOG: AM325_14935; COG: AM325_16890	arCOG: none; COG: Lokiarch_16270	arCOG: none; COG: none	arCOG: none; COG: AM324_14625	arCOG: none; COG: AM326_11680	arCOG: KPV65397.1; COG: KPV62457.1	arCOG: none; COG: OLS16623.1	arCOG: none; COG: OLS18248.1	arCOG: none; COG: OLS31432.1	arCOG: none; COG: PAB1115	arCOG: none; COG: PYCH_02190	arCOG: none; COG: TERMP_00318	arCOG: none; COG: OCC_07811	arCOG: CSUB_C1226; COG: CSUB_C1226	arCOG: CENSYa_0435; COG: CENSYa_0853	arCOG: Nlim_0123; COG: Nlim_0123	arCOG: Nmar_0424; COG: Nmar_0424	arCOG: Ngar_c17510; COG: Ngar_c15400	arCOG: none; COG: rrnAC3232	arCOG: none; COG: HVO_1076	arCOG: none; COG: Nmag_0920	arCOG: none; COG: AF0242	arCOG: none; COG: Ferp_1764	arCOG: none; COG: Arcve_0386	arCOG: none; COG: Arcpr_0695
M164_1848	arCOG01051	COG3958	arCOG: arCOG01051; COG: COG3958	arCOG: M1627_1918; COG: M1627_1918	arCOG: M162_RS0109755; COG: M162_RS0109755	arCOG: YN1551_RS04895; COG: YN1551_RS04895	arCOG: M1643_RS0109720; COG: M1643_RS0109720	arCOG: SiH_1776; COG: SiH_1776	arCOG: YG5714_1917; COG: YG5714_1917	arCOG: Saci_0181; COG: Saci_0181	arCOG: SSO0299; COG: SSO0299	arCOG: ST2269; COG: ST2269	arCOG: Msed_1878; COG: Msed_1878	arCOG: SiL_1690; COG: SiL_1690	arCOG: SiRe_1696; COG: SiRe_1696	arCOG: Pyrfu_1471; COG: Pyrfu_1471	arCOG: Igni_0891; COG: Igni_0891	arCOG: none; COG: none	arCOG: none; COG: none	arCOG: none; COG: none	arCOG: Cmaq_0809; COG: Cmaq_0809	arCOG: PAE1927; COG: PAE1927	arCOG: TTX_1753; COG: TTX_1753	arCOG: VMUT_1426; COG: VMUT_1426	arCOG: none; COG: none	arCOG: none; COG: none	arCOG: none; COG: none	arCOG: AM324_03125; COG: AM324_03125	arCOG: AM326_09470; COG: AM326_09470	arCOG: none; COG: none	arCOG: none; COG: none	arCOG: none; COG: none	arCOG: none; COG: none	arCOG: PAB0296; COG: PAB0296	arCOG: none; COG: none	arCOG: TERMP_00419; COG: TERMP_00419	arCOG: OCC_05571; COG: OCC_05571	arCOG: none; COG: none	arCOG: CENSYa_0087; COG: CENSYa_0087	arCOG: Nlim_1166; COG: Nlim_1166	arCOG: Nmar_0300; COG: Nmar_0300	arCOG: Ngar_c34780; COG: Ngar_c34780	arCOG: none; COG: none	arCOG: none; COG: none	arCOG: none; COG: none	arCOG: none; COG: none	arCOG: none; COG: none	arCOG: none; COG: none	arCOG: none; COG: none
M164_1321	arCOG01671	COG0043	arCOG: arCOG01671; COG: COG0043	arCOG: M1627_1389; COG: M1627_1389	arCOG: M162_RS0104815; COG: M162_RS0104815	arCOG: YN1551_RS07435; COG: YN1551_RS07435	arCOG: M1643_RS0106915; COG: M1643_RS0106915	arCOG: SiH_1284; COG: SiH_1284	arCOG: YG5714_1333; COG: YG5714_1333	arCOG: Saci_1414; COG: Saci_1414	arCOG: SSO0879; COG: SSO0879	arCOG: ST1239; COG: ST1239	arCOG: Msed_1697; COG: Msed_1697	arCOG: SiL_1197; COG: SiL_1197	arCOG: SiRe_1202; COG: SiRe_1202	arCOG: Pyrfu_0192; COG: Pyrfu_0192	arCOG: Igni_0551; COG: Igni_0551	arCOG: DKAM_0144; COG: DKAM_0144	arCOG: Tpen_0404; COG: Tpen_0404	arCOG: Kcr_1286; COG: Kcr_1286	arCOG: Cmaq_0422; COG: Cmaq_0422	arCOG: PAE2232; COG: PAE2232	arCOG: TTX_0690; COG: TTX_0690	arCOG: VMUT_0714; COG: VMUT_0714	arCOG: AM325_12340; COG: AM325_12340	arCOG: Lokiarch_22670; COG: Lokiarch_22670	arCOG: none; COG: none	arCOG: AM324_04100; COG: AM324_04100	arCOG: AM326_04725; COG: AM326_04725	arCOG: KPV61464.1; COG: KPV61464.1	arCOG: OLS23241.1; COG: OLS23241.1	arCOG: OLS17748.1; COG: OLS17748.1	arCOG: OLS24155.1; COG: OLS24155.1	arCOG: PAB1798; COG: PAB1798	arCOG: PYCH_04010; COG: PYCH_04010	arCOG: TERMP_00411; COG: TERMP_00411	arCOG: OCC_04640; COG: OCC_04640	arCOG: none; COG: CSUB_C0385	arCOG: CENSYa_0198; COG: CENSYa_0198	arCOG: Nlim_0138; COG: Nlim_0138	arCOG: Nmar_1597; COG: Nmar_1597	arCOG: Ngar_c07630; COG: Ngar_c07630	arCOG: rrnB0267; COG: rrnB0267	arCOG: none; COG: none	arCOG: Nmag_2127; COG: Nmag_2127	arCOG: AF1643; COG: AF1643	arCOG: Ferp_0089; COG: Ferp_0089	arCOG: Arcve_1836; COG: Arcve_1836	arCOG: Arcpr_1595; COG: Arcpr_1595
M164_0163	arCOG01580	COG1522	arCOG: arCOG01580; COG: COG1522	arCOG: M1627_2060; COG: M1627_2060	arCOG: M162_RS0101780; COG: M162_RS0101780	arCOG: YN1551_RS03940; COG: YN1551_RS04605	arCOG: M1643_RS0110485; COG: M1643_RS0110010	arCOG: SiH_1492; COG: SiH_2688	arCOG: YG5714_0363; COG: YG5714_0363	arCOG: Saci_0752; COG: Saci_0874	arCOG: SSO0157; COG: SSO1664	arCOG: ST1115; COG: ST0112	arCOG: Msed_0688; COG: Msed_0797	arCOG: SiL_1835; COG: SiL_0574	arCOG: SiRe_1853; COG: SiRe_1853	arCOG: Pyrfu_0238; COG: Pyrfu_0158	arCOG: Igni_1027; COG: Igni_1027	arCOG: DKAM_0431; COG: DKAM_0029	arCOG: Tpen_0150; COG: Tpen_0869	arCOG: Kcr_0495; COG: Kcr_0495	arCOG: Cmaq_0828; COG: Cmaq_0135	arCOG: PAE3471; COG: PAE3469	arCOG: TTX_1154; COG: TTX_2087	arCOG: VMUT_2136; COG: VMUT_1462	arCOG: AM325_13940; COG: AM325_06620	arCOG: Lokiarch_41920; COG: Lokiarch_41920	arCOG: none; COG: none	arCOG: AM324_14810; COG: AM324_00505	arCOG: AM326_12590; COG: AM326_09700	arCOG: KPV63690.1; COG: KPV63690.1	arCOG: OLS28095.1; COG: OLS26413.1	arCOG: OLS18277.1; COG: OLS18277.1	arCOG: OLS29969.1; COG: OLS29969.1	arCOG: PAB1938; COG: PAB0125	arCOG: PYCH_07630; COG: PYCH_10450	arCOG: TERMP_01950; COG: TERMP_01950	arCOG: OCC_10038; COG: OCC_10038	arCOG: CSUB_C1627; COG: CSUB_C0925	arCOG: CENSYa_1206; COG: CENSYa_1429	arCOG: Nlim_0906; COG: Nlim_1126	arCOG: Nmar_1695; COG: Nmar_1695	arCOG: Ngar_c01140; COG: Ngar_c35490	arCOG: rrnAC1252; COG: rrnAC1252	arCOG: HVO_1303; COG: HVO_1303	arCOG: Nmag_2729; COG: Nmag_2729	arCOG: AF0584; COG: AF0651	arCOG: Ferp_2511; COG: Ferp_2511	arCOG: Arcve_1527; COG: Arcve_1072	arCOG: Arcpr_0552; COG: Arcpr_1282
M164_1121	arCOG01697	COG1048	arCOG: arCOG01697; COG: COG1048	arCOG: M1627_0897; COG: M1627_0897	arCOG: M162_RS0106220; COG: M162_RS0106220	arCOG: YN1551_RS10165; COG: YN1551_RS10165	arCOG: M1643_RS0105915; COG: M1643_RS0105915	arCOG: SiH_1092; COG: SiH_1092	arCOG: YG5714_1127; COG: YG5714_1127	arCOG: Saci_1214; COG: Saci_1214	arCOG: SSO1095; COG: SSO1095	arCOG: ST0833; COG: ST0833	arCOG: Msed_1467; COG: Msed_1467	arCOG: SiL_1014; COG: SiL_1014	arCOG: SiRe_1005; COG: SiRe_1005	arCOG: none; COG: none	arCOG: none; COG: none	arCOG: none; COG: none	arCOG: none; COG: none	arCOG: none; COG: none	arCOG: Cmaq_0626; COG: Cmaq_0626	arCOG: PAE1499; COG: PAE1499	arCOG: TTX_0493; COG: TTX_0493	arCOG: VMUT_2093; COG: VMUT_2093	arCOG: none; COG: none	arCOG: Lokiarch_32530; COG: Lokiarch_32530	arCOG: none; COG: none	arCOG: none; COG: none	arCOG: none; COG: none	arCOG: none; COG: none	arCOG: none; COG: OLS19179.1	arCOG: OLS18780.1; COG: OLS18780.1	arCOG: none; COG: none	arCOG: none; COG: none	arCOG: none; COG: none	arCOG: none; COG: none	arCOG: none; COG: none	arCOG: none; COG: CSUB_C0779	arCOG: CENSYa_0071; COG: CENSYa_0071	arCOG: Nlim_1859; COG: Nlim_1859	arCOG: Nmar_1482; COG: Nmar_1482	arCOG: none; COG: Ngar_c28500	arCOG: rrnAC2158; COG: rrnAC2158	arCOG: HVO_0541; COG: HVO_0541	arCOG: Nmag_2989; COG: Nmag_2989	arCOG: none; COG: none	arCOG: none; COG: none	arCOG: none; COG: none	arCOG: none; COG: none
M164_1275	arCOG05980	11N2A	arCOG: arCOG05980; COG: 11N2A	arCOG: M1627_1341; COG: none	arCOG: M162_RS15460; COG: none	arCOG: YN1551_RS07675; COG: none	arCOG: M1643_RS15100; COG: none	arCOG: SiH_1236; COG: none	arCOG: YG5714_1276; COG: none	arCOG: Saci_1351; COG: Saci_1351	arCOG: SSO0934; COG: SSO0934	arCOG: ST1261; COG: ST1261	arCOG: Msed_1718; COG: Msed_1718	arCOG: SiL_1151; COG: none	arCOG: SiRe_1154; COG: SiRe_1154	arCOG: none; COG: none	arCOG: none; COG: none	arCOG: none; COG: none	arCOG: none; COG: none	arCOG: none; COG: none	arCOG: none; COG: none	arCOG: none; COG: none	arCOG: none; COG: none	arCOG: none; COG: none	arCOG: none; COG: none	arCOG: none; COG: none	arCOG: none; COG: none	arCOG: none; COG: none	arCOG: none; COG: none	arCOG: none; COG: none	arCOG: none; COG: none	arCOG: none; COG: none	arCOG: none; COG: none	arCOG: none; COG: none	arCOG: none; COG: none	arCOG: none; COG: none	arCOG: none; COG: none	arCOG: none; COG: none	arCOG: none; COG: none	arCOG: none; COG: none	arCOG: none; COG: none	arCOG: none; COG: none	arCOG: none; COG: none	arCOG: none; COG: none	arCOG: none; COG: none	arCOG: none; COG: none	arCOG: none; COG: none	arCOG: none; COG: none	arCOG: none; COG: none
M164_0051	arCOG00759	COG0665	arCOG: arCOG00759; COG: COG0665	arCOG: M1627_0051; COG: M1627_2174	arCOG: M162_RS0100255; COG: M162_RS0106740	arCOG: YN1551_RS00245; COG: YN1551_RS07940	arCOG: M1643_RS14600; COG: M1643_RS0106405	arCOG: SiH_0051; COG: SiH_1185	arCOG: YG5714_0051; COG: YG5714_0051	arCOG: none; COG: Saci_1654	arCOG: SSO2233; COG: SSO2233	arCOG: ST2122; COG: ST0221	arCOG: Msed_0775; COG: Msed_0775	arCOG: SiL_0050; COG: SiL_1947	arCOG: SiRe_0050; COG: SiRe_0050	arCOG: none; COG: none	arCOG: none; COG: none	arCOG: none; COG: DKAM_0210	arCOG: none; COG: Tpen_0935	arCOG: none; COG: Kcr_0159	arCOG: none; COG: Cmaq_1985	arCOG: none; COG: PAE2703	arCOG: none; COG: TTX_0803	arCOG: none; COG: VMUT_1206	arCOG: none; COG: AM325_08260	arCOG: none; COG: Lokiarch_11200	arCOG: none; COG: none	arCOG: none; COG: AM324_05970	arCOG: none; COG: none	arCOG: none; COG: none	arCOG: none; COG: OLS23985.1	arCOG: none; COG: none	arCOG: none; COG: OLS30177.1	arCOG: none; COG: PAB1843	arCOG: none; COG: PYCH_09860	arCOG: none; COG: TERMP_00972	arCOG: none; COG: OCC_00352	arCOG: none; COG: CSUB_C0413	arCOG: none; COG: none	arCOG: none; COG: none	arCOG: none; COG: none	arCOG: none; COG: none	arCOG: none; COG: rrnAC1865	arCOG: none; COG: HVO_2949	arCOG: none; COG: Nmag_2632	arCOG: none; COG: AF0274	arCOG: none; COG: Ferp_2559	arCOG: none; COG: none	arCOG: none; COG: none
M164_1832	arCOG00666	COG1208	arCOG: arCOG00666; COG: COG1208	arCOG: M1627_1902; COG: M1627_1902	arCOG: M162_RS0106720; COG: M162_RS0106720	arCOG: YN1551_RS07060; COG: YN1551_RS07060	arCOG: M1643_RS0106385; COG: M1643_RS0106385	arCOG: SiH_1700; COG: SiH_1700	arCOG: YG5714_1840; COG: YG5714_1840	arCOG: Saci_2366; COG: Saci_1259	arCOG: SSO0989; COG: SSO2479	arCOG: ST0452; COG: ST0452	arCOG: Msed_1419; COG: Msed_1857	arCOG: SiL_1674; COG: SiL_1674	arCOG: SiRe_1680; COG: SiRe_1680	arCOG: Pyrfu_0978; COG: Pyrfu_0978	arCOG: Igni_0399; COG: Igni_0399	arCOG: DKAM_0111; COG: DKAM_0111	arCOG: Tpen_0827; COG: Tpen_0827	arCOG: Kcr_1379; COG: Kcr_1379	arCOG: Cmaq_0529; COG: Cmaq_1341	arCOG: PAE3554; COG: PAE3554	arCOG: TTX_1401; COG: TTX_1401	arCOG: VMUT_0267; COG: VMUT_0100	arCOG: AM325_16890; COG: AM325_16890	arCOG: Lokiarch_16270; COG: Lokiarch_16270	arCOG: none; COG: none	arCOG: AM324_14625; COG: AM324_14625	arCOG: AM326_11680; COG: AM326_11680	arCOG: KPV62457.1; COG: KPV62457.1	arCOG: OLS16623.1; COG: OLS16623.1	arCOG: OLS18248.1; COG: OLS18248.1	arCOG: OLS29148.1; COG: OLS31432.1	arCOG: PAB1115; COG: PAB1115	arCOG: PYCH_02190; COG: PYCH_02190	arCOG: TERMP_00318; COG: TERMP_00318	arCOG: OCC_07811; COG: OCC_07811	arCOG: CSUB_C1499; COG: CSUB_C1226	arCOG: none; COG: CENSYa_0853	arCOG: Nlim_1992; COG: Nlim_0123	arCOG: none; COG: Nmar_0424	arCOG: Ngar_c10550; COG: Ngar_c15400	arCOG: rrnAC3232; COG: rrnAC3232	arCOG: HVO_1076; COG: HVO_1076	arCOG: Nmag_0920; COG: Nmag_0920	arCOG: AF0242; COG: AF0242	arCOG: Ferp_1764; COG: Ferp_1764	arCOG: Arcve_0386; COG: Arcve_0386	arCOG: Arcpr_0695; COG: Arcpr_0695
M164_1168	arCOG01043	COG1931	arCOG: arCOG01043; COG: COG1931	arCOG: M1627_1243; COG: M1627_1243	arCOG: M162_RS0106470; COG: M162_RS0106470	arCOG: YN1551_RS08210; COG: YN1551_RS08210	arCOG: M1643_RS0106165; COG: M1643_RS0106165	arCOG: SiH_1139; COG: SiH_1139	arCOG: YG5714_1175; COG: YG5714_1175	arCOG: Saci_1285; COG: Saci_1285	arCOG: SSO1042; COG: SSO1042	arCOG: ST0949; COG: ST0949	arCOG: Msed_1787; COG: Msed_1787	arCOG: SiL_1062; COG: SiL_1062	arCOG: SiRe_1053; COG: SiRe_1053	arCOG: Pyrfu_0044; COG: Pyrfu_0044	arCOG: Igni_0958; COG: Igni_0958	arCOG: DKAM_0324; COG: DKAM_0324	arCOG: Tpen_0695; COG: Tpen_0695	arCOG: Kcr_1455; COG: Kcr_1455	arCOG: Cmaq_2000; COG: Cmaq_2000	arCOG: PAE1632; COG: PAE1632	arCOG: TTX_1475; COG: TTX_1475	arCOG: VMUT_1750; COG: VMUT_1750	arCOG: none; COG: none	arCOG: none; COG: none	arCOG: none; COG: none	arCOG: AM324_01380; COG: AM324_01380	arCOG: none; COG: none	arCOG: none; COG: none	arCOG: OLS25949.1; COG: OLS25949.1	arCOG: OLS17453.1; COG: OLS17453.1	arCOG: OLS30342.1; COG: OLS30342.1	arCOG: PAB0654; COG: PAB0654	arCOG: PYCH_09220; COG: PYCH_09220	arCOG: TERMP_01508; COG: TERMP_01508	arCOG: OCC_08300; COG: OCC_08300	arCOG: CSUB_C1074; COG: CSUB_C1074	arCOG: CENSYa_1865; COG: CENSYa_1865	arCOG: Nlim_1511; COG: Nlim_1511	arCOG: Nmar_1779; COG: Nmar_1779	arCOG: Ngar_c06470; COG: Ngar_c06470	arCOG: rrnAC3144; COG: rrnAC3144	arCOG: HVO_0127; COG: HVO_0127	arCOG: Nmag_1800; COG: Nmag_1800	arCOG: none; COG: AF1395	arCOG: none; COG: Ferp_1305	arCOG: none; COG: Arcve_2025	arCOG: none; COG: Arcpr_0336
M164_1237	arCOG04277	COG0231	arCOG: arCOG04277; COG: COG0231	arCOG: M1627_1303; COG: M1627_1303	arCOG: M162_RS0106845; COG: M162_RS0106845	arCOG: YN1551_RS07865; COG: YN1551_RS07865	arCOG: M1643_RS0106480; COG: M1643_RS0106480	arCOG: SiH_1198; COG: SiH_1198	arCOG: YG5714_1238; COG: YG5714_1238	arCOG: Saci_1311; COG: Saci_1311	arCOG: SSO0970; COG: SSO0970	arCOG: ST1296; COG: ST1296	arCOG: Msed_1756; COG: Msed_1756	arCOG: SiL_1113; COG: SiL_1113	arCOG: SiRe_1116; COG: SiRe_1116	arCOG: Pyrfu_0163; COG: Pyrfu_0163	arCOG: Igni_1128; COG: Igni_1128	arCOG: DKAM_0823; COG: DKAM_0823	arCOG: Tpen_0409; COG: Tpen_0409	arCOG: Kcr_1589; COG: Kcr_1589	arCOG: Cmaq_0895; COG: Cmaq_0895	arCOG: PAE3337; COG: PAE3337	arCOG: TTX_2078; COG: TTX_2078	arCOG: VMUT_1214; COG: VMUT_1214	arCOG: AM325_04595; COG: AM325_04595	arCOG: Lokiarch_47620; COG: Lokiarch_47620	arCOG: none; COG: none	arCOG: none; COG: none	arCOG: AM326_08680; COG: AM326_08680	arCOG: KPV61516.1; COG: KPV61516.1	arCOG: OLS22926.1; COG: OLS22926.1	arCOG: OLS17842.1; COG: OLS17842.1	arCOG: OLS29970.1; COG: OLS29970.1	arCOG: PAB1854; COG: PAB1854	arCOG: PYCH_06930; COG: PYCH_10050	arCOG: TERMP_02183; COG: TERMP_00039	arCOG: OCC_09661; COG: OCC_09661	arCOG: CSUB_C1037; COG: CSUB_C1037	arCOG: CENSYa_0419; COG: CENSYa_0419	arCOG: Nlim_0084; COG: Nlim_0084	arCOG: Nmar_0529; COG: Nmar_0529	arCOG: Ngar_c26880; COG: Ngar_c26880	arCOG: rrnAC1929; COG: rrnAC1929	arCOG: HVO_2300; COG: HVO_2300	arCOG: Nmag_1207; COG: Nmag_1207	arCOG: AF0645; COG: AF0645	arCOG: Ferp_0205; COG: Ferp_0205	arCOG: Arcve_1213; COG: Arcve_1213	arCOG: Arcpr_1100; COG: Arcpr_1100
M164_1032	arCOG07229	0Y88Q	arCOG: arCOG07229; COG: 0Y88Q	arCOG: M1627_1107; COG: none	arCOG: M162_RS0105745; COG: none	arCOG: YN1551_RS09030; COG: none	arCOG: M1643_RS0105455; COG: none	arCOG: SiH_1001; COG: none	arCOG: YG5714_1034; COG: none	arCOG: Saci_1716; COG: Saci_1716	arCOG: SSO8549; COG: SSO8549	arCOG: none; COG: none	arCOG: Msed_0901; COG: Msed_0901	arCOG: SiL_0917; COG: none	arCOG: SiRe_0914; COG: SiRe_0914	arCOG: none; COG: none	arCOG: none; COG: none	arCOG: none; COG: none	arCOG: none; COG: none	arCOG: none; COG: none	arCOG: none; COG: none	arCOG: none; COG: none	arCOG: none; COG: none	arCOG: none; COG: none	arCOG: none; COG: none	arCOG: none; COG: none	arCOG: none; COG: none	arCOG: none; COG: none	arCOG: none; COG: none	arCOG: none; COG: none	arCOG: none; COG: none	arCOG: none; COG: none	arCOG: none; COG: none	arCOG: none; COG: none	arCOG: none; COG: none	arCOG: none; COG: none	arCOG: none; COG: none	arCOG: none; COG: none	arCOG: none; COG: none	arCOG: none; COG: none	arCOG: none; COG: none	arCOG: none; COG: none	arCOG: none; COG: none	arCOG: none; COG: none	arCOG: none; COG: none	arCOG: none; COG: none	arCOG: none; COG: none	arCOG: none; COG: none	arCOG: none; COG: none
M164_1803	arCOG04175	COG2157	arCOG: arCOG04175; COG: COG2157	arCOG: M1627_1874; COG: M1627_1874	arCOG: M162_RS0109525; COG: M162_RS0109525	arCOG: YN1551_RS05120; COG: YN1551_RS05120	arCOG: M1643_RS0109490; COG: M1643_RS0109490	arCOG: SiH_1731; COG: SiH_1731	arCOG: YG5714_1872; COG: YG5714_1872	arCOG: Saci_1464; COG: Saci_1464	arCOG: SSO5668; COG: SSO5668	arCOG: STS167; COG: STS167	arCOG: Msed_1629; COG: Msed_1629	arCOG: SiL_1644; COG: SiL_1644	arCOG: SiRe_1652; COG: SiRe_1652	arCOG: Pyrfu_0983; COG: Pyrfu_0983	arCOG: Igni_1175; COG: Igni_1175	arCOG: DKAM_1109; COG: DKAM_1109	arCOG: Tpen_0431; COG: Tpen_0431	arCOG: none; COG: none	arCOG: Cmaq_0872; COG: Cmaq_0872	arCOG: PAE3098; COG: PAE3098	arCOG: TTX_1811; COG: TTX_1811	arCOG: VMUT_0912; COG: VMUT_0912	arCOG: AM325_13100; COG: AM325_13100	arCOG: none; COG: none	arCOG: none; COG: none	arCOG: AM324_02845; COG: AM324_02845	arCOG: AM326_08630; COG: AM326_08630	arCOG: KPV61834.1; COG: KPV61834.1	arCOG: OLS19518.1; COG: OLS19518.1	arCOG: none; COG: none	arCOG: OLS30079.1; COG: OLS30079.1	arCOG: PAB7388; COG: PAB7388	arCOG: PYCH_19050; COG: PYCH_19050	arCOG: TERMP_01089; COG: TERMP_01089	arCOG: OCC_00312; COG: OCC_00312	arCOG: none; COG: none	arCOG: none; COG: none	arCOG: none; COG: none	arCOG: none; COG: none	arCOG: none; COG: none	arCOG: none; COG: none	arCOG: HVO_0118; COG: HVO_0118	arCOG: none; COG: none	arCOG: AF2064; COG: AF2064	arCOG: Ferp_0028; COG: Ferp_0028	arCOG: Arcve_1765; COG: Arcve_1765	arCOG: Arcpr_0234; COG: Arcpr_0234
M164_2781	arCOG01164	COG0538	arCOG: arCOG01164; COG: COG0538	arCOG: M1627_2852; COG: M1627_2852	arCOG: M162_RS15975; COG: M162_RS15975	arCOG: YN1551_RS15225; COG: YN1551_RS15225	arCOG: M1643_RS0114585; COG: M1643_RS0114585	arCOG: SiH_2759; COG: SiH_2759	arCOG: YG5714_2980; COG: YG5714_2980	arCOG: Saci_2375; COG: Saci_2375	arCOG: SSO2182; COG: SSO2182	arCOG: ST2166; COG: ST2166	arCOG: Msed_0703; COG: Msed_0703	arCOG: SiL_2641; COG: SiL_2641	arCOG: SiRe_2695; COG: SiRe_2695	arCOG: none; COG: none	arCOG: Igni_1064; COG: Igni_1064	arCOG: none; COG: none	arCOG: none; COG: none	arCOG: none; COG: none	arCOG: Cmaq_1738; COG: Cmaq_1738	arCOG: PAE1651; COG: PAE1651	arCOG: TTX_1489; COG: TTX_1489	arCOG: VMUT_0434; COG: VMUT_0434	arCOG: none; COG: none	arCOG: none; COG: none	arCOG: none; COG: none	arCOG: none; COG: none	arCOG: none; COG: none	arCOG: none; COG: none	arCOG: none; COG: OLS23740.1	arCOG: none; COG: none	arCOG: none; COG: none	arCOG: none; COG: none	arCOG: none; COG: none	arCOG: none; COG: none	arCOG: none; COG: none	arCOG: none; COG: none	arCOG: none; COG: none	arCOG: none; COG: none	arCOG: none; COG: none	arCOG: none; COG: none	arCOG: rrnAC3419; COG: rrnAC3419	arCOG: HVO_2588; COG: HVO_2588	arCOG: Nmag_2939; COG: Nmag_2939	arCOG: AF0647; COG: AF0647	arCOG: Ferp_0862; COG: Ferp_0862	arCOG: Arcve_1311; COG: Arcve_1311	arCOG: Arcpr_0248; COG: Arcpr_0248
M164_1798	arCOG01344	COG2238	arCOG: arCOG01344; COG: COG2238	arCOG: M1627_1869; COG: M1627_1869	arCOG: M162_RS0109500; COG: M162_RS0109500	arCOG: YN1551_RS05145; COG: YN1551_RS05145	arCOG: M1643_RS15210; COG: M1643_RS15210	arCOG: SiH_1726; COG: SiH_1726	arCOG: YG5714_1867; COG: YG5714_1867	arCOG: Saci_1469; COG: Saci_1469	arCOG: SSO0353; COG: SSO0353	arCOG: ST1375; COG: ST1375	arCOG: Msed_1624; COG: Msed_1624	arCOG: SiL_1639; COG: SiL_1639	arCOG: SiRe_1647; COG: SiRe_1647	arCOG: Pyrfu_0089; COG: Pyrfu_0089	arCOG: Igni_0284; COG: Igni_0284	arCOG: DKAM_1114; COG: DKAM_1114	arCOG: Tpen_0470; COG: Tpen_0470	arCOG: Kcr_1325; COG: Kcr_1325	arCOG: Cmaq_1926; COG: Cmaq_1926	arCOG: PAE3043; COG: PAE3043	arCOG: TTX_0582; COG: TTX_0582	arCOG: VMUT_0462; COG: VMUT_0462	arCOG: AM325_13075; COG: AM325_13075	arCOG: Lokiarch_13770; COG: Lokiarch_13770	arCOG: none; COG: none	arCOG: AM324_02820; COG: AM324_02820	arCOG: AM326_11130; COG: AM326_11130	arCOG: KPV61829.1; COG: KPV61829.1	arCOG: OLS23732.1; COG: OLS23732.1	arCOG: OLS17537.1; COG: OLS17537.1	arCOG: OLS30074.1; COG: OLS30074.1	arCOG: PAB1813; COG: PAB1813	arCOG: PYCH_10550; COG: PYCH_10550	arCOG: TERMP_01095; COG: TERMP_01095	arCOG: OCC_05239; COG: OCC_05239	arCOG: CSUB_C0785; COG: CSUB_C0785	arCOG: CENSYa_1765; COG: CENSYa_1765	arCOG: Nlim_1384; COG: Nlim_1384	arCOG: Nmar_1624; COG: Nmar_1624	arCOG: Ngar_c01220; COG: Ngar_c01220	arCOG: rrnAC3179; COG: rrnAC3179	arCOG: HVO_1858; COG: HVO_1858	arCOG: Nmag_1516; COG: Nmag_1516	arCOG: AF2069; COG: AF2069	arCOG: Ferp_0033; COG: Ferp_0033	arCOG: Arcve_1760; COG: Arcve_1760	arCOG: Arcpr_0239; COG: Arcpr_0239
M164_1116	arCOG02242	COG3355	arCOG: arCOG02242; COG: COG3355	arCOG: M1627_1183; COG: M1627_1183	arCOG: M162_RS0106140; COG: M162_RS0106140	arCOG: YN1551_RS03460; COG: YN1551_RS03460	arCOG: M1643_RS0101400; COG: M1643_RS0101400	arCOG: SiH_1621; COG: SiH_1621	arCOG: YG5714_1112; COG: YG5714_1112	arCOG: Saci_1242; COG: Saci_1242	arCOG: SSO0048; COG: SSO0048	arCOG: ST2050; COG: ST2050	arCOG: Msed_2175; COG: Msed_2175	arCOG: SiL_1922; COG: SiL_1922	arCOG: SiRe_0990; COG: SiRe_0990	arCOG: Pyrfu_1487; COG: Pyrfu_1487	arCOG: none; COG: none	arCOG: none; COG: none	arCOG: none; COG: none	arCOG: none; COG: none	arCOG: Cmaq_0146; COG: Cmaq_0146	arCOG: none; COG: none	arCOG: none; COG: none	arCOG: VMUT_0208; COG: VMUT_0208	arCOG: none; COG: none	arCOG: none; COG: none	arCOG: none; COG: none	arCOG: AM324_14060; COG: AM324_14060	arCOG: none; COG: none	arCOG: none; COG: none	arCOG: none; COG: none	arCOG: OLS17569.1; COG: OLS17569.1	arCOG: OLS29707.1; COG: OLS29707.1	arCOG: none; COG: none	arCOG: none; COG: none	arCOG: none; COG: none	arCOG: none; COG: none	arCOG: none; COG: none	arCOG: none; COG: none	arCOG: none; COG: none	arCOG: none; COG: none	arCOG: none; COG: none	arCOG: rrnAC2669; COG: rrnAC2669	arCOG: HVO_1360; COG: HVO_1360	arCOG: none; COG: none	arCOG: AF1846; COG: AF1846	arCOG: Ferp_0162; COG: Ferp_0162	arCOG: Arcve_0197; COG: Arcve_0197	arCOG: Arcpr_0636; COG: Arcpr_0636
M164_1975	arCOG05937	COG0028	arCOG: arCOG05937; COG: COG0028	arCOG: M1627_2046; COG: M1627_2046	arCOG: M162_RS0110535; COG: M162_RS0108440	arCOG: YN1551_RS04015; COG: YN1551_RS03060	arCOG: M1643_RS0110415; COG: M1643_RS0113320	arCOG: SiH_1913; COG: SiH_2096	arCOG: YG5714_2090; COG: YG5714_2713	arCOG: Saci_0763; COG: Saci_1743	arCOG: SSO0170; COG: SSO0579	arCOG: ST0202; COG: ST0202	arCOG: Msed_0201; COG: Msed_1037	arCOG: SiL_1822; COG: SiL_1822	arCOG: SiRe_1841; COG: SiRe_2028	arCOG: none; COG: Pyrfu_1693	arCOG: none; COG: Igni_1097	arCOG: none; COG: none	arCOG: none; COG: none	arCOG: none; COG: Kcr_0641	arCOG: none; COG: Cmaq_0984	arCOG: none; COG: PAE3300	arCOG: none; COG: TTX_0130	arCOG: none; COG: VMUT_1521	arCOG: none; COG: AM325_15125	arCOG: none; COG: Lokiarch_35070	arCOG: none; COG: none	arCOG: none; COG: AM324_09285	arCOG: none; COG: AM326_02490	arCOG: none; COG: none	arCOG: none; COG: OLS24914.1	arCOG: none; COG: OLS18267.1	arCOG: none; COG: OLS20652.1	arCOG: none; COG: PAB0888	arCOG: none; COG: none	arCOG: none; COG: none	arCOG: none; COG: none	arCOG: none; COG: CSUB_C0816	arCOG: none; COG: CENSYa_0615	arCOG: none; COG: Nlim_2006	arCOG: none; COG: Nmar_1072	arCOG: none; COG: Ngar_c22400	arCOG: none; COG: rrnAC0330	arCOG: none; COG: HVO_1508	arCOG: none; COG: Nmag_0092	arCOG: none; COG: AF2015	arCOG: none; COG: Ferp_0997	arCOG: none; COG: Arcve_1420	arCOG: none; COG: Arcpr_0171
M164_1940	arCOG00063	COG0504	arCOG: arCOG00063; COG: COG0504	arCOG: M1627_2010; COG: M1627_2010	arCOG: M162_RS0110355; COG: M162_RS0110355	arCOG: YN1551_RS04190; COG: YN1551_RS04190	arCOG: M1643_RS0110235; COG: M1643_RS0110235	arCOG: SiH_1877; COG: SiH_1877	arCOG: YG5714_2054; COG: YG5714_2054	arCOG: Saci_0801; COG: Saci_0801	arCOG: SSO0201; COG: SSO0201	arCOG: ST0237; COG: ST0237	arCOG: Msed_0228; COG: Msed_0228	arCOG: SiL_1786; COG: SiL_1786	arCOG: SiRe_1805; COG: SiRe_1805	arCOG: Pyrfu_0643; COG: Pyrfu_0643	arCOG: Igni_0331; COG: Igni_0331	arCOG: DKAM_0057; COG: DKAM_0057	arCOG: Tpen_1163; COG: Tpen_1163	arCOG: Kcr_1163; COG: Kcr_1163	arCOG: Cmaq_0333; COG: Cmaq_0333	arCOG: PAE3518; COG: PAE3518	arCOG: TTX_1815; COG: TTX_1815	arCOG: VMUT_0696; COG: VMUT_0696	arCOG: AM325_01005; COG: AM325_01005	arCOG: Lokiarch_32910; COG: Lokiarch_32910	arCOG: none; COG: none	arCOG: AM324_01420; COG: AM324_01420	arCOG: none; COG: none	arCOG: KPV64737.1; COG: KPV64737.1	arCOG: none; COG: OLS27275.1	arCOG: OLS17761.1; COG: OLS17761.1	arCOG: OLS30350.1; COG: OLS30350.1	arCOG: PAB0231; COG: PAB0231	arCOG: PYCH_01230; COG: PYCH_01230	arCOG: TERMP_00707; COG: TERMP_00707	arCOG: OCC_08023; COG: OCC_08023	arCOG: CSUB_C0117; COG: CSUB_C0117	arCOG: CENSYa_1274; COG: CENSYa_1274	arCOG: Nlim_0582; COG: Nlim_0582	arCOG: Nmar_0919; COG: Nmar_0919	arCOG: Ngar_c16570; COG: Ngar_c16570	arCOG: rrnAC3471; COG: rrnAC3471	arCOG: HVO_2624; COG: HVO_2624	arCOG: Nmag_2717; COG: Nmag_2717	arCOG: AF0252; COG: AF0252	arCOG: Ferp_0383; COG: Ferp_0383	arCOG: Arcve_2139; COG: Arcve_2139	arCOG: Arcpr_0772; COG: Arcpr_0772
M164_0242	arCOG01925	COG2080	arCOG: arCOG01925; COG: COG2080	arCOG: M1627_2728; COG: M1627_2728	arCOG: M162_RS0101145; COG: M162_RS0101145	arCOG: YN1551_RS13565; COG: YN1551_RS13565	arCOG: M1643_RS0113950; COG: M1643_RS0113950	arCOG: SiH_0229; COG: SiH_0229	arCOG: YG5714_2850; COG: YG5714_2850	arCOG: Saci_2270; COG: Saci_2246	arCOG: SSO2637; COG: SSO2637	arCOG: ST0561; COG: ST0561	arCOG: Msed_0610; COG: Msed_0610	arCOG: SiL_0216; COG: SiL_0216	arCOG: SiRe_2567; COG: SiRe_2567	arCOG: none; COG: none	arCOG: none; COG: none	arCOG: DKAM_0738; COG: DKAM_0738	arCOG: none; COG: none	arCOG: none; COG: none	arCOG: none; COG: none	arCOG: PAE1936; COG: PAE2477	arCOG: TTX_0327; COG: TTX_0327	arCOG: VMUT_1124; COG: VMUT_1124	arCOG: none; COG: none	arCOG: none; COG: none	arCOG: none; COG: none	arCOG: none; COG: none	arCOG: none; COG: none	arCOG: none; COG: none	arCOG: none; COG: OLS20036.1	arCOG: none; COG: none	arCOG: none; COG: none	arCOG: none; COG: none	arCOG: none; COG: none	arCOG: none; COG: none	arCOG: none; COG: none	arCOG: none; COG: CSUB_C1715	arCOG: none; COG: none	arCOG: none; COG: none	arCOG: none; COG: none	arCOG: none; COG: none	arCOG: none; COG: none	arCOG: none; COG: none	arCOG: none; COG: none	arCOG: none; COG: none	arCOG: none; COG: none	arCOG: none; COG: none	arCOG: none; COG: none
M164_0037	arCOG05885	1221S	arCOG: arCOG05885; COG: 1221S	arCOG: M1627_0037; COG: none	arCOG: M162_RS0100190; COG: none	arCOG: YN1551_RS00180; COG: none	arCOG: M1643_RS0100190; COG: none	arCOG: SiH_0037; COG: none	arCOG: YG5714_0037; COG: none	arCOG: Saci_0028; COG: Saci_0028	arCOG: SSO2221; COG: SSO2221	arCOG: ST2134; COG: ST2134	arCOG: Msed_0742; COG: Msed_0742	arCOG: SiL_0037; COG: none	arCOG: SiRe_0037; COG: SiRe_0037	arCOG: none; COG: none	arCOG: none; COG: none	arCOG: none; COG: none	arCOG: none; COG: none	arCOG: none; COG: none	arCOG: none; COG: none	arCOG: none; COG: none	arCOG: none; COG: none	arCOG: none; COG: none	arCOG: none; COG: none	arCOG: none; COG: none	arCOG: none; COG: none	arCOG: none; COG: none	arCOG: none; COG: none	arCOG: none; COG: none	arCOG: none; COG: none	arCOG: none; COG: none	arCOG: none; COG: none	arCOG: none; COG: none	arCOG: none; COG: none	arCOG: none; COG: none	arCOG: none; COG: none	arCOG: none; COG: none	arCOG: none; COG: none	arCOG: none; COG: none	arCOG: none; COG: none	arCOG: none; COG: none	arCOG: none; COG: none	arCOG: none; COG: none	arCOG: none; COG: none	arCOG: none; COG: none	arCOG: none; COG: none	arCOG: none; COG: none	arCOG: none; COG: none
M164_0091	arCOG00486	COG0215	arCOG: arCOG00486; COG: COG0215	arCOG: M1627_0091; COG: M1627_0091	arCOG: M162_RS0100460; COG: M162_RS0100460	arCOG: YN1551_RS00445; COG: YN1551_RS00445	arCOG: M1643_RS0100460; COG: M1643_RS0100460	arCOG: SiH_0092; COG: SiH_0092	arCOG: YG5714_0093; COG: YG5714_0093	arCOG: Saci_0152; COG: Saci_0152	arCOG: SSO2280; COG: SSO2280	arCOG: ST2244; COG: ST2244	arCOG: Msed_2077; COG: Msed_2077	arCOG: SiL_0090; COG: SiL_0090	arCOG: SiRe_0090; COG: SiRe_0090	arCOG: Pyrfu_1558; COG: Pyrfu_1558	arCOG: Igni_0991; COG: Igni_0991	arCOG: DKAM_0804; COG: DKAM_0804	arCOG: Tpen_0902; COG: Tpen_0902	arCOG: Kcr_0947; COG: Kcr_0947	arCOG: Cmaq_0825; COG: Cmaq_0825	arCOG: PAE0821; COG: PAE0821	arCOG: TTX_1890; COG: TTX_1890	arCOG: VMUT_1266; COG: VMUT_1266	arCOG: AM325_06485; COG: AM325_06485	arCOG: Lokiarch_00480; COG: Lokiarch_00480	arCOG: none; COG: none	arCOG: none; COG: none	arCOG: AM326_03500; COG: AM326_03500	arCOG: none; COG: none	arCOG: OLS28122.1; COG: OLS18684.1	arCOG: OLS18560.1; COG: OLS18560.1	arCOG: none; COG: none	arCOG: PAB0931; COG: PAB0931	arCOG: PYCH_10460; COG: PYCH_10460	arCOG: TERMP_00522; COG: TERMP_00522	arCOG: OCC_11417; COG: OCC_11417	arCOG: CSUB_C1225; COG: CSUB_C1225	arCOG: CENSYa_1344; COG: CENSYa_1344	arCOG: Nlim_0670; COG: Nlim_0670	arCOG: Nmar_0967; COG: Nmar_0967	arCOG: Ngar_c19030; COG: Ngar_c19030	arCOG: rrnAC1292; COG: rrnAC1292	arCOG: HVO_1125; COG: HVO_1125	arCOG: Nmag_3600; COG: Nmag_3600	arCOG: AF0411; COG: AF0411	arCOG: Ferp_0612; COG: Ferp_0612	arCOG: Arcve_0991; COG: Arcve_0991	arCOG: Arcpr_0443; COG: Arcpr_0443
M164_2007	arCOG00477	COG0382	arCOG: arCOG00477; COG: COG0382	arCOG: M1627_2078; COG: M1627_1664	arCOG: M162_RS0110710; COG: M162_RS0110710	arCOG: YN1551_RS03830; COG: YN1551_RS06240	arCOG: M1643_RS0110595; COG: M1643_RS0108375	arCOG: SiH_1945; COG: SiH_1515	arCOG: YG5714_2125; COG: YG5714_1553	arCOG: Saci_2326; COG: Saci_2326	arCOG: SSO0125; COG: SSO0583	arCOG: ST2204; COG: ST1451	arCOG: Msed_2096; COG: Msed_1933	arCOG: SiL_1853; COG: SiL_1853	arCOG: SiRe_1873; COG: SiRe_1424	arCOG: Pyrfu_1543; COG: Pyrfu_0922	arCOG: Igni_0457; COG: Igni_0416	arCOG: none; COG: DKAM_1012	arCOG: none; COG: Tpen_0636	arCOG: Kcr_0486; COG: Kcr_0486	arCOG: none; COG: Cmaq_0958	arCOG: PAE2375; COG: PAE2375	arCOG: TTX_0691; COG: TTX_1501	arCOG: none; COG: VMUT_1279	arCOG: none; COG: AM325_04390	arCOG: none; COG: Lokiarch_49020	arCOG: none; COG: none	arCOG: none; COG: AM324_09025	arCOG: none; COG: AM326_07675	arCOG: none; COG: none	arCOG: none; COG: OLS26696.1	arCOG: none; COG: OLS18198.1	arCOG: none; COG: OLS19296.1	arCOG: none; COG: PAB0018	arCOG: none; COG: PYCH_00590	arCOG: none; COG: TERMP_02000	arCOG: none; COG: OCC_02472	arCOG: none; COG: CSUB_C0346	arCOG: none; COG: none	arCOG: none; COG: none	arCOG: none; COG: none	arCOG: none; COG: Ngar_c07080	arCOG: none; COG: rrnAC0320	arCOG: none; COG: HVO_2085	arCOG: none; COG: Nmag_0780	arCOG: AF2176; COG: AF1648	arCOG: Ferp_1933; COG: Ferp_2021	arCOG: Arcve_1197; COG: Arcve_1197	arCOG: Arcpr_1251; COG: Arcpr_1251
M164_1745	arCOG00488	COG0592	arCOG: arCOG00488; COG: COG0592	arCOG: M1627_1238; COG: M1627_1238	arCOG: M162_RS0109225; COG: M162_RS0109225	arCOG: YN1551_RS05385; COG: YN1551_RS05385	arCOG: M1643_RS0106140; COG: M1643_RS0106140	arCOG: SiH_1134; COG: SiH_1134	arCOG: YG5714_1170; COG: YG5714_1170	arCOG: Saci_0826; COG: Saci_0826	arCOG: SSO0397; COG: SSO0397	arCOG: ST0387; COG: ST0387	arCOG: Msed_2250; COG: Msed_2250	arCOG: SiL_1586; COG: SiL_1586	arCOG: SiRe_1594; COG: SiRe_1594	arCOG: Pyrfu_0182; COG: Pyrfu_0182	arCOG: Igni_0610; COG: Igni_0610	arCOG: DKAM_0325; COG: DKAM_0325	arCOG: Tpen_0624; COG: Tpen_0624	arCOG: Kcr_1529; COG: Kcr_1529	arCOG: Cmaq_0042; COG: Cmaq_0042	arCOG: PAE0720; COG: PAE0720	arCOG: TTX_0580; COG: TTX_0580	arCOG: VMUT_0465; COG: VMUT_0465	arCOG: AM325_00865; COG: AM325_00865	arCOG: Lokiarch_25940; COG: Lokiarch_25940	arCOG: none; COG: none	arCOG: AM324_03270; COG: AM324_03270	arCOG: AM326_02600; COG: AM326_02600	arCOG: KPV61483.1; COG: KPV61483.1	arCOG: OLS19872.1; COG: OLS19872.1	arCOG: OLS17803.1; COG: OLS17803.1	arCOG: OLS29609.1; COG: OLS29610.1	arCOG: PAB1465; COG: PAB1465	arCOG: PYCH_10200; COG: PYCH_10200	arCOG: TERMP_00342; COG: TERMP_00342	arCOG: OCC_04365; COG: OCC_04365	arCOG: CSUB_C1233; COG: CSUB_C1233	arCOG: CENSYa_1422; COG: CENSYa_1422	arCOG: Nlim_1481; COG: Nlim_1481	arCOG: Nmar_1755; COG: Nmar_1755	arCOG: Ngar_c25260; COG: Ngar_c25260	arCOG: rrnAC2851; COG: rrnAC2851	arCOG: HVO_0175; COG: HVO_0175	arCOG: Nmag_2041; COG: Nmag_2041	arCOG: AF0335; COG: AF0335	arCOG: Ferp_1165; COG: Ferp_1165	arCOG: Arcve_1387; COG: Arcve_1387	arCOG: Arcpr_1253; COG: Arcpr_1253
M164_1317	arCOG04213	COG1260	arCOG: arCOG04213; COG: COG1260	arCOG: M1627_1384; COG: M1627_1384	arCOG: M162_RS0107260; COG: M162_RS0107260	arCOG: YN1551_RS05045; COG: YN1551_RS05045	arCOG: M1643_RS0106895; COG: M1643_RS0106895	arCOG: SiH_1279; COG: SiH_1279	arCOG: YG5714_1328; COG: YG5714_1328	arCOG: Saci_2337; COG: Saci_2337	arCOG: SSO0886; COG: SSO0886	arCOG: ST2224; COG: ST2224	arCOG: Msed_1904; COG: Msed_1904	arCOG: SiL_1660; COG: SiL_1660	arCOG: SiRe_1197; COG: SiRe_1197	arCOG: Pyrfu_1321; COG: Pyrfu_1321	arCOG: Igni_0871; COG: Igni_0871	arCOG: DKAM_0909; COG: DKAM_0909	arCOG: Tpen_1660; COG: Tpen_1660	arCOG: Kcr_1066; COG: Kcr_1066	arCOG: Cmaq_1653; COG: Cmaq_1653	arCOG: PAE1761; COG: PAE1761	arCOG: TTX_1543; COG: TTX_1543	arCOG: VMUT_0149; COG: VMUT_0149	arCOG: AM325_04835; COG: AM325_04835	arCOG: Lokiarch_51820; COG: Lokiarch_51820	arCOG: none; COG: none	arCOG: AM324_06580; COG: AM324_06580	arCOG: AM326_00515; COG: AM326_00515	arCOG: none; COG: KPV62843.1	arCOG: OLS16643.1; COG: OLS16643.1	arCOG: OLS17228.1; COG: OLS17228.1	arCOG: OLS30500.1; COG: OLS31667.1	arCOG: PAB1989; COG: PAB1989	arCOG: PYCH_06230; COG: PYCH_06230	arCOG: TERMP_01135; COG: TERMP_01135	arCOG: OCC_09274; COG: OCC_09274	arCOG: none; COG: CSUB_C0139	arCOG: CENSYa_0379; COG: CENSYa_0379	arCOG: Nlim_0212; COG: Nlim_0212	arCOG: Nmar_0649; COG: Nmar_0649	arCOG: Ngar_c21650; COG: Ngar_c21650	arCOG: none; COG: none	arCOG: none; COG: none	arCOG: Nmag_0777; COG: Nmag_0777	arCOG: AF1794; COG: AF1794	arCOG: Ferp_0974; COG: Ferp_0974	arCOG: Arcve_2044; COG: Arcve_2044	arCOG: Arcpr_0442; COG: Arcpr_0442
M164_1877	arCOG01306	COG1222	arCOG: arCOG01306; COG: COG1222	arCOG: M1627_1947; COG: M1627_1947	arCOG: M162_RS0109910; COG: M162_RS0109910	arCOG: YN1551_RS04735; COG: YN1551_RS04735	arCOG: M1643_RS0109875; COG: M1643_RS0109875	arCOG: SiH_1806; COG: SiH_1806	arCOG: YG5714_1946; COG: YG5714_1946	arCOG: Saci_0656; COG: Saci_0656	arCOG: SSO0271; COG: SSO0271	arCOG: ST0330; COG: ST0330	arCOG: Msed_2275; COG: Msed_2275	arCOG: SiL_1720; COG: SiL_1720	arCOG: SiRe_1726; COG: SiRe_1726	arCOG: Pyrfu_1813; COG: Pyrfu_1813	arCOG: Igni_0587; COG: Igni_0587	arCOG: DKAM_1268; COG: DKAM_1268	arCOG: none; COG: none	arCOG: none; COG: none	arCOG: none; COG: none	arCOG: none; COG: none	arCOG: none; COG: none	arCOG: none; COG: none	arCOG: AM325_01265; COG: AM325_01265	arCOG: Lokiarch_46150; COG: Lokiarch_46150	arCOG: none; COG: none	arCOG: AM324_15705; COG: AM324_15705	arCOG: AM326_05485; COG: AM326_05485	arCOG: none; COG: none	arCOG: OLS26270.1; COG: OLS19955.1	arCOG: OLS17403.1; COG: OLS17403.1	arCOG: OLS31584.1; COG: OLS31584.1	arCOG: PAB2233; COG: PAB2233	arCOG: PYCH_16570; COG: PYCH_16570	arCOG: TERMP_00951; COG: TERMP_00951	arCOG: OCC_02044; COG: OCC_02044	arCOG: none; COG: none	arCOG: none; COG: none	arCOG: none; COG: none	arCOG: none; COG: none	arCOG: none; COG: none	arCOG: rrnAC3190; COG: rrnAC3190	arCOG: HVO_0850; COG: HVO_0850	arCOG: Nmag_1362; COG: Nmag_1362	arCOG: AF1976; COG: AF1976	arCOG: Ferp_0610; COG: Ferp_0610	arCOG: Arcve_0998; COG: Arcve_0998	arCOG: Arcpr_1629; COG: Arcpr_1629
M164_0664	-	-	arCOG: none; COG: none	arCOG: none; COG: none	arCOG: none; COG: none	arCOG: none; COG: none	arCOG: none; COG: none	arCOG: none; COG: none	arCOG: none; COG: none	arCOG: none; COG: none	arCOG: none; COG: none	arCOG: none; COG: none	arCOG: none; COG: none	arCOG: none; COG: none	arCOG: none; COG: none	arCOG: none; COG: none	arCOG: none; COG: none	arCOG: none; COG: none	arCOG: none; COG: none	arCOG: none; COG: none	arCOG: none; COG: none	arCOG: none; COG: none	arCOG: none; COG: none	arCOG: none; COG: none	arCOG: none; COG: none	arCOG: none; COG: none	arCOG: none; COG: none	arCOG: none; COG: none	arCOG: none; COG: none	arCOG: none; COG: none	arCOG: none; COG: none	arCOG: none; COG: none	arCOG: none; COG: none	arCOG: none; COG: none	arCOG: none; COG: none	arCOG: none; COG: none	arCOG: none; COG: none	arCOG: none; COG: none	arCOG: none; COG: none	arCOG: none; COG: none	arCOG: none; COG: none	arCOG: none; COG: none	arCOG: none; COG: none	arCOG: none; COG: none	arCOG: none; COG: none	arCOG: none; COG: none	arCOG: none; COG: none	arCOG: none; COG: none	arCOG: none; COG: none
M164_1070	arCOG00321	COG0312	arCOG: arCOG00321; COG: COG0312	arCOG: M1627_1145; COG: M1627_1144	arCOG: M162_RS0105960; COG: M162_RS0105960	arCOG: YN1551_RS08750; COG: YN1551_RS08750	arCOG: M1643_RS0108010; COG: M1643_RS0108010	arCOG: SiH_1041; COG: SiH_1441	arCOG: YG5714_1480; COG: YG5714_1480	arCOG: Saci_1638; COG: Saci_0237	arCOG: SSO1151; COG: SSO1152	arCOG: ST1522; COG: ST1522	arCOG: Msed_2006; COG: Msed_2006	arCOG: SiL_0957; COG: SiL_0957	arCOG: SiRe_1353; COG: SiRe_1352	arCOG: Pyrfu_1851; COG: Pyrfu_1851	arCOG: Igni_0909; COG: Igni_1356	arCOG: DKAM_0933; COG: DKAM_0933	arCOG: Tpen_0168; COG: Tpen_0168	arCOG: Kcr_1128; COG: Kcr_1128	arCOG: Cmaq_1973; COG: Cmaq_1973	arCOG: PAE2918; COG: PAE2918	arCOG: TTX_0298; COG: TTX_0298	arCOG: VMUT_2186; COG: VMUT_2186	arCOG: AM325_04355; COG: AM325_04360	arCOG: Lokiarch_33490; COG: Lokiarch_33480	arCOG: none; COG: none	arCOG: AM324_12185; COG: AM324_12185	arCOG: AM326_06650; COG: AM326_06650	arCOG: KPV65531.1; COG: KPV62556.1	arCOG: OLS16501.1; COG: OLS20834.1	arCOG: OLS18081.1; COG: OLS18750.1	arCOG: OLS29660.1; COG: OLS30566.1	arCOG: PAB1955; COG: PAB1956	arCOG: PYCH_07130; COG: PYCH_07120	arCOG: TERMP_00331; COG: TERMP_00332	arCOG: OCC_07114; COG: OCC_07114	arCOG: CSUB_C0848; COG: CSUB_C0736	arCOG: none; COG: none	arCOG: none; COG: none	arCOG: Nmar_1055; COG: Nmar_0591	arCOG: none; COG: Ngar_c11480	arCOG: none; COG: none	arCOG: none; COG: none	arCOG: none; COG: none	arCOG: AF0655; COG: AF0655	arCOG: Ferp_1815; COG: Ferp_1816	arCOG: Arcve_1498; COG: Arcve_1499	arCOG: Arcpr_1024; COG: Arcpr_0790
M164_0038	arCOG01296	COG0492	arCOG: arCOG01296; COG: COG0492	arCOG: M1627_0209; COG: M1627_0209	arCOG: M162_RS0113480; COG: M162_RS0113480	arCOG: YN1551_RS00825; COG: YN1551_RS00825	arCOG: M1643_RS0101130; COG: M1643_RS0101130	arCOG: SiH_0038; COG: SiH_0038	arCOG: YG5714_0213; COG: YG5714_0213	arCOG: Saci_0029; COG: Saci_0029	arCOG: SSO2222; COG: SSO2222	arCOG: ST0546; COG: ST0546	arCOG: Msed_0743; COG: Msed_0743	arCOG: SiL_0038; COG: SiL_0038	arCOG: SiRe_0038; COG: SiRe_0038	arCOG: Pyrfu_0023; COG: Pyrfu_0023	arCOG: Igni_0617; COG: Igni_0617	arCOG: DKAM_1262; COG: DKAM_1262	arCOG: Tpen_0040; COG: Tpen_0040	arCOG: Kcr_1054; COG: Kcr_1054	arCOG: Cmaq_0211; COG: Cmaq_0211	arCOG: PAE1725; COG: PAE1725	arCOG: TTX_1494; COG: TTX_1494	arCOG: VMUT_0520; COG: VMUT_0520	arCOG: AM325_08095; COG: AM325_08095	arCOG: Lokiarch_50150; COG: Lokiarch_50150	arCOG: none; COG: none	arCOG: AM324_01950; COG: AM324_01950	arCOG: AM326_09255; COG: AM326_09255	arCOG: KPV63200.1; COG: KPV63200.1	arCOG: none; COG: OLS26364.1	arCOG: OLS17273.1; COG: OLS17273.1	arCOG: OLS26080.1; COG: OLS26080.1	arCOG: PAB0500; COG: PAB0500	arCOG: PYCH_10950; COG: PYCH_10950	arCOG: TERMP_01537; COG: TERMP_01537	arCOG: OCC_00577; COG: OCC_00577	arCOG: none; COG: CSUB_C0461	arCOG: CENSYa_0363; COG: CENSYa_0363	arCOG: Nlim_0230; COG: Nlim_0230	arCOG: Nmar_0672; COG: Nmar_0672	arCOG: Ngar_c21730; COG: Ngar_c21730	arCOG: rrnAC1129; COG: rrnAC3545	arCOG: HVO_1123; COG: HVO_1061	arCOG: Nmag_0784; COG: Nmag_0784	arCOG: AF1554; COG: AF1554	arCOG: Ferp_2549; COG: Ferp_2549	arCOG: Arcve_1987; COG: Arcve_1987	arCOG: Arcpr_0353; COG: Arcpr_0353
M164_0201	arCOG01391	COG1215	arCOG: arCOG01391; COG: COG1215	arCOG: M1627_0182; COG: M1627_0182	arCOG: M162_RS0100935; COG: M162_RS0111350	arCOG: YN1551_RS13355; COG: YN1551_RS11135	arCOG: M1643_RS0110660; COG: M1643_RS0100130	arCOG: SiH_0188; COG: SiH_2062	arCOG: YG5714_2138; COG: YG5714_2243	arCOG: Saci_0956; COG: Saci_0956	arCOG: SSO2389; COG: SSO3002	arCOG: ST0523; COG: ST0523	arCOG: Msed_2112; COG: Msed_2112	arCOG: SiL_1866; COG: SiL_1968	arCOG: SiRe_1886; COG: SiRe_1995	arCOG: Pyrfu_1365; COG: Pyrfu_1365	arCOG: Igni_0815; COG: Igni_0815	arCOG: DKAM_0152; COG: DKAM_0152	arCOG: Tpen_1826; COG: Tpen_0087	arCOG: none; COG: Kcr_0567	arCOG: Cmaq_1655; COG: Cmaq_1655	arCOG: PAE1839; COG: PAE0419	arCOG: TTX_2057; COG: TTX_1545	arCOG: VMUT_0368; COG: VMUT_0368	arCOG: none; COG: none	arCOG: none; COG: none	arCOG: none; COG: none	arCOG: none; COG: none	arCOG: none; COG: none	arCOG: none; COG: KPV64757.1	arCOG: none; COG: OLS20920.1	arCOG: none; COG: OLS17256.1	arCOG: none; COG: none	arCOG: none; COG: PAB1314	arCOG: none; COG: PYCH_13720	arCOG: none; COG: TERMP_00912	arCOG: none; COG: OCC_06811	arCOG: none; COG: CSUB_C1108	arCOG: none; COG: CENSYa_1124	arCOG: none; COG: Nlim_1633	arCOG: none; COG: Nmar_0444	arCOG: none; COG: Ngar_c30470	arCOG: none; COG: rrnB0075	arCOG: none; COG: none	arCOG: none; COG: Nmag_1132	arCOG: AF2115; COG: AF1897	arCOG: Ferp_1606; COG: Ferp_1606	arCOG: Arcve_0712; COG: Arcve_1305	arCOG: Arcpr_1853; COG: Arcpr_1853
M164_1273	arCOG01924	COG0252	arCOG: arCOG01924; COG: COG0252	arCOG: M1627_1339; COG: M1627_1339	arCOG: M162_RS0107030; COG: M162_RS0107030	arCOG: YN1551_RS07685; COG: YN1551_RS07685	arCOG: M1643_RS0106665; COG: M1643_RS0106665	arCOG: SiH_1234; COG: SiH_1234	arCOG: YG5714_1274; COG: YG5714_1274	arCOG: Saci_1349; COG: Saci_1349	arCOG: SSO0938; COG: SSO0938	arCOG: ST1264; COG: ST1264	arCOG: Msed_1720; COG: Msed_1720	arCOG: SiL_1149; COG: SiL_1149	arCOG: SiRe_1152; COG: SiRe_1152	arCOG: Pyrfu_0958; COG: Pyrfu_0958	arCOG: Igni_0201; COG: Igni_0201	arCOG: DKAM_0819; COG: DKAM_0819	arCOG: Tpen_0361; COG: Tpen_0361	arCOG: Kcr_1178; COG: Kcr_1178	arCOG: Cmaq_1797; COG: Cmaq_1797	arCOG: PAE1003; COG: PAE1003	arCOG: TTX_2046; COG: TTX_2046	arCOG: VMUT_0820; COG: VMUT_0820	arCOG: AM325_00005; COG: AM325_00005	arCOG: Lokiarch_03380; COG: Lokiarch_03380	arCOG: none; COG: none	arCOG: AM324_15025; COG: AM324_15025	arCOG: AM326_02760; COG: AM326_02760	arCOG: KPV65572.1; COG: KPV65572.1	arCOG: none; COG: OLS28087.1	arCOG: OLS18024.1; COG: OLS18024.1	arCOG: OLS31590.1; COG: OLS31590.1	arCOG: PAB2294; COG: PAB2294	arCOG: PYCH_17370; COG: PYCH_17370	arCOG: TERMP_00397; COG: TERMP_00397	arCOG: OCC_10209; COG: OCC_10209	arCOG: CSUB_C0857; COG: CSUB_C0857	arCOG: CENSYa_1968; COG: CENSYa_1968	arCOG: Nlim_2078; COG: Nlim_2078	arCOG: Nmar_0100; COG: Nmar_0100	arCOG: Ngar_c07470; COG: Ngar_c07470	arCOG: rrnAC3442; COG: rrnAC3442	arCOG: HVO_2511; COG: HVO_2511	arCOG: Nmag_2021; COG: Nmag_2021	arCOG: AF0882; COG: AF0882	arCOG: Ferp_0878; COG: Ferp_0878	arCOG: Arcve_0269; COG: Arcve_0269	arCOG: Arcpr_0228; COG: Arcpr_0228
M164_1792	arCOG01430	COG0031	arCOG: arCOG01430; COG: COG0031	arCOG: M1627_1863; COG: M1627_1863	arCOG: M162_RS0109470; COG: M162_RS0109470	arCOG: YN1551_RS05175; COG: YN1551_RS05175	arCOG: M1643_RS0109435; COG: M1643_RS0109435	arCOG: SiH_1720; COG: SiH_1720	arCOG: YG5714_1861; COG: YG5714_1861	arCOG: Saci_1475; COG: Saci_1475	arCOG: SSO0360; COG: SSO0360	arCOG: ST1380; COG: ST1380	arCOG: Msed_1607; COG: Msed_1607	arCOG: SiL_1633; COG: SiL_1633	arCOG: SiRe_1641; COG: SiRe_1641	arCOG: Pyrfu_0811; COG: Pyrfu_0811	arCOG: Igni_0580; COG: Igni_0580	arCOG: DKAM_0261; COG: DKAM_0261	arCOG: Tpen_1605; COG: Tpen_1605	arCOG: Kcr_0928; COG: Kcr_0928	arCOG: Cmaq_1593; COG: Cmaq_1593	arCOG: PAE1051; COG: PAE1051	arCOG: TTX_0191; COG: TTX_0191	arCOG: VMUT_2140; COG: VMUT_2140	arCOG: AM325_10685; COG: AM325_10685	arCOG: Lokiarch_41250; COG: Lokiarch_41250	arCOG: none; COG: none	arCOG: AM324_09195; COG: AM324_09195	arCOG: none; COG: none	arCOG: none; COG: KPV65025.1	arCOG: none; COG: OLS18439.1	arCOG: OLS18561.1; COG: OLS18561.1	arCOG: none; COG: OLS27441.1	arCOG: PAB0250; COG: PAB0250	arCOG: PYCH_08690; COG: PYCH_08690	arCOG: TERMP_01384; COG: TERMP_01384	arCOG: OCC_05691; COG: OCC_05691	arCOG: none; COG: CSUB_C0704	arCOG: CENSYa_0094; COG: CENSYa_0094	arCOG: Nlim_1914; COG: Nlim_1914	arCOG: Nmar_0670; COG: Nmar_0670	arCOG: Ngar_c01510; COG: Ngar_c21750	arCOG: rrnAC0137; COG: rrnAC0137	arCOG: HVO_1654; COG: HVO_1654	arCOG: Nmag_1265; COG: Nmag_1265	arCOG: none; COG: none	arCOG: none; COG: none	arCOG: none; COG: none	arCOG: none; COG: none
M164_1707	arCOG04223	COG0023	arCOG: arCOG04223; COG: COG0023	arCOG: M1627_1775; COG: M1627_1775	arCOG: M162_RS0109035; COG: M162_RS0109035	arCOG: YN1551_RS05615; COG: YN1551_RS05615	arCOG: M1643_RS0108990; COG: M1643_RS0108990	arCOG: SiH_1634; COG: SiH_1634	arCOG: YG5714_1776; COG: YG5714_1776	arCOG: Saci_0865; COG: Saci_0865	arCOG: SSO5866; COG: SSO5866	arCOG: ST0350; COG: ST0350	arCOG: Msed_2210; COG: Msed_2210	arCOG: SiL_1548; COG: SiL_1548	arCOG: SiRe_1556; COG: SiRe_1556	arCOG: Pyrfu_0717; COG: Pyrfu_0717	arCOG: Igni_1281; COG: Igni_1281	arCOG: DKAM_0055; COG: DKAM_0055	arCOG: Tpen_0505; COG: Tpen_0505	arCOG: Kcr_1131; COG: Kcr_1131	arCOG: Cmaq_0760; COG: Cmaq_0760	arCOG: PAE3340; COG: PAE3340	arCOG: TTX_1996; COG: TTX_1996	arCOG: VMUT_1467; COG: VMUT_1467	arCOG: AM325_05585; COG: AM325_05585	arCOG: Lokiarch_33975; COG: Lokiarch_33975	arCOG: none; COG: none	arCOG: AM324_02220; COG: AM324_02220	arCOG: none; COG: none	arCOG: none; COG: none	arCOG: none; COG: none	arCOG: OLS18143.1; COG: OLS18143.1	arCOG: OLS30717.1; COG: OLS30717.1	arCOG: PAB7082; COG: PAB7082	arCOG: PYCH_01450; COG: PYCH_01450	arCOG: TERMP_00099; COG: TERMP_00099	arCOG: OCC_12161; COG: OCC_12161	arCOG: CSUB_C1223; COG: CSUB_C1223	arCOG: CENSYa_1212; COG: CENSYa_1212	arCOG: Nlim_0184; COG: Nlim_0184	arCOG: Nmar_0622; COG: Nmar_0622	arCOG: Ngar_c13800; COG: Ngar_c13800	arCOG: rrnAC2445; COG: rrnAC2445	arCOG: HVO_1946; COG: HVO_1946	arCOG: Nmag_2075; COG: Nmag_2075	arCOG: AF0914; COG: AF0914	arCOG: Ferp_0158; COG: Ferp_0158	arCOG: Arcve_2123; COG: Arcve_2123	arCOG: Arcpr_0331; COG: Arcpr_0331
M164_1107	arCOG02072	128T4	arCOG: arCOG02072; COG: 128T4	arCOG: M1627_1181; COG: none	arCOG: M162_RS15400; COG: none	arCOG: YN1551_RS08560; COG: none	arCOG: M1643_RS0105840; COG: none	arCOG: SiH_1078; COG: none	arCOG: YG5714_1113; COG: none	arCOG: Saci_0130; COG: Saci_0130	arCOG: SSO1109; COG: SSO1109	arCOG: STS204; COG: STS204	arCOG: Msed_1564; COG: Msed_1564	arCOG: SiL_0998; COG: none	arCOG: SiRe_0991; COG: SiRe_0991	arCOG: none; COG: none	arCOG: none; COG: none	arCOG: none; COG: none	arCOG: none; COG: none	arCOG: none; COG: none	arCOG: none; COG: none	arCOG: none; COG: none	arCOG: none; COG: none	arCOG: none; COG: none	arCOG: none; COG: none	arCOG: none; COG: none	arCOG: none; COG: none	arCOG: none; COG: none	arCOG: none; COG: none	arCOG: none; COG: none	arCOG: none; COG: none	arCOG: none; COG: none	arCOG: none; COG: none	arCOG: none; COG: none	arCOG: none; COG: none	arCOG: none; COG: none	arCOG: none; COG: none	arCOG: none; COG: none	arCOG: none; COG: none	arCOG: none; COG: none	arCOG: none; COG: none	arCOG: none; COG: none	arCOG: none; COG: none	arCOG: none; COG: none	arCOG: none; COG: none	arCOG: none; COG: none	arCOG: none; COG: none	arCOG: none; COG: none	arCOG: none; COG: none
M164_1416	arCOG04072	COG0089	arCOG: arCOG04072; COG: COG0089	arCOG: M1627_1472; COG: M1627_1472	arCOG: M162_RS0107765; COG: M162_RS0107765	arCOG: YN1551_RS06940; COG: YN1551_RS06940	arCOG: M1643_RS0107380; COG: M1643_RS0107380	arCOG: SiH_1368; COG: SiH_1368	arCOG: YG5714_1417; COG: YG5714_1417	arCOG: Saci_0595; COG: Saci_0595	arCOG: SSO6401; COG: SSO6401	arCOG: STS062; COG: STS062	arCOG: Msed_0093; COG: Msed_0093	arCOG: SiL_1280; COG: SiL_1280	arCOG: SiRe_1290; COG: SiRe_1290	arCOG: Pyrfu_1662; COG: Pyrfu_1662	arCOG: Igni_0966; COG: Igni_0966	arCOG: DKAM_1175; COG: DKAM_1175	arCOG: Tpen_0228; COG: Tpen_0228	arCOG: Kcr_1489; COG: Kcr_1489	arCOG: Cmaq_0315; COG: Cmaq_0315	arCOG: PAE1972; COG: PAE1972	arCOG: TTX_1740; COG: TTX_1740	arCOG: VMUT_1768; COG: VMUT_1768	arCOG: AM325_12520; COG: AM325_12520	arCOG: Lokiarch_50520; COG: Lokiarch_50520	arCOG: none; COG: none	arCOG: AM324_14500; COG: AM324_14500	arCOG: none; COG: none	arCOG: KPV65216.1; COG: KPV65216.1	arCOG: OLS18974.1; COG: OLS18974.1	arCOG: OLS17729.1; COG: OLS17729.1	arCOG: OLS19854.1; COG: OLS19854.1	arCOG: PAB7083; COG: PAB7083	arCOG: PYCH_01390; COG: PYCH_01390	arCOG: TERMP_00093; COG: TERMP_00093	arCOG: OCC_12191; COG: OCC_12191	arCOG: CSUB_C0303; COG: CSUB_C0303	arCOG: CENSYa_0860; COG: CENSYa_0860	arCOG: Nlim_0408; COG: Nlim_0408	arCOG: Nmar_0807; COG: Nmar_0807	arCOG: Ngar_c17320; COG: Ngar_c17320	arCOG: rrnAC1609; COG: rrnAC1609	arCOG: HVO_2562; COG: HVO_2562	arCOG: Nmag_0212; COG: Nmag_0212	arCOG: AF1923; COG: AF1923	arCOG: Ferp_1138; COG: Ferp_1138	arCOG: Arcve_0983; COG: Arcve_0983	arCOG: Arcpr_1359; COG: Arcpr_1359
M164_1918	arCOG01762	COG0085	arCOG: arCOG01762; COG: COG0085	arCOG: M1627_1988; COG: M1627_1988	arCOG: M162_RS0110190; COG: M162_RS0110190	arCOG: YN1551_RS04515; COG: YN1551_RS04515	arCOG: M1643_RS0110100; COG: M1643_RS0110100	arCOG: SiH_1848; COG: SiH_1848	arCOG: YG5714_1987; COG: YG5714_1987	arCOG: Saci_0693; COG: Saci_0693	arCOG: SSO0227; COG: SSO0227	arCOG: ST0277; COG: ST0277	arCOG: Msed_0033; COG: Msed_0033	arCOG: SiL_1763; COG: SiL_1763	arCOG: SiRe_1768; COG: SiRe_1768	arCOG: Pyrfu_0220; COG: Pyrfu_0220	arCOG: Igni_0651; COG: Igni_0651	arCOG: DKAM_1375; COG: DKAM_1375	arCOG: Tpen_0286; COG: Tpen_0286	arCOG: Kcr_1523; COG: Kcr_1523	arCOG: Cmaq_0449; COG: Cmaq_0449	arCOG: PAE0665; COG: PAE0665	arCOG: TTX_1678; COG: TTX_1678	arCOG: VMUT_2058; COG: VMUT_2058	arCOG: AM325_01540; COG: AM325_01540	arCOG: Lokiarch_03330; COG: Lokiarch_03330	arCOG: none; COG: none	arCOG: AM324_03905; COG: AM324_03905	arCOG: AM326_02975; COG: AM326_02975	arCOG: KPV62449.1; COG: KPV62449.1	arCOG: OLS22940.1; COG: OLS22940.1	arCOG: OLS17383.1; COG: OLS17383.1	arCOG: OLS29598.1; COG: OLS23891.1	arCOG: PAB0423; COG: PAB0423	arCOG: PYCH_03890; COG: PYCH_03890	arCOG: TERMP_00241; COG: TERMP_00241	arCOG: OCC_06016; COG: OCC_06016	arCOG: CSUB_C1096; COG: CSUB_C1096	arCOG: CENSYa_1567; COG: CENSYa_1567	arCOG: Nlim_1103; COG: Nlim_1103	arCOG: Nmar_0347; COG: Nmar_0347	arCOG: Ngar_c01550; COG: Ngar_c01550	arCOG: rrnAC2429; COG: rrnAC2429	arCOG: HVO_0348; COG: HVO_0348	arCOG: Nmag_2150; COG: Nmag_2150	arCOG: AF1886; COG: AF1886	arCOG: Ferp_0763; COG: Ferp_0763	arCOG: Arcve_1353; COG: Arcve_1353	arCOG: Arcpr_0976; COG: Arcpr_0976
M164_1325	arCOG00302	COG0613	arCOG: arCOG00302; COG: COG0613	arCOG: M1627_1393; COG: M1627_1393	arCOG: M162_RS0107300; COG: M162_RS0107300	arCOG: YN1551_RS07415; COG: YN1551_RS07415	arCOG: M1643_RS0106935; COG: M1643_RS0106935	arCOG: SiH_1288; COG: SiH_1288	arCOG: YG5714_1337; COG: YG5714_1337	arCOG: Saci_1410; COG: Saci_1410	arCOG: SSO0873; COG: SSO0873	arCOG: ST1243; COG: ST1243	arCOG: Msed_1701; COG: Msed_1701	arCOG: SiL_1201; COG: SiL_1201	arCOG: SiRe_1206; COG: SiRe_1206	arCOG: Pyrfu_1891; COG: Pyrfu_1891	arCOG: Igni_1043; COG: Igni_1043	arCOG: DKAM_1054; COG: DKAM_1054	arCOG: Tpen_1431; COG: Tpen_1431	arCOG: none; COG: none	arCOG: none; COG: none	arCOG: none; COG: none	arCOG: none; COG: none	arCOG: VMUT_1658; COG: VMUT_1658	arCOG: AM325_02075; COG: AM325_02075	arCOG: Lokiarch_15950; COG: Lokiarch_15950	arCOG: none; COG: none	arCOG: AM324_16420; COG: AM324_16420	arCOG: none; COG: none	arCOG: KPV63362.1; COG: KPV63362.1	arCOG: none; COG: none	arCOG: OLS17703.1; COG: OLS17703.1	arCOG: OLS19297.1; COG: OLS19297.1	arCOG: none; COG: none	arCOG: none; COG: none	arCOG: none; COG: none	arCOG: none; COG: none	arCOG: none; COG: none	arCOG: CENSYa_0365; COG: CENSYa_0365	arCOG: Nlim_0222; COG: Nlim_0222	arCOG: Nmar_0668; COG: Nmar_0668	arCOG: none; COG: none	arCOG: rrnAC1361; COG: rrnAC1361	arCOG: HVO_1970; COG: HVO_1970	arCOG: Nmag_3538; COG: Nmag_3538	arCOG: AF0505; COG: AF0505	arCOG: Ferp_2243; COG: Ferp_2243	arCOG: Arcve_1656; COG: Arcve_1656	arCOG: Arcpr_1619; COG: Arcpr_1619
M164_1338	arCOG05983	0Z3JQ	arCOG: arCOG05983; COG: 0Z3JQ	arCOG: M1627_1406; COG: none	arCOG: M162_RS0107365; COG: none	arCOG: YN1551_RS07355; COG: none	arCOG: M1643_RS0107000; COG: none	arCOG: SiH_1301; COG: none	arCOG: YG5714_1350; COG: none	arCOG: Saci_1397; COG: Saci_1397	arCOG: SSO6687; COG: SSO6687	arCOG: STS138; COG: STS138	arCOG: Msed_1714; COG: Msed_1714	arCOG: SiL_1214; COG: none	arCOG: SiRe_1217; COG: SiRe_1217	arCOG: none; COG: none	arCOG: none; COG: none	arCOG: none; COG: none	arCOG: none; COG: none	arCOG: none; COG: none	arCOG: none; COG: none	arCOG: none; COG: none	arCOG: none; COG: none	arCOG: none; COG: none	arCOG: none; COG: none	arCOG: none; COG: none	arCOG: none; COG: none	arCOG: none; COG: none	arCOG: none; COG: none	arCOG: none; COG: none	arCOG: none; COG: none	arCOG: none; COG: none	arCOG: none; COG: none	arCOG: none; COG: none	arCOG: none; COG: none	arCOG: none; COG: none	arCOG: none; COG: none	arCOG: none; COG: none	arCOG: none; COG: none	arCOG: none; COG: none	arCOG: none; COG: none	arCOG: none; COG: none	arCOG: none; COG: none	arCOG: none; COG: none	arCOG: none; COG: none	arCOG: none; COG: none	arCOG: none; COG: none	arCOG: none; COG: none	arCOG: none; COG: none
M164_1294	arCOG00453	COG5491	arCOG: arCOG00453; COG: COG5491	arCOG: M1627_1361; COG: M1627_1387	arCOG: M162_RS0107145; COG: M162_RS0107270	arCOG: YN1551_RS07570; COG: YN1551_RS07445	arCOG: M1643_RS0106780; COG: M1643_RS0106905	arCOG: SiH_1256; COG: SiH_1628	arCOG: YG5714_1305; COG: YG5714_1517	arCOG: Saci_1373; COG: Saci_1373	arCOG: SSO0910; COG: SSO0619	arCOG: ST1214; COG: ST1237	arCOG: Msed_1671; COG: Msed_2179	arCOG: SiL_1170; COG: SiL_1195	arCOG: SiRe_1174; COG: SiRe_1388	arCOG: Pyrfu_0899; COG: Pyrfu_1480	arCOG: none; COG: Igni_1156	arCOG: DKAM_0180; COG: DKAM_0180	arCOG: none; COG: none	arCOG: none; COG: none	arCOG: none; COG: none	arCOG: none; COG: none	arCOG: none; COG: none	arCOG: none; COG: none	arCOG: none; COG: none	arCOG: none; COG: none	arCOG: none; COG: none	arCOG: none; COG: none	arCOG: none; COG: none	arCOG: none; COG: KPV65507.1	arCOG: none; COG: OLS27541.1	arCOG: none; COG: none	arCOG: none; COG: none	arCOG: none; COG: none	arCOG: none; COG: none	arCOG: none; COG: none	arCOG: none; COG: none	arCOG: none; COG: CSUB_C0081	arCOG: none; COG: CENSYa_1885	arCOG: none; COG: Nlim_0774	arCOG: none; COG: Nmar_0816	arCOG: none; COG: Ngar_c00230	arCOG: none; COG: none	arCOG: none; COG: none	arCOG: none; COG: none	arCOG: none; COG: none	arCOG: none; COG: none	arCOG: none; COG: none	arCOG: none; COG: none
M164_1302	arCOG04103	12AEZ	arCOG: arCOG04103; COG: 12AEZ	arCOG: M1627_1369; COG: none	arCOG: M162_RS0107185; COG: none	arCOG: YN1551_RS07530; COG: none	arCOG: M1643_RS0106820; COG: none	arCOG: SiH_1264; COG: none	arCOG: YG5714_1313; COG: none	arCOG: Saci_1435; COG: Saci_1435	arCOG: SSO6759; COG: SSO6759	arCOG: none; COG: none	arCOG: Msed_1678; COG: Msed_1678	arCOG: SiL_1178; COG: none	arCOG: SiRe_1182; COG: SiRe_1182	arCOG: Pyrfu_0122; COG: Pyrfu_0122	arCOG: Igni_1423; COG: Igni_1423	arCOG: none; COG: none	arCOG: none; COG: none	arCOG: none; COG: none	arCOG: none; COG: none	arCOG: none; COG: none	arCOG: none; COG: none	arCOG: none; COG: none	arCOG: none; COG: none	arCOG: none; COG: none	arCOG: none; COG: none	arCOG: none; COG: none	arCOG: none; COG: none	arCOG: none; COG: none	arCOG: none; COG: none	arCOG: none; COG: none	arCOG: none; COG: none	arCOG: none; COG: none	arCOG: none; COG: none	arCOG: none; COG: none	arCOG: none; COG: none	arCOG: none; COG: none	arCOG: none; COG: none	arCOG: none; COG: none	arCOG: none; COG: none	arCOG: none; COG: none	arCOG: none; COG: none	arCOG: none; COG: none	arCOG: none; COG: none	arCOG: none; COG: none	arCOG: none; COG: none	arCOG: none; COG: none	arCOG: none; COG: none
M164_1572	arCOG04251	COG5399	arCOG: arCOG04251; COG: COG5399	arCOG: M1627_1691; COG: M1627_1691	arCOG: M162_RS0108550; COG: M162_RS0108550	arCOG: YN1551_RS06110; COG: YN1551_RS06110	arCOG: M1643_RS0108505; COG: M1643_RS0108505	arCOG: SiH_1541; COG: SiH_1541	arCOG: YG5714_1579; COG: YG5714_1579	arCOG: Saci_1538; COG: Saci_1538	arCOG: SSO0553; COG: SSO0553	arCOG: ST1427; COG: ST1427	arCOG: Msed_1908; COG: Msed_1908	arCOG: SiL_1452; COG: SiL_1452	arCOG: SiRe_1450; COG: SiRe_1450	arCOG: Pyrfu_1719; COG: Pyrfu_1719	arCOG: Igni_1042; COG: Igni_1042	arCOG: none; COG: none	arCOG: none; COG: none	arCOG: none; COG: none	arCOG: Cmaq_1222; COG: Cmaq_1222	arCOG: PAE2177; COG: PAE2177	arCOG: TTX_0166; COG: TTX_0166	arCOG: VMUT_0276; COG: VMUT_0276	arCOG: none; COG: none	arCOG: none; COG: none	arCOG: none; COG: none	arCOG: none; COG: none	arCOG: none; COG: none	arCOG: none; COG: none	arCOG: none; COG: none	arCOG: none; COG: none	arCOG: none; COG: none	arCOG: none; COG: none	arCOG: none; COG: none	arCOG: none; COG: none	arCOG: none; COG: none	arCOG: none; COG: none	arCOG: none; COG: none	arCOG: none; COG: none	arCOG: none; COG: none	arCOG: none; COG: none	arCOG: none; COG: none	arCOG: none; COG: none	arCOG: none; COG: none	arCOG: none; COG: none	arCOG: none; COG: none	arCOG: none; COG: none	arCOG: none; COG: none
M164_1544	arCOG00570	COG0644	arCOG: arCOG00570; COG: COG0644	arCOG: M1627_0151; COG: M1627_0151	arCOG: M162_RS0100740; COG: M162_RS0100740	arCOG: YN1551_RS07510; COG: YN1551_RS07510	arCOG: M1643_RS0100835; COG: M1643_RS0100835	arCOG: SiH_2422; COG: SiH_2422	arCOG: YG5714_2710; COG: YG5714_2710	arCOG: Saci_0292; COG: Saci_0292	arCOG: SSO2776; COG: SSO2776	arCOG: ST1775; COG: ST1775	arCOG: Msed_1249; COG: Msed_1249	arCOG: SiL_0142; COG: SiL_0142	arCOG: SiRe_1187; COG: SiRe_1187	arCOG: Pyrfu_1493; COG: Pyrfu_1493	arCOG: Igni_1108; COG: Igni_1108	arCOG: DKAM_0002; COG: DKAM_0002	arCOG: Tpen_0783; COG: Tpen_0783	arCOG: Kcr_1145; COG: Kcr_1145	arCOG: Cmaq_0840; COG: Cmaq_0840	arCOG: PAE2159; COG: PAE2159	arCOG: TTX_0183; COG: TTX_0183	arCOG: VMUT_0191; COG: VMUT_0191	arCOG: AM325_02330; COG: AM325_02330	arCOG: Lokiarch_51240; COG: Lokiarch_51240	arCOG: none; COG: none	arCOG: AM324_04685; COG: AM324_04685	arCOG: AM326_00595; COG: AM326_00595	arCOG: KPV64150.1; COG: KPV64150.1	arCOG: OLS20905.1; COG: OLS23405.1	arCOG: OLS17231.1; COG: OLS17231.1	arCOG: OLS31303.1; COG: OLS19676.1	arCOG: PAB0109; COG: PAB0109	arCOG: PYCH_18860; COG: PYCH_18860	arCOG: TERMP_00654; COG: TERMP_00654	arCOG: OCC_08370; COG: OCC_08370	arCOG: CSUB_C1610; COG: CSUB_C1433	arCOG: CENSYa_0520; COG: CENSYa_0520	arCOG: Nlim_1907; COG: Nlim_1907	arCOG: Nmar_0359; COG: Nmar_0359	arCOG: Ngar_c24380; COG: Ngar_c12680	arCOG: rrnAC0359; COG: rrnAC0359	arCOG: HVO_0396; COG: HVO_0396	arCOG: Nmag_0484; COG: Nmag_0484	arCOG: AF1023; COG: AF1023	arCOG: Ferp_1684; COG: Ferp_1684	arCOG: Arcve_2050; COG: Arcve_2050	arCOG: Arcpr_0389; COG: Arcpr_0389
M164_1705	arCOG02271	COG3413	arCOG: arCOG02271; COG: COG3413	arCOG: M1627_0753; COG: M1627_0585	arCOG: M162_RS0104275; COG: M162_RS0112145	arCOG: YN1551_RS05635; COG: YN1551_RS12780	arCOG: M1643_RS0104035; COG: M1643_RS0112035	arCOG: SiH_0703; COG: SiH_0703	arCOG: YG5714_1750; COG: YG5714_0776	arCOG: Saci_2167; COG: Saci_2116	arCOG: SSO1868; COG: SSO2058	arCOG: ST0164; COG: ST0722	arCOG: Msed_2183; COG: Msed_1773	arCOG: SiL_0669; COG: SiL_0580	arCOG: SiRe_0628; COG: SiRe_0559	arCOG: none; COG: Pyrfu_1336	arCOG: none; COG: none	arCOG: none; COG: DKAM_1096	arCOG: none; COG: Tpen_1621	arCOG: Kcr_0782; COG: Kcr_0782	arCOG: Cmaq_0287; COG: Cmaq_0874	arCOG: PAE2449; COG: PAE2449	arCOG: none; COG: none	arCOG: none; COG: VMUT_1244	arCOG: none; COG: AM325_11085	arCOG: none; COG: Lokiarch_03500	arCOG: none; COG: none	arCOG: AM324_14830; COG: AM324_03955	arCOG: none; COG: AM326_09095	arCOG: none; COG: none	arCOG: none; COG: OLS26841.1	arCOG: none; COG: none	arCOG: none; COG: OLS31011.1	arCOG: none; COG: none	arCOG: none; COG: none	arCOG: TERMP_00384; COG: TERMP_00384	arCOG: OCC_04475; COG: OCC_04475	arCOG: CSUB_C0981; COG: CSUB_C0981	arCOG: none; COG: none	arCOG: none; COG: none	arCOG: none; COG: none	arCOG: none; COG: none	arCOG: rrnAC1953; COG: rrnAC2160	arCOG: HVO_1419; COG: HVO_2296	arCOG: Nmag_3471; COG: Nmag_3053	arCOG: AF1847; COG: AF1847	arCOG: Ferp_0134; COG: Ferp_0134	arCOG: none; COG: Arcve_0649	arCOG: none; COG: none
M164_2151	arCOG03699	11K3K	arCOG: arCOG03699; COG: 11K3K	arCOG: M1627_2227; COG: none	arCOG: M162_RS0111505; COG: none	arCOG: YN1551_RS03075; COG: none	arCOG: M1643_RS0111380; COG: none	arCOG: SiH_2093; COG: none	arCOG: YG5714_2274; COG: none	arCOG: Saci_0430; COG: Saci_0430	arCOG: SSO3213; COG: SSO3213	arCOG: ST2358; COG: ST2358	arCOG: Msed_0247; COG: Msed_0247	arCOG: SiL_2000; COG: none	arCOG: SiRe_2025; COG: SiRe_2025	arCOG: none; COG: none	arCOG: none; COG: none	arCOG: none; COG: none	arCOG: none; COG: none	arCOG: none; COG: none	arCOG: none; COG: none	arCOG: PAE1344; COG: PAE1344	arCOG: none; COG: none	arCOG: none; COG: none	arCOG: none; COG: none	arCOG: none; COG: none	arCOG: none; COG: none	arCOG: none; COG: none	arCOG: none; COG: none	arCOG: none; COG: none	arCOG: none; COG: none	arCOG: none; COG: none	arCOG: none; COG: none	arCOG: none; COG: none	arCOG: none; COG: none	arCOG: none; COG: none	arCOG: none; COG: none	arCOG: none; COG: none	arCOG: none; COG: none	arCOG: none; COG: none	arCOG: none; COG: none	arCOG: none; COG: none	arCOG: none; COG: none	arCOG: none; COG: none	arCOG: none; COG: none	arCOG: none; COG: none	arCOG: none; COG: none	arCOG: none; COG: none	arCOG: none; COG: none
M164_2475	arCOG01984	COG2440	arCOG: arCOG01984; COG: COG2440	arCOG: M1627_2546; COG: M1627_2602	arCOG: M162_RS0113150; COG: M162_RS0113435	arCOG: YN1551_RS01310; COG: YN1551_RS01310	arCOG: M1643_RS0113015; COG: M1643_RS0113310	arCOG: SiH_2421; COG: SiH_2485	arCOG: YG5714_2641; COG: YG5714_2711	arCOG: Saci_0317; COG: Saci_0293	arCOG: SSO11231; COG: SSO11114	arCOG: STS199; COG: STS199	arCOG: Msed_1250; COG: Msed_1250	arCOG: SiL_2327; COG: SiL_2383	arCOG: SiRe_2460; COG: SiRe_2399	arCOG: none; COG: none	arCOG: none; COG: none	arCOG: none; COG: none	arCOG: none; COG: none	arCOG: none; COG: none	arCOG: Cmaq_0478; COG: Cmaq_0478	arCOG: PAE0723; COG: PAE0723	arCOG: TTX_0731; COG: TTX_0731	arCOG: VMUT_1134; COG: VMUT_1134	arCOG: none; COG: none	arCOG: none; COG: none	arCOG: none; COG: none	arCOG: none; COG: none	arCOG: none; COG: none	arCOG: none; COG: none	arCOG: OLS20486.1; COG: OLS20486.1	arCOG: none; COG: none	arCOG: none; COG: none	arCOG: none; COG: none	arCOG: none; COG: none	arCOG: none; COG: none	arCOG: none; COG: none	arCOG: none; COG: none	arCOG: none; COG: none	arCOG: none; COG: none	arCOG: none; COG: none	arCOG: Ngar_c12680; COG: none	arCOG: rrnAC0094; COG: none	arCOG: HVO_2732; COG: none	arCOG: Nmag_0484; COG: none	arCOG: none; COG: none	arCOG: Ferp_1685; COG: Ferp_1685	arCOG: none; COG: none	arCOG: none; COG: none
M164_1390	arCOG04186	COG1890	arCOG: arCOG04186; COG: COG1890	arCOG: M1627_1446; COG: M1627_1446	arCOG: M162_RS0107645; COG: M162_RS0107645	arCOG: YN1551_RS07065; COG: YN1551_RS07065	arCOG: M1643_RS0107260; COG: M1643_RS0107260	arCOG: SiH_1342; COG: SiH_1342	arCOG: YG5714_1391; COG: YG5714_1391	arCOG: Saci_0620; COG: Saci_0620	arCOG: SSO0746; COG: SSO0746	arCOG: ST0453; COG: ST0453	arCOG: Msed_0067; COG: Msed_0067	arCOG: SiL_1255; COG: SiL_1255	arCOG: SiRe_1264; COG: SiRe_1264	arCOG: Pyrfu_1077; COG: Pyrfu_1077	arCOG: Igni_0863; COG: Igni_0863	arCOG: DKAM_1335; COG: DKAM_1335	arCOG: Tpen_0653; COG: Tpen_0653	arCOG: Kcr_1380; COG: Kcr_1380	arCOG: Cmaq_1755; COG: Cmaq_1755	arCOG: PAE3472; COG: PAE3472	arCOG: TTX_0716; COG: TTX_0716	arCOG: none; COG: none	arCOG: AM325_00930; COG: AM325_00930	arCOG: none; COG: none	arCOG: none; COG: none	arCOG: AM324_01495; COG: AM324_01495	arCOG: AM326_02665; COG: AM326_02665	arCOG: KPV63750.1; COG: KPV63750.1	arCOG: OLS26966.1; COG: OLS26966.1	arCOG: OLS17891.1; COG: OLS17891.1	arCOG: none; COG: none	arCOG: PAB0035; COG: PAB0035	arCOG: PYCH_14960; COG: PYCH_14960	arCOG: TERMP_00899; COG: TERMP_00899	arCOG: OCC_12686; COG: OCC_12686	arCOG: CSUB_C0447; COG: CSUB_C0447	arCOG: CENSYa_0099; COG: CENSYa_0099	arCOG: Nlim_1904; COG: Nlim_1904	arCOG: Nmar_1512; COG: Nmar_1512	arCOG: Ngar_c17770; COG: Ngar_c17770	arCOG: rrnAC1429; COG: rrnAC1429	arCOG: HVO_1145; COG: HVO_1145	arCOG: Nmag_2405; COG: Nmag_2405	arCOG: AF2320; COG: AF2320	arCOG: Ferp_2504; COG: Ferp_2504	arCOG: Arcve_0787; COG: Arcve_0787	arCOG: Arcpr_0797; COG: Arcpr_0797
M164_1927	arCOG01758	COG0051	arCOG: arCOG01758; COG: COG0051	arCOG: M1627_1997; COG: M1627_1997	arCOG: M162_RS0110235; COG: M162_RS0110235	arCOG: YN1551_RS04470; COG: YN1551_RS04470	arCOG: M1643_RS0110145; COG: M1643_RS0110145	arCOG: SiH_1857; COG: SiH_1857	arCOG: YG5714_1996; COG: YG5714_1996	arCOG: Saci_0684; COG: Saci_0684	arCOG: SSO0215; COG: SSO0215	arCOG: ST0268; COG: ST0268	arCOG: Msed_0042; COG: Msed_0042	arCOG: SiL_1772; COG: SiL_1772	arCOG: SiRe_1777; COG: SiRe_1777	arCOG: Pyrfu_0230; COG: Pyrfu_0230	arCOG: Igni_0065; COG: Igni_0065	arCOG: DKAM_1367; COG: DKAM_1367	arCOG: Tpen_0648; COG: Tpen_0648	arCOG: Kcr_1495; COG: Kcr_1495	arCOG: Cmaq_0097; COG: Cmaq_0097	arCOG: PAE2907; COG: PAE2907	arCOG: TTX_0012; COG: TTX_0012	arCOG: VMUT_1550; COG: VMUT_1550	arCOG: AM325_01155; COG: AM325_01155	arCOG: none; COG: none	arCOG: none; COG: none	arCOG: AM324_07660; COG: AM324_07660	arCOG: AM326_02100; COG: AM326_02100	arCOG: KPV63215.1; COG: KPV63215.1	arCOG: OLS21952.1; COG: OLS21952.1	arCOG: OLS17430.1; COG: OLS17430.1	arCOG: OLS31563.1; COG: OLS31563.1	arCOG: PAB0466; COG: PAB0466	arCOG: PYCH_03190; COG: PYCH_03190	arCOG: TERMP_00603; COG: TERMP_00603	arCOG: OCC_11834; COG: OCC_11834	arCOG: CSUB_C0389; COG: CSUB_C0389	arCOG: CENSYa_0407; COG: CENSYa_0407	arCOG: Nlim_0713; COG: Nlim_0713	arCOG: Nmar_1033; COG: Nmar_1033	arCOG: Ngar_c02910; COG: Ngar_c02910	arCOG: rrnAC2405; COG: rrnAC2405	arCOG: HVO_0360; COG: HVO_0360	arCOG: Nmag_2517; COG: Nmag_2517	arCOG: AF0938; COG: AF0938	arCOG: Ferp_2442; COG: Ferp_2442	arCOG: Arcve_1068; COG: Arcve_1068	arCOG: Arcpr_1326; COG: Arcpr_1326
M164_1807	arCOG01920	COG0250	arCOG: arCOG01920; COG: COG0250	arCOG: M1627_1878; COG: M1627_1878	arCOG: M162_RS0109545; COG: M162_RS0109545	arCOG: YN1551_RS05100; COG: YN1551_RS05100	arCOG: M1643_RS0109510; COG: M1643_RS0109510	arCOG: SiH_1735; COG: SiH_1735	arCOG: YG5714_1876; COG: YG5714_1876	arCOG: Saci_1460; COG: Saci_1460	arCOG: SSO0347; COG: SSO0347	arCOG: ST1369; COG: ST1369	arCOG: Msed_1633; COG: Msed_1633	arCOG: SiL_1648; COG: SiL_1648	arCOG: SiRe_1656; COG: SiRe_1656	arCOG: Pyrfu_0987; COG: Pyrfu_0987	arCOG: Igni_1179; COG: Igni_1179	arCOG: DKAM_1105; COG: DKAM_1105	arCOG: Tpen_0405; COG: Tpen_0405	arCOG: Kcr_1344; COG: Kcr_1344	arCOG: Cmaq_0952; COG: Cmaq_0952	arCOG: PAE3103; COG: PAE3103	arCOG: TTX_1807; COG: TTX_1807	arCOG: VMUT_0908; COG: VMUT_0908	arCOG: AM325_12620; COG: AM325_12620	arCOG: Lokiarch_45890; COG: Lokiarch_45890	arCOG: none; COG: none	arCOG: AM324_02880; COG: AM324_02880	arCOG: AM326_08595; COG: AM326_08595	arCOG: KPV61851.1; COG: KPV61851.1	arCOG: OLS21977.1; COG: OLS21977.1	arCOG: OLS17548.1; COG: OLS17548.1	arCOG: OLS26344.1; COG: OLS26344.1	arCOG: PAB2352; COG: PAB2352	arCOG: PYCH_18170; COG: PYCH_18170	arCOG: TERMP_00192; COG: TERMP_00192	arCOG: OCC_02154; COG: OCC_02154	arCOG: CSUB_C0154; COG: CSUB_C0154	arCOG: CENSYa_0343; COG: CENSYa_0343	arCOG: Nlim_1716; COG: Nlim_1716	arCOG: Nmar_0386; COG: Nmar_0386	arCOG: Ngar_c23090; COG: Ngar_c23090	arCOG: rrnAC0698; COG: rrnAC0698	arCOG: HVO_0719; COG: HVO_0719	arCOG: Nmag_1139; COG: Nmag_1139	arCOG: AF0537; COG: AF0537	arCOG: Ferp_1352; COG: Ferp_1352	arCOG: Arcve_1668; COG: Arcve_1668	arCOG: Arcpr_0880; COG: Arcpr_0880
M164_1969	arCOG01989	COG2888	arCOG: arCOG01989; COG: COG2888	arCOG: M1627_2039; COG: M1627_2039	arCOG: M162_RS0110500; COG: M162_RS0110500	arCOG: YN1551_RS04045; COG: YN1551_RS04045	arCOG: M1643_RS0110380; COG: M1643_RS0110380	arCOG: SiH_1906; COG: SiH_1906	arCOG: YG5714_2083; COG: YG5714_2083	arCOG: Saci_0771; COG: Saci_0771	arCOG: SSO5343; COG: SSO5343	arCOG: STS026; COG: STS026	arCOG: Msed_0208; COG: Msed_0208	arCOG: SiL_1815; COG: SiL_1815	arCOG: SiRe_1834; COG: SiRe_1834	arCOG: Pyrfu_0113; COG: Pyrfu_0113	arCOG: Igni_0508; COG: Igni_0508	arCOG: DKAM_1077; COG: DKAM_1077	arCOG: Tpen_0662; COG: Tpen_0662	arCOG: Kcr_1399; COG: Kcr_1399	arCOG: Cmaq_0544; COG: Cmaq_0544	arCOG: PAE0694; COG: PAE0694	arCOG: TTX_0457; COG: TTX_0457	arCOG: VMUT_0596; COG: VMUT_0596	arCOG: none; COG: none	arCOG: Lokiarch_07090; COG: Lokiarch_07090	arCOG: none; COG: none	arCOG: none; COG: none	arCOG: none; COG: none	arCOG: none; COG: none	arCOG: none; COG: none	arCOG: OLS17848.1; COG: OLS17848.1	arCOG: none; COG: none	arCOG: PAB0018a; COG: PAB0018a	arCOG: none; COG: none	arCOG: TERMP_02047; COG: TERMP_02047	arCOG: none; COG: none	arCOG: CSUB_C0103; COG: none	arCOG: CENSYa_0525; COG: CENSYa_0525	arCOG: Nlim_0939; COG: Nlim_0939	arCOG: Nmar_1221; COG: Nmar_1221	arCOG: Ngar_c26360; COG: Ngar_c26360	arCOG: rrnAC0262; COG: rrnAC0262	arCOG: HVO_2753; COG: HVO_2753	arCOG: Nmag_1106; COG: Nmag_1106	arCOG: AF0573; COG: AF0573	arCOG: Ferp_0817; COG: Ferp_0817	arCOG: Arcve_1965; COG: Arcve_1965	arCOG: Arcpr_0954; COG: Arcpr_0954
M164_0092	arCOG00052	COG0166	arCOG: arCOG00052; COG: COG0166	arCOG: M1627_0092; COG: M1627_0092	arCOG: M162_RS0100465; COG: M162_RS0100465	arCOG: YN1551_RS00450; COG: YN1551_RS00450	arCOG: M1643_RS0100465; COG: M1643_RS0100465	arCOG: SiH_0093; COG: SiH_0093	arCOG: YG5714_0094; COG: YG5714_0094	arCOG: Saci_0151; COG: Saci_0151	arCOG: SSO2281; COG: SSO2281	arCOG: ST2245; COG: ST2245	arCOG: Msed_1856; COG: Msed_1856	arCOG: SiL_0091; COG: SiL_0091	arCOG: SiRe_0091; COG: SiRe_0091	arCOG: Pyrfu_0065; COG: Pyrfu_0065	arCOG: none; COG: none	arCOG: DKAM_1010; COG: DKAM_1010	arCOG: Tpen_0660; COG: Tpen_0660	arCOG: none; COG: none	arCOG: Cmaq_1967; COG: Cmaq_1967	arCOG: PAE1610; COG: PAE1610	arCOG: TTX_0980; COG: TTX_0980	arCOG: VMUT_0737; COG: VMUT_0737	arCOG: AM325_03675; COG: AM325_03675	arCOG: Lokiarch_21890; COG: Lokiarch_21890	arCOG: none; COG: none	arCOG: AM324_00935; COG: AM324_00935	arCOG: AM326_05530; COG: AM326_05530	arCOG: none; COG: KPV65208.1	arCOG: none; COG: OLS25953.1	arCOG: none; COG: none	arCOG: none; COG: OLS30366.1	arCOG: none; COG: none	arCOG: none; COG: none	arCOG: none; COG: none	arCOG: none; COG: none	arCOG: CSUB_C1540; COG: CSUB_C1540	arCOG: CENSYa_0590; COG: CENSYa_0590	arCOG: Nlim_1981; COG: Nlim_1981	arCOG: Nmar_0167; COG: Nmar_0167	arCOG: none; COG: none	arCOG: rrnAC3210; COG: rrnAC3210	arCOG: HVO_1967; COG: HVO_1967	arCOG: Nmag_2711; COG: Nmag_2711	arCOG: none; COG: none	arCOG: none; COG: none	arCOG: none; COG: none	arCOG: none; COG: none
M164_1428	arCOG00782	COG0199	arCOG: arCOG00782; COG: COG0199	arCOG: M1627_1484; COG: M1627_1484	arCOG: M162_RS0107825; COG: M162_RS0107825	arCOG: YN1551_RS06880; COG: YN1551_RS06880	arCOG: M1643_RS0107440; COG: M1643_RS0107440	arCOG: SiH_1380; COG: SiH_1380	arCOG: YG5714_1429; COG: YG5714_1429	arCOG: Saci_0583; COG: Saci_0583	arCOG: SSO6391; COG: SSO6391	arCOG: STS059; COG: STS059	arCOG: Msed_0105; COG: Msed_0105	arCOG: SiL_1292; COG: SiL_1292	arCOG: SiRe_1302; COG: SiRe_1302	arCOG: Pyrfu_1672; COG: Pyrfu_1672	arCOG: Igni_1412; COG: Igni_1412	arCOG: DKAM_1161; COG: DKAM_1161	arCOG: Tpen_0241; COG: Tpen_0241	arCOG: Kcr_1564; COG: Kcr_1564	arCOG: Cmaq_1842; COG: Cmaq_1842	arCOG: PAE2097; COG: PAE2097	arCOG: TTX_1816; COG: TTX_1816	arCOG: VMUT_1978; COG: VMUT_1978	arCOG: none; COG: none	arCOG: Lokiarch_44375; COG: Lokiarch_44375	arCOG: none; COG: none	arCOG: none; COG: none	arCOG: none; COG: none	arCOG: none; COG: none	arCOG: OLS22804.1; COG: OLS22804.1	arCOG: OLS18040.1; COG: OLS18040.1	arCOG: OLS30742.1; COG: OLS30742.1	arCOG: PAB7080; COG: PAB7080	arCOG: PYCH_01520; COG: PYCH_01520	arCOG: TERMP_00106; COG: TERMP_00106	arCOG: OCC_12126; COG: OCC_12126	arCOG: CSUB_C0472; COG: CSUB_C0472	arCOG: CENSYa_0871; COG: CENSYa_0871	arCOG: Nlim_0397; COG: Nlim_0397	arCOG: Nmar_0796; COG: Nmar_0796	arCOG: Ngar_c17430; COG: Ngar_c17430	arCOG: rrnAC3653; COG: rrnAC3653	arCOG: HVO_2550; COG: HVO_2550	arCOG: Nmag_0224; COG: Nmag_0224	arCOG: none; COG: none	arCOG: Ferp_1150; COG: Ferp_1150	arCOG: Arcve_0971; COG: Arcve_0971	arCOG: Arcpr_1347; COG: Arcpr_1347
M164_1962	arCOG04300	COG0113	arCOG: arCOG04300; COG: COG0113	arCOG: M1627_2032; COG: M1627_2032	arCOG: M162_RS0110465; COG: M162_RS0110465	arCOG: YN1551_RS04080; COG: YN1551_RS04080	arCOG: M1643_RS0110345; COG: M1643_RS0110345	arCOG: SiH_1899; COG: SiH_1899	arCOG: YG5714_2076; COG: YG5714_2076	arCOG: Saci_0778; COG: Saci_0778	arCOG: SSO0181; COG: SSO0181	arCOG: ST0214; COG: ST0214	arCOG: Msed_0215; COG: Msed_0215	arCOG: SiL_1808; COG: SiL_1808	arCOG: SiRe_1827; COG: SiRe_1827	arCOG: Pyrfu_1379; COG: Pyrfu_1379	arCOG: Igni_0324; COG: Igni_0324	arCOG: none; COG: none	arCOG: none; COG: none	arCOG: none; COG: none	arCOG: Cmaq_1740; COG: Cmaq_1740	arCOG: PAE0583; COG: PAE0583	arCOG: TTX_1555; COG: TTX_1555	arCOG: VMUT_2198; COG: VMUT_2198	arCOG: none; COG: none	arCOG: Lokiarch_29930; COG: Lokiarch_29930	arCOG: none; COG: none	arCOG: none; COG: none	arCOG: none; COG: none	arCOG: none; COG: none	arCOG: none; COG: OLS27051.1	arCOG: none; COG: none	arCOG: none; COG: none	arCOG: none; COG: none	arCOG: none; COG: none	arCOG: none; COG: none	arCOG: none; COG: none	arCOG: none; COG: none	arCOG: CENSYa_1402; COG: CENSYa_1402	arCOG: Nlim_0059; COG: Nlim_0059	arCOG: Nmar_0509; COG: Nmar_0509	arCOG: Ngar_c26840; COG: Ngar_c26840	arCOG: rrnAC2610; COG: rrnAC2610	arCOG: HVO_0087; COG: HVO_0087	arCOG: Nmag_2019; COG: Nmag_2019	arCOG: AF1974; COG: AF1974	arCOG: Ferp_1769; COG: Ferp_1769	arCOG: Arcve_0503; COG: Arcve_0503	arCOG: Arcpr_1433; COG: Arcpr_1433
M164_0185	arCOG05956	0Y5H2	arCOG: arCOG05956; COG: 0Y5H2	arCOG: M1627_0166; COG: none	arCOG: M162_RS0100855; COG: none	arCOG: YN1551_RS13275; COG: none	arCOG: M1643_RS0100915; COG: none	arCOG: SiH_0172; COG: none	arCOG: YG5714_0170; COG: none	arCOG: Saci_0970; COG: Saci_0970	arCOG: SSO2369; COG: SSO2369	arCOG: ST0507; COG: ST0507	arCOG: Msed_0666; COG: Msed_0666	arCOG: SiL_0159; COG: none	arCOG: SiRe_0166; COG: SiRe_0166	arCOG: Pyrfu_1770; COG: Pyrfu_1770	arCOG: Igni_0422; COG: Igni_0422	arCOG: none; COG: none	arCOG: none; COG: none	arCOG: none; COG: none	arCOG: none; COG: none	arCOG: none; COG: none	arCOG: none; COG: none	arCOG: none; COG: none	arCOG: none; COG: none	arCOG: none; COG: none	arCOG: none; COG: none	arCOG: none; COG: none	arCOG: none; COG: none	arCOG: none; COG: none	arCOG: none; COG: none	arCOG: none; COG: none	arCOG: none; COG: none	arCOG: none; COG: none	arCOG: none; COG: none	arCOG: none; COG: none	arCOG: none; COG: none	arCOG: none; COG: none	arCOG: none; COG: none	arCOG: none; COG: none	arCOG: none; COG: none	arCOG: none; COG: none	arCOG: none; COG: none	arCOG: none; COG: none	arCOG: none; COG: none	arCOG: none; COG: none	arCOG: none; COG: none	arCOG: none; COG: none	arCOG: none; COG: none
M164_0205	arCOG00534', 'arCOG00536	COG0314', 'COG1977	arCOG: arCOG00534,arCOG00536; COG: COG0314,COG1977	arCOG: M1627_0186; COG: M1627_0186	arCOG: M162_RS0100955; COG: M162_RS0100955	arCOG: YN1551_RS13375; COG: YN1551_RS13375	arCOG: M1643_RS0101015; COG: M1643_RS0101015	arCOG: SiH_0192; COG: SiH_0192	arCOG: YG5714_0190; COG: YG5714_0190	arCOG: Saci_0952; COG: Saci_0952	arCOG: SSO2394; COG: SSO2394	arCOG: ST0527; COG: ST0527	arCOG: Msed_0645; COG: Msed_0645	arCOG: SiL_0179; COG: SiL_0179	arCOG: SiRe_0186; COG: SiRe_0186	arCOG: Pyrfu_0245; COG: Pyrfu_1107, Pyrfu_0245	arCOG: Igni_0260; COG: Igni_0260, Igni_0820	arCOG: DKAM_0212, DKAM_0211; COG: DKAM_0212, DKAM_0211	arCOG: Tpen_0174, Tpen_0314; COG: Tpen_0174, Tpen_0314	arCOG: Kcr_1040, Kcr_0777; COG: Kcr_1040, Kcr_0777	arCOG: none, Cmaq_0246; COG: Cmaq_1069, none	arCOG: PAE2580, PAE0727; COG: PAE2580, PAE0727	arCOG: TTX_0733, TTX_1767; COG: TTX_0733, TTX_1767	arCOG: none, VMUT_0231; COG: none, VMUT_0231	arCOG: AM325_05425, none; COG: AM325_05425, none	arCOG: none; COG: Lokiarch_34810, none	arCOG: none; COG: none	arCOG: none, AM324_02055; COG: none, AM324_02055	arCOG: AM326_03940, none; COG: AM326_03940, none	arCOG: KPV62614.1, none; COG: KPV62614.1, KPV63999.1	arCOG: OLS26957.1, none; COG: OLS25995.1, none	arCOG: none; COG: none, OLS17997.1	arCOG: OLS29374.1, none; COG: OLS29374.1, none	arCOG: PAB0110, PAB3241; COG: PAB0110, PAB3241	arCOG: PYCH_04490, PYCH_16370; COG: PYCH_04490, PYCH_16370	arCOG: TERMP_01824, TERMP_00661; COG: TERMP_01824, TERMP_00661	arCOG: OCC_07356, OCC_08395; COG: OCC_07356, OCC_08395	arCOG: CSUB_C1602, CSUB_C1603; COG: CSUB_C1602, CSUB_C1603	arCOG: CENSYa_1383, none; COG: none	arCOG: none, Nlim_1806; COG: none	arCOG: none, Nmar_1429; COG: none	arCOG: none, Ngar_c20750; COG: none	arCOG: rrnAC3439, none; COG: rrnAC3439, rrnAC1186	arCOG: HVO_2619, none; COG: HVO_1864, HVO_2619	arCOG: Nmag_2668, none; COG: Nmag_1512, Nmag_2668	arCOG: AF2105, none; COG: AF2105, AF2179	arCOG: Ferp_2336, none; COG: Ferp_2336, Ferp_2282	arCOG: Arcve_0295, none; COG: Arcve_0295, Arcve_0219	arCOG: Arcpr_0284, none; COG: Arcpr_1225, Arcpr_0284
M164_1425	arCOG04094	COG0198	arCOG: arCOG04094; COG: COG0198	arCOG: M1627_1481; COG: M1627_1481	arCOG: M162_RS0107810; COG: M162_RS0107810	arCOG: YN1551_RS06895; COG: YN1551_RS06895	arCOG: M1643_RS0107425; COG: M1643_RS0107425	arCOG: SiH_1377; COG: SiH_1377	arCOG: YG5714_1426; COG: YG5714_1426	arCOG: Saci_0586; COG: Saci_0586	arCOG: SSO0707; COG: SSO0707	arCOG: STS060; COG: STS060	arCOG: Msed_0102; COG: Msed_0102	arCOG: SiL_1289; COG: SiL_1289	arCOG: SiRe_1299; COG: SiRe_1299	arCOG: Pyrfu_1669; COG: Pyrfu_1669	arCOG: Igni_1409; COG: Igni_1409	arCOG: DKAM_1164; COG: DKAM_1164	arCOG: Tpen_0244; COG: Tpen_0244	arCOG: Kcr_1561; COG: Kcr_1561	arCOG: Cmaq_1833; COG: Cmaq_1833	arCOG: PAE3312; COG: PAE3312	arCOG: TTX_0951; COG: TTX_0951	arCOG: VMUT_0092; COG: VMUT_0092	arCOG: AM325_05700; COG: AM325_05700	arCOG: Lokiarch_24190; COG: Lokiarch_24190	arCOG: none; COG: none	arCOG: AM324_01205; COG: AM324_01205	arCOG: AM326_06795; COG: AM326_06795	arCOG: KPV65437.1; COG: KPV65437.1	arCOG: OLS22807.1; COG: OLS22807.1	arCOG: OLS18037.1; COG: OLS18037.1	arCOG: OLS30739.1; COG: OLS30739.1	arCOG: PAB2128; COG: PAB2128	arCOG: PYCH_01490; COG: PYCH_01490	arCOG: TERMP_00103; COG: TERMP_00103	arCOG: OCC_12141; COG: OCC_12141	arCOG: CSUB_C0469; COG: CSUB_C0469	arCOG: CENSYa_0868; COG: CENSYa_0868	arCOG: Nlim_0400; COG: Nlim_0400	arCOG: Nmar_0799; COG: Nmar_0799	arCOG: Ngar_c17400; COG: Ngar_c17400	arCOG: rrnAC1601; COG: rrnAC1601	arCOG: HVO_2553; COG: HVO_2553	arCOG: Nmag_0221; COG: Nmag_0221	arCOG: AF1914; COG: AF1914	arCOG: Ferp_1147; COG: Ferp_1147	arCOG: Arcve_0974; COG: Arcve_0974	arCOG: Arcpr_1350; COG: Arcpr_1350
M164_1417	arCOG04067	COG0090	arCOG: arCOG04067; COG: COG0090	arCOG: M1627_1473; COG: M1627_1473	arCOG: M162_RS0107770; COG: M162_RS0107770	arCOG: YN1551_RS06935; COG: YN1551_RS06935	arCOG: M1643_RS0107385; COG: M1643_RS0107385	arCOG: SiH_1369; COG: SiH_1369	arCOG: YG5714_1418; COG: YG5714_1418	arCOG: Saci_0594; COG: Saci_0594	arCOG: SSO0716; COG: SSO0716	arCOG: ST0427; COG: ST0427	arCOG: Msed_0094; COG: Msed_0094	arCOG: SiL_1281; COG: SiL_1281	arCOG: SiRe_1291; COG: SiRe_1291	arCOG: Pyrfu_1648; COG: Pyrfu_1648	arCOG: Igni_1346; COG: Igni_1346	arCOG: DKAM_1174; COG: DKAM_1174	arCOG: Tpen_0227; COG: Tpen_0227	arCOG: Kcr_1490; COG: Kcr_1490	arCOG: Cmaq_1278; COG: Cmaq_1278	arCOG: PAE0803; COG: PAE0803	arCOG: TTX_1894; COG: TTX_1894	arCOG: VMUT_2225; COG: VMUT_2225	arCOG: AM325_13245; COG: AM325_13245	arCOG: Lokiarch_03370; COG: Lokiarch_03370	arCOG: none; COG: none	arCOG: AM324_14495; COG: AM324_14495	arCOG: AM326_07045; COG: AM326_07045	arCOG: KPV65217.1; COG: KPV65217.1	arCOG: OLS18975.1; COG: OLS18975.1	arCOG: OLS17728.1; COG: OLS17728.1	arCOG: OLS19853.1; COG: OLS19853.1	arCOG: PAB2122; COG: PAB2122	arCOG: PYCH_01400; COG: PYCH_01400	arCOG: TERMP_00094; COG: TERMP_00094	arCOG: OCC_12186; COG: OCC_12186	arCOG: CSUB_C0302; COG: CSUB_C0302	arCOG: CENSYa_1970; COG: CENSYa_1970	arCOG: Nlim_2076; COG: Nlim_2076	arCOG: Nmar_0102; COG: Nmar_0102	arCOG: Ngar_c06420; COG: Ngar_c06420	arCOG: rrnAC1608; COG: rrnAC1608	arCOG: HVO_2561; COG: HVO_2561	arCOG: Nmag_0213; COG: Nmag_0213	arCOG: AF1922; COG: AF1922	arCOG: Ferp_1139; COG: Ferp_1139	arCOG: Arcve_0982; COG: Arcve_0982	arCOG: Arcpr_1358; COG: Arcpr_1358
M164_1854	arCOG04113	COG0197	arCOG: arCOG04113; COG: COG0197	arCOG: M1627_1924; COG: M1627_1924	arCOG: M162_RS0109785; COG: M162_RS0109785	arCOG: YN1551_RS04865; COG: YN1551_RS04865	arCOG: M1643_RS0109750; COG: M1643_RS0109750	arCOG: SiH_1782; COG: SiH_1782	arCOG: YG5714_1923; COG: YG5714_1923	arCOG: Saci_0176; COG: Saci_0176	arCOG: SSO0294; COG: SSO0294	arCOG: ST2264; COG: ST2264	arCOG: Msed_1865; COG: Msed_1865	arCOG: SiL_1696; COG: SiL_1696	arCOG: SiRe_1702; COG: SiRe_1702	arCOG: Pyrfu_0173; COG: Pyrfu_0173	arCOG: Igni_0999; COG: Igni_0999	arCOG: DKAM_1411; COG: DKAM_1411	arCOG: Tpen_0546; COG: Tpen_0546	arCOG: Kcr_0120; COG: Kcr_0120	arCOG: Cmaq_0968; COG: Cmaq_0968	arCOG: PAE3567; COG: PAE3567	arCOG: TTX_0511; COG: TTX_0511	arCOG: VMUT_0896; COG: VMUT_0896	arCOG: AM325_02635; COG: AM325_02635	arCOG: Lokiarch_40400; COG: Lokiarch_40400	arCOG: none; COG: none	arCOG: AM324_00265; COG: AM324_00265	arCOG: AM326_08030; COG: AM326_08030	arCOG: KPV61472.1; COG: KPV61472.1	arCOG: OLS21973.1; COG: OLS21973.1	arCOG: OLS17815.1; COG: OLS17815.1	arCOG: none; COG: none	arCOG: PAB1444; COG: PAB1444	arCOG: PYCH_09730; COG: PYCH_09730	arCOG: TERMP_00054; COG: TERMP_00054	arCOG: OCC_11914; COG: OCC_11914	arCOG: CSUB_C0849; COG: CSUB_C0849	arCOG: CENSYa_1135; COG: CENSYa_1135	arCOG: Nlim_1627; COG: Nlim_1627	arCOG: Nmar_0449; COG: Nmar_0449	arCOG: Ngar_c18610; COG: Ngar_c18610	arCOG: rrnAC2357; COG: rrnAC2357	arCOG: HVO_0484; COG: HVO_0484	arCOG: Nmag_2137; COG: Nmag_2137	arCOG: AF1339; COG: AF1339	arCOG: Ferp_0918; COG: Ferp_0918	arCOG: Arcve_1770; COG: Arcve_1770	arCOG: Arcpr_1467; COG: Arcpr_1467
M164_1720	arCOG01183	COG0533	arCOG: arCOG01183; COG: COG0533	arCOG: M1627_1789; COG: M1627_1789	arCOG: M162_RS0109100; COG: M162_RS0109100	arCOG: YN1551_RS05550; COG: YN1551_RS05550	arCOG: M1643_RS0109055; COG: M1643_RS0109055	arCOG: SiH_1648; COG: SiH_1648	arCOG: YG5714_1789; COG: YG5714_1789	arCOG: Saci_0851; COG: Saci_0851	arCOG: SSO0434; COG: SSO0434	arCOG: ST0363; COG: ST0363	arCOG: Msed_2224; COG: Msed_2224	arCOG: SiL_1561; COG: SiL_1561	arCOG: SiRe_1569; COG: SiRe_1569	arCOG: Pyrfu_0399; COG: Pyrfu_0399	arCOG: Igni_0266; COG: Igni_0266	arCOG: DKAM_1341; COG: DKAM_1341	arCOG: Tpen_0452; COG: Tpen_0452	arCOG: Kcr_1474; COG: Kcr_1474	arCOG: Cmaq_0593; COG: Cmaq_0593	arCOG: PAE2430; COG: PAE2430	arCOG: TTX_0911; COG: TTX_0911	arCOG: VMUT_0832; COG: VMUT_0832	arCOG: AM325_00970; COG: AM325_00970	arCOG: Lokiarch_06320; COG: Lokiarch_06320	arCOG: none; COG: none	arCOG: AM324_01455; COG: AM324_01455	arCOG: AM326_02705; COG: AM326_02705	arCOG: KPV64698.1; COG: KPV64698.1	arCOG: OLS24399.1; COG: OLS24399.1	arCOG: OLS17897.1; COG: OLS17897.1	arCOG: OLS24430.1; COG: OLS24430.1	arCOG: PAB1159; COG: PAB1159	arCOG: PYCH_15640; COG: PYCH_15640	arCOG: TERMP_01800; COG: TERMP_01800	arCOG: OCC_11050; COG: OCC_11050	arCOG: CSUB_C0441; COG: CSUB_C0441	arCOG: CENSYa_1642; COG: CENSYa_1642	arCOG: Nlim_1937; COG: Nlim_1937	arCOG: Nmar_1533; COG: Nmar_1533	arCOG: Ngar_c01450; COG: Ngar_c01450	arCOG: rrnAC2490; COG: rrnAC2490	arCOG: HVO_1895; COG: HVO_1895	arCOG: Nmag_1273; COG: Nmag_1273	arCOG: AF1112; COG: AF1112	arCOG: Ferp_2230; COG: Ferp_2230	arCOG: Arcve_0853; COG: Arcve_0853	arCOG: Arcpr_0606; COG: Arcpr_0606
M164_1821	arCOG03073	COG0713	arCOG: arCOG03073; COG: COG0713	arCOG: M1627_1891; COG: M1627_1891	arCOG: M162_RS0109620; COG: M162_RS0109620	arCOG: YN1551_RS05030; COG: YN1551_RS05030	arCOG: M1643_RS0109585; COG: M1643_RS0109585	arCOG: SiH_1749; COG: SiH_1749	arCOG: YG5714_1890; COG: YG5714_1890	arCOG: Saci_2340; COG: Saci_2340	arCOG: none; COG: none	arCOG: STS234; COG: STS234	arCOG: Msed_1901; COG: Msed_1901	arCOG: SiL_1663; COG: SiL_1663	arCOG: SiRe_1669; COG: SiRe_1669	arCOG: Pyrfu_1877; COG: Pyrfu_1877	arCOG: none; COG: none	arCOG: none; COG: none	arCOG: Tpen_1085; COG: Tpen_1085	arCOG: Kcr_0143; COG: Kcr_0143	arCOG: Cmaq_1282; COG: Cmaq_1282	arCOG: none; COG: none	arCOG: none; COG: none	arCOG: VMUT_0558; COG: VMUT_0558	arCOG: none; COG: none	arCOG: none; COG: none	arCOG: none; COG: none	arCOG: none; COG: none	arCOG: none; COG: none	arCOG: none; COG: none	arCOG: none; COG: OLS27405.1	arCOG: none; COG: none	arCOG: none; COG: OLS29932.1	arCOG: none; COG: none	arCOG: none; COG: none	arCOG: none; COG: none	arCOG: none; COG: none	arCOG: none; COG: none	arCOG: CENSYa_1671; COG: CENSYa_1671	arCOG: Nlim_1184; COG: Nlim_1184	arCOG: Nmar_0283; COG: Nmar_0283	arCOG: Ngar_c11580; COG: Ngar_c11580	arCOG: rrnAC1454; COG: rrnAC1454	arCOG: HVO_0985; COG: HVO_0985	arCOG: Nmag_3248; COG: Nmag_3248	arCOG: AF1824; COG: AF1824	arCOG: Ferp_1704; COG: Ferp_1704	arCOG: Arcve_0521; COG: Arcve_0521	arCOG: none; COG: none
M164_1228	arCOG01122	COG0120	arCOG: arCOG01122; COG: COG0120	arCOG: M1627_1294; COG: M1627_1294	arCOG: none; COG: none	arCOG: none; COG: none	arCOG: none; COG: none	arCOG: SiH_1189; COG: SiH_1189	arCOG: YG5714_1229; COG: YG5714_1229	arCOG: Saci_1301; COG: Saci_1301	arCOG: SSO0978; COG: SSO0978	arCOG: ST1302; COG: ST1302	arCOG: Msed_2287; COG: Msed_2287	arCOG: SiL_1104; COG: SiL_1104	arCOG: SiRe_1107; COG: SiRe_1107	arCOG: Pyrfu_0602; COG: Pyrfu_0602	arCOG: Igni_0428; COG: Igni_0428	arCOG: DKAM_0464; COG: DKAM_0464	arCOG: Tpen_0327; COG: Tpen_0327	arCOG: Kcr_0002; COG: Kcr_0002	arCOG: Cmaq_0742; COG: Cmaq_0742	arCOG: PAE1027; COG: PAE1027	arCOG: TTX_2039; COG: TTX_2039	arCOG: VMUT_0780; COG: VMUT_0780	arCOG: AM325_01385; COG: AM325_01385	arCOG: Lokiarch_14590; COG: Lokiarch_14590	arCOG: none; COG: none	arCOG: AM324_16145; COG: AM324_16145	arCOG: AM326_02820; COG: AM326_02820	arCOG: KPV64936.1; COG: KPV64936.1	arCOG: none; COG: OLS18969.1	arCOG: none; COG: none	arCOG: none; COG: OLS31600.1	arCOG: PAB0522; COG: PAB0522	arCOG: PYCH_09990; COG: PYCH_09990	arCOG: TERMP_02172; COG: TERMP_02172	arCOG: OCC_11000; COG: OCC_11000	arCOG: CSUB_C0167; COG: CSUB_C0167	arCOG: CENSYa_0034; COG: CENSYa_0034	arCOG: Nlim_1248; COG: Nlim_1248	arCOG: Nmar_0218; COG: Nmar_0218	arCOG: Ngar_c13740; COG: Ngar_c13740	arCOG: rrnAC2572; COG: rrnAC2572	arCOG: HVO_0195; COG: HVO_0195	arCOG: Nmag_1945; COG: Nmag_1945	arCOG: AF0943; COG: AF0943	arCOG: Ferp_0190; COG: Ferp_0190	arCOG: Arcve_1321; COG: Arcve_1321	arCOG: Arcpr_0873; COG: Arcpr_0873
M164_2057	arCOG04242	COG0102	arCOG: arCOG04242; COG: COG0102	arCOG: M1627_2130; COG: M1627_2130	arCOG: M162_RS0110965; COG: M162_RS0110965	arCOG: YN1551_RS03575; COG: YN1551_RS03575	arCOG: M1643_RS0110870; COG: M1643_RS0110870	arCOG: SiH_1996; COG: SiH_1996	arCOG: YG5714_2176; COG: YG5714_2176	arCOG: Saci_0085; COG: Saci_0085	arCOG: SSO0069; COG: SSO0069	arCOG: ST2065; COG: ST2065	arCOG: Msed_2143; COG: Msed_2143	arCOG: SiL_1903; COG: SiL_1903	arCOG: SiRe_1923; COG: SiRe_1923	arCOG: Pyrfu_1055; COG: Pyrfu_1055	arCOG: Igni_0185; COG: Igni_0185	arCOG: DKAM_1361; COG: DKAM_1361	arCOG: Tpen_0278; COG: Tpen_0278	arCOG: Kcr_1587; COG: Kcr_1587	arCOG: Cmaq_1873; COG: Cmaq_1873	arCOG: PAE0673; COG: PAE0673	arCOG: TTX_1670; COG: TTX_1670	arCOG: VMUT_0964; COG: VMUT_0964	arCOG: AM325_12365; COG: AM325_12365	arCOG: Lokiarch_01040; COG: Lokiarch_01040	arCOG: none; COG: none	arCOG: AM324_04070; COG: AM324_04070	arCOG: AM326_04755; COG: AM326_04755	arCOG: KPV62913.1; COG: KPV62913.1	arCOG: OLS27734.1; COG: OLS27734.1	arCOG: OLS17870.1; COG: OLS17870.1	arCOG: OLS26630.1; COG: OLS26630.1	arCOG: PAB0365; COG: PAB0365	arCOG: PYCH_02540; COG: PYCH_02540	arCOG: TERMP_00133; COG: TERMP_00133	arCOG: OCC_03632; COG: OCC_03632	arCOG: CSUB_C0319; COG: CSUB_C0319	arCOG: CENSYa_1490; COG: CENSYa_1490	arCOG: Nlim_1657; COG: Nlim_1657	arCOG: Nmar_0426; COG: Nmar_0426	arCOG: Ngar_c23920; COG: Ngar_c23920	arCOG: rrnAC0065; COG: rrnAC0065	arCOG: HVO_2778; COG: HVO_2778	arCOG: Nmag_0425; COG: Nmag_0425	arCOG: AF1128; COG: AF1128	arCOG: Ferp_1964; COG: Ferp_1964	arCOG: Arcve_1591; COG: Arcve_1591	arCOG: Arcpr_0132; COG: Arcpr_0132
M164_2479	arCOG01606', 'arCOG01607	COG0674', 'COG1014	arCOG: arCOG01606,arCOG01607; COG: COG0674,COG1014	arCOG: M1627_2550; COG: M1627_2619, M1627_0380	arCOG: M162_RS15900; COG: M162_RS0101945, M162_RS15900	arCOG: YN1551_RS01285; COG: YN1551_RS12865, YN1551_RS12855	arCOG: M1643_RS0113035; COG: M1643_RS0113405, M1643_RS0102075	arCOG: SiH_2425; COG: SiH_0346, SiH_0375	arCOG: YG5714_2645; COG: YG5714_2730, YG5714_0596	arCOG: Saci_0209; COG: Saci_2250, Saci_0209	arCOG: SSO2815; COG: SSO2129, SSO2815	arCOG: ST2435; COG: ST1531, ST1532	arCOG: Msed_0525; COG: Msed_1200, Msed_0306	arCOG: SiL_2331; COG: SiL_0755, SiL_2331	arCOG: SiRe_2456; COG: SiRe_2380, SiRe_2382	arCOG: Pyrfu_1274, none; COG: Pyrfu_0709, Pyrfu_0711	arCOG: Igni_1078, none; COG: Igni_1078, Igni_1076	arCOG: DKAM_0535, none; COG: DKAM_0533, DKAM_0535	arCOG: Tpen_1456; COG: Tpen_0542, Tpen_0540	arCOG: none, Kcr_1262; COG: Kcr_0071, Kcr_1292	arCOG: Cmaq_1071; COG: Cmaq_1861, Cmaq_1083	arCOG: PAE1559; COG: PAE1042, PAE1040	arCOG: TTX_1758; COG: TTX_1758	arCOG: VMUT_1234; COG: VMUT_1631, VMUT_1234	arCOG: AM325_00510, AM325_11550; COG: AM325_08100, AM325_11550	arCOG: Lokiarch_39470, Lokiarch_24530; COG: Lokiarch_10910, Lokiarch_39480	arCOG: none; COG: none	arCOG: AM324_10370, AM324_07015; COG: AM324_11910, AM324_10370	arCOG: AM326_06180, none; COG: AM326_06550, AM326_09250	arCOG: none; COG: KPV64154.1, KPV64156.1	arCOG: OLS23211.1, none; COG: OLS23481.1, OLS24378.1	arCOG: none, OLS17420.1; COG: OLS17717.1, OLS18204.1	arCOG: OLS29494.1, OLS30534.1; COG: OLS31309.1, OLS30534.1	arCOG: PAB2359, none; COG: PAB1470, PAB1475	arCOG: PYCH_02380, none; COG: PYCH_16820, PYCH_02380	arCOG: TERMP_00611, TERMP_00347; COG: TERMP_00611, TERMP_00613	arCOG: OCC_12381, OCC_04113; COG: OCC_13291, OCC_04113	arCOG: CSUB_C1635, none; COG: CSUB_C0070, CSUB_C1635	arCOG: none, CENSYa_0311; COG: CENSYa_0311	arCOG: none, Nlim_1684; COG: Nlim_1684	arCOG: none, Nmar_0413; COG: Nmar_0413	arCOG: Ngar_c28550, none; COG: Ngar_c28550	arCOG: none, rrnAC0718; COG: rrnAC0718	arCOG: none, HVO_1305; COG: HVO_1305	arCOG: Nmag_0550, none; COG: Nmag_0550	arCOG: AF0469, AF0749; COG: AF1701, AF2030	arCOG: none, Ferp_1299; COG: Ferp_1826, Ferp_1824	arCOG: none; COG: Arcve_1543, Arcve_0797	arCOG: none; COG: Arcpr_1057, Arcpr_1059
M164_1232	arCOG04114	121Y1	arCOG: arCOG04114; COG: 121Y1	arCOG: M1627_1298; COG: none	arCOG: M162_RS0106820; COG: none	arCOG: YN1551_RS07890; COG: none	arCOG: M1643_RS0106455; COG: none	arCOG: SiH_1193; COG: none	arCOG: YG5714_1233; COG: none	arCOG: Saci_1307; COG: Saci_1307	arCOG: SSO6901; COG: SSO6901	arCOG: none; COG: none	arCOG: Msed_1762; COG: Msed_1762	arCOG: SiL_1108; COG: none	arCOG: SiRe_1111; COG: SiRe_1111	arCOG: Pyrfu_1924; COG: Pyrfu_1924	arCOG: Igni_0039; COG: Igni_0039	arCOG: DKAM_0182; COG: DKAM_0182	arCOG: none; COG: none	arCOG: none; COG: none	arCOG: Cmaq_0752; COG: Cmaq_0752	arCOG: PAE1516; COG: PAE1516	arCOG: TTX_1020; COG: TTX_1020	arCOG: VMUT_0178; COG: VMUT_0178	arCOG: none; COG: none	arCOG: none; COG: none	arCOG: none; COG: none	arCOG: none; COG: none	arCOG: none; COG: none	arCOG: none; COG: none	arCOG: none; COG: none	arCOG: none; COG: none	arCOG: none; COG: none	arCOG: none; COG: none	arCOG: none; COG: none	arCOG: none; COG: none	arCOG: none; COG: none	arCOG: none; COG: none	arCOG: none; COG: none	arCOG: none; COG: none	arCOG: none; COG: none	arCOG: none; COG: none	arCOG: none; COG: none	arCOG: none; COG: none	arCOG: none; COG: none	arCOG: none; COG: none	arCOG: none; COG: none	arCOG: none; COG: none	arCOG: none; COG: none
M164_1728	arCOG01009	COG3609	arCOG: arCOG01009; COG: COG3609	arCOG: M1627_1797; COG: M1627_1797	arCOG: M162_RS0109140; COG: M162_RS0109140	arCOG: YN1551_RS05510; COG: YN1551_RS05510	arCOG: M1643_RS0109095; COG: M1643_RS0109095	arCOG: SiH_1656; COG: SiH_1656	arCOG: YG5714_1797; COG: YG5714_1797	arCOG: Saci_0843; COG: Saci_0843	arCOG: SSO5826; COG: SSO5826	arCOG: none; COG: none	arCOG: Msed_2232; COG: Msed_2232	arCOG: SiL_1569; COG: SiL_1569	arCOG: SiRe_1577; COG: SiRe_1577	arCOG: Pyrfu_1593; COG: Pyrfu_1593	arCOG: Igni_0658; COG: Igni_0658	arCOG: DKAM_1310; COG: DKAM_1310	arCOG: Tpen_0102; COG: Tpen_0102	arCOG: Kcr_1441; COG: Kcr_1441	arCOG: Cmaq_1956; COG: Cmaq_1956	arCOG: PAE1544; COG: PAE1544	arCOG: TTX_1048; COG: TTX_1048	arCOG: VMUT_0932; COG: VMUT_0932	arCOG: AM325_10760; COG: AM325_10760	arCOG: none; COG: none	arCOG: none; COG: none	arCOG: AM324_07570; COG: AM324_07570	arCOG: AM326_10245; COG: AM326_10245	arCOG: KPV62063.1; COG: KPV62063.1	arCOG: OLS23121.1; COG: OLS23121.1	arCOG: none; COG: none	arCOG: OLS30983.1; COG: OLS30983.1	arCOG: PAB1522; COG: PAB2324	arCOG: PYCH_02900; COG: PYCH_02900	arCOG: TERMP_01284; COG: TERMP_01284	arCOG: OCC_08849; COG: OCC_08849	arCOG: CSUB_C0134; COG: CSUB_C0134	arCOG: none; COG: none	arCOG: none; COG: none	arCOG: none; COG: none	arCOG: none; COG: none	arCOG: rrnAC2002; COG: rrnAC2856	arCOG: HVO_0582; COG: HVO_0184	arCOG: Nmag_0981; COG: Nmag_2049	arCOG: AF0569; COG: AF0569	arCOG: Ferp_2348; COG: Ferp_2348	arCOG: Arcve_1487; COG: Arcve_1487	arCOG: Arcpr_1753; COG: Arcpr_1753
M164_1245	arCOG01526	COG1110	arCOG: arCOG01526; COG: COG1110	arCOG: M1627_1311; COG: M1627_1311	arCOG: M162_RS0109160; COG: M162_RS0109160	arCOG: YN1551_RS05490; COG: YN1551_RS05490	arCOG: M1643_RS0106525; COG: M1643_RS0106525	arCOG: SiH_1660; COG: SiH_1660	arCOG: YG5714_1801; COG: YG5714_1801	arCOG: Saci_0839; COG: Saci_0839	arCOG: SSO0963; COG: SSO0963	arCOG: ST1290; COG: ST1290	arCOG: Msed_1748; COG: Msed_1748	arCOG: SiL_1573; COG: SiL_1573	arCOG: SiRe_1581; COG: SiRe_1581	arCOG: Pyrfu_0654; COG: Pyrfu_0654	arCOG: Igni_0418; COG: Igni_0418	arCOG: DKAM_0826; COG: DKAM_0826	arCOG: Tpen_0575; COG: Tpen_0575	arCOG: Kcr_1073; COG: Kcr_1073	arCOG: Cmaq_0811; COG: Cmaq_0811	arCOG: PAE1108; COG: PAE1108	arCOG: TTX_1984; COG: TTX_1984	arCOG: VMUT_0643; COG: VMUT_0643	arCOG: none; COG: none	arCOG: none; COG: none	arCOG: none; COG: none	arCOG: none; COG: none	arCOG: none; COG: none	arCOG: none; COG: none	arCOG: none; COG: none	arCOG: none; COG: none	arCOG: none; COG: none	arCOG: PAB2423; COG: PAB2423	arCOG: PYCH_06740; COG: PYCH_06740	arCOG: TERMP_00763; COG: TERMP_00763	arCOG: OCC_05199; COG: OCC_05199	arCOG: CSUB_C0605; COG: CSUB_C0605	arCOG: none; COG: none	arCOG: none; COG: none	arCOG: none; COG: none	arCOG: none; COG: none	arCOG: none; COG: none	arCOG: none; COG: none	arCOG: none; COG: none	arCOG: AF1024; COG: AF1024	arCOG: Ferp_0787; COG: Ferp_0787	arCOG: Arcve_0908; COG: Arcve_0908	arCOG: Arcpr_0926; COG: Arcpr_0926
M164_1789	arCOG06088	0Y6PY	arCOG: arCOG06088; COG: 0Y6PY	arCOG: M1627_1860; COG: none	arCOG: M162_RS0109455; COG: none	arCOG: YN1551_RS05185; COG: none	arCOG: M1643_RS0109420; COG: none	arCOG: none; COG: none	arCOG: YG5714_1858; COG: none	arCOG: Saci_1478; COG: Saci_1478	arCOG: none; COG: none	arCOG: none; COG: none	arCOG: none; COG: none	arCOG: SiL_1631; COG: none	arCOG: SiRe_1638; COG: SiRe_1638	arCOG: Pyrfu_1540; COG: Pyrfu_1540	arCOG: none; COG: none	arCOG: DKAM_0916; COG: DKAM_0916	arCOG: none; COG: none	arCOG: none; COG: none	arCOG: none; COG: none	arCOG: none; COG: none	arCOG: none; COG: none	arCOG: VMUT_2158; COG: none	arCOG: none; COG: none	arCOG: none; COG: none	arCOG: none; COG: none	arCOG: none; COG: none	arCOG: none; COG: none	arCOG: none; COG: none	arCOG: none; COG: none	arCOG: none; COG: none	arCOG: none; COG: none	arCOG: none; COG: none	arCOG: none; COG: none	arCOG: none; COG: none	arCOG: none; COG: none	arCOG: none; COG: none	arCOG: none; COG: none	arCOG: none; COG: none	arCOG: none; COG: none	arCOG: none; COG: none	arCOG: none; COG: none	arCOG: none; COG: none	arCOG: none; COG: none	arCOG: none; COG: none	arCOG: none; COG: none	arCOG: none; COG: none	arCOG: none; COG: none
M164_2369	arCOG02937	COG3407	arCOG: arCOG02937; COG: COG3407	arCOG: M1627_2440; COG: M1627_2440	arCOG: M162_RS0112575; COG: M162_RS0112575	arCOG: YN1551_RS01920; COG: YN1551_RS01920	arCOG: M1643_RS0112470; COG: M1643_RS0112470	arCOG: SiH_2304; COG: SiH_2304	arCOG: YG5714_2509; COG: YG5714_2509	arCOG: Saci_1245; COG: Saci_1245	arCOG: SSO2989; COG: SSO2989	arCOG: ST0977; COG: ST0977	arCOG: Msed_1576; COG: Msed_1576	arCOG: SiL_2212; COG: SiL_2212	arCOG: SiRe_2252; COG: SiRe_2252	arCOG: none; COG: none	arCOG: none; COG: none	arCOG: none; COG: none	arCOG: none; COG: none	arCOG: none; COG: none	arCOG: none; COG: none	arCOG: none; COG: none	arCOG: none; COG: none	arCOG: none; COG: none	arCOG: none; COG: none	arCOG: none; COG: none	arCOG: none; COG: none	arCOG: none; COG: none	arCOG: none; COG: none	arCOG: none; COG: none	arCOG: none; COG: none	arCOG: none; COG: none	arCOG: none; COG: none	arCOG: none; COG: none	arCOG: none; COG: none	arCOG: none; COG: none	arCOG: none; COG: none	arCOG: CSUB_C1629; COG: CSUB_C1629	arCOG: none; COG: none	arCOG: none; COG: none	arCOG: none; COG: none	arCOG: none; COG: none	arCOG: rrnAC1489; COG: rrnAC1489	arCOG: HVO_1412; COG: HVO_1412	arCOG: Nmag_3235; COG: Nmag_3235	arCOG: none; COG: none	arCOG: none; COG: none	arCOG: none; COG: none	arCOG: none; COG: none
M164_2034	arCOG04181	COG4046	arCOG: arCOG04181; COG: COG4046	arCOG: M1627_2105; COG: M1627_2105	arCOG: M162_RS0110845; COG: M162_RS0110845	arCOG: YN1551_RS03700; COG: YN1551_RS03700	arCOG: M1643_RS0110730; COG: M1643_RS0110730	arCOG: SiH_1973; COG: SiH_1973	arCOG: YG5714_2153; COG: YG5714_2153	arCOG: Saci_1514; COG: Saci_1514	arCOG: SSO0097; COG: SSO0097	arCOG: ST1420; COG: ST1420	arCOG: Msed_2127; COG: Msed_2127	arCOG: SiL_1880; COG: SiL_1880	arCOG: SiRe_1900; COG: SiRe_1900	arCOG: Pyrfu_0940; COG: Pyrfu_0940	arCOG: Igni_1116; COG: Igni_1116	arCOG: DKAM_1240; COG: DKAM_1240	arCOG: Tpen_0702; COG: Tpen_0702	arCOG: Kcr_1153; COG: Kcr_1153	arCOG: Cmaq_1751; COG: Cmaq_1751	arCOG: PAE1446; COG: PAE1446	arCOG: TTX_1035; COG: TTX_1035	arCOG: VMUT_0138; COG: VMUT_0138	arCOG: AM325_12960; COG: AM325_12960	arCOG: none; COG: none	arCOG: none; COG: none	arCOG: none; COG: none	arCOG: none; COG: none	arCOG: KPV62061.1; COG: KPV62061.1	arCOG: none; COG: none	arCOG: OLS17392.1; COG: OLS17392.1	arCOG: OLS30596.1; COG: OLS30596.1	arCOG: none; COG: none	arCOG: none; COG: none	arCOG: none; COG: none	arCOG: none; COG: none	arCOG: CSUB_C0194; COG: CSUB_C0194	arCOG: CENSYa_1233; COG: CENSYa_1233	arCOG: Nlim_0168; COG: Nlim_0168	arCOG: Nmar_0599; COG: Nmar_0599	arCOG: Ngar_c21250; COG: Ngar_c21250	arCOG: none; COG: none	arCOG: none; COG: none	arCOG: none; COG: none	arCOG: none; COG: none	arCOG: none; COG: none	arCOG: none; COG: none	arCOG: none; COG: none
M164_1526	arCOG01357	COG1032	arCOG: arCOG01357; COG: COG1032	arCOG: M1627_1744; COG: M1627_1744	arCOG: M162_RS0108865; COG: M162_RS0108865	arCOG: YN1551_RS06340; COG: YN1551_RS06340	arCOG: M1643_RS0108275; COG: M1643_RS0108275	arCOG: SiH_1495; COG: SiH_1495	arCOG: YG5714_1720; COG: YG5714_1720	arCOG: Saci_1585; COG: Saci_1585	arCOG: SSO0477; COG: SSO0477	arCOG: ST1470; COG: ST1470	arCOG: Msed_0896; COG: Msed_1243	arCOG: SiL_1407; COG: SiL_1407	arCOG: SiRe_1404; COG: SiRe_1404	arCOG: Pyrfu_1795; COG: Pyrfu_0784	arCOG: none; COG: Igni_0368	arCOG: DKAM_0548; COG: DKAM_0030	arCOG: Tpen_1228; COG: Tpen_0457	arCOG: Kcr_0546; COG: Kcr_0016	arCOG: Cmaq_1317; COG: Cmaq_1317	arCOG: PAE0656; COG: PAE2438	arCOG: TTX_1686; COG: TTX_1686	arCOG: VMUT_0548; COG: VMUT_1131	arCOG: none; COG: AM325_02715	arCOG: none; COG: Lokiarch_28920	arCOG: none; COG: none	arCOG: none; COG: AM324_15115	arCOG: none; COG: AM326_06715	arCOG: KPV63990.1; COG: KPV63990.1	arCOG: none; COG: OLS19539.1	arCOG: OLS18752.1; COG: OLS18752.1	arCOG: none; COG: OLS22611.1	arCOG: PAB1143; COG: PAB1143	arCOG: none; COG: PYCH_02160	arCOG: none; COG: TERMP_00202	arCOG: OCC_11010; COG: OCC_11005	arCOG: CSUB_C1177; COG: CSUB_C1111	arCOG: CENSYa_0554; COG: CENSYa_0554	arCOG: Nlim_1114; COG: Nlim_1114	arCOG: Nmar_0336; COG: Nmar_0336	arCOG: Ngar_c27270; COG: Ngar_c17730	arCOG: none; COG: none	arCOG: none; COG: none	arCOG: none; COG: none	arCOG: none; COG: AF1634m	arCOG: Ferp_0626; COG: Ferp_0626	arCOG: none; COG: Arcve_1433	arCOG: Arcpr_1724; COG: Arcpr_0487
M164_1951	arCOG01531	11SS4	arCOG: arCOG01531; COG: 11SS4	arCOG: M1627_2021; COG: none	arCOG: M162_RS0110410; COG: none	arCOG: YN1551_RS04135; COG: none	arCOG: M1643_RS15230; COG: none	arCOG: SiH_1888; COG: none	arCOG: YG5714_2065; COG: none	arCOG: Saci_0790; COG: Saci_0790	arCOG: SSO0191; COG: SSO0191	arCOG: ST0227; COG: ST0227	arCOG: Msed_0152; COG: Msed_0152	arCOG: SiL_1797; COG: none	arCOG: SiRe_1816; COG: SiRe_1816	arCOG: Pyrfu_0848; COG: Pyrfu_0848	arCOG: Igni_1271; COG: Igni_1271	arCOG: DKAM_0105; COG: DKAM_0105	arCOG: none; COG: none	arCOG: none; COG: none	arCOG: none; COG: none	arCOG: none; COG: none	arCOG: none; COG: none	arCOG: none; COG: none	arCOG: none; COG: none	arCOG: none; COG: none	arCOG: none; COG: none	arCOG: none; COG: none	arCOG: none; COG: none	arCOG: none; COG: none	arCOG: none; COG: none	arCOG: none; COG: none	arCOG: none; COG: none	arCOG: none; COG: none	arCOG: none; COG: none	arCOG: none; COG: none	arCOG: none; COG: none	arCOG: none; COG: none	arCOG: none; COG: none	arCOG: none; COG: none	arCOG: none; COG: none	arCOG: none; COG: none	arCOG: none; COG: none	arCOG: none; COG: none	arCOG: none; COG: none	arCOG: none; COG: none	arCOG: none; COG: none	arCOG: none; COG: none	arCOG: none; COG: none
M164_0170	arCOG00570	COG0644	arCOG: arCOG00570; COG: COG0644	arCOG: M1627_0151; COG: M1627_0151	arCOG: M162_RS0100740; COG: M162_RS0100740	arCOG: YN1551_RS07510; COG: YN1551_RS07510	arCOG: M1643_RS0100835; COG: M1643_RS0100835	arCOG: SiH_2422; COG: SiH_2422	arCOG: YG5714_2710; COG: YG5714_2710	arCOG: Saci_0292; COG: Saci_0292	arCOG: SSO2776; COG: SSO2776	arCOG: ST1775; COG: ST1775	arCOG: Msed_1249; COG: Msed_1249	arCOG: SiL_0142; COG: SiL_0142	arCOG: SiRe_1187; COG: SiRe_1187	arCOG: Pyrfu_1493; COG: Pyrfu_1493	arCOG: Igni_1108; COG: Igni_1108	arCOG: DKAM_0002; COG: DKAM_0002	arCOG: Tpen_0783; COG: Tpen_0783	arCOG: Kcr_1145; COG: Kcr_1145	arCOG: Cmaq_0840; COG: Cmaq_0840	arCOG: PAE2159; COG: PAE2159	arCOG: TTX_0183; COG: TTX_0183	arCOG: VMUT_0191; COG: VMUT_0191	arCOG: AM325_02330; COG: AM325_02330	arCOG: Lokiarch_51240; COG: Lokiarch_51240	arCOG: none; COG: none	arCOG: AM324_04685; COG: AM324_04685	arCOG: AM326_00595; COG: AM326_00595	arCOG: KPV64150.1; COG: KPV64150.1	arCOG: OLS20905.1; COG: OLS23405.1	arCOG: OLS17231.1; COG: OLS17231.1	arCOG: OLS31303.1; COG: OLS19676.1	arCOG: PAB0109; COG: PAB0109	arCOG: PYCH_18860; COG: PYCH_18860	arCOG: TERMP_00654; COG: TERMP_00654	arCOG: OCC_08370; COG: OCC_08370	arCOG: CSUB_C1610; COG: CSUB_C1433	arCOG: CENSYa_0520; COG: CENSYa_0520	arCOG: Nlim_1907; COG: Nlim_1907	arCOG: Nmar_0359; COG: Nmar_0359	arCOG: Ngar_c24380; COG: Ngar_c12680	arCOG: rrnAC0359; COG: rrnAC0359	arCOG: HVO_0396; COG: HVO_0396	arCOG: Nmag_0484; COG: Nmag_0484	arCOG: AF1023; COG: AF1023	arCOG: Ferp_1684; COG: Ferp_1684	arCOG: Arcve_2050; COG: Arcve_2050	arCOG: Arcpr_0389; COG: Arcpr_0389
M164_1319	arCOG00452	COG5491	arCOG: arCOG00452; COG: COG5491	arCOG: M1627_1387; COG: M1627_1387	arCOG: M162_RS0108990; COG: M162_RS0107270	arCOG: YN1551_RS07445; COG: YN1551_RS07445	arCOG: M1643_RS0106905; COG: M1643_RS0106905	arCOG: SiH_1628; COG: SiH_1628	arCOG: YG5714_1745; COG: YG5714_1517	arCOG: Saci_0451; COG: Saci_1373	arCOG: SSO0881; COG: SSO0619	arCOG: ST1237; COG: ST1237	arCOG: Msed_2179; COG: Msed_2179	arCOG: SiL_1195; COG: SiL_1195	arCOG: SiRe_1200; COG: SiRe_1388	arCOG: Pyrfu_1480; COG: Pyrfu_1480	arCOG: Igni_1156; COG: Igni_1156	arCOG: DKAM_1461; COG: DKAM_0180	arCOG: none; COG: none	arCOG: none; COG: none	arCOG: none; COG: none	arCOG: none; COG: none	arCOG: none; COG: none	arCOG: none; COG: none	arCOG: none; COG: none	arCOG: none; COG: none	arCOG: none; COG: none	arCOG: none; COG: none	arCOG: none; COG: none	arCOG: KPV65507.1; COG: KPV65507.1	arCOG: none; COG: OLS27541.1	arCOG: none; COG: none	arCOG: none; COG: none	arCOG: none; COG: none	arCOG: none; COG: none	arCOG: none; COG: none	arCOG: none; COG: none	arCOG: CSUB_C0081; COG: CSUB_C0081	arCOG: CENSYa_0986; COG: CENSYa_1885	arCOG: Nlim_0774; COG: Nlim_0774	arCOG: Nmar_0816; COG: Nmar_0816	arCOG: Ngar_c35360; COG: Ngar_c00230	arCOG: none; COG: none	arCOG: none; COG: none	arCOG: none; COG: none	arCOG: none; COG: none	arCOG: none; COG: none	arCOG: none; COG: none	arCOG: none; COG: none
M164_1710	arCOG00405	COG0423	arCOG: arCOG00405; COG: COG0423	arCOG: M1627_0800; COG: M1627_0800	arCOG: M162_RS0109050; COG: M162_RS0109050	arCOG: YN1551_RS05600; COG: YN1551_RS05600	arCOG: M1643_RS0104290; COG: M1643_RS0104290	arCOG: SiH_1637; COG: SiH_1637	arCOG: YG5714_1779; COG: YG5714_1779	arCOG: Saci_0862; COG: Saci_0862	arCOG: SSO0444; COG: SSO0444	arCOG: ST0353; COG: ST0353	arCOG: Msed_2213; COG: Msed_2213	arCOG: SiL_1550; COG: SiL_1550	arCOG: SiRe_1559; COG: SiRe_1559	arCOG: Pyrfu_1705; COG: Pyrfu_1705	arCOG: Igni_0568; COG: Igni_0568	arCOG: DKAM_0052; COG: DKAM_0052	arCOG: Tpen_0288; COG: Tpen_0288	arCOG: Kcr_1236; COG: Kcr_1236	arCOG: Cmaq_0336; COG: Cmaq_0336	arCOG: PAE2266; COG: PAE2266	arCOG: TTX_1596; COG: TTX_1596	arCOG: VMUT_0344; COG: VMUT_0344	arCOG: AM325_10905; COG: AM325_10905	arCOG: Lokiarch_11700; COG: Lokiarch_11700	arCOG: none; COG: none	arCOG: none; COG: none	arCOG: none; COG: none	arCOG: KPV65201.1; COG: KPV65201.1	arCOG: OLS19366.1; COG: OLS19366.1	arCOG: OLS18171.1; COG: OLS18171.1	arCOG: OLS24057.1; COG: OLS24057.1	arCOG: PAB0380; COG: PAB0380	arCOG: PYCH_03590; COG: PYCH_03590	arCOG: TERMP_00298; COG: TERMP_00298	arCOG: OCC_07274; COG: OCC_07274	arCOG: CSUB_C1481; COG: CSUB_C1481	arCOG: CENSYa_1924; COG: CENSYa_1924	arCOG: Nlim_2120; COG: Nlim_2120	arCOG: Nmar_0063; COG: Nmar_0063	arCOG: Ngar_c25470; COG: Ngar_c25470	arCOG: rrnAC2701; COG: rrnAC2701	arCOG: HVO_0054; COG: HVO_0054	arCOG: Nmag_1989; COG: Nmag_1989	arCOG: AF0916; COG: AF0916	arCOG: Ferp_1428; COG: Ferp_1428	arCOG: Arcve_0192; COG: Arcve_0192	arCOG: Arcpr_0214; COG: Arcpr_0214
M164_1943	arCOG01678	COG1812	arCOG: arCOG01678; COG: COG1812	arCOG: M1627_2013; COG: M1627_2013	arCOG: M162_RS0110370; COG: M162_RS0110370	arCOG: YN1551_RS04175; COG: YN1551_RS04175	arCOG: M1643_RS0110250; COG: M1643_RS0110250	arCOG: SiH_1880; COG: SiH_1880	arCOG: YG5714_2057; COG: YG5714_2057	arCOG: Saci_0798; COG: Saci_0798	arCOG: SSO0199; COG: SSO0199	arCOG: ST0235; COG: ST0235	arCOG: Msed_0231; COG: Msed_0231	arCOG: SiL_1789; COG: SiL_1789	arCOG: SiRe_1808; COG: SiRe_1808	arCOG: Pyrfu_0151; COG: Pyrfu_0151	arCOG: Igni_0158; COG: Igni_0158	arCOG: DKAM_0024; COG: DKAM_0024	arCOG: Tpen_0737; COG: Tpen_0737	arCOG: Kcr_0023; COG: Kcr_0023	arCOG: Cmaq_0865; COG: Cmaq_0865	arCOG: PAE0677; COG: PAE0677	arCOG: TTX_1666; COG: TTX_1666	arCOG: VMUT_0960; COG: VMUT_0960	arCOG: AM325_05195; COG: AM325_05195	arCOG: Lokiarch_29180; COG: Lokiarch_29180	arCOG: none; COG: none	arCOG: AM324_12590; COG: AM324_12590	arCOG: none; COG: none	arCOG: none; COG: KPV65275.1	arCOG: none; COG: none	arCOG: OLS17286.1; COG: OLS17286.1	arCOG: OLS26585.1; COG: OLS26585.1	arCOG: PAB2094; COG: PAB2094	arCOG: PYCH_00930; COG: PYCH_00930	arCOG: TERMP_00570; COG: TERMP_00570	arCOG: OCC_08525; COG: OCC_08525	arCOG: CSUB_C1216; COG: CSUB_C1216	arCOG: none; COG: none	arCOG: Nlim_0820; COG: Nlim_0820	arCOG: none; COG: none	arCOG: none; COG: none	arCOG: rrnAC1233; COG: rrnAC1233	arCOG: HVO_1649; COG: HVO_1649	arCOG: Nmag_3461; COG: Nmag_3461	arCOG: AF0050; COG: AF0050	arCOG: Ferp_1054; COG: Ferp_1054	arCOG: Arcve_1035; COG: Arcve_1035	arCOG: Arcpr_1041; COG: Arcpr_1041
M164_1740	arCOG01946	COG2125	arCOG: arCOG01946; COG: COG2125	arCOG: M1627_1809; COG: M1627_1809	arCOG: M162_RS0109200; COG: M162_RS0109200	arCOG: YN1551_RS05450; COG: YN1551_RS05450	arCOG: M1643_RS0109155; COG: M1643_RS0109155	arCOG: SiH_1668; COG: SiH_1668	arCOG: YG5714_1809; COG: YG5714_1809	arCOG: Saci_0831; COG: Saci_0831	arCOG: SSO0411; COG: SSO0411	arCOG: ST0382; COG: ST0382	arCOG: Msed_2244; COG: Msed_2244	arCOG: SiL_1581; COG: SiL_1581	arCOG: SiRe_1589; COG: SiRe_1589	arCOG: Pyrfu_0615; COG: Pyrfu_0615	arCOG: Igni_0677; COG: Igni_0677	arCOG: DKAM_1348; COG: DKAM_1348	arCOG: Tpen_0422; COG: Tpen_0422	arCOG: Kcr_1021; COG: Kcr_1021	arCOG: Cmaq_0134; COG: Cmaq_0134	arCOG: PAE1505; COG: PAE1505	arCOG: TTX_0099; COG: TTX_0099	arCOG: VMUT_0365; COG: VMUT_0365	arCOG: AM325_12890; COG: AM325_12890	arCOG: Lokiarch_06250; COG: Lokiarch_06250	arCOG: none; COG: none	arCOG: AM324_09480; COG: AM324_09480	arCOG: AM326_11180; COG: AM326_11180	arCOG: KPV64055.1; COG: KPV64055.1	arCOG: OLS25462.1; COG: OLS25462.1	arCOG: OLS17882.1; COG: OLS17882.1	arCOG: OLS30611.1; COG: OLS30611.1	arCOG: PAB1427; COG: PAB1427	arCOG: PYCH_12200; COG: PYCH_12200	arCOG: TERMP_02008; COG: TERMP_02008	arCOG: OCC_04957; COG: OCC_04957	arCOG: CSUB_C0439; COG: CSUB_C0439	arCOG: CENSYa_1934; COG: CENSYa_1934	arCOG: Nlim_2111; COG: Nlim_2111	arCOG: Nmar_0071; COG: Nmar_0071	arCOG: Ngar_c05810; COG: Ngar_c05810	arCOG: rrnAC2212; COG: rrnAC2212	arCOG: HVO_1827; COG: HVO_1827	arCOG: Nmag_1318; COG: Nmag_1318	arCOG: AF0511; COG: AF0511	arCOG: Ferp_0616; COG: Ferp_0616	arCOG: Arcve_0460; COG: Arcve_0460	arCOG: Arcpr_0876; COG: Arcpr_0876
M164_2636	arCOG06032	0YRNS	arCOG: arCOG06032; COG: 0YRNS	arCOG: M1627_2705; COG: none	arCOG: M162_RS0113965; COG: none	arCOG: YN1551_RS01845; COG: none	arCOG: M1643_RS0112540; COG: none	arCOG: SiH_2113; COG: none	arCOG: YG5714_2524; COG: none	arCOG: Saci_2264; COG: Saci_2264	arCOG: SSO2975; COG: SSO2975	arCOG: ST0102; COG: ST0102	arCOG: Msed_0292; COG: Msed_0292	arCOG: SiL_2020; COG: none	arCOG: SiRe_2544; COG: SiRe_2544	arCOG: none; COG: none	arCOG: none; COG: none	arCOG: none; COG: none	arCOG: none; COG: none	arCOG: none; COG: none	arCOG: none; COG: none	arCOG: none; COG: none	arCOG: none; COG: none	arCOG: none; COG: none	arCOG: none; COG: none	arCOG: none; COG: none	arCOG: none; COG: none	arCOG: none; COG: none	arCOG: none; COG: none	arCOG: none; COG: none	arCOG: none; COG: none	arCOG: none; COG: none	arCOG: none; COG: none	arCOG: none; COG: none	arCOG: none; COG: none	arCOG: none; COG: none	arCOG: none; COG: none	arCOG: none; COG: none	arCOG: none; COG: none	arCOG: none; COG: none	arCOG: none; COG: none	arCOG: none; COG: none	arCOG: none; COG: none	arCOG: none; COG: none	arCOG: none; COG: none	arCOG: none; COG: none	arCOG: none; COG: none	arCOG: none; COG: none	arCOG: none; COG: none
M164_1974	arCOG04119	COG4914	arCOG: arCOG04119; COG: COG4914	arCOG: M1627_0499; COG: M1627_0499	arCOG: M162_RS0110530; COG: M162_RS0110530	arCOG: YN1551_RS12580; COG: YN1551_RS12580	arCOG: M1643_RS0102660; COG: M1643_RS0102660	arCOG: SiH_1912; COG: SiH_1912	arCOG: YG5714_2089; COG: YG5714_2089	arCOG: Saci_0765; COG: Saci_0765	arCOG: SSO0171; COG: SSO0171	arCOG: ST0203; COG: ST0203	arCOG: Msed_0202; COG: Msed_0202	arCOG: SiL_1821; COG: SiL_1821	arCOG: SiRe_0494; COG: SiRe_0494	arCOG: Pyrfu_0066; COG: Pyrfu_0066	arCOG: Igni_0837; COG: Igni_0837	arCOG: DKAM_0863; COG: DKAM_0863	arCOG: none; COG: none	arCOG: none; COG: none	arCOG: Cmaq_0492; COG: Cmaq_0492	arCOG: PAE1744; COG: PAE1744	arCOG: TTX_1536; COG: TTX_1536	arCOG: VMUT_2123; COG: VMUT_2123	arCOG: none; COG: none	arCOG: none; COG: none	arCOG: none; COG: none	arCOG: none; COG: none	arCOG: none; COG: none	arCOG: KPV63771.1; COG: KPV63771.1	arCOG: none; COG: none	arCOG: none; COG: none	arCOG: none; COG: none	arCOG: PAB0622; COG: PAB0622	arCOG: none; COG: none	arCOG: none; COG: none	arCOG: none; COG: none	arCOG: none; COG: none	arCOG: none; COG: none	arCOG: none; COG: none	arCOG: none; COG: none	arCOG: none; COG: none	arCOG: none; COG: none	arCOG: none; COG: none	arCOG: none; COG: none	arCOG: none; COG: none	arCOG: none; COG: none	arCOG: none; COG: none	arCOG: none; COG: none
M164_1158	arCOG04107	COG1093	arCOG: arCOG04107; COG: COG1093	arCOG: M1627_1233; COG: M1627_1233	arCOG: M162_RS0106420; COG: M162_RS0106420	arCOG: YN1551_RS08260; COG: YN1551_RS08260	arCOG: M1643_RS0106115; COG: M1643_RS0106115	arCOG: SiH_1129; COG: SiH_1129	arCOG: YG5714_1165; COG: YG5714_1165	arCOG: Saci_1275; COG: Saci_1275	arCOG: SSO1050; COG: SSO1050	arCOG: ST0941; COG: ST0941	arCOG: Msed_1802; COG: Msed_1802	arCOG: SiL_1052; COG: SiL_1052	arCOG: SiRe_1043; COG: SiRe_1043	arCOG: Pyrfu_0187; COG: Pyrfu_0187	arCOG: Igni_0765; COG: Igni_0765	arCOG: DKAM_1424; COG: DKAM_1424	arCOG: Tpen_0642; COG: Tpen_0642	arCOG: Kcr_1539; COG: Kcr_1539	arCOG: Cmaq_1359; COG: Cmaq_1359	arCOG: PAE3032; COG: PAE3032	arCOG: TTX_0520; COG: TTX_0520	arCOG: VMUT_0470; COG: VMUT_0470	arCOG: AM325_12180; COG: AM325_12180	arCOG: Lokiarch_28580; COG: Lokiarch_28580	arCOG: none; COG: none	arCOG: AM324_02335; COG: AM324_02335	arCOG: AM326_06430; COG: AM326_06430	arCOG: KPV61491.1; COG: KPV61491.1	arCOG: OLS19869.1; COG: OLS19869.1	arCOG: OLS17797.1; COG: OLS17797.1	arCOG: OLS30945.1; COG: OLS30945.1	arCOG: PAB0568; COG: PAB0568	arCOG: PYCH_04030; COG: PYCH_04030	arCOG: TERMP_00376; COG: TERMP_00376	arCOG: OCC_04420; COG: OCC_04420	arCOG: CSUB_C1552; COG: CSUB_C1552	arCOG: CENSYa_1948; COG: CENSYa_1948	arCOG: Nlim_2105; COG: Nlim_2105	arCOG: Nmar_0077; COG: Nmar_0077	arCOG: Ngar_c17950; COG: Ngar_c17950	arCOG: rrnAC3512; COG: rrnAC3512	arCOG: HVO_0699; COG: HVO_0699	arCOG: Nmag_2502; COG: Nmag_2502	arCOG: AF0527; COG: AF0527	arCOG: Ferp_0881; COG: Ferp_0881	arCOG: Arcve_1031; COG: Arcve_1031	arCOG: Arcpr_0044; COG: Arcpr_0044
M164_1714	arCOG01701	COG1676	arCOG: arCOG01701; COG: COG1676	arCOG: M1627_1782; COG: M1627_1782	arCOG: M162_RS0109070; COG: M162_RS0109070	arCOG: YN1551_RS05580; COG: YN1551_RS05580	arCOG: M1643_RS0109025; COG: M1643_RS0109835	arCOG: SiH_1641; COG: SiH_1641	arCOG: YG5714_1783; COG: YG5714_1783	arCOG: Saci_0858; COG: Saci_0858	arCOG: SSO0439; COG: SSO0281	arCOG: ST0358; COG: ST0358	arCOG: Msed_2217; COG: Msed_2217	arCOG: SiL_1554; COG: SiL_1712	arCOG: SiRe_1563; COG: SiRe_1718	arCOG: Pyrfu_1299; COG: Pyrfu_1299	arCOG: Igni_0120; COG: Igni_0120	arCOG: DKAM_0047; COG: DKAM_0047	arCOG: Tpen_0619; COG: Tpen_0619	arCOG: Kcr_1478; COG: Kcr_1478	arCOG: Cmaq_1747; COG: Cmaq_1747	arCOG: PAE2269; COG: PAE0789	arCOG: TTX_1594; COG: TTX_1594	arCOG: VMUT_2226; COG: VMUT_2226	arCOG: AM325_01400; COG: AM325_01400	arCOG: Lokiarch_07920; COG: Lokiarch_07920	arCOG: none; COG: none	arCOG: AM324_02190; COG: AM324_02190	arCOG: AM326_02840; COG: AM326_02840	arCOG: KPV65199.1; COG: KPV65199.1	arCOG: OLS18971.1; COG: OLS22849.1	arCOG: OLS17326.1; COG: OLS17326.1	arCOG: OLS27304.1; COG: OLS27304.1	arCOG: PAB1099; COG: PAB1099	arCOG: PYCH_13450; COG: PYCH_13450	arCOG: TERMP_00921; COG: TERMP_00921	arCOG: OCC_06851; COG: OCC_06851	arCOG: CSUB_C0347; COG: CSUB_C1436	arCOG: CENSYa_1136; COG: CENSYa_1136	arCOG: Nlim_0719; COG: Nlim_0719	arCOG: Nmar_1039; COG: Nmar_1039	arCOG: Ngar_c17700; COG: Ngar_c17700	arCOG: rrnAC2964; COG: rrnAC2964	arCOG: HVO_2952; COG: HVO_2952	arCOG: Nmag_1687; COG: Nmag_1687	arCOG: AF0900; COG: AF0900	arCOG: Ferp_1234; COG: Ferp_1234	arCOG: Arcve_0201; COG: Arcve_0201	arCOG: Arcpr_1556; COG: Arcpr_1556
M164_0268	arCOG01010	COG2161	arCOG: arCOG01010; COG: COG2161	arCOG: M1627_1612; COG: M1627_1612	arCOG: M162_RS0108160; COG: M162_RS0108160	arCOG: YN1551_RS06500; COG: YN1551_RS06500	arCOG: M1643_RS0108115; COG: M1643_RS0108115	arCOG: SiH_0256; COG: SiH_0256	arCOG: YG5714_1501; COG: YG5714_1501	arCOG: Saci_1616; COG: Saci_1616	arCOG: none; COG: none	arCOG: none; COG: none	arCOG: none; COG: none	arCOG: SiL_0242; COG: SiL_0242	arCOG: SiRe_0249; COG: SiRe_0249	arCOG: none; COG: none	arCOG: none; COG: none	arCOG: none; COG: none	arCOG: none; COG: none	arCOG: none; COG: none	arCOG: none; COG: none	arCOG: none; COG: none	arCOG: none; COG: none	arCOG: none; COG: none	arCOG: none; COG: none	arCOG: none; COG: none	arCOG: none; COG: none	arCOG: none; COG: none	arCOG: none; COG: none	arCOG: none; COG: none	arCOG: none; COG: none	arCOG: none; COG: none	arCOG: none; COG: none	arCOG: none; COG: none	arCOG: none; COG: none	arCOG: none; COG: none	arCOG: none; COG: none	arCOG: none; COG: none	arCOG: none; COG: none	arCOG: none; COG: none	arCOG: none; COG: none	arCOG: none; COG: none	arCOG: rrnB0151; COG: rrnB0151	arCOG: none; COG: none	arCOG: Nmag_0889; COG: Nmag_0889	arCOG: none; COG: none	arCOG: none; COG: none	arCOG: none; COG: none	arCOG: none; COG: none
M164_0243	arCOG01926	COG1319	arCOG: arCOG01926; COG: COG1319	arCOG: M1627_0224; COG: M1627_0224	arCOG: M162_RS0101150; COG: M162_RS0101150	arCOG: YN1551_RS14560; COG: YN1551_RS14560	arCOG: M1643_RS0101210; COG: M1643_RS0101210	arCOG: SiH_0230; COG: SiH_0230	arCOG: YG5714_0228; COG: YG5714_0228	arCOG: Saci_2246; COG: Saci_2246	arCOG: SSO2636; COG: SSO2636	arCOG: ST0562; COG: ST0562	arCOG: Msed_0299; COG: Msed_0299	arCOG: SiL_2516; COG: SiL_2516	arCOG: SiRe_2568; COG: SiRe_2568	arCOG: none; COG: none	arCOG: none; COG: none	arCOG: DKAM_0739; COG: DKAM_0739	arCOG: none; COG: none	arCOG: none; COG: none	arCOG: none; COG: none	arCOG: PAE2477; COG: PAE2477	arCOG: TTX_0328; COG: TTX_0328	arCOG: VMUT_1124; COG: VMUT_1124	arCOG: none; COG: none	arCOG: none; COG: none	arCOG: none; COG: none	arCOG: none; COG: none	arCOG: none; COG: none	arCOG: none; COG: none	arCOG: OLS20035.1; COG: OLS20035.1	arCOG: none; COG: none	arCOG: none; COG: none	arCOG: none; COG: none	arCOG: none; COG: none	arCOG: none; COG: none	arCOG: none; COG: none	arCOG: CSUB_C0640; COG: CSUB_C1568	arCOG: none; COG: none	arCOG: none; COG: none	arCOG: none; COG: none	arCOG: none; COG: none	arCOG: none; COG: none	arCOG: none; COG: none	arCOG: none; COG: none	arCOG: none; COG: none	arCOG: none; COG: none	arCOG: none; COG: none	arCOG: none; COG: none
M164_1359	arCOG00439	COG1241	arCOG: arCOG00439; COG: COG1241	arCOG: M1627_1417; COG: M1627_1417	arCOG: M162_RS0107430; COG: M162_RS0107430	arCOG: YN1551_RS07235; COG: YN1551_RS07235	arCOG: M1643_RS0107065; COG: M1643_RS0107065	arCOG: SiH_1312; COG: SiH_1312	arCOG: YG5714_1361; COG: YG5714_1361	arCOG: Saci_0900; COG: Saci_0900	arCOG: SSO0774; COG: SSO0774	arCOG: ST0467; COG: ST0467	arCOG: Msed_2043; COG: Msed_2043	arCOG: SiL_1225; COG: SiL_1225	arCOG: SiRe_1228; COG: SiRe_1228	arCOG: Pyrfu_0033; COG: Pyrfu_0033	arCOG: Igni_1297; COG: Igni_1297	arCOG: DKAM_0687; COG: DKAM_0687	arCOG: Tpen_0497; COG: Tpen_0497	arCOG: Kcr_1352; COG: Kcr_1352	arCOG: Cmaq_0382; COG: Cmaq_0382	arCOG: PAE0901; COG: PAE0901	arCOG: TTX_0274; COG: TTX_0274	arCOG: VMUT_1195; COG: VMUT_1195	arCOG: AM325_01070; COG: AM325_01070	arCOG: none; COG: none	arCOG: none; COG: none	arCOG: AM324_01345; COG: AM324_01345	arCOG: AM326_07135; COG: AM326_07135	arCOG: KPV63904.1; COG: KPV63904.1	arCOG: OLS23721.1; COG: OLS21669.1	arCOG: OLS17440.1; COG: OLS17440.1	arCOG: OLS30336.1; COG: OLS30336.1	arCOG: PAB2373; COG: PAB0384	arCOG: PYCH_05880; COG: PYCH_04760	arCOG: TERMP_00078; COG: TERMP_00078	arCOG: OCC_03137; COG: OCC_03137	arCOG: CSUB_C1066; COG: CSUB_C1066	arCOG: CENSYa_1723; COG: CENSYa_1723	arCOG: Nlim_1224; COG: Nlim_1224	arCOG: Nmar_0242; COG: Nmar_0242	arCOG: Ngar_c07300; COG: Ngar_c07300	arCOG: rrnAC2318; COG: rrnAC2318	arCOG: HVO_0220; COG: HVO_0220	arCOG: Nmag_0237; COG: Nmag_0237	arCOG: AF0517; COG: AF0517	arCOG: Ferp_0980; COG: Ferp_0980	arCOG: Arcve_0001; COG: Arcve_0001	arCOG: Arcpr_0792; COG: Arcpr_0792
M164_0756	arCOG07185	111G5	arCOG: arCOG07185; COG: 111G5	arCOG: M1627_0396; COG: none	arCOG: none; COG: none	arCOG: none; COG: none	arCOG: M1643_RS14620; COG: none	arCOG: none; COG: none	arCOG: YG5714_1281; COG: none	arCOG: Saci_0485; COG: Saci_0485	arCOG: none; COG: none	arCOG: STS111; COG: STS111	arCOG: Msed_2285; COG: Msed_2285	arCOG: none; COG: none	arCOG: none; COG: none	arCOG: none; COG: none	arCOG: none; COG: none	arCOG: none; COG: none	arCOG: none; COG: none	arCOG: none; COG: none	arCOG: none; COG: none	arCOG: none; COG: none	arCOG: none; COG: none	arCOG: none; COG: none	arCOG: none; COG: none	arCOG: none; COG: none	arCOG: none; COG: none	arCOG: none; COG: none	arCOG: none; COG: none	arCOG: none; COG: none	arCOG: none; COG: none	arCOG: none; COG: none	arCOG: none; COG: none	arCOG: none; COG: none	arCOG: none; COG: none	arCOG: none; COG: none	arCOG: none; COG: none	arCOG: none; COG: none	arCOG: none; COG: none	arCOG: none; COG: none	arCOG: none; COG: none	arCOG: none; COG: none	arCOG: none; COG: none	arCOG: none; COG: none	arCOG: none; COG: none	arCOG: none; COG: none	arCOG: none; COG: none	arCOG: none; COG: none	arCOG: none; COG: none
M164_1819	arCOG01540	COG1007	arCOG: arCOG01540; COG: COG1007	arCOG: M1627_1889; COG: M1627_1889	arCOG: M162_RS0109610; COG: M162_RS0109610	arCOG: YN1551_RS05040; COG: YN1551_RS05040	arCOG: M1643_RS0109575; COG: M1643_RS0109575	arCOG: SiH_1747; COG: SiH_1747	arCOG: YG5714_1888; COG: YG5714_1888	arCOG: Saci_2338; COG: Saci_2338	arCOG: SSO0329; COG: SSO0329	arCOG: ST2223; COG: ST2223	arCOG: Msed_1903; COG: Msed_1903	arCOG: SiL_1661; COG: SiL_1661	arCOG: SiRe_1667; COG: SiRe_1667	arCOG: Pyrfu_1874; COG: Pyrfu_1874	arCOG: Igni_1148; COG: Igni_1148	arCOG: none; COG: none	arCOG: Tpen_1088; COG: Tpen_1088	arCOG: Kcr_0146; COG: Kcr_0146	arCOG: Cmaq_1279; COG: Cmaq_1279	arCOG: PAE1567; COG: PAE1567	arCOG: TTX_0563; COG: TTX_0563	arCOG: VMUT_0557; COG: VMUT_0557	arCOG: AM325_06765; COG: AM325_06765	arCOG: none; COG: none	arCOG: none; COG: none	arCOG: AM324_10610; COG: AM324_10610	arCOG: none; COG: none	arCOG: none; COG: none	arCOG: OLS27402.1; COG: OLS27402.1	arCOG: none; COG: none	arCOG: OLS22575.1; COG: OLS22575.1	arCOG: none; COG: none	arCOG: none; COG: none	arCOG: none; COG: none	arCOG: none; COG: none	arCOG: none; COG: none	arCOG: CENSYa_1674; COG: CENSYa_1674	arCOG: Nlim_1181; COG: Nlim_1181	arCOG: Nmar_0286; COG: Nmar_0286	arCOG: Ngar_c11610; COG: Ngar_c11610	arCOG: rrnAC1458; COG: rrnAC1458	arCOG: HVO_0988; COG: HVO_0988	arCOG: Nmag_3245; COG: Nmag_3245	arCOG: AF1827; COG: AF1827	arCOG: Ferp_1707; COG: Ferp_1707	arCOG: Arcve_0524; COG: Arcve_0524	arCOG: Arcpr_1580; COG: Arcpr_1580
M164_1692	arCOG00585	COG0489	arCOG: arCOG00585; COG: COG0489	arCOG: M1627_1761; COG: M1627_1761	arCOG: M162_RS0102375; COG: M162_RS0102375	arCOG: YN1551_RS05700; COG: YN1551_RS05700	arCOG: M1643_RS0108905; COG: M1643_RS0108905	arCOG: SiH_0929; COG: SiH_0929	arCOG: YG5714_1737; COG: YG5714_1737	arCOG: Saci_0444; COG: Saci_0444	arCOG: SSO0460; COG: SSO0460	arCOG: ST0174; COG: ST0174	arCOG: Msed_2173; COG: Msed_2173	arCOG: SiL_1533; COG: SiL_1533	arCOG: SiRe_1541; COG: SiRe_1541	arCOG: Pyrfu_0248; COG: Pyrfu_0248	arCOG: Igni_0757; COG: Igni_0757	arCOG: DKAM_0718; COG: DKAM_0718	arCOG: Tpen_0908; COG: Tpen_0908	arCOG: Kcr_0019; COG: Kcr_0019	arCOG: Cmaq_1718; COG: Cmaq_1718	arCOG: PAE0793; COG: PAE0793	arCOG: TTX_1902; COG: TTX_1902	arCOG: VMUT_2202; COG: VMUT_2202	arCOG: AM325_03615; COG: AM325_03615	arCOG: Lokiarch_04830; COG: Lokiarch_04830	arCOG: none; COG: none	arCOG: AM324_08955; COG: AM324_08955	arCOG: AM326_07105; COG: AM326_07105	arCOG: none; COG: none	arCOG: none; COG: OLS26716.1	arCOG: OLS18471.1; COG: OLS18471.1	arCOG: none; COG: OLS30798.1	arCOG: PAB0400; COG: PAB0400	arCOG: PYCH_03700; COG: PYCH_03700	arCOG: TERMP_01365; COG: TERMP_01365	arCOG: OCC_08420; COG: OCC_08420	arCOG: CSUB_C0543; COG: CSUB_C0543	arCOG: CENSYa_0965; COG: CENSYa_0965	arCOG: Nlim_0968; COG: Nlim_0968	arCOG: Nmar_1234; COG: Nmar_1234	arCOG: Ngar_c18390; COG: Ngar_c18390	arCOG: rrnAC0056; COG: rrnAC0056	arCOG: HVO_2790; COG: HVO_2790	arCOG: Nmag_3344; COG: Nmag_3344	arCOG: AF2382; COG: AF2382	arCOG: none; COG: none	arCOG: Arcve_0370; COG: Arcve_0370	arCOG: Arcpr_0434; COG: Arcpr_0434
M164_1645	arCOG05923	1237A	arCOG: arCOG05923; COG: 1237A	arCOG: M1627_1714; COG: none	arCOG: M162_RS0108710; COG: none	arCOG: YN1551_RS05930; COG: none	arCOG: M1643_RS0108665; COG: none	arCOG: SiH_1575; COG: none	arCOG: YG5714_1689; COG: none	arCOG: Saci_0376; COG: Saci_0376	arCOG: SSO0507; COG: SSO0507	arCOG: ST0628; COG: ST0628	arCOG: Msed_1485; COG: Msed_1485	arCOG: SiL_1488; COG: none	arCOG: SiRe_1492; COG: SiRe_1492	arCOG: none; COG: none	arCOG: none; COG: none	arCOG: none; COG: none	arCOG: none; COG: none	arCOG: none; COG: none	arCOG: Cmaq_1835; COG: Cmaq_1835	arCOG: none; COG: none	arCOG: none; COG: none	arCOG: none; COG: none	arCOG: none; COG: none	arCOG: none; COG: none	arCOG: none; COG: none	arCOG: none; COG: none	arCOG: none; COG: none	arCOG: none; COG: none	arCOG: none; COG: none	arCOG: none; COG: none	arCOG: none; COG: none	arCOG: none; COG: none	arCOG: none; COG: none	arCOG: none; COG: none	arCOG: none; COG: none	arCOG: none; COG: none	arCOG: none; COG: none	arCOG: none; COG: none	arCOG: none; COG: none	arCOG: none; COG: none	arCOG: none; COG: none	arCOG: none; COG: none	arCOG: none; COG: none	arCOG: none; COG: none	arCOG: none; COG: none	arCOG: none; COG: none	arCOG: none; COG: none
M164_0291	arCOG01394	COG0707	arCOG: arCOG01394; COG: COG0707	arCOG: M1627_0273; COG: M1627_0273	arCOG: M162_RS0101400; COG: M162_RS0101400	arCOG: YN1551_RS13840; COG: YN1551_RS13840	arCOG: M1643_RS0101455; COG: M1643_RS0101455	arCOG: SiH_0284; COG: SiH_0284	arCOG: YG5714_0280; COG: YG5714_0280	arCOG: Saci_1262; COG: Saci_1262	arCOG: SSO2485; COG: SSO2485	arCOG: ST0965; COG: ST0965	arCOG: Msed_1584; COG: Msed_1584	arCOG: SiL_0268; COG: SiL_0268	arCOG: SiRe_0279; COG: SiRe_0279	arCOG: none; COG: none	arCOG: Igni_1109; COG: Igni_1109	arCOG: DKAM_0833; COG: DKAM_0833	arCOG: none; COG: none	arCOG: none; COG: none	arCOG: none; COG: none	arCOG: none; COG: none	arCOG: none; COG: none	arCOG: none; COG: none	arCOG: AM325_06210; COG: AM325_06210	arCOG: none; COG: none	arCOG: none; COG: none	arCOG: none; COG: none	arCOG: none; COG: none	arCOG: none; COG: none	arCOG: none; COG: none	arCOG: OLS17505.1; COG: OLS17505.1	arCOG: none; COG: none	arCOG: none; COG: none	arCOG: none; COG: none	arCOG: none; COG: none	arCOG: none; COG: none	arCOG: none; COG: none	arCOG: none; COG: none	arCOG: none; COG: none	arCOG: none; COG: none	arCOG: none; COG: none	arCOG: none; COG: none	arCOG: none; COG: none	arCOG: none; COG: none	arCOG: none; COG: none	arCOG: none; COG: none	arCOG: none; COG: none	arCOG: none; COG: none
M164_1280	arCOG04236	COG0396	arCOG: arCOG04236; COG: COG0396	arCOG: M1627_1347; COG: M1627_1347	arCOG: M162_RS0107075; COG: M162_RS0107075	arCOG: YN1551_RS07640; COG: YN1551_RS07640	arCOG: M1643_RS0106710; COG: M1643_RS0106710	arCOG: SiH_1242; COG: SiH_1242	arCOG: YG5714_1291; COG: YG5714_1291	arCOG: Saci_1388; COG: Saci_1388	arCOG: SSO0925; COG: SSO0925	arCOG: ST1201; COG: ST1201	arCOG: Msed_1658; COG: Msed_1658	arCOG: SiL_1156; COG: SiL_1156	arCOG: SiRe_1160; COG: SiRe_1160	arCOG: Pyrfu_1441; COG: Pyrfu_1441	arCOG: Igni_1219; COG: Igni_1219	arCOG: DKAM_0007; COG: DKAM_0007	arCOG: Tpen_1530; COG: Tpen_1530	arCOG: Kcr_0383; COG: Kcr_0383	arCOG: Cmaq_1841; COG: Cmaq_1841	arCOG: PAE1808; COG: PAE1808	arCOG: TTX_0942; COG: TTX_0942	arCOG: VMUT_1413; COG: VMUT_1413	arCOG: none; COG: none	arCOG: none; COG: none	arCOG: none; COG: none	arCOG: none; COG: none	arCOG: none; COG: none	arCOG: KPV62119.1; COG: KPV62119.1	arCOG: none; COG: OLS25850.1	arCOG: OLS17370.1; COG: OLS17370.1	arCOG: none; COG: none	arCOG: PAB1855; COG: PAB1855	arCOG: PYCH_08880; COG: PYCH_08880	arCOG: TERMP_01419; COG: TERMP_01419	arCOG: OCC_13296; COG: OCC_13296	arCOG: none; COG: CSUB_C1292	arCOG: CENSYa_1414; COG: CENSYa_1414	arCOG: Nlim_0068; COG: Nlim_0068	arCOG: Nmar_0516; COG: Nmar_0516	arCOG: Ngar_c28770; COG: Ngar_c28770	arCOG: rrnAC1830; COG: rrnAC1830	arCOG: HVO_0859; COG: HVO_0859	arCOG: Nmag_2432; COG: Nmag_2432	arCOG: AF2364; COG: AF2364	arCOG: Ferp_0188; COG: Ferp_0188	arCOG: Arcve_1742; COG: Arcve_1742	arCOG: Arcpr_0365; COG: Arcpr_0365
M164_1543	arCOG00279	COG1586	arCOG: arCOG00279; COG: COG1586	arCOG: M1627_1704; COG: M1627_1704	arCOG: M162_RS0108405; COG: M162_RS0108405	arCOG: YN1551_RS06255; COG: YN1551_RS06255	arCOG: M1643_RS0108360; COG: M1643_RS0108360	arCOG: SiH_1512; COG: SiH_1512	arCOG: YG5714_1550; COG: YG5714_1550	arCOG: Saci_1363; COG: Saci_1363	arCOG: SSO0536; COG: SSO0536	arCOG: ST1452; COG: ST1452	arCOG: Msed_1645; COG: Msed_1645	arCOG: SiL_1424; COG: SiL_1424	arCOG: SiRe_1463; COG: SiRe_1463	arCOG: Pyrfu_1370; COG: Pyrfu_1370	arCOG: Igni_0611; COG: Igni_0611	arCOG: DKAM_0003; COG: DKAM_0003	arCOG: Tpen_0441; COG: Tpen_0441	arCOG: Kcr_0079; COG: Kcr_0079	arCOG: Cmaq_0309; COG: Cmaq_0309	arCOG: PAE1490; COG: PAE1490	arCOG: TTX_1050; COG: TTX_1050	arCOG: VMUT_1867; COG: VMUT_1867	arCOG: none; COG: none	arCOG: none; COG: none	arCOG: none; COG: none	arCOG: none; COG: none	arCOG: none; COG: none	arCOG: none; COG: none	arCOG: none; COG: none	arCOG: none; COG: none	arCOG: none; COG: none	arCOG: PAB1162; COG: PAB1162	arCOG: PYCH_17160; COG: PYCH_17160	arCOG: TERMP_01706; COG: TERMP_01706	arCOG: OCC_09204; COG: OCC_09204	arCOG: CSUB_C1601; COG: CSUB_C1601	arCOG: none; COG: none	arCOG: none; COG: none	arCOG: none; COG: none	arCOG: none; COG: none	arCOG: none; COG: none	arCOG: none; COG: none	arCOG: none; COG: none	arCOG: AF1610; COG: AF1610	arCOG: Ferp_1879; COG: Ferp_1879	arCOG: Arcve_0368; COG: Arcve_0368	arCOG: Arcpr_1302; COG: Arcpr_1302
M164_1494	arCOG01010	COG2161	arCOG: arCOG01010; COG: COG2161	arCOG: M1627_1612; COG: M1627_1612	arCOG: M162_RS0108160; COG: M162_RS0108160	arCOG: YN1551_RS06500; COG: YN1551_RS06500	arCOG: M1643_RS0108115; COG: M1643_RS0108115	arCOG: SiH_0256; COG: SiH_0256	arCOG: YG5714_1501; COG: YG5714_1501	arCOG: Saci_1616; COG: Saci_1616	arCOG: none; COG: none	arCOG: none; COG: none	arCOG: none; COG: none	arCOG: SiL_0242; COG: SiL_0242	arCOG: SiRe_0249; COG: SiRe_0249	arCOG: none; COG: none	arCOG: none; COG: none	arCOG: none; COG: none	arCOG: none; COG: none	arCOG: none; COG: none	arCOG: none; COG: none	arCOG: none; COG: none	arCOG: none; COG: none	arCOG: none; COG: none	arCOG: none; COG: none	arCOG: none; COG: none	arCOG: none; COG: none	arCOG: none; COG: none	arCOG: none; COG: none	arCOG: none; COG: none	arCOG: none; COG: none	arCOG: none; COG: none	arCOG: none; COG: none	arCOG: none; COG: none	arCOG: none; COG: none	arCOG: none; COG: none	arCOG: none; COG: none	arCOG: none; COG: none	arCOG: none; COG: none	arCOG: none; COG: none	arCOG: none; COG: none	arCOG: none; COG: none	arCOG: rrnB0151; COG: rrnB0151	arCOG: none; COG: none	arCOG: Nmag_0889; COG: Nmag_0889	arCOG: none; COG: none	arCOG: none; COG: none	arCOG: none; COG: none	arCOG: none; COG: none
M164_1804	arCOG01341	COG1730	arCOG: arCOG01341; COG: COG1730	arCOG: M1627_1875; COG: M1627_1875	arCOG: M162_RS0109530; COG: M162_RS0109530	arCOG: YN1551_RS05115; COG: YN1551_RS05115	arCOG: M1643_RS0109495; COG: M1643_RS0109495	arCOG: SiH_1732; COG: SiH_1732	arCOG: YG5714_1873; COG: YG5714_1873	arCOG: Saci_1463; COG: Saci_1463	arCOG: SSO0349; COG: SSO0349	arCOG: ST1371; COG: ST1371	arCOG: Msed_1630; COG: Msed_1630	arCOG: SiL_1645; COG: SiL_1645	arCOG: SiRe_1653; COG: SiRe_1653	arCOG: Pyrfu_0984; COG: Pyrfu_0984	arCOG: Igni_1176; COG: Igni_1176	arCOG: DKAM_1108; COG: DKAM_1108	arCOG: Tpen_0430; COG: Tpen_0430	arCOG: Kcr_1329; COG: Kcr_1329	arCOG: Cmaq_0871; COG: Cmaq_0871	arCOG: PAE3099; COG: PAE3099	arCOG: TTX_1810; COG: TTX_1810	arCOG: VMUT_0911; COG: VMUT_0911	arCOG: AM325_13105; COG: AM325_13105	arCOG: Lokiarch_13710; COG: Lokiarch_13710	arCOG: none; COG: none	arCOG: none; COG: none	arCOG: none; COG: none	arCOG: KPV61842.1; COG: KPV61842.1	arCOG: none; COG: none	arCOG: OLS17542.1; COG: OLS17542.1	arCOG: OLS30080.1; COG: OLS30080.1	arCOG: PAB1006; COG: PAB1006	arCOG: PYCH_19040; COG: PYCH_19040	arCOG: TERMP_01088; COG: TERMP_01088	arCOG: OCC_00307; COG: OCC_00307	arCOG: none; COG: none	arCOG: CENSYa_0332; COG: CENSYa_0332	arCOG: Nlim_1706; COG: Nlim_1706	arCOG: Nmar_0395; COG: Nmar_0395	arCOG: Ngar_c24370; COG: Ngar_c24370	arCOG: rrnAC3116; COG: rrnAC3116	arCOG: HVO_0119; COG: HVO_0119	arCOG: Nmag_1816; COG: Nmag_1816	arCOG: AF2063; COG: AF2063	arCOG: Ferp_0027; COG: Ferp_0027	arCOG: Arcve_1766; COG: Arcve_1766	arCOG: Arcpr_0233; COG: Arcpr_0233
M164_1934	arCOG01704	COG0452	arCOG: arCOG01704; COG: COG0452	arCOG: M1627_2004; COG: M1627_2004	arCOG: M162_RS0110290; COG: M162_RS0110290	arCOG: YN1551_RS04425; COG: YN1551_RS04425	arCOG: M1643_RS0110200; COG: M1643_RS0110200	arCOG: SiH_1864; COG: SiH_1864	arCOG: YG5714_2002; COG: YG5714_2002	arCOG: Saci_0458; COG: Saci_0458	arCOG: SSO0210; COG: SSO0210	arCOG: ST0257; COG: ST0257	arCOG: Msed_0144; COG: Msed_0144	arCOG: SiL_1780; COG: SiL_1780	arCOG: SiRe_1784; COG: SiRe_1784	arCOG: Pyrfu_0275; COG: Pyrfu_0275	arCOG: Igni_0554; COG: Igni_0554	arCOG: DKAM_0332; COG: DKAM_0332	arCOG: none; COG: none	arCOG: none; COG: none	arCOG: Cmaq_1701; COG: Cmaq_1701	arCOG: PAE1204; COG: PAE1204	arCOG: TTX_0472; COG: TTX_0472	arCOG: VMUT_1137; COG: VMUT_1137	arCOG: AM325_09180; COG: AM325_09180	arCOG: none; COG: none	arCOG: none; COG: none	arCOG: AM324_08375; COG: AM324_08375	arCOG: none; COG: none	arCOG: none; COG: none	arCOG: OLS21613.1; COG: OLS21613.1	arCOG: OLS17313.1; COG: OLS17313.1	arCOG: OLS27782.1; COG: OLS27782.1	arCOG: PAB1897; COG: PAB1897	arCOG: PYCH_11400; COG: PYCH_11400	arCOG: TERMP_00459; COG: TERMP_00459	arCOG: OCC_11177; COG: OCC_11177	arCOG: none; COG: none	arCOG: CENSYa_1499; COG: CENSYa_1499	arCOG: Nlim_1445; COG: Nlim_1445	arCOG: Nmar_1721; COG: Nmar_1721	arCOG: Ngar_c11030; COG: Ngar_c11030	arCOG: rrnAC3539; COG: rrnAC3539	arCOG: HVO_1062; COG: HVO_1062	arCOG: Nmag_2482; COG: Nmag_2482	arCOG: AF1645; COG: AF1645	arCOG: Ferp_0141; COG: Ferp_0141	arCOG: Arcve_1078; COG: Arcve_1078	arCOG: Arcpr_0427; COG: Arcpr_0427
M164_1528	arCOG01845	COG2151	arCOG: arCOG01845; COG: COG2151	arCOG: M1627_1646; COG: M1627_1646	arCOG: M162_RS0108330; COG: M162_RS0108330	arCOG: YN1551_RS09555; COG: YN1551_RS09555	arCOG: M1643_RS0104065; COG: M1643_RS0104065	arCOG: SiH_0432; COG: SiH_0432	arCOG: YG5714_1535; COG: YG5714_1535	arCOG: Saci_1583; COG: Saci_1583	arCOG: SSO1866; COG: SSO1866	arCOG: ST0743; COG: ST0743	arCOG: Msed_1951; COG: Msed_1951	arCOG: SiL_0416; COG: SiL_0416	arCOG: SiRe_0390; COG: SiRe_0390	arCOG: Pyrfu_1501; COG: Pyrfu_1501	arCOG: Igni_0949; COG: Igni_0949	arCOG: DKAM_0457; COG: DKAM_0457	arCOG: Tpen_0876; COG: Tpen_0876	arCOG: Kcr_0964; COG: Kcr_0964	arCOG: Cmaq_0248; COG: Cmaq_0248	arCOG: PAE2055; COG: PAE2055	arCOG: TTX_1723; COG: TTX_1723	arCOG: VMUT_0206; COG: VMUT_0206	arCOG: none; COG: none	arCOG: none; COG: none	arCOG: none; COG: none	arCOG: none; COG: none	arCOG: none; COG: none	arCOG: KPV64888.1; COG: KPV64888.1	arCOG: none; COG: none	arCOG: OLS17816.1; COG: OLS17816.1	arCOG: none; COG: none	arCOG: PAB1087; COG: PAB1087	arCOG: PYCH_14060; COG: PYCH_14060	arCOG: TERMP_01333; COG: TERMP_01333	arCOG: OCC_06981; COG: OCC_06981	arCOG: CSUB_C1640; COG: CSUB_C1640	arCOG: CENSYa_1971; COG: CENSYa_1701	arCOG: Nlim_1330; COG: Nlim_1330	arCOG: Nmar_0172; COG: Nmar_0172	arCOG: Ngar_c21010; COG: Ngar_c21010	arCOG: rrnB0248; COG: rrnB0248	arCOG: none; COG: none	arCOG: Nmag_1024; COG: Nmag_1024	arCOG: none; COG: none	arCOG: Ferp_0047; COG: Ferp_0047	arCOG: none; COG: none	arCOG: none; COG: none
M164_1384	arCOG04129	COG2139	arCOG: arCOG04129; COG: COG2139	arCOG: M1627_1440; COG: M1627_1440	arCOG: M162_RS0107615; COG: M162_RS0107615	arCOG: YN1551_RS07095; COG: YN1551_RS07095	arCOG: M1643_RS0107230; COG: M1643_RS0107230	arCOG: SiH_1336; COG: SiH_1336	arCOG: YG5714_1385; COG: YG5714_1385	arCOG: Saci_0626; COG: Saci_0626	arCOG: SSO0752; COG: SSO0752	arCOG: ST0459; COG: ST0459	arCOG: Msed_0061; COG: Msed_0061	arCOG: SiL_1249; COG: SiL_1249	arCOG: SiRe_1258; COG: SiRe_1258	arCOG: Pyrfu_0167; COG: Pyrfu_0167	arCOG: Igni_0778; COG: Igni_0778	arCOG: DKAM_1408; COG: DKAM_1408	arCOG: Tpen_0355; COG: Tpen_0355	arCOG: Kcr_1592; COG: Kcr_1592	arCOG: Cmaq_1954; COG: Cmaq_1954	arCOG: PAE3334; COG: PAE3334	arCOG: TTX_2081; COG: TTX_2081	arCOG: VMUT_1217; COG: VMUT_1217	arCOG: AM325_05030; COG: AM325_05030	arCOG: Lokiarch_16870; COG: Lokiarch_16870	arCOG: none; COG: none	arCOG: AM324_04695; COG: AM324_04695	arCOG: AM326_08775; COG: AM326_08775	arCOG: KPV61510.1; COG: KPV61510.1	arCOG: OLS26947.1; COG: OLS26947.1	arCOG: OLS17823.1; COG: OLS17823.1	arCOG: OLS30255.1; COG: OLS30255.1	arCOG: PAB0731; COG: PAB0731	arCOG: PYCH_05980; COG: PYCH_05980	arCOG: TERMP_00394; COG: TERMP_00394	arCOG: OCC_04560; COG: OCC_04560	arCOG: CSUB_C0184; COG: CSUB_C0184	arCOG: CENSYa_0466; COG: CENSYa_0466	arCOG: Nlim_1757; COG: Nlim_1757	arCOG: Nmar_1384; COG: Nmar_1384	arCOG: Ngar_c25210; COG: Ngar_c25210	arCOG: rrnAC0260; COG: rrnAC0260	arCOG: HVO_2749; COG: HVO_2749	arCOG: Nmag_1098; COG: Nmag_1098	arCOG: AF1529; COG: AF1529	arCOG: Ferp_0276; COG: Ferp_0276	arCOG: Arcve_0382; COG: Arcve_0382	arCOG: Arcpr_1234; COG: Arcpr_1234
M164_0857	arCOG01068	COG1249	arCOG: arCOG01068; COG: COG1249	arCOG: M1627_0854; COG: M1627_0854	arCOG: M162_RS0114460; COG: M162_RS0114460	arCOG: YN1551_RS14925; COG: YN1551_RS14925	arCOG: M1643_RS0105780; COG: M1643_RS0105780	arCOG: SiH_0586; COG: SiH_0586	arCOG: YG5714_2924; COG: YG5714_2924	arCOG: Saci_0338; COG: Saci_0338	arCOG: SSO1524; COG: SSO1524	arCOG: ST0687; COG: ST0687	arCOG: Msed_1241; COG: Msed_1241	arCOG: SiL_2589; COG: SiL_2589	arCOG: SiRe_2510; COG: SiRe_2510	arCOG: Pyrfu_1144; COG: Pyrfu_1144	arCOG: none; COG: none	arCOG: DKAM_0296; COG: DKAM_0296	arCOG: Tpen_1824; COG: Tpen_1824	arCOG: none; COG: none	arCOG: Cmaq_0249; COG: Cmaq_0249	arCOG: PAE2623; COG: PAE2623	arCOG: TTX_0334; COG: TTX_0334	arCOG: VMUT_0947; COG: VMUT_0947	arCOG: AM325_10615; COG: AM325_10615	arCOG: Lokiarch_37950; COG: Lokiarch_37950	arCOG: none; COG: none	arCOG: AM324_09230; COG: AM324_09230	arCOG: none; COG: none	arCOG: none; COG: none	arCOG: none; COG: OLS18667.1	arCOG: OLS18491.1; COG: OLS18491.1	arCOG: none; COG: none	arCOG: none; COG: none	arCOG: none; COG: none	arCOG: none; COG: none	arCOG: OCC_05616; COG: OCC_12046	arCOG: CSUB_C0982; COG: CSUB_C1589	arCOG: none; COG: none	arCOG: none; COG: none	arCOG: none; COG: none	arCOG: Ngar_c27380; COG: Ngar_c22200	arCOG: rrnB0197; COG: rrnB0197	arCOG: HVO_2961; COG: HVO_2961	arCOG: Nmag_1804; COG: Nmag_1804	arCOG: AF2220; COG: AF2220	arCOG: Ferp_0777; COG: Ferp_0777	arCOG: none; COG: none	arCOG: none; COG: none
M164_1856	arCOG00676	COG1096	arCOG: arCOG00676; COG: COG1096	arCOG: M1627_1926; COG: M1627_1926	arCOG: M162_RS15640; COG: M162_RS15640	arCOG: YN1551_RS04855; COG: YN1551_RS04855	arCOG: M1643_RS0109760; COG: M1643_RS0109760	arCOG: SiH_1784; COG: SiH_1784	arCOG: YG5714_1925; COG: YG5714_1925	arCOG: Saci_0174; COG: Saci_0174	arCOG: SSO0292; COG: SSO0292	arCOG: ST2262; COG: ST2262	arCOG: Msed_1863; COG: Msed_1863	arCOG: SiL_1698; COG: SiL_1698	arCOG: SiRe_1704; COG: SiRe_1704	arCOG: Pyrfu_0177; COG: Pyrfu_0177	arCOG: Igni_0577; COG: Igni_0577	arCOG: DKAM_1414; COG: DKAM_1414	arCOG: Tpen_0521; COG: Tpen_0521	arCOG: Kcr_0122; COG: Kcr_0122	arCOG: Cmaq_0509; COG: Cmaq_0509	arCOG: PAE1975; COG: PAE1975	arCOG: TTX_1739; COG: TTX_1739	arCOG: VMUT_2111; COG: VMUT_2111	arCOG: AM325_00890; COG: AM325_00890	arCOG: Lokiarch_28510; COG: Lokiarch_28510	arCOG: none; COG: none	arCOG: AM324_03295; COG: AM324_03295	arCOG: AM326_02625; COG: AM326_02625	arCOG: KPV61476.1; COG: KPV61476.1	arCOG: OLS19529.1; COG: OLS19529.1	arCOG: OLS17810.1; COG: OLS17810.1	arCOG: OLS29615.1; COG: OLS29615.1	arCOG: PAB2314; COG: PAB2314	arCOG: PYCH_19250; COG: PYCH_19250	arCOG: TERMP_00489; COG: TERMP_00489	arCOG: OCC_07746; COG: OCC_07746	arCOG: CSUB_C0415; COG: CSUB_C0415	arCOG: CENSYa_2014; COG: CENSYa_2014	arCOG: Nlim_1973; COG: Nlim_1973	arCOG: Nmar_1566; COG: Nmar_1566	arCOG: Ngar_c30820; COG: Ngar_c30820	arCOG: none; COG: none	arCOG: none; COG: none	arCOG: none; COG: none	arCOG: AF0206; COG: AF0206	arCOG: Ferp_0270; COG: Ferp_0270	arCOG: Arcve_1705; COG: Arcve_1705	arCOG: none; COG: none
M164_2372	arCOG01055	COG3432	arCOG: arCOG01055; COG: COG3432	arCOG: M1627_0652; COG: M1627_0652	arCOG: M162_RS0103715; COG: M162_RS0103715	arCOG: YN1551_RS01905; COG: YN1551_RS01905	arCOG: M1643_RS0112485; COG: M1643_RS0112485	arCOG: SiH_2413; COG: SiH_2413	arCOG: YG5714_0570; COG: YG5714_0570	arCOG: Saci_1793; COG: Saci_1793	arCOG: SSO2827; COG: SSO2827	arCOG: ST0766; COG: ST0766	arCOG: Msed_1258; COG: Msed_1258	arCOG: SiL_2215; COG: SiL_2215	arCOG: SiRe_0264; COG: SiRe_0264	arCOG: Pyrfu_1591; COG: Pyrfu_1591	arCOG: none; COG: none	arCOG: none; COG: none	arCOG: none; COG: none	arCOG: none; COG: none	arCOG: Cmaq_0718; COG: Cmaq_0718	arCOG: PAE3660; COG: PAE3660	arCOG: none; COG: none	arCOG: VMUT_1834; COG: VMUT_1834	arCOG: none; COG: none	arCOG: none; COG: none	arCOG: none; COG: none	arCOG: AM324_09310; COG: AM324_09310	arCOG: AM326_08885; COG: AM326_08885	arCOG: none; COG: none	arCOG: none; COG: none	arCOG: none; COG: none	arCOG: OLS28034.1; COG: OLS28034.1	arCOG: none; COG: none	arCOG: none; COG: none	arCOG: none; COG: none	arCOG: none; COG: none	arCOG: CSUB_C1631; COG: CSUB_C1631	arCOG: CENSYa_1886; COG: CENSYa_1459	arCOG: Nlim_1802; COG: Nlim_1802	arCOG: Nmar_0033; COG: Nmar_0033	arCOG: Ngar_c24480; COG: Ngar_c24480	arCOG: none; COG: none	arCOG: none; COG: none	arCOG: none; COG: none	arCOG: AF1663; COG: AF1663	arCOG: Ferp_1016; COG: Ferp_1016	arCOG: Arcve_1167; COG: Arcve_1167	arCOG: Arcpr_0782; COG: Arcpr_0782
M164_0865	arCOG01671	COG0043	arCOG: arCOG01671; COG: COG0043	arCOG: M1627_1389; COG: M1627_1389	arCOG: M162_RS0104815; COG: M162_RS0104815	arCOG: YN1551_RS07435; COG: YN1551_RS07435	arCOG: M1643_RS0106915; COG: M1643_RS0106915	arCOG: SiH_1284; COG: SiH_1284	arCOG: YG5714_1333; COG: YG5714_1333	arCOG: Saci_1414; COG: Saci_1414	arCOG: SSO0879; COG: SSO0879	arCOG: ST1239; COG: ST1239	arCOG: Msed_1697; COG: Msed_1697	arCOG: SiL_1197; COG: SiL_1197	arCOG: SiRe_1202; COG: SiRe_1202	arCOG: Pyrfu_0192; COG: Pyrfu_0192	arCOG: Igni_0551; COG: Igni_0551	arCOG: DKAM_0144; COG: DKAM_0144	arCOG: Tpen_0404; COG: Tpen_0404	arCOG: Kcr_1286; COG: Kcr_1286	arCOG: Cmaq_0422; COG: Cmaq_0422	arCOG: PAE2232; COG: PAE2232	arCOG: TTX_0690; COG: TTX_0690	arCOG: VMUT_0714; COG: VMUT_0714	arCOG: AM325_12340; COG: AM325_12340	arCOG: Lokiarch_22670; COG: Lokiarch_22670	arCOG: none; COG: none	arCOG: AM324_04100; COG: AM324_04100	arCOG: AM326_04725; COG: AM326_04725	arCOG: KPV61464.1; COG: KPV61464.1	arCOG: OLS23241.1; COG: OLS23241.1	arCOG: OLS17748.1; COG: OLS17748.1	arCOG: OLS24155.1; COG: OLS24155.1	arCOG: PAB1798; COG: PAB1798	arCOG: PYCH_04010; COG: PYCH_04010	arCOG: TERMP_00411; COG: TERMP_00411	arCOG: OCC_04640; COG: OCC_04640	arCOG: none; COG: CSUB_C0385	arCOG: CENSYa_0198; COG: CENSYa_0198	arCOG: Nlim_0138; COG: Nlim_0138	arCOG: Nmar_1597; COG: Nmar_1597	arCOG: Ngar_c07630; COG: Ngar_c07630	arCOG: rrnB0267; COG: rrnB0267	arCOG: none; COG: none	arCOG: Nmag_2127; COG: Nmag_2127	arCOG: AF1643; COG: AF1643	arCOG: Ferp_0089; COG: Ferp_0089	arCOG: Arcve_1836; COG: Arcve_1836	arCOG: Arcpr_1595; COG: Arcpr_1595
M164_1394	arCOG01042	COG1325	arCOG: arCOG01042; COG: COG1325	arCOG: M1627_1450; COG: M1627_1450	arCOG: M162_RS15500; COG: M162_RS15500	arCOG: YN1551_RS07045; COG: YN1551_RS07045	arCOG: M1643_RS0107280; COG: M1643_RS0107280	arCOG: SiH_1346; COG: SiH_1346	arCOG: YG5714_1395; COG: YG5714_1395	arCOG: Saci_0616; COG: Saci_0616	arCOG: SSO0741; COG: SSO0741	arCOG: ST0449; COG: ST0449	arCOG: Msed_0071; COG: Msed_0071	arCOG: SiL_1259; COG: SiL_1259	arCOG: SiRe_1268; COG: SiRe_1268	arCOG: Pyrfu_0825; COG: Pyrfu_0825	arCOG: Igni_0240; COG: Igni_0240	arCOG: DKAM_1330; COG: DKAM_1330	arCOG: Tpen_0389; COG: Tpen_0389	arCOG: Kcr_1376; COG: Kcr_1376	arCOG: Cmaq_1852; COG: Cmaq_1852	arCOG: PAE1832; COG: PAE1832	arCOG: TTX_0815; COG: TTX_0815	arCOG: VMUT_0450; COG: VMUT_0450	arCOG: AM325_00745; COG: AM325_00745	arCOG: none; COG: none	arCOG: none; COG: none	arCOG: AM324_10650; COG: AM324_10650	arCOG: AM326_04145; COG: AM326_04145	arCOG: KPV63041.1; COG: KPV63041.1	arCOG: none; COG: none	arCOG: OLS17909.1; COG: OLS17909.1	arCOG: OLS28333.1; COG: OLS28333.1	arCOG: PAB1135; COG: PAB1135	arCOG: PYCH_08300; COG: PYCH_08300	arCOG: TERMP_00155; COG: TERMP_00155	arCOG: OCC_01159; COG: OCC_01159	arCOG: CSUB_C0451; COG: CSUB_C0451	arCOG: CENSYa_0098; COG: CENSYa_0098	arCOG: Nlim_1905; COG: Nlim_1905	arCOG: Nmar_1513; COG: Nmar_1513	arCOG: Ngar_c17760; COG: Ngar_c17760	arCOG: rrnAC1178; COG: rrnAC1178	arCOG: HVO_1249; COG: HVO_1249	arCOG: Nmag_0587; COG: Nmag_0587	arCOG: AF2318; COG: AF2318	arCOG: Ferp_0296; COG: Ferp_0296	arCOG: Arcve_1045; COG: Arcve_1045	arCOG: Arcpr_0023; COG: Arcpr_0023
M164_0677	-	-	arCOG: none; COG: none	arCOG: none; COG: none	arCOG: none; COG: none	arCOG: none; COG: none	arCOG: none; COG: none	arCOG: none; COG: none	arCOG: none; COG: none	arCOG: none; COG: none	arCOG: none; COG: none	arCOG: none; COG: none	arCOG: none; COG: none	arCOG: none; COG: none	arCOG: none; COG: none	arCOG: none; COG: none	arCOG: none; COG: none	arCOG: none; COG: none	arCOG: none; COG: none	arCOG: none; COG: none	arCOG: none; COG: none	arCOG: none; COG: none	arCOG: none; COG: none	arCOG: none; COG: none	arCOG: none; COG: none	arCOG: none; COG: none	arCOG: none; COG: none	arCOG: none; COG: none	arCOG: none; COG: none	arCOG: none; COG: none	arCOG: none; COG: none	arCOG: none; COG: none	arCOG: none; COG: none	arCOG: none; COG: none	arCOG: none; COG: none	arCOG: none; COG: none	arCOG: none; COG: none	arCOG: none; COG: none	arCOG: none; COG: none	arCOG: none; COG: none	arCOG: none; COG: none	arCOG: none; COG: none	arCOG: none; COG: none	arCOG: none; COG: none	arCOG: none; COG: none	arCOG: none; COG: none	arCOG: none; COG: none	arCOG: none; COG: none	arCOG: none; COG: none
M164_1906	arCOG01747	COG0015	arCOG: arCOG01747; COG: COG0015	arCOG: M1627_1976; COG: M1627_1976	arCOG: M162_RS0110125; COG: M162_RS0110125	arCOG: YN1551_RS04580; COG: YN1551_RS04580	arCOG: M1643_RS0110035; COG: M1643_RS0110035	arCOG: SiH_1835; COG: SiH_1835	arCOG: YG5714_1975; COG: YG5714_1975	arCOG: Saci_0706; COG: Saci_0706	arCOG: SSO0240; COG: SSO0240	arCOG: ST0288; COG: ST0288	arCOG: Msed_0018; COG: Msed_0018	arCOG: SiL_1749; COG: SiL_1749	arCOG: SiRe_1755; COG: SiRe_1755	arCOG: Pyrfu_0867; COG: Pyrfu_0867	arCOG: Igni_0400; COG: Igni_0400	arCOG: DKAM_0530; COG: DKAM_0530	arCOG: none; COG: none	arCOG: Kcr_1354; COG: Kcr_1354	arCOG: Cmaq_0020; COG: Cmaq_0020	arCOG: PAE0972; COG: PAE0972	arCOG: TTX_0264; COG: TTX_0264	arCOG: VMUT_0530; COG: VMUT_0530	arCOG: AM325_14960; COG: AM325_14960	arCOG: Lokiarch_33510; COG: Lokiarch_33510	arCOG: none; COG: none	arCOG: AM324_00965; COG: AM324_00965	arCOG: none; COG: none	arCOG: none; COG: none	arCOG: OLS22906.1; COG: OLS22906.1	arCOG: OLS18776.1; COG: OLS18776.1	arCOG: none; COG: none	arCOG: PAB0829; COG: PAB0829	arCOG: PYCH_12060; COG: PYCH_12060	arCOG: TERMP_01002; COG: TERMP_01002	arCOG: OCC_01109; COG: OCC_01109	arCOG: none; COG: CSUB_C0735	arCOG: CENSYa_1069; COG: CENSYa_1069	arCOG: Nlim_1848; COG: Nlim_1848	arCOG: Nmar_1455; COG: Nmar_1455	arCOG: Ngar_c04510; COG: Ngar_c04510	arCOG: rrnAC0192; COG: rrnAC0192	arCOG: HVO_1084; COG: HVO_1084	arCOG: Nmag_2736; COG: Nmag_2736	arCOG: AF2242; COG: AF2242	arCOG: Ferp_2440; COG: Ferp_2440	arCOG: Arcve_1087; COG: Arcve_1087	arCOG: Arcpr_1292; COG: Arcpr_1292
M164_0177	arCOG05375	12027	arCOG: arCOG05375; COG: 12027	arCOG: M1627_0158; COG: none	arCOG: M162_RS0100805; COG: none	arCOG: YN1551_RS13230; COG: none	arCOG: M1643_RS0100870; COG: none	arCOG: SiH_0162; COG: none	arCOG: YG5714_0162; COG: none	arCOG: Saci_0979; COG: Saci_0979	arCOG: SSO2359; COG: SSO2359	arCOG: ST0500; COG: ST0500	arCOG: Msed_0674; COG: Msed_0674	arCOG: SiL_0149; COG: none	arCOG: SiRe_0158; COG: SiRe_0158	arCOG: none; COG: none	arCOG: none; COG: none	arCOG: none; COG: none	arCOG: none; COG: none	arCOG: none; COG: none	arCOG: none; COG: none	arCOG: none; COG: none	arCOG: none; COG: none	arCOG: none; COG: none	arCOG: none; COG: none	arCOG: none; COG: none	arCOG: none; COG: none	arCOG: none; COG: none	arCOG: none; COG: none	arCOG: none; COG: none	arCOG: none; COG: none	arCOG: none; COG: none	arCOG: none; COG: none	arCOG: none; COG: none	arCOG: none; COG: none	arCOG: none; COG: none	arCOG: none; COG: none	arCOG: none; COG: none	arCOG: none; COG: none	arCOG: none; COG: none	arCOG: none; COG: none	arCOG: none; COG: none	arCOG: none; COG: none	arCOG: none; COG: none	arCOG: none; COG: none	arCOG: none; COG: none	arCOG: none; COG: none	arCOG: none; COG: none	arCOG: none; COG: none
M164_1231	arCOG00858	COG0528	arCOG: arCOG00858; COG: COG0528	arCOG: M1627_1297; COG: M1627_1297	arCOG: M162_RS0106815; COG: M162_RS0106815	arCOG: YN1551_RS07895; COG: YN1551_RS07895	arCOG: M1643_RS0106450; COG: M1643_RS0106450	arCOG: SiH_1192; COG: SiH_1192	arCOG: YG5714_1232; COG: YG5714_1232	arCOG: Saci_1306; COG: Saci_1306	arCOG: SSO0976; COG: SSO0976	arCOG: ST1300; COG: ST1300	arCOG: Msed_1763; COG: Msed_1763	arCOG: SiL_1107; COG: SiL_1107	arCOG: SiRe_1110; COG: SiRe_1110	arCOG: Pyrfu_1397; COG: Pyrfu_1397	arCOG: Igni_0733; COG: Igni_0733	arCOG: DKAM_1399; COG: DKAM_1399	arCOG: Tpen_0518; COG: Tpen_0518	arCOG: Kcr_0999; COG: Kcr_0999	arCOG: Cmaq_0629; COG: Cmaq_0629	arCOG: PAE3159; COG: PAE3159	arCOG: TTX_1642; COG: TTX_1642	arCOG: VMUT_0810; COG: VMUT_0810	arCOG: AM325_07060; COG: AM325_07060	arCOG: Lokiarch_34050; COG: Lokiarch_34050	arCOG: none; COG: none	arCOG: AM324_05805; COG: AM324_05805	arCOG: none; COG: none	arCOG: KPV65256.1; COG: KPV65256.1	arCOG: OLS24740.1; COG: OLS24740.1	arCOG: OLS17999.1; COG: OLS17999.1	arCOG: OLS28040.1; COG: OLS28040.1	arCOG: PAB1870; COG: PAB1870	arCOG: PYCH_03180; COG: PYCH_03180	arCOG: TERMP_00959; COG: TERMP_00959	arCOG: OCC_08784; COG: OCC_08784	arCOG: CSUB_C0859; COG: CSUB_C0859	arCOG: CENSYa_1531; COG: CENSYa_1531	arCOG: Nlim_1428; COG: Nlim_1428	arCOG: Nmar_1705; COG: Nmar_1705	arCOG: Ngar_c26320; COG: Ngar_c26320	arCOG: rrnAC3174; COG: rrnAC3174	arCOG: HVO_1866; COG: HVO_1866	arCOG: Nmag_1510; COG: Nmag_1510	arCOG: AF2042; COG: AF2042	arCOG: Ferp_1101; COG: Ferp_1101	arCOG: Arcve_0789; COG: Arcve_0789	arCOG: Arcpr_0960; COG: Arcpr_0960
M164_1972	arCOG00406	COG0017	arCOG: arCOG00406; COG: COG0017	arCOG: M1627_2042; COG: M1627_2042	arCOG: M162_RS0110515; COG: M162_RS0110515	arCOG: YN1551_RS04030; COG: YN1551_RS04030	arCOG: M1643_RS0110395; COG: M1643_RS0110395	arCOG: SiH_1909; COG: SiH_1909	arCOG: YG5714_2086; COG: YG5714_2086	arCOG: Saci_0768; COG: Saci_0768	arCOG: SSO0173; COG: SSO0173	arCOG: ST0205; COG: ST0205	arCOG: Msed_0205; COG: Msed_0205	arCOG: SiL_1818; COG: SiL_1818	arCOG: SiRe_1837; COG: SiRe_1837	arCOG: Pyrfu_0646; COG: Pyrfu_0646	arCOG: Igni_1435; COG: Igni_1435	arCOG: DKAM_0911; COG: DKAM_0330	arCOG: Tpen_0628; COG: Tpen_0848	arCOG: Kcr_1200; COG: Kcr_0166	arCOG: Cmaq_0746; COG: Cmaq_0064	arCOG: PAE0703; COG: PAE2557	arCOG: TTX_0953; COG: TTX_1000	arCOG: VMUT_0615; COG: VMUT_1831	arCOG: AM325_04325; COG: AM325_16410	arCOG: none; COG: Lokiarch_43460	arCOG: none; COG: none	arCOG: AM324_12155; COG: AM324_11495	arCOG: none; COG: AM326_12595	arCOG: KPV64922.1; COG: KPV64922.1	arCOG: OLS21474.1; COG: OLS21474.1	arCOG: OLS17844.1; COG: OLS17844.1	arCOG: OLS30572.1; COG: OLS30572.1	arCOG: PAB0646; COG: PAB0646	arCOG: PYCH_04180; COG: PYCH_00680	arCOG: TERMP_00751; COG: TERMP_01200	arCOG: OCC_09968; COG: OCC_03017	arCOG: CSUB_C1084; COG: CSUB_C1084	arCOG: CENSYa_0611; COG: CENSYa_0611	arCOG: Nlim_0522; COG: Nlim_0522	arCOG: Nmar_1066; COG: Nmar_1066	arCOG: Ngar_c18880; COG: Ngar_c04900	arCOG: rrnAC1657; COG: rrnAC1657	arCOG: HVO_0677; COG: HVO_0677	arCOG: Nmag_1072; COG: Nmag_1072	arCOG: AF0920; COG: AF0920	arCOG: Ferp_1526; COG: Ferp_1526	arCOG: Arcve_0223; COG: Arcve_0223	arCOG: Arcpr_0998; COG: Arcpr_0998
M164_1620	-	-	arCOG: none; COG: none	arCOG: none; COG: none	arCOG: none; COG: none	arCOG: none; COG: none	arCOG: none; COG: none	arCOG: none; COG: none	arCOG: none; COG: none	arCOG: none; COG: none	arCOG: none; COG: none	arCOG: none; COG: none	arCOG: none; COG: none	arCOG: none; COG: none	arCOG: none; COG: none	arCOG: none; COG: none	arCOG: none; COG: none	arCOG: none; COG: none	arCOG: none; COG: none	arCOG: none; COG: none	arCOG: none; COG: none	arCOG: none; COG: none	arCOG: none; COG: none	arCOG: none; COG: none	arCOG: none; COG: none	arCOG: none; COG: none	arCOG: none; COG: none	arCOG: none; COG: none	arCOG: none; COG: none	arCOG: none; COG: none	arCOG: none; COG: none	arCOG: none; COG: none	arCOG: none; COG: none	arCOG: none; COG: none	arCOG: none; COG: none	arCOG: none; COG: none	arCOG: none; COG: none	arCOG: none; COG: none	arCOG: none; COG: none	arCOG: none; COG: none	arCOG: none; COG: none	arCOG: none; COG: none	arCOG: none; COG: none	arCOG: none; COG: none	arCOG: none; COG: none	arCOG: none; COG: none	arCOG: none; COG: none	arCOG: none; COG: none	arCOG: none; COG: none
M164_1901	arCOG01628	COG1522	arCOG: arCOG01628; COG: COG1522	arCOG: M1627_1971; COG: M1627_2060	arCOG: M162_RS0110100; COG: M162_RS0101780	arCOG: YN1551_RS04605; COG: YN1551_RS04605	arCOG: M1643_RS0110010; COG: M1643_RS0110010	arCOG: SiH_1831; COG: SiH_2688	arCOG: YG5714_1970; COG: YG5714_0363	arCOG: Saci_0711; COG: Saci_0874	arCOG: SSO0245; COG: SSO1664	arCOG: ST0293; COG: ST0112	arCOG: Msed_0013; COG: Msed_0797	arCOG: SiL_1744; COG: SiL_0574	arCOG: SiRe_1751; COG: SiRe_1853	arCOG: Pyrfu_1351; COG: Pyrfu_0158	arCOG: Igni_0839; COG: Igni_1027	arCOG: none; COG: DKAM_0029	arCOG: none; COG: Tpen_0869	arCOG: none; COG: Kcr_0495	arCOG: Cmaq_0150; COG: Cmaq_0135	arCOG: PAE0581; COG: PAE3469	arCOG: TTX_1498; COG: TTX_2087	arCOG: VMUT_0514; COG: VMUT_1462	arCOG: none; COG: AM325_06620	arCOG: Lokiarch_30570; COG: Lokiarch_41920	arCOG: none; COG: none	arCOG: none; COG: AM324_00505	arCOG: none; COG: AM326_09700	arCOG: none; COG: KPV63690.1	arCOG: none; COG: OLS26413.1	arCOG: none; COG: OLS18277.1	arCOG: none; COG: OLS29969.1	arCOG: none; COG: PAB0125	arCOG: none; COG: PYCH_10450	arCOG: none; COG: TERMP_01950	arCOG: none; COG: OCC_10038	arCOG: none; COG: CSUB_C0925	arCOG: CENSYa_1301; COG: CENSYa_1429	arCOG: Nlim_0062; COG: Nlim_1126	arCOG: Nmar_0512; COG: Nmar_1695	arCOG: Ngar_c28830; COG: Ngar_c35490	arCOG: rrnAC3307; COG: rrnAC1252	arCOG: HVO_2227; COG: HVO_1303	arCOG: Nmag_1221; COG: Nmag_2729	arCOG: AF1594m; COG: AF0651	arCOG: Ferp_0011; COG: Ferp_2511	arCOG: Arcve_1635; COG: Arcve_1072	arCOG: Arcpr_0014; COG: Arcpr_1282
M164_1559	arCOG02455	COG0636	arCOG: arCOG02455; COG: COG0636	arCOG: M1627_1678; COG: M1627_1678	arCOG: M162_RS0108485; COG: M162_RS0108485	arCOG: YN1551_RS06175; COG: YN1551_RS06175	arCOG: M1643_RS0108440; COG: M1643_RS0108440	arCOG: SiH_1528; COG: SiH_1528	arCOG: YG5714_1566; COG: YG5714_1566	arCOG: Saci_1552; COG: Saci_1552	arCOG: SSO0567; COG: SSO0567	arCOG: ST1439; COG: ST1439	arCOG: Msed_1920; COG: Msed_1920	arCOG: SiL_1440; COG: SiL_1440	arCOG: SiRe_1437; COG: SiRe_1437	arCOG: Pyrfu_0812; COG: Pyrfu_0812	arCOG: Igni_0682; COG: Igni_0682	arCOG: DKAM_0993; COG: DKAM_0993	arCOG: Tpen_0338; COG: Tpen_0338	arCOG: Kcr_1304; COG: Kcr_1304	arCOG: Cmaq_1902; COG: Cmaq_1902	arCOG: none; COG: none	arCOG: TTX_0773; COG: TTX_0773	arCOG: VMUT_0983; COG: VMUT_0983	arCOG: none; COG: none	arCOG: none; COG: none	arCOG: none; COG: none	arCOG: none; COG: none	arCOG: none; COG: none	arCOG: none; COG: none	arCOG: none; COG: none	arCOG: OLS18247.1; COG: OLS18247.1	arCOG: none; COG: none	arCOG: PAB1181; COG: PAB1181	arCOG: PYCH_15700; COG: PYCH_15700	arCOG: TERMP_01700; COG: TERMP_01700	arCOG: OCC_09234; COG: OCC_09234	arCOG: none; COG: none	arCOG: CENSYa_1442; COG: CENSYa_1442	arCOG: Nlim_1414; COG: Nlim_1414	arCOG: Nmar_1688; COG: Nmar_1688	arCOG: Ngar_c31930; COG: Ngar_c31930	arCOG: rrnAC3155; COG: rrnAC3155	arCOG: HVO_0312; COG: HVO_0312	arCOG: none; COG: none	arCOG: AF1160; COG: AF1160	arCOG: Ferp_2308; COG: Ferp_2308	arCOG: Arcve_0298; COG: Arcve_0298	arCOG: Arcpr_1642; COG: Arcpr_1642
M164_1753	arCOG00488	COG0592	arCOG: arCOG00488; COG: COG0592	arCOG: M1627_1238; COG: M1627_1238	arCOG: M162_RS0109225; COG: M162_RS0109225	arCOG: YN1551_RS05385; COG: YN1551_RS05385	arCOG: M1643_RS0106140; COG: M1643_RS0106140	arCOG: SiH_1134; COG: SiH_1134	arCOG: YG5714_1170; COG: YG5714_1170	arCOG: Saci_0826; COG: Saci_0826	arCOG: SSO0397; COG: SSO0397	arCOG: ST0387; COG: ST0387	arCOG: Msed_2250; COG: Msed_2250	arCOG: SiL_1586; COG: SiL_1586	arCOG: SiRe_1594; COG: SiRe_1594	arCOG: Pyrfu_0182; COG: Pyrfu_0182	arCOG: Igni_0610; COG: Igni_0610	arCOG: DKAM_0325; COG: DKAM_0325	arCOG: Tpen_0624; COG: Tpen_0624	arCOG: Kcr_1529; COG: Kcr_1529	arCOG: Cmaq_0042; COG: Cmaq_0042	arCOG: PAE0720; COG: PAE0720	arCOG: TTX_0580; COG: TTX_0580	arCOG: VMUT_0465; COG: VMUT_0465	arCOG: AM325_00865; COG: AM325_00865	arCOG: Lokiarch_25940; COG: Lokiarch_25940	arCOG: none; COG: none	arCOG: AM324_03270; COG: AM324_03270	arCOG: AM326_02600; COG: AM326_02600	arCOG: KPV61483.1; COG: KPV61483.1	arCOG: OLS19872.1; COG: OLS19872.1	arCOG: OLS17803.1; COG: OLS17803.1	arCOG: OLS29609.1; COG: OLS29610.1	arCOG: PAB1465; COG: PAB1465	arCOG: PYCH_10200; COG: PYCH_10200	arCOG: TERMP_00342; COG: TERMP_00342	arCOG: OCC_04365; COG: OCC_04365	arCOG: CSUB_C1233; COG: CSUB_C1233	arCOG: CENSYa_1422; COG: CENSYa_1422	arCOG: Nlim_1481; COG: Nlim_1481	arCOG: Nmar_1755; COG: Nmar_1755	arCOG: Ngar_c25260; COG: Ngar_c25260	arCOG: rrnAC2851; COG: rrnAC2851	arCOG: HVO_0175; COG: HVO_0175	arCOG: Nmag_2041; COG: Nmag_2041	arCOG: AF0335; COG: AF0335	arCOG: Ferp_1165; COG: Ferp_1165	arCOG: Arcve_1387; COG: Arcve_1387	arCOG: Arcpr_1253; COG: Arcpr_1253
M164_1809	arCOG04289	COG0081	arCOG: arCOG04289; COG: COG0081	arCOG: M1627_1880; COG: M1627_1880	arCOG: M162_RS0109555; COG: M162_RS0109555	arCOG: YN1551_RS05090; COG: YN1551_RS05090	arCOG: M1643_RS0109520; COG: M1643_RS0109520	arCOG: SiH_1737; COG: SiH_1737	arCOG: YG5714_1878; COG: YG5714_1878	arCOG: Saci_1458; COG: Saci_1458	arCOG: SSO0345; COG: SSO0345	arCOG: ST1367; COG: ST1367	arCOG: Msed_1635; COG: Msed_1635	arCOG: SiL_1650; COG: SiL_1650	arCOG: SiRe_1658; COG: SiRe_1658	arCOG: Pyrfu_0989; COG: Pyrfu_0989	arCOG: Igni_1181; COG: Igni_1181	arCOG: DKAM_1103; COG: DKAM_1103	arCOG: Tpen_0223; COG: Tpen_0223	arCOG: Kcr_1346; COG: Kcr_1346	arCOG: Cmaq_1928; COG: Cmaq_1928	arCOG: PAE3106; COG: PAE3106	arCOG: TTX_1805; COG: TTX_1805	arCOG: VMUT_0906; COG: VMUT_0906	arCOG: AM325_12630; COG: AM325_12630	arCOG: Lokiarch_00050; COG: Lokiarch_00050	arCOG: none; COG: none	arCOG: AM324_02895; COG: AM324_02895	arCOG: AM326_08585; COG: AM326_08585	arCOG: KPV61854.1; COG: KPV61854.1	arCOG: OLS19514.1; COG: OLS19514.1	arCOG: OLS17550.1; COG: OLS17550.1	arCOG: OLS26342.1; COG: OLS26342.1	arCOG: PAB1166; COG: PAB1166	arCOG: PYCH_18190; COG: PYCH_18190	arCOG: TERMP_00194; COG: TERMP_00194	arCOG: OCC_02144; COG: OCC_02144	arCOG: CSUB_C0156; COG: CSUB_C0156	arCOG: CENSYa_1251; COG: CENSYa_1251	arCOG: Nlim_1719; COG: Nlim_1719	arCOG: Nmar_0382; COG: Nmar_0382	arCOG: Ngar_c00860; COG: Ngar_c00860	arCOG: rrnAC1415; COG: rrnAC1415	arCOG: HVO_2757; COG: HVO_2757	arCOG: Nmag_3518; COG: Nmag_3518	arCOG: AF1490; COG: AF1490	arCOG: Ferp_0266; COG: Ferp_0266	arCOG: Arcve_0942; COG: Arcve_0942	arCOG: Arcpr_1734; COG: Arcpr_1734
M164_0258	arCOG00087	COG0518	arCOG: arCOG00087; COG: COG0518	arCOG: M1627_0240; COG: M1627_0767	arCOG: M162_RS0101230; COG: M162_RS0101230	arCOG: YN1551_RS13645; COG: YN1551_RS09595	arCOG: M1643_RS0101290; COG: M1643_RS0101290	arCOG: SiH_0246; COG: SiH_0691	arCOG: YG5714_0243; COG: YG5714_0243	arCOG: Saci_0548; COG: Saci_0548	arCOG: SSO2451; COG: SSO2451	arCOG: ST0578; COG: ST0578	arCOG: Msed_1364; COG: Msed_1309	arCOG: SiL_0232; COG: SiL_0232	arCOG: SiRe_0239; COG: SiRe_0640	arCOG: Pyrfu_1752; COG: Pyrfu_1752	arCOG: Igni_1345; COG: Igni_1345	arCOG: DKAM_0479; COG: DKAM_0479	arCOG: none; COG: none	arCOG: Kcr_1130; COG: Kcr_1130	arCOG: Cmaq_1203; COG: Cmaq_1203	arCOG: none; COG: PAE3369	arCOG: none; COG: TTX_0786	arCOG: VMUT_1438; COG: VMUT_1438	arCOG: none; COG: none	arCOG: none; COG: Lokiarch_37050	arCOG: none; COG: none	arCOG: none; COG: none	arCOG: none; COG: none	arCOG: none; COG: none	arCOG: none; COG: none	arCOG: OLS18779.1; COG: OLS18779.1	arCOG: none; COG: none	arCOG: PAB0549; COG: PAB0549	arCOG: PYCH_10730; COG: PYCH_10730	arCOG: TERMP_02030; COG: TERMP_02030	arCOG: OCC_01594; COG: OCC_01594	arCOG: none; COG: CSUB_C1688	arCOG: CENSYa_1929; COG: CENSYa_0168	arCOG: Nlim_2115; COG: Nlim_1039	arCOG: Nmar_0068; COG: Nmar_0068	arCOG: Ngar_c16130; COG: Ngar_c16130	arCOG: rrnAC1694; COG: rrnAC1694	arCOG: HVO_0647; COG: HVO_0647	arCOG: Nmag_2444; COG: Nmag_1753	arCOG: AF1320; COG: AF1277	arCOG: Ferp_0806; COG: Ferp_1668	arCOG: Arcve_0956; COG: Arcve_0956	arCOG: Arcpr_0933; COG: Arcpr_0933
M164_1295	arCOG01307	COG0464	arCOG: arCOG01307; COG: COG0464	arCOG: M1627_1362; COG: M1627_1802	arCOG: M162_RS0107150; COG: M162_RS0107150	arCOG: YN1551_RS07565; COG: YN1551_RS04055	arCOG: M1643_RS0106785; COG: M1643_RS0101140	arCOG: SiH_1257; COG: SiH_2409	arCOG: YG5714_1306; COG: YG5714_2081	arCOG: Saci_1372; COG: Saci_0877	arCOG: SSO0909; COG: SSO2420	arCOG: ST1215; COG: ST0209	arCOG: Msed_1672; COG: Msed_0470	arCOG: SiL_1171; COG: SiL_0203	arCOG: SiRe_1175; COG: SiRe_1582	arCOG: Pyrfu_1186; COG: Pyrfu_0387	arCOG: Igni_0994; COG: Igni_0994	arCOG: DKAM_0181; COG: DKAM_1070	arCOG: none; COG: Tpen_0679	arCOG: none; COG: Kcr_0194	arCOG: none; COG: Cmaq_0541	arCOG: none; COG: PAE0696	arCOG: none; COG: TTX_1041	arCOG: none; COG: VMUT_0938	arCOG: none; COG: AM325_04340	arCOG: none; COG: Lokiarch_47580	arCOG: none; COG: none	arCOG: AM324_12170; COG: AM324_08735	arCOG: none; COG: none	arCOG: KPV65510.1; COG: KPV64142.1	arCOG: none; COG: OLS19891.1	arCOG: OLS18192.1; COG: OLS17411.1	arCOG: none; COG: OLS31443.1	arCOG: PAB1789; COG: PAB1478	arCOG: PYCH_05210; COG: PYCH_00150	arCOG: TERMP_01391; COG: TERMP_01391	arCOG: none; COG: OCC_13520	arCOG: CSUB_C1402; COG: CSUB_C0800	arCOG: CENSYa_0823; COG: CENSYa_1848	arCOG: Nlim_0772; COG: Nlim_0772	arCOG: Nmar_1088; COG: Nmar_1088	arCOG: Ngar_c05660; COG: Ngar_c29480	arCOG: none; COG: rrnAC0807	arCOG: none; COG: HVO_1327	arCOG: Nmag_0379; COG: Nmag_3392	arCOG: none; COG: AF1297	arCOG: none; COG: Ferp_0216	arCOG: none; COG: Arcve_2102	arCOG: none; COG: Arcpr_0811
M164_1306	arCOG00570	COG0644	arCOG: arCOG00570; COG: COG0644	arCOG: M1627_0151; COG: M1627_0151	arCOG: M162_RS0100740; COG: M162_RS0100740	arCOG: YN1551_RS07510; COG: YN1551_RS07510	arCOG: M1643_RS0100835; COG: M1643_RS0100835	arCOG: SiH_2422; COG: SiH_2422	arCOG: YG5714_2710; COG: YG5714_2710	arCOG: Saci_0292; COG: Saci_0292	arCOG: SSO2776; COG: SSO2776	arCOG: ST1775; COG: ST1775	arCOG: Msed_1249; COG: Msed_1249	arCOG: SiL_0142; COG: SiL_0142	arCOG: SiRe_1187; COG: SiRe_1187	arCOG: Pyrfu_1493; COG: Pyrfu_1493	arCOG: Igni_1108; COG: Igni_1108	arCOG: DKAM_0002; COG: DKAM_0002	arCOG: Tpen_0783; COG: Tpen_0783	arCOG: Kcr_1145; COG: Kcr_1145	arCOG: Cmaq_0840; COG: Cmaq_0840	arCOG: PAE2159; COG: PAE2159	arCOG: TTX_0183; COG: TTX_0183	arCOG: VMUT_0191; COG: VMUT_0191	arCOG: AM325_02330; COG: AM325_02330	arCOG: Lokiarch_51240; COG: Lokiarch_51240	arCOG: none; COG: none	arCOG: AM324_04685; COG: AM324_04685	arCOG: AM326_00595; COG: AM326_00595	arCOG: KPV64150.1; COG: KPV64150.1	arCOG: OLS20905.1; COG: OLS23405.1	arCOG: OLS17231.1; COG: OLS17231.1	arCOG: OLS31303.1; COG: OLS19676.1	arCOG: PAB0109; COG: PAB0109	arCOG: PYCH_18860; COG: PYCH_18860	arCOG: TERMP_00654; COG: TERMP_00654	arCOG: OCC_08370; COG: OCC_08370	arCOG: CSUB_C1610; COG: CSUB_C1433	arCOG: CENSYa_0520; COG: CENSYa_0520	arCOG: Nlim_1907; COG: Nlim_1907	arCOG: Nmar_0359; COG: Nmar_0359	arCOG: Ngar_c24380; COG: Ngar_c12680	arCOG: rrnAC0359; COG: rrnAC0359	arCOG: HVO_0396; COG: HVO_0396	arCOG: Nmag_0484; COG: Nmag_0484	arCOG: AF1023; COG: AF1023	arCOG: Ferp_1684; COG: Ferp_1684	arCOG: Arcve_2050; COG: Arcve_2050	arCOG: Arcpr_0389; COG: Arcpr_0389
M164_1490	arCOG01594	COG0458	arCOG: arCOG01594; COG: COG0458	arCOG: M1627_1608; COG: M1627_1608	arCOG: M162_RS0108140; COG: M162_RS0108140	arCOG: YN1551_RS06520; COG: YN1551_RS06520	arCOG: M1643_RS0108095; COG: M1643_RS0108095	arCOG: SiH_1459; COG: SiH_1459	arCOG: YG5714_1497; COG: YG5714_1497	arCOG: Saci_1620; COG: Saci_1620	arCOG: SSO0641; COG: SSO0641	arCOG: ST1504; COG: ST1504	arCOG: Msed_1990; COG: Msed_1990	arCOG: SiL_1372; COG: SiL_1372	arCOG: SiRe_1369; COG: SiRe_1369	arCOG: Pyrfu_0755; COG: Pyrfu_0755	arCOG: Igni_1399; COG: Igni_1399	arCOG: none; COG: none	arCOG: none; COG: none	arCOG: none; COG: none	arCOG: Cmaq_1296; COG: Cmaq_1296	arCOG: PAE0947; COG: PAE0947	arCOG: TTX_0040; COG: TTX_0040	arCOG: VMUT_1543; COG: VMUT_1543	arCOG: none; COG: none	arCOG: Lokiarch_41410; COG: Lokiarch_41410	arCOG: none; COG: none	arCOG: none; COG: none	arCOG: none; COG: none	arCOG: none; COG: none	arCOG: none; COG: none	arCOG: OLS18161.1; COG: OLS18161.1	arCOG: none; COG: none	arCOG: none; COG: none	arCOG: none; COG: none	arCOG: none; COG: none	arCOG: none; COG: none	arCOG: none; COG: none	arCOG: CENSYa_0769; COG: CENSYa_0769	arCOG: Nlim_0770; COG: Nlim_0770	arCOG: Nmar_1085; COG: Nmar_1085	arCOG: Ngar_c22480; COG: Ngar_c23250	arCOG: rrnAC3360; COG: rrnAC3360	arCOG: HVO_2361; COG: HVO_2361	arCOG: Nmag_2563; COG: Nmag_2563	arCOG: AF1274; COG: AF1274	arCOG: Ferp_0317; COG: Ferp_0317	arCOG: Arcve_1538; COG: Arcve_1538	arCOG: Arcpr_0660; COG: Arcpr_0660
M164_2764	arCOG03119	11WI7	arCOG: arCOG03119; COG: 11WI7	arCOG: M1627_2835; COG: none	arCOG: M162_RS0114640; COG: none	arCOG: YN1551_RS15140; COG: none	arCOG: M1643_RS0114500; COG: none	arCOG: SiH_2741; COG: none	arCOG: YG5714_2963; COG: none	arCOG: Saci_0014; COG: Saci_0014	arCOG: SSO2166; COG: SSO2166	arCOG: ST2153; COG: ST2153	arCOG: Msed_0725; COG: Msed_0725	arCOG: SiL_2624; COG: none	arCOG: SiRe_2678; COG: SiRe_2678	arCOG: Pyrfu_1312; COG: Pyrfu_1312	arCOG: Igni_1083; COG: Igni_1083	arCOG: DKAM_0570; COG: DKAM_0570	arCOG: Tpen_0332; COG: Tpen_0332	arCOG: Kcr_0387; COG: Kcr_0387	arCOG: Cmaq_1231; COG: Cmaq_1231	arCOG: PAE2941; COG: PAE2941	arCOG: TTX_1057; COG: TTX_1057	arCOG: VMUT_0426; COG: VMUT_0426	arCOG: AM325_16135; COG: none	arCOG: none; COG: none	arCOG: none; COG: none	arCOG: AM324_06275; COG: none	arCOG: AM326_00525; COG: none	arCOG: none; COG: none	arCOG: none; COG: none	arCOG: OLS18199.1; COG: none	arCOG: OLS31665.1; COG: none	arCOG: none; COG: none	arCOG: none; COG: none	arCOG: none; COG: none	arCOG: none; COG: none	arCOG: CSUB_C0601; COG: none	arCOG: CENSYa_0600; COG: none	arCOG: Nlim_0744; COG: Nlim_0744	arCOG: Nmar_1058; COG: Nmar_1058	arCOG: Ngar_c19210; COG: none	arCOG: none; COG: none	arCOG: none; COG: none	arCOG: none; COG: none	arCOG: none; COG: none	arCOG: none; COG: none	arCOG: none; COG: none	arCOG: none; COG: none
M164_1266	arCOG04153	COG1522	arCOG: arCOG04153; COG: COG1522	arCOG: M1627_1332; COG: M1627_2060	arCOG: M162_RS0106995; COG: M162_RS0101780	arCOG: YN1551_RS07720; COG: YN1551_RS04605	arCOG: M1643_RS0106630; COG: M1643_RS0110010	arCOG: SiH_1227; COG: SiH_2688	arCOG: YG5714_1267; COG: YG5714_0363	arCOG: Saci_1342; COG: Saci_0874	arCOG: SSO0944; COG: SSO1664	arCOG: ST1270; COG: ST0112	arCOG: Msed_1727; COG: Msed_0797	arCOG: SiL_1142; COG: SiL_0574	arCOG: SiRe_1145; COG: SiRe_1853	arCOG: Pyrfu_0559; COG: Pyrfu_0158	arCOG: Igni_0213; COG: Igni_1027	arCOG: DKAM_0029; COG: DKAM_0029	arCOG: Tpen_0370; COG: Tpen_0869	arCOG: none; COG: Kcr_0495	arCOG: Cmaq_0135; COG: Cmaq_0135	arCOG: PAE3327; COG: PAE3469	arCOG: TTX_2087; COG: TTX_2087	arCOG: VMUT_1606; COG: VMUT_1462	arCOG: none; COG: AM325_06620	arCOG: none; COG: Lokiarch_41920	arCOG: none; COG: none	arCOG: none; COG: AM324_00505	arCOG: none; COG: AM326_09700	arCOG: KPV64692.1; COG: KPV63690.1	arCOG: none; COG: OLS26413.1	arCOG: OLS17489.1; COG: OLS18277.1	arCOG: none; COG: OLS29969.1	arCOG: none; COG: PAB0125	arCOG: none; COG: PYCH_10450	arCOG: none; COG: TERMP_01950	arCOG: none; COG: OCC_10038	arCOG: CSUB_C0286; COG: CSUB_C0925	arCOG: CENSYa_0563; COG: CENSYa_1429	arCOG: Nlim_1772; COG: Nlim_1126	arCOG: Nmar_1396; COG: Nmar_1695	arCOG: Ngar_c34380; COG: Ngar_c35490	arCOG: rrnAC0842; COG: rrnAC1252	arCOG: HVO_1090; COG: HVO_1303	arCOG: Nmag_3552; COG: Nmag_2729	arCOG: AF0363; COG: AF0651	arCOG: Ferp_0355; COG: Ferp_2511	arCOG: Arcve_1679; COG: Arcve_1072	arCOG: Arcpr_0779; COG: Arcpr_1282
M164_1744	arCOG01877	COG0620	arCOG: arCOG01877; COG: COG0620	arCOG: M1627_1813; COG: M1627_1812	arCOG: M162_RS0109220; COG: M162_RS0109215	arCOG: YN1551_RS05430; COG: YN1551_RS05435	arCOG: M1643_RS0109175; COG: M1643_RS0109175	arCOG: SiH_1672; COG: SiH_1672	arCOG: YG5714_1813; COG: YG5714_1813	arCOG: Saci_0827; COG: Saci_0828	arCOG: SSO0406; COG: SSO0406	arCOG: ST0386; COG: ST0385	arCOG: Msed_2249; COG: Msed_2248	arCOG: SiL_1585; COG: SiL_1584	arCOG: SiRe_1593; COG: SiRe_1592	arCOG: Pyrfu_1926; COG: Pyrfu_1926	arCOG: Igni_0748; COG: Igni_0748	arCOG: none; COG: none	arCOG: none; COG: Tpen_1819	arCOG: none; COG: Kcr_1091	arCOG: none; COG: Cmaq_0981	arCOG: none; COG: PAE3655	arCOG: none; COG: TTX_1021	arCOG: none; COG: VMUT_1830	arCOG: none; COG: none	arCOG: none; COG: Lokiarch_16750	arCOG: none; COG: none	arCOG: none; COG: AM324_09720	arCOG: none; COG: none	arCOG: none; COG: KPV62519.1	arCOG: none; COG: none	arCOG: none; COG: OLS17118.1	arCOG: none; COG: none	arCOG: PAB2361; COG: PAB2361	arCOG: none; COG: none	arCOG: none; COG: none	arCOG: none; COG: none	arCOG: CSUB_C0460; COG: CSUB_C0459	arCOG: none; COG: none	arCOG: none; COG: none	arCOG: none; COG: none	arCOG: none; COG: none	arCOG: rrnAC0255; COG: rrnAC0255	arCOG: HVO_2743; COG: HVO_2743	arCOG: Nmag_1090; COG: Nmag_1090	arCOG: none; COG: AF2112	arCOG: none; COG: Ferp_1730	arCOG: none; COG: Arcve_1754	arCOG: Arcpr_0043; COG: Arcpr_0042
M164_0161	arCOG01727	COG0142	arCOG: arCOG01727; COG: COG0142	arCOG: M1627_0142; COG: M1627_2138	arCOG: M162_RS0100725; COG: M162_RS0100725	arCOG: YN1551_RS13150; COG: YN1551_RS13150	arCOG: M1643_RS0100790; COG: M1643_RS0100790	arCOG: SiH_0146; COG: SiH_2004	arCOG: YG5714_0146; COG: YG5714_2184	arCOG: Saci_0995; COG: Saci_0092	arCOG: SSO2345; COG: SSO2345	arCOG: ST0487; COG: ST2058	arCOG: Msed_0691; COG: Msed_0691	arCOG: SiL_0133; COG: SiL_0133	arCOG: SiRe_0142; COG: SiRe_0142	arCOG: Pyrfu_1698; COG: Pyrfu_1698	arCOG: Igni_0338; COG: Igni_1168	arCOG: none; COG: DKAM_1455	arCOG: Tpen_0117; COG: Tpen_0606	arCOG: Kcr_1269; COG: Kcr_1079	arCOG: Cmaq_0500; COG: Cmaq_0500	arCOG: PAE3294; COG: PAE1013	arCOG: TTX_1875; COG: TTX_1875	arCOG: VMUT_2241; COG: VMUT_0214	arCOG: none; COG: AM325_16960	arCOG: none; COG: Lokiarch_21470	arCOG: none; COG: none	arCOG: none; COG: AM324_08075	arCOG: none; COG: AM326_08440	arCOG: none; COG: KPV61947.1	arCOG: none; COG: OLS16426.1	arCOG: OLS17932.1; COG: OLS17932.1	arCOG: none; COG: OLS27016.1	arCOG: none; COG: PAB2389	arCOG: none; COG: PYCH_02650	arCOG: none; COG: TERMP_00147	arCOG: none; COG: OCC_06514	arCOG: none; COG: CSUB_C0587	arCOG: CENSYa_1675; COG: CENSYa_1675	arCOG: Nlim_1180; COG: Nlim_1154	arCOG: Nmar_0287; COG: Nmar_0287	arCOG: Ngar_c11620; COG: Ngar_c11620	arCOG: none; COG: rrnAC0081	arCOG: none; COG: HVO_2725	arCOG: none; COG: Nmag_0443	arCOG: AF1551; COG: AF1551	arCOG: Ferp_1296; COG: Ferp_1502	arCOG: Arcve_0117; COG: Arcve_0602	arCOG: Arcpr_1457; COG: Arcpr_1562
M164_1824	arCOG01546	COG1005	arCOG: arCOG01546; COG: COG1005	arCOG: M1627_1894; COG: M1627_1894	arCOG: M162_RS0109635; COG: M162_RS0109635	arCOG: YN1551_RS05015; COG: YN1551_RS05015	arCOG: M1643_RS0109600; COG: M1643_RS0109600	arCOG: SiH_1752; COG: SiH_1752	arCOG: YG5714_1893; COG: YG5714_1893	arCOG: Saci_2343; COG: Saci_2343	arCOG: SSO0325; COG: SSO0325	arCOG: ST2219; COG: ST2219	arCOG: Msed_1898; COG: Msed_1898	arCOG: SiL_1666; COG: SiL_1666	arCOG: SiRe_1672; COG: SiRe_1672	arCOG: Pyrfu_1963; COG: Pyrfu_1963	arCOG: Igni_1144; COG: Igni_1144	arCOG: DKAM_0407; COG: DKAM_0407	arCOG: Tpen_1082; COG: Tpen_1082	arCOG: Kcr_0140; COG: Kcr_0140	arCOG: Cmaq_0303; COG: Cmaq_0303	arCOG: PAE1581; COG: PAE1581	arCOG: TTX_0557; COG: TTX_0557	arCOG: VMUT_0941; COG: VMUT_0941	arCOG: AM325_04285; COG: AM325_04285	arCOG: none; COG: none	arCOG: none; COG: none	arCOG: AM324_13820; COG: AM324_13820	arCOG: none; COG: none	arCOG: none; COG: none	arCOG: none; COG: OLS27407.1	arCOG: OLS18222.1; COG: OLS18222.1	arCOG: none; COG: OLS29935.1	arCOG: none; COG: none	arCOG: none; COG: none	arCOG: none; COG: none	arCOG: none; COG: none	arCOG: CSUB_C1483; COG: CSUB_C1483	arCOG: CENSYa_1668; COG: CENSYa_1668	arCOG: Nlim_1187; COG: Nlim_1187	arCOG: Nmar_0280; COG: Nmar_0280	arCOG: Ngar_c11550; COG: Ngar_c11550	arCOG: rrnAC1450; COG: rrnAC1450	arCOG: HVO_0981; COG: HVO_0981	arCOG: Nmag_3252; COG: Nmag_3252	arCOG: AF1831; COG: AF1831	arCOG: Ferp_1711; COG: Ferp_1711	arCOG: Arcve_0528; COG: Arcve_0528	arCOG: Arcpr_1577; COG: Arcpr_1577
M164_0047	arCOG00654	COG2107	arCOG: arCOG00654; COG: COG2107	arCOG: M1627_0047; COG: M1627_0047	arCOG: M162_RS0100235; COG: M162_RS0100235	arCOG: YN1551_RS00225; COG: YN1551_RS00225	arCOG: M1643_RS14595; COG: M1643_RS14595	arCOG: SiH_0047; COG: SiH_0047	arCOG: YG5714_0047; COG: YG5714_0047	arCOG: Saci_0038; COG: Saci_0038	arCOG: SSO2229; COG: SSO2229	arCOG: ST2126; COG: ST2126	arCOG: Msed_0779; COG: Msed_0779	arCOG: SiL_0046; COG: SiL_0046	arCOG: SiRe_0046; COG: SiRe_0046	arCOG: Pyrfu_0260; COG: Pyrfu_0260	arCOG: Igni_0875; COG: Igni_0875	arCOG: none; COG: none	arCOG: none; COG: none	arCOG: none; COG: none	arCOG: Cmaq_1608; COG: Cmaq_1608	arCOG: PAE1369; COG: PAE1369	arCOG: TTX_1948; COG: TTX_1948	arCOG: VMUT_1355; COG: VMUT_1355	arCOG: none; COG: none	arCOG: none; COG: none	arCOG: none; COG: none	arCOG: none; COG: none	arCOG: none; COG: none	arCOG: none; COG: none	arCOG: none; COG: none	arCOG: none; COG: none	arCOG: none; COG: none	arCOG: none; COG: none	arCOG: none; COG: none	arCOG: none; COG: none	arCOG: none; COG: none	arCOG: none; COG: none	arCOG: CENSYa_0919; COG: CENSYa_0919	arCOG: Nlim_0341; COG: Nlim_0341	arCOG: Nmar_0746; COG: Nmar_0746	arCOG: Ngar_c27110; COG: Ngar_c27110	arCOG: none; COG: none	arCOG: none; COG: none	arCOG: none; COG: none	arCOG: AF1704; COG: AF1704	arCOG: Ferp_2294; COG: Ferp_2294	arCOG: Arcve_0782; COG: Arcve_0782	arCOG: Arcpr_1236; COG: Arcpr_1236
M164_1724	arCOG05941	123XK	arCOG: arCOG05941; COG: 123XK	arCOG: M1627_1793; COG: none	arCOG: M162_RS0109120; COG: none	arCOG: YN1551_RS05530; COG: none	arCOG: M1643_RS0109075; COG: none	arCOG: SiH_1652; COG: none	arCOG: YG5714_1793; COG: none	arCOG: Saci_0847; COG: Saci_0847	arCOG: none; COG: none	arCOG: ST0367; COG: ST0367	arCOG: Msed_2228; COG: Msed_2228	arCOG: SiL_1565; COG: none	arCOG: SiRe_1573; COG: SiRe_1573	arCOG: Pyrfu_0389; COG: Pyrfu_0389	arCOG: Igni_0827; COG: Igni_0827	arCOG: DKAM_0130; COG: DKAM_0130	arCOG: none; COG: none	arCOG: none; COG: none	arCOG: none; COG: none	arCOG: none; COG: none	arCOG: none; COG: none	arCOG: none; COG: none	arCOG: none; COG: none	arCOG: none; COG: none	arCOG: none; COG: none	arCOG: none; COG: none	arCOG: none; COG: none	arCOG: none; COG: none	arCOG: none; COG: none	arCOG: none; COG: none	arCOG: none; COG: none	arCOG: none; COG: none	arCOG: none; COG: none	arCOG: none; COG: none	arCOG: none; COG: none	arCOG: none; COG: none	arCOG: none; COG: none	arCOG: none; COG: none	arCOG: none; COG: none	arCOG: none; COG: none	arCOG: none; COG: none	arCOG: none; COG: none	arCOG: none; COG: none	arCOG: none; COG: none	arCOG: none; COG: none	arCOG: none; COG: none	arCOG: none; COG: none
M164_1272	arCOG04293	COG4919	arCOG: arCOG04293; COG: COG4919	arCOG: M1627_1338; COG: M1627_1338	arCOG: M162_RS0107025; COG: M162_RS0107025	arCOG: YN1551_RS07690; COG: YN1551_RS07690	arCOG: M1643_RS0106660; COG: M1643_RS0106660	arCOG: SiH_1233; COG: SiH_1233	arCOG: YG5714_1273; COG: YG5714_1273	arCOG: Saci_1348; COG: Saci_1348	arCOG: SSO6817; COG: SSO6817	arCOG: STS139; COG: STS139	arCOG: Msed_1721; COG: Msed_1721	arCOG: SiL_1148; COG: SiL_1148	arCOG: SiRe_1151; COG: SiRe_1151	arCOG: Pyrfu_0959; COG: Pyrfu_0959	arCOG: Igni_1013; COG: Igni_1013	arCOG: DKAM_0816; COG: DKAM_0816	arCOG: none; COG: none	arCOG: Kcr_1513; COG: Kcr_1513	arCOG: Cmaq_1906; COG: Cmaq_1906	arCOG: PAE2455; COG: PAE2455	arCOG: TTX_0161; COG: TTX_0161	arCOG: none; COG: none	arCOG: none; COG: none	arCOG: none; COG: none	arCOG: none; COG: none	arCOG: none; COG: none	arCOG: none; COG: none	arCOG: none; COG: none	arCOG: OLS25859.1; COG: OLS25859.1	arCOG: none; COG: none	arCOG: OLS28484.1; COG: OLS28484.1	arCOG: none; COG: none	arCOG: none; COG: none	arCOG: none; COG: none	arCOG: none; COG: none	arCOG: CSUB_C0276; COG: CSUB_C0276	arCOG: CENSYa_0550; COG: CENSYa_0550	arCOG: Nlim_1761; COG: Nlim_1761	arCOG: Nmar_1387; COG: Nmar_1387	arCOG: Ngar_c18460; COG: Ngar_c18460	arCOG: none; COG: none	arCOG: none; COG: none	arCOG: none; COG: none	arCOG: none; COG: none	arCOG: none; COG: none	arCOG: none; COG: none	arCOG: none; COG: none
M164_1297	arCOG01268	COG1758	arCOG: arCOG01268; COG: COG1758	arCOG: M1627_1364; COG: M1627_1364	arCOG: M162_RS0107160; COG: M162_RS0107160	arCOG: YN1551_RS07555; COG: YN1551_RS07555	arCOG: M1643_RS0106795; COG: M1643_RS0106795	arCOG: SiH_1259; COG: SiH_1259	arCOG: YG5714_1308; COG: YG5714_1308	arCOG: Saci_1370; COG: Saci_1370	arCOG: SSO6768; COG: SSO6768	arCOG: STS136; COG: STS136	arCOG: Msed_1673; COG: Msed_1673	arCOG: SiL_1173; COG: SiL_1173	arCOG: SiRe_1177; COG: SiRe_1177	arCOG: Pyrfu_1948; COG: Pyrfu_1948	arCOG: Igni_0151; COG: Igni_0151	arCOG: DKAM_1034; COG: DKAM_1034	arCOG: Tpen_0290; COG: Tpen_0290	arCOG: Kcr_1310; COG: Kcr_1310	arCOG: Cmaq_0462; COG: Cmaq_0462	arCOG: PAE3271; COG: PAE3271	arCOG: TTX_1712; COG: TTX_1712	arCOG: VMUT_2046; COG: VMUT_2046	arCOG: AM325_05280; COG: AM325_05280	arCOG: Lokiarch_17320; COG: Lokiarch_17320	arCOG: none; COG: none	arCOG: AM324_15620; COG: AM324_15620	arCOG: none; COG: none	arCOG: KPV65134.1; COG: KPV65134.1	arCOG: none; COG: OLS24416.1	arCOG: OLS17121.1; COG: OLS17121.1	arCOG: OLS29721.1; COG: OLS29721.1	arCOG: PAB7132; COG: PAB7132	arCOG: PYCH_02570; COG: PYCH_02570	arCOG: TERMP_00136; COG: TERMP_00136	arCOG: OCC_03617; COG: OCC_03617	arCOG: CSUB_C0136; COG: CSUB_C0136	arCOG: CENSYa_0303; COG: CENSYa_0303	arCOG: Nlim_0609; COG: Nlim_0609	arCOG: Nmar_0932; COG: Nmar_0932	arCOG: Ngar_c22290; COG: Ngar_c22290	arCOG: rrnAC0068; COG: rrnAC0068	arCOG: HVO_2775; COG: HVO_2775	arCOG: Nmag_0428; COG: Nmag_0428	arCOG: AF1131; COG: AF1131	arCOG: Ferp_1961; COG: Ferp_1961	arCOG: Arcve_1594; COG: Arcve_1594	arCOG: Arcpr_0129; COG: Arcpr_0129
M164_1520	arCOG05995	0YX6M	arCOG: arCOG05995; COG: 0YX6M	arCOG: M1627_1638; COG: none	arCOG: M162_RS0108290; COG: none	arCOG: YN1551_RS06370; COG: none	arCOG: M1643_RS0108245; COG: none	arCOG: SiH_1489; COG: none	arCOG: YG5714_1527; COG: none	arCOG: Saci_1591; COG: Saci_1591	arCOG: SSO0609; COG: SSO0609	arCOG: ST1476; COG: ST1476	arCOG: Msed_1959; COG: Msed_1959	arCOG: SiL_1401; COG: none	arCOG: SiRe_1398; COG: SiRe_1398	arCOG: Pyrfu_0858; COG: Pyrfu_0858	arCOG: none; COG: none	arCOG: DKAM_1460; COG: DKAM_1460	arCOG: none; COG: none	arCOG: none; COG: none	arCOG: none; COG: none	arCOG: none; COG: none	arCOG: none; COG: none	arCOG: none; COG: none	arCOG: none; COG: none	arCOG: none; COG: none	arCOG: none; COG: none	arCOG: none; COG: none	arCOG: none; COG: none	arCOG: none; COG: none	arCOG: none; COG: none	arCOG: none; COG: none	arCOG: none; COG: none	arCOG: none; COG: none	arCOG: none; COG: none	arCOG: none; COG: none	arCOG: none; COG: none	arCOG: none; COG: none	arCOG: none; COG: none	arCOG: none; COG: none	arCOG: none; COG: none	arCOG: none; COG: none	arCOG: none; COG: none	arCOG: none; COG: none	arCOG: none; COG: none	arCOG: none; COG: none	arCOG: none; COG: none	arCOG: none; COG: none	arCOG: none; COG: none
M164_0209	arCOG04262	COG1701	arCOG: arCOG04262; COG: COG1701	arCOG: M1627_0190; COG: M1627_0190	arCOG: M162_RS0100975; COG: M162_RS0100975	arCOG: YN1551_RS13395; COG: YN1551_RS13395	arCOG: M1643_RS0101035; COG: M1643_RS0101035	arCOG: SiH_0196; COG: SiH_0196	arCOG: YG5714_0194; COG: YG5714_0194	arCOG: Saci_0949; COG: Saci_0949	arCOG: SSO2399; COG: SSO2399	arCOG: ST0532; COG: ST0532	arCOG: Msed_0614; COG: Msed_0614	arCOG: SiL_0183; COG: SiL_0183	arCOG: SiRe_0190; COG: SiRe_0190	arCOG: Pyrfu_1592; COG: Pyrfu_1592	arCOG: Igni_0452; COG: Igni_0452	arCOG: DKAM_0336; COG: DKAM_0336	arCOG: none; COG: none	arCOG: none; COG: none	arCOG: Cmaq_1781; COG: Cmaq_1781	arCOG: PAE3406; COG: PAE3406	arCOG: TTX_1081; COG: TTX_1081	arCOG: VMUT_1928; COG: VMUT_1928	arCOG: AM325_09170; COG: AM325_09170	arCOG: Lokiarch_34300; COG: Lokiarch_34300	arCOG: none; COG: none	arCOG: AM324_08390; COG: AM324_08390	arCOG: none; COG: none	arCOG: none; COG: none	arCOG: OLS27416.1; COG: OLS27416.1	arCOG: none; COG: none	arCOG: OLS27780.1; COG: OLS27780.1	arCOG: PAB1906; COG: PAB1906	arCOG: PYCH_03000; COG: PYCH_03000	arCOG: TERMP_01371; COG: TERMP_01371	arCOG: OCC_04345; COG: OCC_04345	arCOG: none; COG: none	arCOG: CENSYa_1501; COG: CENSYa_1501	arCOG: Nlim_1443; COG: Nlim_1443	arCOG: Nmar_1719; COG: Nmar_1719	arCOG: Ngar_c11050; COG: Ngar_c11050	arCOG: rrnAC1793; COG: rrnAC1793	arCOG: HVO_0674; COG: HVO_0674	arCOG: Nmag_1075; COG: Nmag_1075	arCOG: AF0927; COG: AF0927	arCOG: Ferp_1528; COG: Ferp_1528	arCOG: Arcve_1265; COG: Arcve_1265	arCOG: Arcpr_0288; COG: Arcpr_0288
M164_0194	arCOG01640	COG1601	arCOG: arCOG01640; COG: COG1601	arCOG: M1627_0175; COG: M1627_0175	arCOG: M162_RS0100900; COG: M162_RS0100900	arCOG: YN1551_RS13320; COG: YN1551_RS13320	arCOG: M1643_RS0100960; COG: M1643_RS0100960	arCOG: SiH_0181; COG: SiH_0181	arCOG: YG5714_0179; COG: YG5714_0179	arCOG: Saci_0961; COG: Saci_0961	arCOG: SSO2381; COG: SSO2381	arCOG: ST0516; COG: ST0516	arCOG: Msed_0658; COG: Msed_0658	arCOG: SiL_0168; COG: SiL_0168	arCOG: SiRe_0175; COG: SiRe_0175	arCOG: Pyrfu_1901; COG: Pyrfu_1901	arCOG: Igni_1268; COG: Igni_1268	arCOG: DKAM_1083; COG: DKAM_1083	arCOG: Tpen_0380; COG: Tpen_0380	arCOG: Kcr_1447; COG: Kcr_1447	arCOG: Cmaq_0889; COG: Cmaq_0889	arCOG: PAE1373; COG: PAE1373	arCOG: TTX_1030; COG: TTX_1030	arCOG: VMUT_0549; COG: VMUT_0549	arCOG: none; COG: none	arCOG: Lokiarch_34230; COG: Lokiarch_34230	arCOG: none; COG: none	arCOG: AM324_00105; COG: AM324_00105	arCOG: none; COG: none	arCOG: KPV64904.1; COG: KPV64904.1	arCOG: OLS21956.1; COG: OLS21956.1	arCOG: OLS17512.1; COG: OLS17512.1	arCOG: OLS31449.1; COG: OLS31449.1	arCOG: PAB0959; COG: PAB0959	arCOG: PYCH_05870; COG: PYCH_05870	arCOG: TERMP_00079; COG: TERMP_00079	arCOG: OCC_03142; COG: OCC_03142	arCOG: CSUB_C0505; COG: CSUB_C0505	arCOG: CENSYa_0828; COG: CENSYa_0828	arCOG: Nlim_1789; COG: Nlim_1789	arCOG: Nmar_1412; COG: Nmar_1412	arCOG: Ngar_c30420; COG: Ngar_c30420	arCOG: rrnAC0138; COG: rrnAC0138	arCOG: HVO_1678; COG: HVO_1678	arCOG: Nmag_0985; COG: Nmag_0985	arCOG: AF2326; COG: AF2326	arCOG: Ferp_1887; COG: Ferp_1887	arCOG: Arcve_0102; COG: Arcve_0102	arCOG: Arcpr_0340; COG: Arcpr_0340
M164_1025	-	-	arCOG: none; COG: none	arCOG: none; COG: none	arCOG: none; COG: none	arCOG: none; COG: none	arCOG: none; COG: none	arCOG: none; COG: none	arCOG: none; COG: none	arCOG: none; COG: none	arCOG: none; COG: none	arCOG: none; COG: none	arCOG: none; COG: none	arCOG: none; COG: none	arCOG: none; COG: none	arCOG: none; COG: none	arCOG: none; COG: none	arCOG: none; COG: none	arCOG: none; COG: none	arCOG: none; COG: none	arCOG: none; COG: none	arCOG: none; COG: none	arCOG: none; COG: none	arCOG: none; COG: none	arCOG: none; COG: none	arCOG: none; COG: none	arCOG: none; COG: none	arCOG: none; COG: none	arCOG: none; COG: none	arCOG: none; COG: none	arCOG: none; COG: none	arCOG: none; COG: none	arCOG: none; COG: none	arCOG: none; COG: none	arCOG: none; COG: none	arCOG: none; COG: none	arCOG: none; COG: none	arCOG: none; COG: none	arCOG: none; COG: none	arCOG: none; COG: none	arCOG: none; COG: none	arCOG: none; COG: none	arCOG: none; COG: none	arCOG: none; COG: none	arCOG: none; COG: none	arCOG: none; COG: none	arCOG: none; COG: none	arCOG: none; COG: none	arCOG: none; COG: none
M164_1581	arCOG04260	COG1257	arCOG: arCOG04260; COG: COG1257	arCOG: M1627_1700; COG: M1627_1700	arCOG: M162_RS0108600; COG: M162_RS0108600	arCOG: YN1551_RS06060; COG: YN1551_RS06060	arCOG: M1643_RS0108555; COG: M1643_RS0108555	arCOG: SiH_1551; COG: SiH_1551	arCOG: YG5714_1588; COG: YG5714_1588	arCOG: Saci_1359; COG: Saci_1359	arCOG: SSO0531; COG: SSO0531	arCOG: ST1352; COG: ST1352	arCOG: Msed_1649; COG: Msed_1649	arCOG: SiL_1461; COG: SiL_1461	arCOG: SiRe_1459; COG: SiRe_1459	arCOG: Pyrfu_1581; COG: Pyrfu_1581	arCOG: Igni_0476; COG: Igni_0476	arCOG: DKAM_0720; COG: DKAM_0720	arCOG: Tpen_0927; COG: Tpen_0927	arCOG: Kcr_0563; COG: Kcr_0563	arCOG: Cmaq_0412; COG: Cmaq_0412	arCOG: PAE2182; COG: PAE2182	arCOG: TTX_0171; COG: TTX_0171	arCOG: VMUT_2295; COG: VMUT_2295	arCOG: AM325_10900; COG: AM325_10900	arCOG: Lokiarch_22660; COG: Lokiarch_22660	arCOG: none; COG: none	arCOG: none; COG: none	arCOG: none; COG: none	arCOG: KPV64833.1; COG: KPV64833.1	arCOG: OLS20821.1; COG: OLS20821.1	arCOG: OLS17153.1; COG: OLS17153.1	arCOG: OLS24056.1; COG: OLS24056.1	arCOG: PAB2106; COG: PAB2106	arCOG: PYCH_01180; COG: PYCH_01180	arCOG: TERMP_00401; COG: TERMP_00401	arCOG: OCC_04595; COG: OCC_04595	arCOG: CSUB_C0508; COG: CSUB_C0508	arCOG: CENSYa_2026; COG: CENSYa_2026	arCOG: Nlim_1966; COG: Nlim_1966	arCOG: Nmar_1560; COG: Nmar_1560	arCOG: Ngar_c30640; COG: Ngar_c30640	arCOG: rrnAC3412; COG: rrnAC3412	arCOG: HVO_2583; COG: HVO_2583	arCOG: Nmag_2929; COG: Nmag_2929	arCOG: AF1736; COG: AF1736	arCOG: Ferp_1542; COG: Ferp_1542	arCOG: Arcve_1203; COG: Arcve_1203	arCOG: Arcpr_1276; COG: Arcpr_1276
M164_1492	arCOG01748	COG0165	arCOG: arCOG01748; COG: COG0165	arCOG: M1627_1610; COG: M1627_1610	arCOG: M162_RS0108150; COG: M162_RS0108150	arCOG: YN1551_RS06510; COG: YN1551_RS06510	arCOG: M1643_RS0108105; COG: M1643_RS0108105	arCOG: SiH_1461; COG: SiH_1461	arCOG: YG5714_1499; COG: YG5714_1499	arCOG: Saci_1618; COG: Saci_1618	arCOG: SSO0639; COG: SSO0639	arCOG: ST1502; COG: ST1502	arCOG: Msed_1988; COG: Msed_1988	arCOG: SiL_1374; COG: SiL_1374	arCOG: SiRe_1371; COG: SiRe_1371	arCOG: Pyrfu_0753; COG: Pyrfu_0753	arCOG: Igni_1430; COG: Igni_1430	arCOG: none; COG: none	arCOG: none; COG: none	arCOG: Kcr_0163; COG: Kcr_0163	arCOG: Cmaq_0766; COG: Cmaq_0766	arCOG: PAE2887; COG: PAE2887	arCOG: TTX_0467; COG: TTX_0467	arCOG: VMUT_1544; COG: VMUT_1544	arCOG: none; COG: none	arCOG: none; COG: none	arCOG: none; COG: none	arCOG: none; COG: none	arCOG: none; COG: none	arCOG: none; COG: none	arCOG: none; COG: none	arCOG: OLS18162.1; COG: OLS18162.1	arCOG: none; COG: none	arCOG: none; COG: none	arCOG: none; COG: none	arCOG: none; COG: none	arCOG: none; COG: none	arCOG: CSUB_C1310; COG: CSUB_C1310	arCOG: CENSYa_1700; COG: CENSYa_1700	arCOG: Nlim_1204; COG: Nlim_1204	arCOG: Nmar_0263; COG: Nmar_0263	arCOG: Ngar_c14590; COG: Ngar_c14590	arCOG: rrnAC2681; COG: rrnAC2681	arCOG: HVO_0048; COG: HVO_0048	arCOG: Nmag_1763; COG: Nmag_1763	arCOG: AF0883; COG: AF0883	arCOG: Ferp_0879; COG: Ferp_0879	arCOG: Arcve_0270; COG: Arcve_0270	arCOG: Arcpr_0227; COG: Arcpr_0227
M164_1811	arCOG04287	COG2058	arCOG: arCOG04287; COG: COG2058	arCOG: M1627_1882; COG: M1627_1882	arCOG: M162_RS15620; COG: M162_RS15620	arCOG: YN1551_RS05080; COG: YN1551_RS05080	arCOG: M1643_RS0109530; COG: M1643_RS0109530	arCOG: SiH_1739; COG: SiH_1739	arCOG: YG5714_1880; COG: YG5714_1880	arCOG: Saci_1456; COG: Saci_1456	arCOG: SSO0342; COG: SSO0342	arCOG: ST1365; COG: ST1365	arCOG: Msed_1637; COG: Msed_1637	arCOG: SiL_1652; COG: SiL_1652	arCOG: SiRe_1660; COG: SiRe_1660	arCOG: Pyrfu_1959; COG: Pyrfu_1959	arCOG: Igni_0451; COG: Igni_0451	arCOG: DKAM_1101; COG: DKAM_1101	arCOG: Tpen_0878; COG: Tpen_0878	arCOG: Kcr_1544; COG: Kcr_1544	arCOG: Cmaq_1709; COG: Cmaq_1709	arCOG: PAE1712; COG: PAE1712	arCOG: TTX_1506; COG: TTX_1506	arCOG: VMUT_0583; COG: VMUT_0583	arCOG: AM325_12640; COG: AM325_12640	arCOG: Lokiarch_00030; COG: Lokiarch_00030	arCOG: none; COG: none	arCOG: AM324_02905; COG: AM324_02905	arCOG: none; COG: none	arCOG: KPV61858.1; COG: KPV61858.1	arCOG: OLS28145.1; COG: OLS28145.1	arCOG: OLS17552.1; COG: OLS17552.1	arCOG: OLS26340.1; COG: OLS26340.1	arCOG: PAB1168; COG: PAB1168	arCOG: PYCH_18210; COG: PYCH_18210	arCOG: TERMP_00196; COG: TERMP_00196	arCOG: OCC_02134; COG: OCC_02134	arCOG: CSUB_C0161; COG: CSUB_C0161	arCOG: CENSYa_1242; COG: CENSYa_1242	arCOG: Nlim_1722; COG: Nlim_1722	arCOG: Nmar_0374; COG: Nmar_0374	arCOG: Ngar_c30200; COG: Ngar_c30200	arCOG: rrnAC1418; COG: rrnAC1418	arCOG: HVO_2755; COG: HVO_2755	arCOG: Nmag_3520; COG: Nmag_3520	arCOG: AF1492; COG: AF1492	arCOG: Ferp_0268; COG: Ferp_0268	arCOG: Arcve_0944; COG: Arcve_0944	arCOG: Arcpr_1736; COG: Arcpr_1736
M164_1539	arCOG00809	COG0495	arCOG: arCOG00809; COG: COG0495	arCOG: M1627_1718; COG: M1627_1718	arCOG: M162_RS0108385; COG: M162_RS0108385	arCOG: YN1551_RS05910; COG: YN1551_RS05910	arCOG: M1643_RS0108685; COG: M1643_RS0108685	arCOG: SiH_1579; COG: SiH_1579	arCOG: YG5714_1546; COG: YG5714_1546	arCOG: Saci_0373; COG: Saci_0373	arCOG: SSO0589; COG: SSO0589	arCOG: ST0625; COG: ST0625	arCOG: Msed_1940; COG: Msed_1940	arCOG: SiL_1492; COG: SiL_1492	arCOG: SiRe_1496; COG: SiRe_1496	arCOG: Pyrfu_0250; COG: Pyrfu_0250	arCOG: Igni_0938; COG: Igni_0938	arCOG: DKAM_0624; COG: DKAM_0624	arCOG: Tpen_0568; COG: Tpen_0568	arCOG: Kcr_0231; COG: Kcr_0231	arCOG: Cmaq_1960; COG: Cmaq_1960	arCOG: PAE1107; COG: PAE1107	arCOG: TTX_1058; COG: TTX_1058	arCOG: VMUT_1561; COG: VMUT_1561	arCOG: AM325_05455; COG: AM325_03055	arCOG: Lokiarch_28640; COG: Lokiarch_28640	arCOG: none; COG: none	arCOG: AM324_02095; COG: AM324_02095	arCOG: AM326_03970; COG: AM326_03970	arCOG: KPV61862.1; COG: KPV61862.1	arCOG: OLS24412.1; COG: OLS24412.1	arCOG: OLS18078.1; COG: OLS18078.1	arCOG: OLS29365.1; COG: OLS29365.1	arCOG: PAB1782; COG: PAB1782	arCOG: PYCH_02710; COG: PYCH_02710	arCOG: TERMP_00151; COG: TERMP_00151	arCOG: OCC_09731; COG: OCC_09731	arCOG: CSUB_C1360; COG: CSUB_C1360	arCOG: CENSYa_1256; COG: CENSYa_1256	arCOG: Nlim_1088; COG: Nlim_1088	arCOG: Nmar_0367; COG: Nmar_0367	arCOG: Ngar_c24400; COG: Ngar_c24400	arCOG: rrnAC2650; COG: rrnAC2650	arCOG: HVO_0452; COG: HVO_0452	arCOG: none; COG: Nmag_1705	arCOG: AF2421; COG: AF2421	arCOG: Ferp_0309; COG: Ferp_0309	arCOG: Arcve_1823; COG: Arcve_1823	arCOG: Arcpr_1287; COG: Arcpr_1287
M164_1360	arCOG00552	1258C	arCOG: arCOG00552; COG: 1258C	arCOG: M1627_1418; COG: none	arCOG: M162_RS15470; COG: none	arCOG: YN1551_RS07230; COG: none	arCOG: M1643_RS0107070; COG: none	arCOG: SiH_1313; COG: none	arCOG: YG5714_1362; COG: none	arCOG: Saci_0901; COG: Saci_0901	arCOG: SSO0772; COG: SSO0772	arCOG: ST0469; COG: ST0469	arCOG: Msed_2044; COG: Msed_2044	arCOG: SiL_1226; COG: none	arCOG: SiRe_1229; COG: SiRe_1229	arCOG: Pyrfu_0369; COG: Pyrfu_0369	arCOG: Igni_1298; COG: Igni_1298	arCOG: DKAM_0688; COG: DKAM_0688	arCOG: Tpen_0496; COG: Tpen_0496	arCOG: Kcr_1351; COG: Kcr_1351	arCOG: Cmaq_0381; COG: Cmaq_0381	arCOG: PAE0965; COG: PAE0965	arCOG: TTX_0533; COG: TTX_0533	arCOG: VMUT_1194; COG: VMUT_1194	arCOG: none; COG: none	arCOG: none; COG: none	arCOG: none; COG: none	arCOG: none; COG: none	arCOG: none; COG: none	arCOG: KPV63276.1; COG: none	arCOG: none; COG: none	arCOG: none; COG: none	arCOG: none; COG: none	arCOG: PAB0956; COG: PAB0956	arCOG: PYCH_05890; COG: PYCH_05890	arCOG: TERMP_00077; COG: TERMP_00077	arCOG: OCC_03132; COG: none	arCOG: none; COG: none	arCOG: CENSYa_1724; COG: none	arCOG: Nlim_1225; COG: Nlim_1225	arCOG: Nmar_0241; COG: Nmar_0241	arCOG: Ngar_c07290; COG: none	arCOG: none; COG: none	arCOG: none; COG: none	arCOG: none; COG: none	arCOG: none; COG: none	arCOG: none; COG: none	arCOG: none; COG: none	arCOG: none; COG: none
M164_1365	arCOG00470	COG0470	arCOG: arCOG00470; COG: COG0470	arCOG: M1627_1423; COG: M1627_1423	arCOG: M162_RS0107460; COG: M162_RS0107460	arCOG: YN1551_RS07205; COG: YN1551_RS07205	arCOG: M1643_RS0107095; COG: M1643_RS0107100	arCOG: SiH_1318; COG: SiH_1319	arCOG: YG5714_1367; COG: YG5714_1367	arCOG: Saci_0906; COG: Saci_0906	arCOG: SSO0769; COG: SSO0769	arCOG: ST0473; COG: ST0473	arCOG: Msed_2049; COG: Msed_2049	arCOG: SiL_1231; COG: SiL_1232	arCOG: SiRe_1234; COG: SiRe_1235	arCOG: Pyrfu_1748; COG: Pyrfu_1749	arCOG: Igni_1300; COG: Igni_1300	arCOG: DKAM_0690; COG: DKAM_0689	arCOG: Tpen_0266; COG: Tpen_0266	arCOG: Kcr_1011; COG: Kcr_1012	arCOG: Cmaq_0920; COG: Cmaq_0920	arCOG: PAE0735; COG: PAE1646	arCOG: TTX_1850; COG: TTX_1850	arCOG: VMUT_0655; COG: VMUT_0655	arCOG: AM325_01085; COG: AM325_01080	arCOG: Lokiarch_12540; COG: Lokiarch_35580	arCOG: none; COG: none	arCOG: AM324_01330; COG: AM324_01330	arCOG: AM326_10800; COG: AM326_10800	arCOG: KPV63283.1; COG: KPV63283.1	arCOG: OLS27504.1; COG: OLS27504.1	arCOG: OLS17295.1; COG: OLS17295.1	arCOG: OLS31550.1; COG: OLS31549.1	arCOG: PAB0069; COG: PAB0069	arCOG: PYCH_16280; COG: PYCH_16290	arCOG: TERMP_00926; COG: TERMP_00926	arCOG: OCC_06871; COG: OCC_06871	arCOG: CSUB_C0002; COG: CSUB_C0002	arCOG: CENSYa_1654; COG: CENSYa_1654	arCOG: Nlim_1197; COG: Nlim_1197	arCOG: Nmar_0270; COG: Nmar_0240	arCOG: Ngar_c01620; COG: Ngar_c01620	arCOG: rrnAC1744; COG: rrnAC2487	arCOG: HVO_2427; COG: HVO_0145	arCOG: Nmag_0729; COG: Nmag_1868	arCOG: AF1195; COG: AF1195	arCOG: Ferp_2089; COG: Ferp_2089	arCOG: Arcve_0620; COG: Arcve_1881	arCOG: Arcpr_0770; COG: Arcpr_0770
M164_1987	arCOG01588	0ZHZ7	arCOG: arCOG01588; COG: 0ZHZ7	arCOG: M1627_2059; COG: none	arCOG: M162_RS0110595; COG: none	arCOG: YN1551_RS03945; COG: none	arCOG: M1643_RS0110480; COG: none	arCOG: SiH_1925; COG: none	arCOG: YG5714_2104; COG: none	arCOG: Saci_0753; COG: Saci_0753	arCOG: SSO5317; COG: SSO5317	arCOG: STS023; COG: STS023	arCOG: Msed_0167; COG: Msed_0167	arCOG: SiL_1834; COG: none	arCOG: SiRe_1852; COG: SiRe_1852	arCOG: Pyrfu_0739; COG: Pyrfu_0739	arCOG: Igni_1402; COG: Igni_1402	arCOG: none; COG: none	arCOG: none; COG: none	arCOG: Kcr_0352; COG: Kcr_0352	arCOG: Cmaq_1299; COG: Cmaq_1299	arCOG: PAE2883; COG: PAE2883	arCOG: TTX_0122; COG: TTX_0122	arCOG: VMUT_1539; COG: VMUT_1539	arCOG: none; COG: none	arCOG: none; COG: none	arCOG: none; COG: none	arCOG: none; COG: none	arCOG: none; COG: none	arCOG: none; COG: none	arCOG: none; COG: none	arCOG: none; COG: none	arCOG: none; COG: none	arCOG: none; COG: none	arCOG: none; COG: none	arCOG: none; COG: none	arCOG: none; COG: none	arCOG: CSUB_C1305; COG: none	arCOG: CENSYa_1455; COG: none	arCOG: Nlim_1029; COG: Nlim_1029	arCOG: Nmar_1294; COG: Nmar_1294	arCOG: Ngar_c14570; COG: none	arCOG: rrnAC2680; COG: rrnAC2680	arCOG: HVO_0047; COG: HVO_0047	arCOG: none; COG: none	arCOG: AF0405; COG: AF0405	arCOG: Ferp_0889; COG: Ferp_0889	arCOG: Arcve_1204; COG: Arcve_1204	arCOG: Arcpr_0801; COG: Arcpr_0801
M164_1566	arCOG04138	COG1269	arCOG: arCOG04138; COG: COG1269	arCOG: M1627_1685; COG: M1627_1685	arCOG: M162_RS0108520; COG: M162_RS0108520	arCOG: YN1551_RS06140; COG: YN1551_RS06140	arCOG: M1643_RS0108475; COG: M1643_RS0108475	arCOG: SiH_1535; COG: SiH_1535	arCOG: YG5714_1573; COG: YG5714_1573	arCOG: Saci_1545; COG: Saci_1545	arCOG: SSO0559; COG: SSO0559	arCOG: ST1433; COG: ST1433	arCOG: Msed_1914; COG: Msed_1914	arCOG: SiL_1446; COG: SiL_1446	arCOG: SiRe_1444; COG: SiRe_1444	arCOG: Pyrfu_0060; COG: Pyrfu_0060	arCOG: Igni_0609; COG: Igni_0609	arCOG: DKAM_0992; COG: DKAM_0992	arCOG: Tpen_0337; COG: Tpen_0337	arCOG: Kcr_1074; COG: Kcr_1074	arCOG: Cmaq_1380; COG: Cmaq_1380	arCOG: PAE1773; COG: PAE1773	arCOG: TTX_1959; COG: TTX_1959	arCOG: VMUT_1733; COG: VMUT_1733	arCOG: AM325_07395; COG: AM325_07395	arCOG: Lokiarch_41690; COG: Lokiarch_41690	arCOG: none; COG: none	arCOG: AM324_13305; COG: AM324_13305	arCOG: AM326_07840; COG: AM326_07840	arCOG: none; COG: none	arCOG: OLS28131.1; COG: OLS28131.1	arCOG: OLS18244.1; COG: OLS18244.1	arCOG: OLS27243.1; COG: OLS27243.1	arCOG: PAB1180; COG: PAB1180	arCOG: PYCH_15690; COG: PYCH_15690	arCOG: TERMP_01617; COG: TERMP_01617	arCOG: OCC_09229; COG: OCC_09229	arCOG: CSUB_C1671; COG: CSUB_C1671	arCOG: CENSYa_1451; COG: CENSYa_1451	arCOG: Nlim_1419; COG: Nlim_1419	arCOG: Nmar_1693; COG: Nmar_1693	arCOG: Ngar_c31940; COG: Ngar_c31940	arCOG: rrnAC3154; COG: rrnAC3154	arCOG: HVO_0311; COG: HVO_0311	arCOG: Nmag_1376; COG: Nmag_1376	arCOG: AF1159; COG: AF1159	arCOG: Ferp_2309; COG: Ferp_2309	arCOG: Arcve_0297; COG: Arcve_0297	arCOG: Arcpr_1639; COG: Arcpr_1639
M164_1264	arCOG02466	COG3277	arCOG: arCOG02466; COG: COG3277	arCOG: M1627_1330; COG: M1627_1330	arCOG: M162_RS0106985; COG: M162_RS0106985	arCOG: YN1551_RS07730; COG: YN1551_RS07730	arCOG: M1643_RS0106620; COG: M1643_RS0106620	arCOG: SiH_1225; COG: SiH_1225	arCOG: YG5714_1265; COG: YG5714_1265	arCOG: Saci_1340; COG: Saci_1340	arCOG: none; COG: none	arCOG: ST1272; COG: ST1272	arCOG: Msed_1732; COG: Msed_1732	arCOG: SiL_1140; COG: SiL_1140	arCOG: SiRe_1143; COG: SiRe_1143	arCOG: Pyrfu_1778; COG: Pyrfu_1778	arCOG: none; COG: none	arCOG: DKAM_0923; COG: DKAM_0923	arCOG: Tpen_0375; COG: Tpen_0375	arCOG: none; COG: none	arCOG: Cmaq_1631; COG: Cmaq_1631	arCOG: PAE3330; COG: PAE3330	arCOG: TTX_2086; COG: TTX_2086	arCOG: VMUT_1604; COG: VMUT_1604	arCOG: AM325_07250; COG: AM325_07250	arCOG: none; COG: none	arCOG: none; COG: none	arCOG: AM324_08845; COG: AM324_08845	arCOG: AM326_06595; COG: AM326_06595	arCOG: KPV62490.1; COG: KPV62490.1	arCOG: none; COG: none	arCOG: none; COG: none	arCOG: OLS29640.1; COG: OLS29640.1	arCOG: PAB3084; COG: PAB3084	arCOG: PYCH_01710; COG: PYCH_01710	arCOG: TERMP_00822; COG: TERMP_00822	arCOG: OCC_04193; COG: OCC_04193	arCOG: CSUB_C0288; COG: CSUB_C0288	arCOG: CENSYa_1412; COG: CENSYa_1412	arCOG: Nlim_0070; COG: Nlim_0070	arCOG: Nmar_0518; COG: Nmar_0518	arCOG: Ngar_c15280; COG: Ngar_c15280	arCOG: rrnAC0040; COG: rrnAC0040	arCOG: HVO_1108; COG: HVO_1108	arCOG: Nmag_3603; COG: Nmag_3603	arCOG: AF1298a; COG: AF1298a	arCOG: Ferp_1390; COG: Ferp_1390	arCOG: Arcve_1875; COG: Arcve_1875	arCOG: none; COG: none
M164_1163	arCOG00488	COG0592	arCOG: arCOG00488; COG: COG0592	arCOG: M1627_1238; COG: M1627_1238	arCOG: M162_RS0109225; COG: M162_RS0109225	arCOG: YN1551_RS05385; COG: YN1551_RS05385	arCOG: M1643_RS0106140; COG: M1643_RS0106140	arCOG: SiH_1134; COG: SiH_1134	arCOG: YG5714_1170; COG: YG5714_1170	arCOG: Saci_0826; COG: Saci_0826	arCOG: SSO0397; COG: SSO0397	arCOG: ST0387; COG: ST0387	arCOG: Msed_2250; COG: Msed_2250	arCOG: SiL_1586; COG: SiL_1586	arCOG: SiRe_1594; COG: SiRe_1594	arCOG: Pyrfu_0182; COG: Pyrfu_0182	arCOG: Igni_0610; COG: Igni_0610	arCOG: DKAM_0325; COG: DKAM_0325	arCOG: Tpen_0624; COG: Tpen_0624	arCOG: Kcr_1529; COG: Kcr_1529	arCOG: Cmaq_0042; COG: Cmaq_0042	arCOG: PAE0720; COG: PAE0720	arCOG: TTX_0580; COG: TTX_0580	arCOG: VMUT_0465; COG: VMUT_0465	arCOG: AM325_00865; COG: AM325_00865	arCOG: Lokiarch_25940; COG: Lokiarch_25940	arCOG: none; COG: none	arCOG: AM324_03270; COG: AM324_03270	arCOG: AM326_02600; COG: AM326_02600	arCOG: KPV61483.1; COG: KPV61483.1	arCOG: OLS19872.1; COG: OLS19872.1	arCOG: OLS17803.1; COG: OLS17803.1	arCOG: OLS29609.1; COG: OLS29610.1	arCOG: PAB1465; COG: PAB1465	arCOG: PYCH_10200; COG: PYCH_10200	arCOG: TERMP_00342; COG: TERMP_00342	arCOG: OCC_04365; COG: OCC_04365	arCOG: CSUB_C1233; COG: CSUB_C1233	arCOG: CENSYa_1422; COG: CENSYa_1422	arCOG: Nlim_1481; COG: Nlim_1481	arCOG: Nmar_1755; COG: Nmar_1755	arCOG: Ngar_c25260; COG: Ngar_c25260	arCOG: rrnAC2851; COG: rrnAC2851	arCOG: HVO_0175; COG: HVO_0175	arCOG: Nmag_2041; COG: Nmag_2041	arCOG: AF0335; COG: AF0335	arCOG: Ferp_1165; COG: Ferp_1165	arCOG: Arcve_1387; COG: Arcve_1387	arCOG: Arcpr_1253; COG: Arcpr_1253
M164_2053	arCOG04239	COG0522	arCOG: arCOG04239; COG: COG0522	arCOG: M1627_2126; COG: M1627_2126	arCOG: M162_RS0110945; COG: M162_RS0110945	arCOG: YN1551_RS03595; COG: YN1551_RS03595	arCOG: M1643_RS0110850; COG: M1643_RS0110850	arCOG: SiH_1992; COG: SiH_1992	arCOG: YG5714_2172; COG: YG5714_2172	arCOG: Saci_0081; COG: Saci_0081	arCOG: SSO0073; COG: SSO0073	arCOG: ST2069; COG: ST2069	arCOG: Msed_2147; COG: Msed_2147	arCOG: SiL_1899; COG: SiL_1899	arCOG: SiRe_1919; COG: SiRe_1919	arCOG: Pyrfu_1973; COG: Pyrfu_1973	arCOG: Igni_0181; COG: Igni_0181	arCOG: DKAM_1365; COG: DKAM_1365	arCOG: Tpen_0258; COG: Tpen_0258	arCOG: Kcr_1579; COG: Kcr_1579	arCOG: Cmaq_1103; COG: Cmaq_1103	arCOG: PAE3084; COG: PAE3084	arCOG: TTX_1563; COG: TTX_1563	arCOG: VMUT_1695; COG: VMUT_1695	arCOG: AM325_16215; COG: AM325_16215	arCOG: Lokiarch_12820; COG: Lokiarch_12820	arCOG: none; COG: none	arCOG: AM324_01070; COG: AM324_01070	arCOG: AM326_11740; COG: AM326_11740	arCOG: KPV62919.1; COG: KPV62919.1	arCOG: OLS18953.1; COG: OLS18953.1	arCOG: OLS18063.1; COG: OLS18063.1	arCOG: OLS25689.1; COG: OLS25689.1	arCOG: PAB0361; COG: PAB0361	arCOG: PYCH_02500; COG: PYCH_02500	arCOG: TERMP_00129; COG: TERMP_00129	arCOG: OCC_03652; COG: OCC_03652	arCOG: CSUB_C1609; COG: CSUB_C1609	arCOG: CENSYa_1599; COG: CENSYa_1599	arCOG: Nlim_1141; COG: Nlim_1141	arCOG: Nmar_0324; COG: Nmar_0324	arCOG: Ngar_c21880; COG: Ngar_c21880	arCOG: rrnAC0059; COG: rrnAC0059	arCOG: HVO_2783; COG: HVO_2783	arCOG: Nmag_0421; COG: Nmag_0421	arCOG: AF2284; COG: AF2284	arCOG: Ferp_0847; COG: Ferp_0847	arCOG: Arcve_0361; COG: Arcve_0361	arCOG: Arcpr_1026; COG: Arcpr_1026
M164_1835	arCOG08336	0YYIY	arCOG: arCOG08336; COG: 0YYIY	arCOG: M1627_1905; COG: none	arCOG: M162_RS0109690; COG: none	arCOG: YN1551_RS04960; COG: none	arCOG: M1643_RS0109655; COG: none	arCOG: SiH_1763; COG: none	arCOG: YG5714_1904; COG: none	arCOG: Saci_0194; COG: Saci_0194	arCOG: none; COG: none	arCOG: none; COG: none	arCOG: Msed_1887; COG: Msed_1887	arCOG: SiL_1677; COG: none	arCOG: SiRe_1683; COG: SiRe_1683	arCOG: none; COG: none	arCOG: none; COG: none	arCOG: none; COG: none	arCOG: none; COG: none	arCOG: none; COG: none	arCOG: none; COG: none	arCOG: none; COG: none	arCOG: none; COG: none	arCOG: none; COG: none	arCOG: none; COG: none	arCOG: none; COG: none	arCOG: none; COG: none	arCOG: none; COG: none	arCOG: none; COG: none	arCOG: none; COG: none	arCOG: none; COG: none	arCOG: none; COG: none	arCOG: none; COG: none	arCOG: none; COG: none	arCOG: none; COG: none	arCOG: none; COG: none	arCOG: none; COG: none	arCOG: none; COG: none	arCOG: none; COG: none	arCOG: none; COG: none	arCOG: none; COG: none	arCOG: none; COG: none	arCOG: none; COG: none	arCOG: none; COG: none	arCOG: none; COG: none	arCOG: none; COG: none	arCOG: none; COG: none	arCOG: none; COG: none	arCOG: none; COG: none
M164_2059	arCOG04244	COG1644	arCOG: arCOG04244; COG: COG1644	arCOG: M1627_2132; COG: M1627_2132	arCOG: M162_RS0110975; COG: M162_RS0110975	arCOG: YN1551_RS03565; COG: YN1551_RS03565	arCOG: M1643_RS0110880; COG: M1643_RS0110880	arCOG: SiH_1998; COG: SiH_1998	arCOG: YG5714_2178; COG: YG5714_2178	arCOG: Saci_0087; COG: Saci_0087	arCOG: SSO5140; COG: SSO5140	arCOG: STS221; COG: STS221	arCOG: Msed_2141; COG: Msed_2141	arCOG: SiL_1905; COG: SiL_1905	arCOG: SiRe_1925; COG: SiRe_1925	arCOG: Pyrfu_1053; COG: Pyrfu_1053	arCOG: Igni_0187; COG: Igni_0187	arCOG: DKAM_1359; COG: DKAM_1359	arCOG: Tpen_0276; COG: Tpen_0276	arCOG: Kcr_1013; COG: Kcr_1013	arCOG: Cmaq_1572; COG: Cmaq_1572	arCOG: PAE0675a; COG: PAE0675a	arCOG: TTX_1668; COG: TTX_1668	arCOG: VMUT_0962; COG: VMUT_0962	arCOG: AM325_12360; COG: AM325_12360	arCOG: none; COG: none	arCOG: none; COG: none	arCOG: AM324_04080; COG: AM324_04080	arCOG: AM326_04745; COG: AM326_04745	arCOG: KPV61939.1; COG: KPV61939.1	arCOG: OLS18967.1; COG: OLS18967.1	arCOG: OLS17872.1; COG: OLS17872.1	arCOG: OLS24151.1; COG: OLS26632.1	arCOG: PAB7131; COG: PAB7131	arCOG: PYCH_02560; COG: PYCH_02560	arCOG: TERMP_00135; COG: TERMP_00135	arCOG: OCC_03622; COG: OCC_03622	arCOG: CSUB_C0321; COG: CSUB_C0321	arCOG: CENSYa_1610; COG: CENSYa_1610	arCOG: Nlim_1147; COG: Nlim_1147	arCOG: Nmar_0318; COG: Nmar_0318	arCOG: Ngar_c11190; COG: Ngar_c11190	arCOG: rrnAC0067; COG: rrnAC0067	arCOG: HVO_2776; COG: HVO_2776	arCOG: Nmag_0427; COG: Nmag_0427	arCOG: AF1130; COG: AF1130	arCOG: Ferp_1962; COG: Ferp_1962	arCOG: Arcve_1593; COG: Arcve_1593	arCOG: Arcpr_0130; COG: Arcpr_0130
M164_1414	arCOG04070	COG0087	arCOG: arCOG04070; COG: COG0087	arCOG: M1627_1470; COG: M1627_1470	arCOG: M162_RS0107755; COG: M162_RS0107755	arCOG: YN1551_RS06950; COG: YN1551_RS06950	arCOG: M1643_RS0107370; COG: M1643_RS0107370	arCOG: SiH_1366; COG: SiH_1366	arCOG: YG5714_1415; COG: YG5714_1415	arCOG: Saci_0597; COG: Saci_0597	arCOG: SSO0719; COG: SSO0719	arCOG: ST0429; COG: ST0429	arCOG: Msed_0091; COG: Msed_0091	arCOG: SiL_1278; COG: SiL_1278	arCOG: SiRe_1288; COG: SiRe_1288	arCOG: Pyrfu_1660; COG: Pyrfu_1660	arCOG: Igni_0964; COG: Igni_0964	arCOG: DKAM_1177; COG: DKAM_1177	arCOG: Tpen_0230; COG: Tpen_0230	arCOG: Kcr_1487; COG: Kcr_1487	arCOG: Cmaq_0317; COG: Cmaq_0317	arCOG: PAE1970; COG: PAE1970	arCOG: TTX_1742; COG: TTX_1742	arCOG: VMUT_1766; COG: VMUT_1766	arCOG: AM325_12530; COG: AM325_12530	arCOG: Lokiarch_50500; COG: Lokiarch_50500	arCOG: none; COG: none	arCOG: AM324_14510; COG: AM324_14510	arCOG: none; COG: none	arCOG: KPV65214.1; COG: KPV65214.1	arCOG: OLS18972.1; COG: OLS18972.1	arCOG: OLS17731.1; COG: OLS17731.1	arCOG: OLS19856.1; COG: OLS19856.1	arCOG: PAB2120; COG: PAB2120	arCOG: PYCH_01370; COG: PYCH_01370	arCOG: TERMP_00091; COG: TERMP_00091	arCOG: OCC_12201; COG: OCC_12201	arCOG: CSUB_C0305; COG: CSUB_C0305	arCOG: CENSYa_0858; COG: CENSYa_0858	arCOG: Nlim_0411; COG: Nlim_0411	arCOG: Nmar_0809; COG: Nmar_0809	arCOG: Ngar_c17300; COG: Ngar_c17300	arCOG: rrnAC1611; COG: rrnAC1611	arCOG: HVO_2564; COG: HVO_2564	arCOG: Nmag_0210; COG: Nmag_0210	arCOG: AF1925; COG: AF1925	arCOG: Ferp_1136; COG: Ferp_1136	arCOG: Arcve_0985; COG: Arcve_0985	arCOG: Arcpr_1361; COG: Arcpr_1361
M164_1437	arCOG04169	COG0201	arCOG: arCOG04169; COG: COG0201	arCOG: M1627_1493; COG: M1627_1493	arCOG: M162_RS0107870; COG: M162_RS0107870	arCOG: YN1551_RS06835; COG: YN1551_RS06835	arCOG: M1643_RS0107485; COG: M1643_RS0107485	arCOG: SiH_1389; COG: SiH_1389	arCOG: YG5714_1438; COG: YG5714_1438	arCOG: Saci_0574; COG: Saci_0574	arCOG: SSO0695; COG: SSO0695	arCOG: ST0411; COG: ST0411	arCOG: Msed_0114; COG: Msed_0114	arCOG: SiL_1301; COG: SiL_1301	arCOG: SiRe_1311; COG: SiRe_1311	arCOG: Pyrfu_1682; COG: Pyrfu_1682	arCOG: Igni_1199; COG: Igni_1199	arCOG: DKAM_1152; COG: DKAM_1152	arCOG: Tpen_0233; COG: Tpen_0233	arCOG: Kcr_1573; COG: Kcr_1573	arCOG: Cmaq_1254; COG: Cmaq_1254	arCOG: PAE3435; COG: PAE3435	arCOG: TTX_1416; COG: TTX_1416	arCOG: VMUT_1763; COG: VMUT_1763	arCOG: AM325_16710; COG: AM325_16710	arCOG: Lokiarch_00020; COG: Lokiarch_00020	arCOG: none; COG: none	arCOG: AM324_01145; COG: AM324_01145	arCOG: none; COG: none	arCOG: KPV65452.1; COG: KPV65452.1	arCOG: none; COG: OLS21967.1	arCOG: OLS18050.1; COG: OLS18050.1	arCOG: none; COG: OLS21380.1	arCOG: PAB2139; COG: PAB2139	arCOG: PYCH_01610; COG: PYCH_01610	arCOG: TERMP_00115; COG: TERMP_00115	arCOG: OCC_12081; COG: OCC_12081	arCOG: CSUB_C0481; COG: CSUB_C0481	arCOG: CENSYa_0325; COG: CENSYa_0325	arCOG: Nlim_1699; COG: Nlim_1699	arCOG: Nmar_0402; COG: Nmar_0402	arCOG: Ngar_c02020; COG: Ngar_c02020	arCOG: rrnAC1589; COG: rrnAC1589	arCOG: HVO_2541; COG: HVO_2541	arCOG: Nmag_0233; COG: Nmag_0233	arCOG: AF1902; COG: AF1902	arCOG: Ferp_1159; COG: Ferp_1159	arCOG: Arcve_0962; COG: Arcve_0962	arCOG: Arcpr_1338; COG: Arcpr_1338
M164_2031	arCOG00410	COG0016	arCOG: arCOG00410; COG: COG0016	arCOG: M1627_2102; COG: M1627_2102	arCOG: M162_RS0110830; COG: M162_RS0110830	arCOG: YN1551_RS03715; COG: YN1551_RS03715	arCOG: M1643_RS15255; COG: M1643_RS15255	arCOG: SiH_1970; COG: SiH_1970	arCOG: YG5714_2150; COG: YG5714_2150	arCOG: Saci_1511; COG: Saci_1511	arCOG: SSO0100; COG: SSO0100	arCOG: ST1416; COG: ST1416	arCOG: Msed_2124; COG: Msed_2124	arCOG: SiL_1877; COG: SiL_1877	arCOG: SiRe_1897; COG: SiRe_1897	arCOG: Pyrfu_0750; COG: Pyrfu_0750	arCOG: Igni_1227; COG: Igni_1227	arCOG: DKAM_0237; COG: DKAM_0237	arCOG: Tpen_0950; COG: Tpen_0950	arCOG: Kcr_1603; COG: Kcr_1603	arCOG: Cmaq_0608; COG: Cmaq_0608	arCOG: PAE1441; COG: PAE1441	arCOG: TTX_0464; COG: TTX_0464	arCOG: VMUT_0381; COG: VMUT_0381	arCOG: AM325_10165; COG: AM325_10165	arCOG: Lokiarch_18580; COG: Lokiarch_18580	arCOG: none; COG: none	arCOG: AM324_14340; COG: AM324_14340	arCOG: AM326_00555; COG: AM326_00555	arCOG: KPV62052.1; COG: KPV62052.1	arCOG: OLS22824.1; COG: OLS22824.1	arCOG: OLS17393.1; COG: OLS17393.1	arCOG: OLS31660.1; COG: OLS31660.1	arCOG: PAB2426; COG: PAB2426	arCOG: PYCH_10260; COG: PYCH_10260	arCOG: TERMP_00405; COG: TERMP_00405	arCOG: OCC_04615; COG: OCC_04615	arCOG: CSUB_C0341; COG: CSUB_C0341	arCOG: CENSYa_0079; COG: CENSYa_0079	arCOG: Nlim_1867; COG: Nlim_1867	arCOG: Nmar_1489; COG: Nmar_1489	arCOG: Ngar_c23550; COG: Ngar_c23550	arCOG: rrnAC2966; COG: rrnAC2966	arCOG: HVO_2948; COG: HVO_2948	arCOG: Nmag_1696; COG: Nmag_1696	arCOG: AF1955; COG: AF1955	arCOG: Ferp_1742; COG: Ferp_1742	arCOG: Arcve_0847; COG: Arcve_0847	arCOG: Arcpr_0815; COG: Arcpr_0815
M164_0860	arCOG01350	COG3199	arCOG: arCOG01350; COG: COG3199	arCOG: M1627_0857; COG: M1627_0857	arCOG: M162_RS0104790; COG: M162_RS0104790	arCOG: YN1551_RS07395; COG: YN1551_RS07395	arCOG: M1643_RS0106955; COG: M1643_RS0106955	arCOG: SiH_0583; COG: SiH_0583	arCOG: YG5714_0800; COG: YG5714_0800	arCOG: Saci_1406; COG: Saci_1406	arCOG: SSO0869; COG: SSO0869	arCOG: ST1248; COG: ST1248	arCOG: Msed_1705; COG: Msed_1705	arCOG: SiL_1205; COG: SiL_1205	arCOG: SiRe_1210; COG: SiRe_1210	arCOG: Pyrfu_1535; COG: Pyrfu_1535	arCOG: none; COG: none	arCOG: DKAM_1026; COG: DKAM_1026	arCOG: none; COG: none	arCOG: Kcr_0603; COG: Kcr_0603	arCOG: none; COG: none	arCOG: none; COG: none	arCOG: none; COG: none	arCOG: none; COG: none	arCOG: AM325_07505; COG: AM325_07505	arCOG: Lokiarch_46050; COG: Lokiarch_46050	arCOG: none; COG: none	arCOG: AM324_08345; COG: AM324_08345	arCOG: AM326_05655; COG: AM326_05655	arCOG: none; COG: none	arCOG: OLS27589.1; COG: OLS27589.1	arCOG: OLS17648.1; COG: OLS17648.1	arCOG: OLS29437.1; COG: OLS29437.1	arCOG: PAB0335; COG: PAB0335	arCOG: PYCH_05220; COG: PYCH_05220	arCOG: TERMP_02194; COG: TERMP_02194	arCOG: OCC_02019; COG: OCC_02019	arCOG: none; COG: none	arCOG: none; COG: none	arCOG: none; COG: none	arCOG: none; COG: none	arCOG: none; COG: none	arCOG: rrnAC0821; COG: rrnAC0821	arCOG: HVO_1179; COG: HVO_1179	arCOG: Nmag_2336; COG: Nmag_2336	arCOG: AF0748; COG: AF0748	arCOG: Ferp_1936; COG: Ferp_1936	arCOG: none; COG: none	arCOG: none; COG: none
M164_1434	arCOG04087	COG0098	arCOG: arCOG04087; COG: COG0098	arCOG: M1627_1490; COG: M1627_1490	arCOG: M162_RS0107855; COG: M162_RS0107855	arCOG: YN1551_RS06850; COG: YN1551_RS06850	arCOG: M1643_RS0107470; COG: M1643_RS0107470	arCOG: SiH_1386; COG: SiH_1386	arCOG: YG5714_1435; COG: YG5714_1435	arCOG: Saci_0577; COG: Saci_0577	arCOG: SSO0698; COG: SSO0698	arCOG: ST0414; COG: ST0414	arCOG: Msed_0111; COG: Msed_0111	arCOG: SiL_1298; COG: SiL_1298	arCOG: SiRe_1308; COG: SiRe_1308	arCOG: Pyrfu_1679; COG: Pyrfu_1679	arCOG: Igni_1276; COG: Igni_1276	arCOG: DKAM_1155; COG: DKAM_1155	arCOG: Tpen_0236; COG: Tpen_0236	arCOG: Kcr_1570; COG: Kcr_1570	arCOG: Cmaq_0707; COG: Cmaq_0707	arCOG: PAE1182; COG: PAE1182	arCOG: TTX_1410; COG: TTX_1410	arCOG: VMUT_1760; COG: VMUT_1760	arCOG: AM325_16730; COG: AM325_16730	arCOG: Lokiarch_44310; COG: Lokiarch_44310	arCOG: none; COG: none	arCOG: AM324_01165; COG: AM324_01165	arCOG: none; COG: none	arCOG: KPV65446.1; COG: KPV65446.1	arCOG: OLS23693.1; COG: OLS23693.1	arCOG: OLS18046.1; COG: OLS18046.1	arCOG: OLS30748.1; COG: OLS30748.1	arCOG: PAB2136; COG: PAB2136	arCOG: PYCH_01580; COG: PYCH_01580	arCOG: TERMP_00112; COG: TERMP_00112	arCOG: OCC_12096; COG: OCC_12096	arCOG: CSUB_C0478; COG: CSUB_C0478	arCOG: CENSYa_0328; COG: CENSYa_0328	arCOG: Nlim_1702; COG: Nlim_1702	arCOG: Nmar_0399; COG: Nmar_0399	arCOG: Ngar_c01990; COG: Ngar_c01990	arCOG: rrnAC1592; COG: rrnAC1592	arCOG: HVO_2544; COG: HVO_2544	arCOG: Nmag_0230; COG: Nmag_0230	arCOG: AF1905; COG: AF1905	arCOG: Ferp_1156; COG: Ferp_1156	arCOG: Arcve_0965; COG: Arcve_0965	arCOG: Arcpr_1341; COG: Arcpr_1341
M164_1970	arCOG04228	COG1990	arCOG: arCOG04228; COG: COG1990	arCOG: M1627_2040; COG: M1627_2040	arCOG: M162_RS0110505; COG: M162_RS0110505	arCOG: YN1551_RS04040; COG: YN1551_RS04040	arCOG: M1643_RS0110385; COG: M1643_RS0110385	arCOG: SiH_1907; COG: SiH_1907	arCOG: YG5714_2084; COG: YG5714_2084	arCOG: Saci_0770; COG: Saci_0770	arCOG: SSO0175; COG: SSO0175	arCOG: ST0208; COG: ST0208	arCOG: Msed_0207; COG: Msed_0207	arCOG: SiL_1816; COG: SiL_1816	arCOG: SiRe_1835; COG: SiRe_1835	arCOG: Pyrfu_0114; COG: Pyrfu_0114	arCOG: Igni_0720; COG: Igni_0720	arCOG: DKAM_1076; COG: DKAM_1076	arCOG: Tpen_0684; COG: Tpen_0684	arCOG: Kcr_1404; COG: Kcr_1404	arCOG: Cmaq_0466; COG: Cmaq_0466	arCOG: PAE0710; COG: PAE0710	arCOG: TTX_0859; COG: TTX_0859	arCOG: VMUT_0588; COG: VMUT_0588	arCOG: AM325_05010; COG: AM325_05010	arCOG: none; COG: none	arCOG: none; COG: none	arCOG: AM324_04680; COG: AM324_04680	arCOG: AM326_08795; COG: AM326_08795	arCOG: KPV64920.1; COG: KPV64920.1	arCOG: OLS21972.1; COG: OLS21972.1	arCOG: OLS17846.1; COG: OLS17846.1	arCOG: OLS30252.1; COG: OLS30252.1	arCOG: PAB0429; COG: PAB0429	arCOG: PYCH_03970; COG: PYCH_03970	arCOG: TERMP_00749; COG: TERMP_00749	arCOG: OCC_09978; COG: OCC_09978	arCOG: CSUB_C1507; COG: CSUB_C1507	arCOG: CENSYa_0519; COG: CENSYa_0519	arCOG: Nlim_0936; COG: Nlim_0936	arCOG: Nmar_1200; COG: Nmar_1200	arCOG: Ngar_c18740; COG: Ngar_c18740	arCOG: rrnAC1774; COG: rrnAC1774	arCOG: HVO_0659; COG: HVO_0659	arCOG: Nmag_2410; COG: Nmag_2410	arCOG: AF2095; COG: AF2095	arCOG: Ferp_1819; COG: Ferp_1819	arCOG: Arcve_0609; COG: Arcve_0609	arCOG: Arcpr_1709; COG: Arcpr_1709
M164_1911	arCOG01718	COG0064	arCOG: arCOG01718; COG: COG0064	arCOG: M1627_1981; COG: M1627_1981	arCOG: M162_RS0110155; COG: M162_RS0110155	arCOG: YN1551_RS04550; COG: YN1551_RS04550	arCOG: M1643_RS0110065; COG: M1643_RS0110065	arCOG: SiH_1841; COG: SiH_1841	arCOG: YG5714_1980; COG: YG5714_1980	arCOG: Saci_0700; COG: Saci_0700	arCOG: SSO0232; COG: SSO0232	arCOG: ST0282; COG: ST0282	arCOG: Msed_0024; COG: Msed_0024	arCOG: SiL_1755; COG: SiL_1755	arCOG: SiRe_1761; COG: SiRe_1761	arCOG: Pyrfu_0667; COG: Pyrfu_0667	arCOG: Igni_0013; COG: Igni_0013	arCOG: none; COG: none	arCOG: none; COG: none	arCOG: none; COG: none	arCOG: none; COG: none	arCOG: none; COG: none	arCOG: none; COG: none	arCOG: none; COG: none	arCOG: none; COG: none	arCOG: Lokiarch_25020; COG: Lokiarch_25020	arCOG: none; COG: none	arCOG: none; COG: none	arCOG: none; COG: none	arCOG: none; COG: none	arCOG: OLS26416.1; COG: OLS26416.1	arCOG: OLS17830.1; COG: OLS17830.1	arCOG: none; COG: none	arCOG: none; COG: none	arCOG: PYCH_17810; COG: PYCH_17810	arCOG: none; COG: none	arCOG: none; COG: none	arCOG: none; COG: none	arCOG: CENSYa_0238; COG: CENSYa_0238	arCOG: Nlim_0519; COG: Nlim_0519	arCOG: Nmar_0868; COG: Nmar_0868	arCOG: Ngar_c02700; COG: Ngar_c02700	arCOG: rrnAC1642; COG: rrnAC1642	arCOG: HVO_0684; COG: HVO_0684	arCOG: Nmag_2579; COG: Nmag_2579	arCOG: AF2116; COG: AF2116	arCOG: Ferp_0250; COG: Ferp_0250	arCOG: Arcve_1717; COG: Arcve_1717	arCOG: Arcpr_0503; COG: Arcpr_0503
M164_0671	arCOG01403	COG0438	arCOG: arCOG01403; COG: COG0438	arCOG: M1627_2913; COG: M1627_2913	arCOG: M162_RS0107955; COG: M162_RS0107955	arCOG: YN1551_RS00865; COG: YN1551_RS00865	arCOG: M1643_RS0103395; COG: M1643_RS0105230	arCOG: SiH_0451; COG: SiH_0460	arCOG: YG5714_0617; COG: YG5714_2514	arCOG: Saci_0869; COG: Saci_0869	arCOG: SSO0681; COG: SSO1618	arCOG: ST2386; COG: ST2386	arCOG: Msed_1814; COG: Msed_1814	arCOG: SiL_0808; COG: SiL_0808	arCOG: SiRe_1333; COG: SiRe_2378	arCOG: Pyrfu_0674; COG: Pyrfu_0234	arCOG: Igni_0625; COG: Igni_0625	arCOG: DKAM_0107; COG: DKAM_0316	arCOG: Tpen_1746; COG: Tpen_1743	arCOG: Kcr_0842; COG: Kcr_0842	arCOG: Cmaq_1746; COG: Cmaq_1122	arCOG: PAE0430; COG: PAE1278	arCOG: TTX_1360; COG: TTX_1375	arCOG: VMUT_1209; COG: VMUT_1083	arCOG: AM325_11175; COG: AM325_11175	arCOG: Lokiarch_34160; COG: Lokiarch_34160	arCOG: none; COG: none	arCOG: AM324_00825; COG: AM324_00825	arCOG: AM326_00180; COG: AM326_00180	arCOG: none; COG: KPV65285.1	arCOG: none; COG: OLS20024.1	arCOG: OLS18737.1; COG: OLS18737.1	arCOG: OLS26209.1; COG: OLS29430.1	arCOG: PAB1410; COG: PAB1410	arCOG: PYCH_18490; COG: PYCH_17900	arCOG: TERMP_02094; COG: TERMP_02094	arCOG: OCC_02462; COG: OCC_02462	arCOG: CSUB_C0190; COG: CSUB_C0266	arCOG: CENSYa_1002; COG: CENSYa_1002	arCOG: Nlim_2060; COG: Nlim_2060	arCOG: Nmar_0120; COG: Nmar_0120	arCOG: Ngar_c30320; COG: Ngar_c30320	arCOG: rrnAC1352; COG: rrnAC1352	arCOG: HVO_0824; COG: HVO_0824	arCOG: Nmag_3512; COG: Nmag_3512	arCOG: AF0038; COG: AF0038	arCOG: Ferp_2389; COG: Ferp_2389	arCOG: Arcve_0554; COG: Arcve_0554	arCOG: Arcpr_1196; COG: Arcpr_1196
M164_1441	arCOG01037	COG1102	arCOG: arCOG01037; COG: COG1102	arCOG: M1627_1497; COG: M1627_1497	arCOG: M162_RS0107890; COG: M162_RS0107890	arCOG: YN1551_RS06815; COG: YN1551_RS06815	arCOG: M1643_RS0107505; COG: M1643_RS0107505	arCOG: SiH_1393; COG: SiH_1393	arCOG: YG5714_1442; COG: YG5714_1442	arCOG: Saci_0570; COG: Saci_0570	arCOG: SSO0692; COG: SSO0692	arCOG: ST0408; COG: ST0408	arCOG: Msed_0118; COG: Msed_0118	arCOG: SiL_1305; COG: SiL_1305	arCOG: SiRe_1315; COG: SiRe_1315	arCOG: Pyrfu_1686; COG: Pyrfu_1686	arCOG: Igni_0756; COG: Igni_0756	arCOG: DKAM_1149; COG: DKAM_1149	arCOG: Tpen_0626; COG: Tpen_0626	arCOG: Kcr_1473; COG: Kcr_1473	arCOG: Cmaq_0898; COG: Cmaq_0898	arCOG: PAE3225; COG: PAE3225	arCOG: TTX_1988; COG: TTX_1988	arCOG: VMUT_1576; COG: VMUT_1576	arCOG: AM325_15110; COG: AM325_15110	arCOG: none; COG: none	arCOG: none; COG: none	arCOG: AM324_01110; COG: AM324_01110	arCOG: AM326_09170; COG: AM326_09170	arCOG: KPV65454.1; COG: KPV65454.1	arCOG: OLS23119.1; COG: OLS20423.1	arCOG: OLS18054.1; COG: OLS18054.1	arCOG: OLS22592.1; COG: OLS22592.1	arCOG: PAB0763; COG: PAB0763	arCOG: PYCH_05270; COG: PYCH_05270	arCOG: TERMP_00119; COG: TERMP_00119	arCOG: OCC_12061; COG: OCC_12061	arCOG: CSUB_C0483; COG: CSUB_C0483	arCOG: CENSYa_0322; COG: CENSYa_0322	arCOG: Nlim_1696; COG: Nlim_1696	arCOG: Nmar_0405; COG: Nmar_0405	arCOG: Ngar_c02050; COG: Ngar_c02050	arCOG: rrnAC3343; COG: rrnAC3343	arCOG: HVO_2494; COG: HVO_2494	arCOG: Nmag_0270; COG: Nmag_0270	arCOG: AF1900; COG: AF1900	arCOG: Ferp_1161; COG: Ferp_1161	arCOG: Arcve_0960; COG: Arcve_0960	arCOG: Arcpr_1336; COG: Arcpr_1336
M164_1923	arCOG04255	COG0048	arCOG: arCOG04255; COG: COG0048	arCOG: M1627_1993; COG: M1627_1993	arCOG: M162_RS0110215; COG: M162_RS0110215	arCOG: YN1551_RS04490; COG: YN1551_RS04490	arCOG: M1643_RS0110125; COG: M1643_RS0110125	arCOG: SiH_1853; COG: SiH_1853	arCOG: YG5714_1992; COG: YG5714_1992	arCOG: Saci_0688; COG: Saci_0688	arCOG: SSO0219; COG: SSO0219	arCOG: ST0272; COG: ST0272	arCOG: Msed_0038; COG: Msed_0038	arCOG: SiL_1768; COG: SiL_1768	arCOG: SiRe_1773; COG: SiRe_1773	arCOG: Pyrfu_0225; COG: Pyrfu_0225	arCOG: Igni_0247; COG: Igni_0247	arCOG: DKAM_1370; COG: DKAM_1370	arCOG: Tpen_0281; COG: Tpen_0281	arCOG: Kcr_1519; COG: Kcr_1519	arCOG: Cmaq_0322; COG: Cmaq_0322	arCOG: PAE0670; COG: PAE0670	arCOG: TTX_1673; COG: TTX_1673	arCOG: VMUT_2063; COG: VMUT_2063	arCOG: AM325_12470; COG: AM325_12470	arCOG: Lokiarch_36580; COG: Lokiarch_36580	arCOG: none; COG: none	arCOG: AM324_03935; COG: AM324_03935	arCOG: AM326_04895; COG: AM326_04895	arCOG: KPV63758.1; COG: KPV63758.1	arCOG: OLS19524.1; COG: OLS19524.1	arCOG: OLS17378.1; COG: OLS17378.1	arCOG: OLS22956.1; COG: OLS22956.1	arCOG: PAB0427; COG: PAB0427	arCOG: PYCH_03940; COG: PYCH_03940	arCOG: TERMP_00246; COG: TERMP_00246	arCOG: OCC_05991; COG: OCC_05991	arCOG: CSUB_C0063; COG: CSUB_C0063	arCOG: CENSYa_0445; COG: CENSYa_0445	arCOG: Nlim_1096; COG: Nlim_1096	arCOG: Nmar_0354; COG: Nmar_0354	arCOG: Ngar_c01590; COG: Ngar_c01590	arCOG: rrnAC2424; COG: rrnAC2424	arCOG: HVO_0353; COG: HVO_0353	arCOG: Nmag_2157; COG: Nmag_2157	arCOG: AF1892; COG: AF1892	arCOG: Ferp_0757; COG: Ferp_0757	arCOG: Arcve_1348; COG: Arcve_1348	arCOG: Arcpr_0982; COG: Arcpr_0982
M164_0065	arCOG00280	COG0433	arCOG: arCOG00280; COG: COG0433	arCOG: M1627_0017; COG: M1627_0594	arCOG: M162_RS0100085; COG: M162_RS0108900	arCOG: YN1551_RS00080; COG: YN1551_RS05375	arCOG: M1643_RS0100325; COG: M1643_RS0109230	arCOG: SiH_0065; COG: SiH_0097	arCOG: YG5714_0065; COG: YG5714_0098	arCOG: Saci_0053; COG: Saci_0053	arCOG: SSO2200; COG: SSO2200	arCOG: ST0762; COG: ST0320	arCOG: Msed_0760; COG: Msed_2263	arCOG: SiL_0017; COG: SiL_1709	arCOG: SiRe_0017; COG: SiRe_1857	arCOG: Pyrfu_1930; COG: Pyrfu_1930	arCOG: Igni_1170; COG: Igni_1170	arCOG: DKAM_0611; COG: DKAM_0611	arCOG: Tpen_1394; COG: Tpen_0397	arCOG: Kcr_0587; COG: Kcr_0493	arCOG: Cmaq_1723; COG: Cmaq_1723	arCOG: PAE2998; COG: PAE2155	arCOG: TTX_1207; COG: TTX_1207	arCOG: VMUT_1865; COG: VMUT_1865	arCOG: AM325_02225; COG: AM325_02225	arCOG: Lokiarch_27870; COG: Lokiarch_27870	arCOG: none; COG: none	arCOG: AM324_13265; COG: AM324_13265	arCOG: AM326_10055; COG: AM326_10055	arCOG: KPV61540.1; COG: KPV61540.1	arCOG: OLS18899.1; COG: OLS18897.1	arCOG: OLS18744.1; COG: OLS18744.1	arCOG: OLS26034.1; COG: OLS26034.1	arCOG: PAB0810; COG: PAB0810	arCOG: PYCH_15280; COG: PYCH_15280	arCOG: TERMP_00918; COG: TERMP_00918	arCOG: OCC_06836; COG: OCC_06836	arCOG: CSUB_C1518; COG: CSUB_C1518	arCOG: CENSYa_0957; COG: CENSYa_0695	arCOG: Nlim_0981; COG: Nlim_0981	arCOG: Nmar_1243; COG: Nmar_1243	arCOG: Ngar_c34090; COG: Ngar_c34090	arCOG: rrnAC2254; COG: rrnAC2254	arCOG: HVO_0377; COG: HVO_0377	arCOG: Nmag_1619; COG: Nmag_1619	arCOG: AF1060; COG: AF1060	arCOG: Ferp_0592; COG: Ferp_0442	arCOG: Arcve_1505; COG: Arcve_1505	arCOG: Arcpr_0654; COG: Arcpr_0654
M164_1339	arCOG00487	COG0018	arCOG: arCOG00487; COG: COG0018	arCOG: M1627_1407; COG: M1627_1407	arCOG: M162_RS0107370; COG: M162_RS0107370	arCOG: YN1551_RS07350; COG: YN1551_RS07350	arCOG: M1643_RS0107005; COG: M1643_RS0107005	arCOG: SiH_1302; COG: SiH_1302	arCOG: YG5714_1351; COG: YG5714_1351	arCOG: Saci_1396; COG: Saci_1396	arCOG: SSO0857; COG: SSO0857	arCOG: ST1258; COG: ST1258	arCOG: Msed_1715; COG: Msed_1715	arCOG: SiL_1215; COG: SiL_1215	arCOG: SiRe_1218; COG: SiRe_1218	arCOG: Pyrfu_1360; COG: Pyrfu_1360	arCOG: Igni_0928; COG: Igni_0928	arCOG: DKAM_0500; COG: DKAM_0500	arCOG: Tpen_0564; COG: Tpen_0564	arCOG: Kcr_0213; COG: Kcr_0213	arCOG: Cmaq_1017; COG: Cmaq_1017	arCOG: PAE3343; COG: PAE3343	arCOG: TTX_1998; COG: TTX_1998	arCOG: VMUT_2056; COG: VMUT_2056	arCOG: AM325_04365; COG: AM325_04365	arCOG: Lokiarch_27550; COG: Lokiarch_27550	arCOG: none; COG: none	arCOG: none; COG: none	arCOG: AM326_06065; COG: AM326_06065	arCOG: KPV62618.1; COG: KPV62618.1	arCOG: OLS24190.1; COG: OLS24190.1	arCOG: OLS18230.1; COG: OLS18230.1	arCOG: OLS30564.1; COG: OLS30564.1	arCOG: PAB0469; COG: PAB0469	arCOG: PYCH_03070; COG: PYCH_03070	arCOG: TERMP_00873; COG: TERMP_00873	arCOG: OCC_01704; COG: OCC_01704	arCOG: CSUB_C1295; COG: CSUB_C1295	arCOG: CENSYa_0347; COG: CENSYa_0347	arCOG: Nlim_0248; COG: Nlim_0248	arCOG: Nmar_0686; COG: Nmar_0686	arCOG: Ngar_c05560; COG: Ngar_c05560	arCOG: rrnAC3169; COG: rrnAC3169	arCOG: HVO_0324; COG: HVO_0324	arCOG: Nmag_1420; COG: Nmag_1420	arCOG: AF0894; COG: AF0894	arCOG: Ferp_1983; COG: Ferp_1983	arCOG: Arcve_0175; COG: Arcve_0175	arCOG: Arcpr_0103; COG: Arcpr_0103
M164_2476	arCOG00570	COG0644	arCOG: arCOG00570; COG: COG0644	arCOG: M1627_0151; COG: M1627_0151	arCOG: M162_RS0100740; COG: M162_RS0100740	arCOG: YN1551_RS07510; COG: YN1551_RS07510	arCOG: M1643_RS0100835; COG: M1643_RS0100835	arCOG: SiH_2422; COG: SiH_2422	arCOG: YG5714_2710; COG: YG5714_2710	arCOG: Saci_0292; COG: Saci_0292	arCOG: SSO2776; COG: SSO2776	arCOG: ST1775; COG: ST1775	arCOG: Msed_1249; COG: Msed_1249	arCOG: SiL_0142; COG: SiL_0142	arCOG: SiRe_1187; COG: SiRe_1187	arCOG: Pyrfu_1493; COG: Pyrfu_1493	arCOG: Igni_1108; COG: Igni_1108	arCOG: DKAM_0002; COG: DKAM_0002	arCOG: Tpen_0783; COG: Tpen_0783	arCOG: Kcr_1145; COG: Kcr_1145	arCOG: Cmaq_0840; COG: Cmaq_0840	arCOG: PAE2159; COG: PAE2159	arCOG: TTX_0183; COG: TTX_0183	arCOG: VMUT_0191; COG: VMUT_0191	arCOG: AM325_02330; COG: AM325_02330	arCOG: Lokiarch_51240; COG: Lokiarch_51240	arCOG: none; COG: none	arCOG: AM324_04685; COG: AM324_04685	arCOG: AM326_00595; COG: AM326_00595	arCOG: KPV64150.1; COG: KPV64150.1	arCOG: OLS20905.1; COG: OLS23405.1	arCOG: OLS17231.1; COG: OLS17231.1	arCOG: OLS31303.1; COG: OLS19676.1	arCOG: PAB0109; COG: PAB0109	arCOG: PYCH_18860; COG: PYCH_18860	arCOG: TERMP_00654; COG: TERMP_00654	arCOG: OCC_08370; COG: OCC_08370	arCOG: CSUB_C1610; COG: CSUB_C1433	arCOG: CENSYa_0520; COG: CENSYa_0520	arCOG: Nlim_1907; COG: Nlim_1907	arCOG: Nmar_0359; COG: Nmar_0359	arCOG: Ngar_c24380; COG: Ngar_c12680	arCOG: rrnAC0359; COG: rrnAC0359	arCOG: HVO_0396; COG: HVO_0396	arCOG: Nmag_0484; COG: Nmag_0484	arCOG: AF1023; COG: AF1023	arCOG: Ferp_1684; COG: Ferp_1684	arCOG: Arcve_2050; COG: Arcve_2050	arCOG: Arcpr_0389; COG: Arcpr_0389
M164_1560	arCOG07285	110BX	arCOG: arCOG07285; COG: 110BX	arCOG: M1627_1679; COG: none	arCOG: M162_RS0108490; COG: none	arCOG: YN1551_RS06170; COG: none	arCOG: M1643_RS0108445; COG: none	arCOG: SiH_1529; COG: none	arCOG: YG5714_1567; COG: none	arCOG: Saci_1551; COG: Saci_1551	arCOG: SSO6175; COG: SSO6175	arCOG: STS172; COG: STS172	arCOG: none; COG: none	arCOG: none; COG: none	arCOG: SiRe_1438; COG: SiRe_1438	arCOG: none; COG: none	arCOG: none; COG: none	arCOG: none; COG: none	arCOG: none; COG: none	arCOG: none; COG: none	arCOG: none; COG: none	arCOG: none; COG: none	arCOG: none; COG: none	arCOG: none; COG: none	arCOG: none; COG: none	arCOG: none; COG: none	arCOG: none; COG: none	arCOG: none; COG: none	arCOG: none; COG: none	arCOG: none; COG: none	arCOG: none; COG: none	arCOG: none; COG: none	arCOG: none; COG: none	arCOG: none; COG: none	arCOG: none; COG: none	arCOG: none; COG: none	arCOG: none; COG: none	arCOG: none; COG: none	arCOG: none; COG: none	arCOG: none; COG: none	arCOG: none; COG: none	arCOG: none; COG: none	arCOG: none; COG: none	arCOG: none; COG: none	arCOG: none; COG: none	arCOG: none; COG: none	arCOG: none; COG: none	arCOG: none; COG: none	arCOG: none; COG: none
M164_0627	arCOG03239	COG1106	arCOG: arCOG03239; COG: COG1106	arCOG: M1627_0608; COG: M1627_0608	arCOG: M162_RS0100435; COG: M162_RS0100435	arCOG: YN1551_RS11665; COG: YN1551_RS11665	arCOG: M1643_RS0100435; COG: M1643_RS0104945	arCOG: SiH_0524; COG: SiH_0524	arCOG: YG5714_0089; COG: YG5714_0089	arCOG: Saci_0157; COG: Saci_0157	arCOG: SSO2277; COG: SSO2277	arCOG: ST1922; COG: ST1922	arCOG: Msed_1102; COG: Msed_1102	arCOG: SiL_0086; COG: SiL_0086	arCOG: SiRe_0086; COG: SiRe_0086	arCOG: Pyrfu_1124; COG: Pyrfu_1227	arCOG: none; COG: none	arCOG: none; COG: none	arCOG: none; COG: none	arCOG: none; COG: none	arCOG: none; COG: none	arCOG: none; COG: none	arCOG: TTX_0372; COG: TTX_0374	arCOG: none; COG: none	arCOG: none; COG: none	arCOG: none; COG: none	arCOG: none; COG: none	arCOG: none; COG: none	arCOG: none; COG: none	arCOG: none; COG: none	arCOG: none; COG: none	arCOG: none; COG: none	arCOG: none; COG: none	arCOG: PAB0539; COG: PAB0539	arCOG: none; COG: none	arCOG: none; COG: none	arCOG: OCC_11487; COG: OCC_11487	arCOG: none; COG: none	arCOG: none; COG: none	arCOG: none; COG: none	arCOG: none; COG: none	arCOG: none; COG: none	arCOG: none; COG: none	arCOG: none; COG: none	arCOG: none; COG: none	arCOG: none; COG: none	arCOG: none; COG: none	arCOG: none; COG: none	arCOG: none; COG: none
M164_1721	arCOG01185	COG3642	arCOG: arCOG01185; COG: COG3642	arCOG: M1627_1790; COG: M1627_1790	arCOG: M162_RS0109105; COG: M162_RS0109105	arCOG: YN1551_RS05545; COG: YN1551_RS05545	arCOG: M1643_RS0109060; COG: M1643_RS0109060	arCOG: SiH_1649; COG: SiH_1649	arCOG: YG5714_1790; COG: YG5714_1790	arCOG: Saci_0850; COG: Saci_0850	arCOG: SSO0433; COG: SSO0433	arCOG: ST0364; COG: ST0364	arCOG: Msed_2225; COG: Msed_2225	arCOG: SiL_1562; COG: SiL_1562	arCOG: SiRe_1570; COG: SiRe_1570	arCOG: Pyrfu_1766; COG: Pyrfu_1766	arCOG: Igni_0178; COG: Igni_0178	arCOG: DKAM_1340; COG: DKAM_1340	arCOG: Tpen_0453; COG: Tpen_0453	arCOG: Kcr_1421; COG: Kcr_1421	arCOG: Cmaq_0705; COG: Cmaq_0705	arCOG: PAE2192; COG: PAE2192	arCOG: TTX_1572; COG: TTX_1572	arCOG: VMUT_0385; COG: VMUT_0385	arCOG: AM325_00965; COG: AM325_00965	arCOG: Lokiarch_06320; COG: Lokiarch_06320	arCOG: none; COG: none	arCOG: AM324_01455; COG: AM324_01455	arCOG: AM326_02700; COG: AM326_02700	arCOG: KPV64698.1; COG: KPV64698.1	arCOG: OLS24399.1; COG: OLS24399.1	arCOG: OLS17896.1; COG: OLS17896.1	arCOG: OLS24429.1; COG: OLS24429.1	arCOG: PAB1047; COG: PAB1047	arCOG: PYCH_18600; COG: PYCH_18600	arCOG: TERMP_00584; COG: TERMP_00584	arCOG: OCC_11739; COG: OCC_11739	arCOG: CSUB_C0442; COG: CSUB_C0442	arCOG: CENSYa_1641; COG: CENSYa_1641	arCOG: Nlim_1934; COG: Nlim_1934	arCOG: Nmar_1531; COG: Nmar_1531	arCOG: Ngar_c01470; COG: Ngar_c01470	arCOG: rrnAC2490; COG: rrnAC2490	arCOG: HVO_1895; COG: HVO_1895	arCOG: Nmag_1273; COG: Nmag_1273	arCOG: AF0665; COG: AF0665	arCOG: Ferp_2231; COG: Ferp_2231	arCOG: Arcve_0854; COG: Arcve_0854	arCOG: Arcpr_0799; COG: Arcpr_0799
M164_1796	arCOG00318	COG0704	arCOG: arCOG00318; COG: COG0704	arCOG: M1627_1867; COG: M1627_1867	arCOG: M162_RS0107080; COG: M162_RS0107080	arCOG: YN1551_RS06415; COG: YN1551_RS06415	arCOG: M1643_RS0109455; COG: M1643_RS0114040	arCOG: SiH_1480; COG: SiH_1480	arCOG: YG5714_1865; COG: YG5714_1865	arCOG: Saci_1600; COG: Saci_1600	arCOG: SSO0618; COG: SSO0618	arCOG: ST1202; COG: ST1202	arCOG: Msed_1968; COG: Msed_1968	arCOG: SiL_1157; COG: SiL_2534	arCOG: SiRe_1389; COG: SiRe_1389	arCOG: none; COG: Pyrfu_1315	arCOG: Igni_0883; COG: Igni_0883	arCOG: DKAM_0936; COG: DKAM_0936	arCOG: Tpen_1600; COG: Tpen_1600	arCOG: Kcr_0538; COG: Kcr_0538	arCOG: Cmaq_0447; COG: Cmaq_0447	arCOG: PAE2019; COG: PAE2019	arCOG: TTX_0747; COG: TTX_0747	arCOG: VMUT_1408; COG: VMUT_1408	arCOG: AM325_00910; COG: AM325_00910	arCOG: Lokiarch_39390; COG: Lokiarch_39390	arCOG: none; COG: none	arCOG: AM324_03315; COG: AM324_03315	arCOG: AM326_02645; COG: AM326_02645	arCOG: KPV61531.1; COG: KPV61531.1	arCOG: none; COG: none	arCOG: OLS18107.1; COG: OLS18762.1	arCOG: OLS29619.1; COG: OLS31025.1	arCOG: PAB0144; COG: PAB0144	arCOG: PYCH_16840; COG: PYCH_16840	arCOG: TERMP_00944; COG: TERMP_00944	arCOG: OCC_12361; COG: OCC_12361	arCOG: CSUB_C0462; COG: CSUB_C0462	arCOG: CENSYa_1503; COG: CENSYa_1367	arCOG: Nlim_1441; COG: Nlim_1441	arCOG: Nmar_1604; COG: Nmar_0484	arCOG: Ngar_c35730; COG: Ngar_c09840	arCOG: rrnAC0819; COG: rrnAC1533	arCOG: HVO_2374; COG: HVO_2379	arCOG: Nmag_2363; COG: Nmag_0489	arCOG: AF1797; COG: AF1797	arCOG: Ferp_0961; COG: Ferp_0961	arCOG: Arcve_1674; COG: Arcve_1674	arCOG: Arcpr_1230; COG: Arcpr_1230
M164_1886	arCOG01085	COG1646	arCOG: arCOG01085; COG: COG1646	arCOG: M1627_1956; COG: M1627_1956	arCOG: M162_RS0110020; COG: M162_RS0110020	arCOG: YN1551_RS04685; COG: YN1551_RS04685	arCOG: M1643_RS0109930; COG: M1643_RS0109930	arCOG: SiH_1816; COG: SiH_1816	arCOG: YG5714_1955; COG: YG5714_1955	arCOG: Saci_0728; COG: Saci_0728	arCOG: SSO0259; COG: SSO0259	arCOG: ST0310; COG: ST0310	arCOG: Msed_2291; COG: Msed_2291	arCOG: SiL_1728; COG: SiL_1728	arCOG: SiRe_1736; COG: SiRe_1736	arCOG: Pyrfu_0154; COG: Pyrfu_0154	arCOG: Igni_0425; COG: Igni_0425	arCOG: DKAM_1191; COG: DKAM_1191	arCOG: Tpen_0633; COG: Tpen_0633	arCOG: Kcr_1391; COG: Kcr_1391	arCOG: Cmaq_0928; COG: Cmaq_0928	arCOG: PAE3045; COG: PAE3045	arCOG: TTX_1714; COG: TTX_1714	arCOG: VMUT_1616; COG: VMUT_1616	arCOG: AM325_05605; COG: AM325_05605	arCOG: Lokiarch_51250; COG: Lokiarch_51250	arCOG: none; COG: none	arCOG: AM324_15875; COG: AM324_15875	arCOG: none; COG: none	arCOG: KPV61550.1; COG: KPV61550.1	arCOG: OLS19377.1; COG: OLS19377.1	arCOG: OLS18150.1; COG: OLS18150.1	arCOG: OLS30721.1; COG: OLS30721.1	arCOG: PAB0735; COG: PAB0735	arCOG: PYCH_06020; COG: PYCH_06020	arCOG: TERMP_01020; COG: TERMP_01020	arCOG: OCC_02732; COG: OCC_02732	arCOG: CSUB_C1094; COG: CSUB_C1094	arCOG: CENSYa_1828; COG: CENSYa_1828	arCOG: Nlim_1528; COG: Nlim_1528	arCOG: Nmar_1795; COG: Nmar_1795	arCOG: Ngar_c35980; COG: Ngar_c35980	arCOG: rrnAC1650; COG: rrnAC1650	arCOG: HVO_0680; COG: HVO_0680	arCOG: Nmag_1070; COG: Nmag_1070	arCOG: AF0403; COG: AF0403	arCOG: Ferp_2022; COG: Ferp_2022	arCOG: Arcve_0345; COG: Arcve_0345	arCOG: Arcpr_0988; COG: Arcpr_0988
M164_1823	arCOG01543	COG1143	arCOG: arCOG01543; COG: COG1143	arCOG: M1627_1893; COG: M1627_1893	arCOG: M162_RS0109630; COG: M162_RS0109630	arCOG: YN1551_RS05020; COG: YN1551_RS05020	arCOG: M1643_RS0109595; COG: M1643_RS0109595	arCOG: SiH_1751; COG: SiH_1751	arCOG: YG5714_1892; COG: YG5714_1892	arCOG: Saci_2342; COG: Saci_2342	arCOG: SSO0326; COG: SSO0326	arCOG: ST2220; COG: ST2220	arCOG: Msed_1899; COG: Msed_1899	arCOG: SiL_1665; COG: SiL_1665	arCOG: SiRe_1671; COG: SiRe_1671	arCOG: Pyrfu_1879; COG: Pyrfu_1879	arCOG: Igni_1145; COG: Igni_1145	arCOG: DKAM_1022; COG: DKAM_1022	arCOG: Tpen_1083; COG: Tpen_1083	arCOG: Kcr_0765; COG: Kcr_0141	arCOG: Cmaq_0304; COG: Cmaq_0304	arCOG: PAE1580; COG: PAE1580	arCOG: TTX_0558; COG: TTX_0558	arCOG: VMUT_1959; COG: VMUT_1959	arCOG: AM325_04290; COG: AM325_04290	arCOG: none; COG: none	arCOG: none; COG: none	arCOG: AM324_13815; COG: AM324_13815	arCOG: AM326_03925; COG: none	arCOG: KPV62296.1; COG: KPV62296.1	arCOG: none; COG: none	arCOG: OLS18557.1; COG: OLS18557.1	arCOG: OLS22075.1; COG: OLS29936.1	arCOG: PAB1894; COG: PAB1894	arCOG: PYCH_11360; COG: PYCH_11360	arCOG: TERMP_01471; COG: TERMP_01471	arCOG: OCC_05359; COG: OCC_12266	arCOG: CSUB_C1485; COG: CSUB_C1485	arCOG: CENSYa_1669; COG: CENSYa_1669	arCOG: Nlim_1186; COG: Nlim_1186	arCOG: Nmar_0281; COG: Nmar_0281	arCOG: Ngar_c11560; COG: Ngar_c11560	arCOG: rrnAC1451; COG: rrnAC1451	arCOG: HVO_0982; COG: HVO_0982	arCOG: Nmag_3251; COG: Nmag_3251	arCOG: AF1832a; COG: AF1832a	arCOG: Ferp_1712; COG: Ferp_1712	arCOG: Arcve_0529; COG: Arcve_0529	arCOG: Arcpr_1575; COG: Arcpr_1576
M164_0064	arCOG00397	COG0420	arCOG: arCOG00397; COG: COG0420	arCOG: M1627_0064; COG: M1627_0064	arCOG: M162_RS0100320; COG: M162_RS0100320	arCOG: YN1551_RS00310; COG: YN1551_RS00310	arCOG: M1643_RS0100320; COG: M1643_RS0100320	arCOG: SiH_0064; COG: SiH_0064	arCOG: YG5714_0064; COG: YG5714_0064	arCOG: Saci_0052; COG: Saci_0052	arCOG: SSO2250; COG: SSO2250	arCOG: ST2107; COG: ST2107	arCOG: Msed_0761; COG: Msed_0761	arCOG: SiL_0063; COG: SiL_0063	arCOG: SiRe_0063; COG: SiRe_0063	arCOG: Pyrfu_1551; COG: Pyrfu_1551	arCOG: Igni_0278; COG: Igni_0278	arCOG: DKAM_0613; COG: DKAM_0613	arCOG: Tpen_1573; COG: Tpen_1573	arCOG: Kcr_0027; COG: Kcr_0027	arCOG: Cmaq_1080; COG: Cmaq_1080	arCOG: PAE2904; COG: PAE2904	arCOG: TTX_1208; COG: TTX_1208	arCOG: VMUT_1453; COG: VMUT_1453	arCOG: AM325_02230; COG: AM325_02230	arCOG: none; COG: none	arCOG: none; COG: none	arCOG: none; COG: none	arCOG: AM326_00230; COG: AM326_00230	arCOG: none; COG: KPV65587.1	arCOG: none; COG: OLS26557.1	arCOG: OLS18744.1; COG: OLS18744.1	arCOG: OLS31728.1; COG: OLS30962.1	arCOG: PAB0811; COG: PAB0811	arCOG: PYCH_06180; COG: PYCH_06180	arCOG: TERMP_01863; COG: TERMP_01863	arCOG: OCC_06831; COG: OCC_06831	arCOG: CSUB_C0944; COG: CSUB_C0944	arCOG: CENSYa_0956; COG: CENSYa_0956	arCOG: Nlim_0982; COG: Nlim_0982	arCOG: Nmar_1244; COG: Nmar_1244	arCOG: Ngar_c34030; COG: Ngar_c34030	arCOG: rrnAC1841; COG: rrnAC1841	arCOG: HVO_0853; COG: HVO_0853	arCOG: Nmag_2438; COG: Nmag_2438	arCOG: AF1031; COG: AF1031	arCOG: Ferp_1593; COG: Ferp_1593	arCOG: Arcve_2114; COG: Arcve_2114	arCOG: Arcpr_0059; COG: Arcpr_0059
M164_1915	arCOG04313	COG0105	arCOG: arCOG04313; COG: COG0105	arCOG: M1627_1985; COG: M1627_1985	arCOG: M162_RS0110175; COG: M162_RS0110175	arCOG: YN1551_RS04530; COG: YN1551_RS04530	arCOG: M1643_RS0110085; COG: M1643_RS0110085	arCOG: SiH_1845; COG: SiH_1845	arCOG: YG5714_1984; COG: YG5714_1984	arCOG: Saci_0696; COG: Saci_0696	arCOG: SSO0230; COG: SSO0230	arCOG: ST0280; COG: ST0280	arCOG: Msed_0029; COG: Msed_0029	arCOG: SiL_1759; COG: SiL_1759	arCOG: SiRe_1765; COG: SiRe_1765	arCOG: Pyrfu_0927; COG: Pyrfu_0927	arCOG: Igni_0725; COG: Igni_0725	arCOG: none; COG: none	arCOG: none; COG: none	arCOG: Kcr_1057; COG: Kcr_1057	arCOG: Cmaq_0429; COG: Cmaq_0429	arCOG: PAE1561; COG: PAE1561	arCOG: TTX_0564; COG: TTX_0564	arCOG: VMUT_0443; COG: VMUT_0443	arCOG: AM325_12405; COG: AM325_12405	arCOG: none; COG: none	arCOG: none; COG: none	arCOG: AM324_04030; COG: AM324_04030	arCOG: AM326_04795; COG: AM326_04795	arCOG: none; COG: none	arCOG: none; COG: OLS22851.1	arCOG: OLS17880.1; COG: OLS17880.1	arCOG: none; COG: OLS26622.1	arCOG: PAB1489; COG: PAB1489	arCOG: PYCH_02770; COG: PYCH_02770	arCOG: TERMP_01122; COG: TERMP_01122	arCOG: OCC_05169; COG: OCC_05169	arCOG: CSUB_C0431; COG: CSUB_C0431	arCOG: CENSYa_0296; COG: CENSYa_0296	arCOG: Nlim_1239; COG: Nlim_1239	arCOG: Nmar_0228; COG: Nmar_0228	arCOG: Ngar_c28280; COG: Ngar_c28280	arCOG: rrnAC0106; COG: rrnAC0106	arCOG: HVO_2740; COG: HVO_2740	arCOG: Nmag_0454; COG: Nmag_0454	arCOG: AF0767; COG: AF0767	arCOG: Ferp_0618; COG: Ferp_0618	arCOG: Arcve_0456; COG: Arcve_0456	arCOG: Arcpr_0498; COG: Arcpr_0498
M164_1919	arCOG04257	COG0086	arCOG: arCOG04257; COG: COG0086	arCOG: M1627_1989; COG: M1627_1989	arCOG: M162_RS0110195; COG: M162_RS0110200	arCOG: YN1551_RS04510; COG: YN1551_RS04505	arCOG: M1643_RS0110105; COG: M1643_RS0110105	arCOG: SiH_1849; COG: SiH_1850	arCOG: YG5714_1988; COG: YG5714_1989	arCOG: Saci_0692; COG: Saci_0692	arCOG: SSO0225; COG: SSO0223	arCOG: ST0276; COG: ST0275	arCOG: Msed_0034; COG: Msed_0035	arCOG: SiL_1764; COG: SiL_1764	arCOG: SiRe_1769; COG: SiRe_1770	arCOG: Pyrfu_0221; COG: Pyrfu_0221	arCOG: Igni_0243; COG: Igni_0243	arCOG: DKAM_1374; COG: DKAM_1373	arCOG: Tpen_0285; COG: Tpen_0285	arCOG: Kcr_1522; COG: Kcr_1522	arCOG: Cmaq_0185; COG: Cmaq_0185	arCOG: PAE0666; COG: PAE0666	arCOG: TTX_1677; COG: TTX_1676	arCOG: VMUT_2059; COG: VMUT_2060	arCOG: AM325_12490; COG: AM325_12485	arCOG: Lokiarch_42090; COG: Lokiarch_36620	arCOG: none; COG: none	arCOG: AM324_03910; COG: AM324_03915	arCOG: none; COG: AM326_04915	arCOG: KPV63761.1; COG: KPV63761.1	arCOG: OLS19521.1; COG: OLS19521.1	arCOG: OLS17382.1; COG: OLS17381.1	arCOG: OLS29597.1; COG: OLS29596.1	arCOG: PAB0424; COG: PAB0425	arCOG: PYCH_03900; COG: PYCH_03900	arCOG: TERMP_00242; COG: TERMP_00242	arCOG: OCC_06011; COG: OCC_06006	arCOG: CSUB_C1097; COG: CSUB_C1097	arCOG: CENSYa_1566; COG: CENSYa_1566	arCOG: Nlim_1102; COG: Nlim_1102	arCOG: Nmar_0348; COG: Nmar_0348	arCOG: Ngar_c01560; COG: Ngar_c01560	arCOG: rrnAC2428; COG: rrnAC2427	arCOG: HVO_0349; COG: HVO_0349	arCOG: Nmag_2152; COG: Nmag_2152	arCOG: AF1888; COG: AF1888	arCOG: Ferp_0761; COG: Ferp_0761	arCOG: Arcve_1352; COG: Arcve_1351	arCOG: Arcpr_0978; COG: Arcpr_0978
M164_1143	arCOG01597	COG0026	arCOG: arCOG01597; COG: COG0026	arCOG: M1627_1217; COG: M1627_1217	arCOG: M162_RS0106330; COG: M162_RS0106330	arCOG: YN1551_RS08345; COG: YN1551_RS08345	arCOG: M1643_RS0106025; COG: M1643_RS0106025	arCOG: SiH_1114; COG: SiH_1114	arCOG: YG5714_1149; COG: YG5714_1149	arCOG: Saci_1191; COG: Saci_1191	arCOG: SSO1065; COG: SSO1065	arCOG: ST0807; COG: ST0807	arCOG: Msed_1449; COG: Msed_1449	arCOG: SiL_1036; COG: SiL_1036	arCOG: SiRe_1027; COG: SiRe_1027	arCOG: none; COG: none	arCOG: none; COG: none	arCOG: none; COG: none	arCOG: none; COG: none	arCOG: none; COG: none	arCOG: Cmaq_0670; COG: Cmaq_0670	arCOG: PAE0232; COG: PAE0232	arCOG: TTX_1221; COG: TTX_1221	arCOG: VMUT_1933; COG: VMUT_1933	arCOG: none; COG: none	arCOG: none; COG: none	arCOG: none; COG: none	arCOG: none; COG: none	arCOG: none; COG: none	arCOG: none; COG: none	arCOG: none; COG: none	arCOG: none; COG: none	arCOG: none; COG: none	arCOG: none; COG: none	arCOG: none; COG: none	arCOG: none; COG: none	arCOG: none; COG: none	arCOG: none; COG: none	arCOG: CENSYa_0847; COG: CENSYa_0847	arCOG: Nlim_0445; COG: Nlim_0445	arCOG: Nmar_0846; COG: Nmar_0846	arCOG: Ngar_c17220; COG: Ngar_c17220	arCOG: rrnAC1431; COG: rrnAC1431	arCOG: HVO_0976; COG: HVO_0976	arCOG: Nmag_3257; COG: Nmag_3257	arCOG: none; COG: none	arCOG: none; COG: none	arCOG: none; COG: none	arCOG: none; COG: none
M164_1391	arCOG00666	COG1208	arCOG: arCOG00666; COG: COG1208	arCOG: M1627_1902; COG: M1627_1902	arCOG: M162_RS0106720; COG: M162_RS0106720	arCOG: YN1551_RS07060; COG: YN1551_RS07060	arCOG: M1643_RS0106385; COG: M1643_RS0106385	arCOG: SiH_1700; COG: SiH_1700	arCOG: YG5714_1840; COG: YG5714_1840	arCOG: Saci_2366; COG: Saci_1259	arCOG: SSO0989; COG: SSO2479	arCOG: ST0452; COG: ST0452	arCOG: Msed_1419; COG: Msed_1857	arCOG: SiL_1674; COG: SiL_1674	arCOG: SiRe_1680; COG: SiRe_1680	arCOG: Pyrfu_0978; COG: Pyrfu_0978	arCOG: Igni_0399; COG: Igni_0399	arCOG: DKAM_0111; COG: DKAM_0111	arCOG: Tpen_0827; COG: Tpen_0827	arCOG: Kcr_1379; COG: Kcr_1379	arCOG: Cmaq_0529; COG: Cmaq_1341	arCOG: PAE3554; COG: PAE3554	arCOG: TTX_1401; COG: TTX_1401	arCOG: VMUT_0267; COG: VMUT_0100	arCOG: AM325_16890; COG: AM325_16890	arCOG: Lokiarch_16270; COG: Lokiarch_16270	arCOG: none; COG: none	arCOG: AM324_14625; COG: AM324_14625	arCOG: AM326_11680; COG: AM326_11680	arCOG: KPV62457.1; COG: KPV62457.1	arCOG: OLS16623.1; COG: OLS16623.1	arCOG: OLS18248.1; COG: OLS18248.1	arCOG: OLS29148.1; COG: OLS31432.1	arCOG: PAB1115; COG: PAB1115	arCOG: PYCH_02190; COG: PYCH_02190	arCOG: TERMP_00318; COG: TERMP_00318	arCOG: OCC_07811; COG: OCC_07811	arCOG: CSUB_C1499; COG: CSUB_C1226	arCOG: none; COG: CENSYa_0853	arCOG: Nlim_1992; COG: Nlim_0123	arCOG: none; COG: Nmar_0424	arCOG: Ngar_c10550; COG: Ngar_c15400	arCOG: rrnAC3232; COG: rrnAC3232	arCOG: HVO_1076; COG: HVO_1076	arCOG: Nmag_0920; COG: Nmag_0920	arCOG: AF0242; COG: AF0242	arCOG: Ferp_1764; COG: Ferp_1764	arCOG: Arcve_0386; COG: Arcve_0386	arCOG: Arcpr_0695; COG: Arcpr_0695
M164_1827	arCOG01557	COG0838	arCOG: arCOG01557; COG: COG0838	arCOG: M1627_1897; COG: M1627_1897	arCOG: M162_RS0109650; COG: M162_RS0109650	arCOG: YN1551_RS05000; COG: YN1551_RS05000	arCOG: M1643_RS0109615; COG: M1643_RS0109615	arCOG: SiH_1755; COG: SiH_1755	arCOG: YG5714_1896; COG: YG5714_1896	arCOG: Saci_2346; COG: Saci_2346	arCOG: SSO0322; COG: SSO0322	arCOG: ST2216; COG: ST2216	arCOG: Msed_1895; COG: Msed_1895	arCOG: SiL_1669; COG: SiL_1669	arCOG: SiRe_1675; COG: SiRe_1675	arCOG: Pyrfu_0865; COG: Pyrfu_0865	arCOG: none; COG: none	arCOG: none; COG: none	arCOG: Tpen_1078; COG: Tpen_1078	arCOG: Kcr_0136; COG: Kcr_0136	arCOG: Cmaq_0426; COG: Cmaq_0426	arCOG: PAE3520; COG: PAE3520	arCOG: TTX_1813; COG: TTX_1813	arCOG: VMUT_2103; COG: VMUT_2103	arCOG: none; COG: none	arCOG: none; COG: none	arCOG: none; COG: none	arCOG: none; COG: none	arCOG: none; COG: none	arCOG: none; COG: none	arCOG: none; COG: OLS27408.1	arCOG: none; COG: none	arCOG: none; COG: none	arCOG: none; COG: none	arCOG: none; COG: none	arCOG: none; COG: none	arCOG: none; COG: none	arCOG: none; COG: none	arCOG: CENSYa_1664; COG: CENSYa_1664	arCOG: Nlim_1191; COG: Nlim_1191	arCOG: Nmar_0276; COG: Nmar_0276	arCOG: Ngar_c11510; COG: Ngar_c11510	arCOG: rrnAC1447; COG: rrnAC1447	arCOG: HVO_0978; COG: HVO_0978	arCOG: Nmag_3255; COG: Nmag_3255	arCOG: AF1828; COG: AF1828	arCOG: Ferp_1708; COG: Ferp_1708	arCOG: Arcve_0525; COG: Arcve_0525	arCOG: Arcpr_1579; COG: Arcpr_1579
M164_1726	arCOG05939	0Z8FX	arCOG: arCOG05939; COG: 0Z8FX	arCOG: M1627_1795; COG: none	arCOG: M162_RS0109130; COG: none	arCOG: YN1551_RS05520; COG: none	arCOG: M1643_RS0109085; COG: none	arCOG: SiH_1654; COG: none	arCOG: YG5714_1795; COG: none	arCOG: Saci_0845; COG: Saci_0845	arCOG: SSO0428; COG: SSO0428	arCOG: ST0369; COG: ST0369	arCOG: Msed_2230; COG: Msed_2230	arCOG: SiL_1567; COG: none	arCOG: SiRe_1575; COG: SiRe_1575	arCOG: Pyrfu_0263; COG: Pyrfu_0263	arCOG: none; COG: none	arCOG: none; COG: none	arCOG: none; COG: none	arCOG: none; COG: none	arCOG: none; COG: none	arCOG: none; COG: none	arCOG: none; COG: none	arCOG: none; COG: none	arCOG: none; COG: none	arCOG: none; COG: none	arCOG: none; COG: none	arCOG: none; COG: none	arCOG: none; COG: none	arCOG: none; COG: none	arCOG: none; COG: none	arCOG: none; COG: none	arCOG: none; COG: none	arCOG: none; COG: none	arCOG: none; COG: none	arCOG: none; COG: none	arCOG: none; COG: none	arCOG: none; COG: none	arCOG: none; COG: none	arCOG: none; COG: none	arCOG: none; COG: none	arCOG: none; COG: none	arCOG: none; COG: none	arCOG: none; COG: none	arCOG: none; COG: none	arCOG: none; COG: none	arCOG: none; COG: none	arCOG: none; COG: none	arCOG: none; COG: none
M164_1926	arCOG01561	COG5256	arCOG: arCOG01561; COG: COG5256	arCOG: M1627_1996; COG: M1627_1996	arCOG: M162_RS0110230; COG: M162_RS0110230	arCOG: YN1551_RS04475; COG: YN1551_RS04475	arCOG: M1643_RS0110140; COG: M1643_RS0110140	arCOG: SiH_1856; COG: SiH_1856	arCOG: YG5714_1995; COG: YG5714_1995	arCOG: Saci_0685; COG: Saci_0685	arCOG: SSO0216; COG: SSO0216	arCOG: ST0269; COG: ST0269	arCOG: Msed_0041; COG: Msed_0041	arCOG: SiL_1771; COG: SiL_1771	arCOG: SiRe_1776; COG: SiRe_1776	arCOG: Pyrfu_0229; COG: Pyrfu_0229	arCOG: Igni_1150; COG: Igni_1150	arCOG: DKAM_1368; COG: DKAM_1368	arCOG: Tpen_0647; COG: Tpen_0647	arCOG: Kcr_1496; COG: Kcr_1496	arCOG: Cmaq_1745; COG: Cmaq_1745	arCOG: PAE3000; COG: PAE3000	arCOG: TTX_0013; COG: TTX_0013	arCOG: VMUT_1551; COG: VMUT_1551	arCOG: AM325_12425; COG: AM325_12425	arCOG: Lokiarch_28570; COG: Lokiarch_28570	arCOG: none; COG: none	arCOG: AM324_03995; COG: AM324_03995	arCOG: AM326_04835; COG: AM326_04835	arCOG: KPV65309.1; COG: KPV65309.1	arCOG: OLS26970.1; COG: OLS19039.1	arCOG: OLS17433.1; COG: OLS17433.1	arCOG: none; COG: none	arCOG: PAB0465; COG: PAB0465	arCOG: PYCH_03200; COG: PYCH_03200	arCOG: TERMP_00604; COG: TERMP_00604	arCOG: OCC_11839; COG: OCC_11839	arCOG: CSUB_C0388; COG: CSUB_C0388	arCOG: CENSYa_0406; COG: CENSYa_0406	arCOG: Nlim_0714; COG: Nlim_0714	arCOG: Nmar_1034; COG: Nmar_1034	arCOG: Ngar_c02920; COG: Ngar_c02920	arCOG: rrnAC2406; COG: rrnAC2406	arCOG: HVO_0359; COG: HVO_0359	arCOG: Nmag_2516; COG: Nmag_2516	arCOG: AF0937; COG: AF0937	arCOG: Ferp_2441; COG: Ferp_2441	arCOG: Arcve_1067; COG: Arcve_1067	arCOG: Arcpr_1327; COG: Arcpr_1327
M164_0237	arCOG04265	COG1779	arCOG: arCOG04265; COG: COG1779	arCOG: M1627_0218; COG: M1627_0218	arCOG: M162_RS0101120; COG: M162_RS0101120	arCOG: YN1551_RS13540; COG: YN1551_RS13540	arCOG: M1643_RS0101180; COG: M1643_RS0101180	arCOG: SiH_0224; COG: SiH_0224	arCOG: YG5714_0222; COG: YG5714_0222	arCOG: Saci_0921; COG: Saci_0921	arCOG: SSO2428; COG: SSO2428	arCOG: ST0556; COG: ST0556	arCOG: Msed_0641; COG: Msed_0641	arCOG: SiL_0211; COG: SiL_0211	arCOG: SiRe_0217; COG: SiRe_0217	arCOG: Pyrfu_1491; COG: Pyrfu_1491	arCOG: Igni_1105; COG: Igni_1105	arCOG: DKAM_0224; COG: DKAM_0224	arCOG: Tpen_0649; COG: Tpen_0649	arCOG: none; COG: none	arCOG: Cmaq_0475; COG: Cmaq_0475	arCOG: PAE1008; COG: PAE1008	arCOG: TTX_2048; COG: TTX_2048	arCOG: VMUT_1618; COG: VMUT_1618	arCOG: AM325_09650; COG: AM325_09650	arCOG: Lokiarch_47460; COG: Lokiarch_47460	arCOG: none; COG: none	arCOG: none; COG: none	arCOG: AM326_09765; COG: AM326_09765	arCOG: none; COG: none	arCOG: none; COG: none	arCOG: OLS17954.1; COG: OLS17954.1	arCOG: OLS31349.1; COG: OLS31349.1	arCOG: PAB1684; COG: PAB1684	arCOG: PYCH_00260; COG: PYCH_00260	arCOG: TERMP_00087; COG: TERMP_00087	arCOG: OCC_04168; COG: OCC_04168	arCOG: none; COG: none	arCOG: none; COG: none	arCOG: none; COG: none	arCOG: none; COG: none	arCOG: none; COG: none	arCOG: none; COG: none	arCOG: none; COG: none	arCOG: none; COG: none	arCOG: AF0783; COG: AF0783	arCOG: Ferp_1399; COG: Ferp_1399	arCOG: Arcve_1281; COG: Arcve_1281	arCOG: Arcpr_1414; COG: Arcpr_1414
M164_1440	arCOG04168	COG2174	arCOG: arCOG04168; COG: COG2174	arCOG: M1627_1496; COG: M1627_1496	arCOG: M162_RS0107885; COG: M162_RS0107885	arCOG: YN1551_RS06820; COG: YN1551_RS06820	arCOG: M1643_RS0107500; COG: M1643_RS0107500	arCOG: SiH_1392; COG: SiH_1392	arCOG: YG5714_1441; COG: YG5714_1441	arCOG: Saci_0571; COG: Saci_0571	arCOG: SSO6374; COG: SSO6374	arCOG: STS058; COG: STS058	arCOG: Msed_0117; COG: Msed_0117	arCOG: SiL_1304; COG: SiL_1304	arCOG: SiRe_1314; COG: SiRe_1314	arCOG: Pyrfu_1685; COG: Pyrfu_1685	arCOG: Igni_1197; COG: Igni_1197	arCOG: DKAM_1150; COG: DKAM_1150	arCOG: Tpen_0627; COG: Tpen_0627	arCOG: Kcr_1575; COG: Kcr_1575	arCOG: none; COG: none	arCOG: PAE3224; COG: PAE3224	arCOG: TTX_1989; COG: TTX_1989	arCOG: VMUT_1575; COG: VMUT_1575	arCOG: none; COG: none	arCOG: none; COG: none	arCOG: none; COG: none	arCOG: none; COG: none	arCOG: none; COG: none	arCOG: none; COG: none	arCOG: OLS21969.1; COG: OLS21969.1	arCOG: none; COG: none	arCOG: none; COG: none	arCOG: PAB7289; COG: PAB7289	arCOG: PYCH_05280; COG: PYCH_05280	arCOG: TERMP_00118; COG: TERMP_00118	arCOG: OCC_12066; COG: OCC_12066	arCOG: none; COG: none	arCOG: none; COG: none	arCOG: none; COG: none	arCOG: none; COG: none	arCOG: none; COG: none	arCOG: none; COG: none	arCOG: none; COG: none	arCOG: none; COG: none	arCOG: none; COG: none	arCOG: none; COG: none	arCOG: none; COG: none	arCOG: none; COG: none
M164_0727	arCOG10132	0Z43C	arCOG: arCOG10132; COG: 0Z43C	arCOG: M1627_1539; COG: none	arCOG: M162_RS0103995; COG: none	arCOG: YN1551_RS04345; COG: none	arCOG: M1643_RS0107740; COG: none	arCOG: SiH_0640; COG: none	arCOG: YG5714_1664; COG: none	arCOG: none; COG: none	arCOG: none; COG: none	arCOG: none; COG: none	arCOG: none; COG: none	arCOG: SiL_0730; COG: none	arCOG: SiRe_0694; COG: SiRe_0694	arCOG: none; COG: none	arCOG: none; COG: none	arCOG: none; COG: none	arCOG: none; COG: none	arCOG: none; COG: none	arCOG: none; COG: none	arCOG: none; COG: none	arCOG: none; COG: none	arCOG: none; COG: none	arCOG: none; COG: none	arCOG: none; COG: none	arCOG: none; COG: none	arCOG: none; COG: none	arCOG: none; COG: none	arCOG: none; COG: none	arCOG: none; COG: none	arCOG: none; COG: none	arCOG: none; COG: none	arCOG: none; COG: none	arCOG: none; COG: none	arCOG: none; COG: none	arCOG: none; COG: none	arCOG: none; COG: none	arCOG: none; COG: none	arCOG: none; COG: none	arCOG: none; COG: none	arCOG: none; COG: none	arCOG: none; COG: none	arCOG: none; COG: none	arCOG: none; COG: none	arCOG: none; COG: none	arCOG: none; COG: none	arCOG: none; COG: none	arCOG: none; COG: none
M164_1412	arCOG00807	COG0060	arCOG: arCOG00807; COG: COG0060	arCOG: M1627_1468; COG: M1627_1468	arCOG: M162_RS0107745; COG: M162_RS0107745	arCOG: YN1551_RS06960; COG: YN1551_RS06960	arCOG: M1643_RS0107360; COG: M1643_RS0107360	arCOG: SiH_1364; COG: SiH_1364	arCOG: YG5714_1413; COG: YG5714_1413	arCOG: Saci_0599; COG: Saci_0599	arCOG: SSO0722; COG: SSO0722	arCOG: ST0431; COG: ST0431	arCOG: Msed_0089; COG: Msed_0089	arCOG: SiL_1276; COG: SiL_1276	arCOG: SiRe_1286; COG: SiRe_1286	arCOG: Pyrfu_1655; COG: Pyrfu_1655	arCOG: Igni_1017; COG: Igni_1017	arCOG: DKAM_0607; COG: DKAM_0607	arCOG: Tpen_0130; COG: Tpen_0130	arCOG: Kcr_1199; COG: Kcr_1199	arCOG: Cmaq_1197; COG: Cmaq_1197	arCOG: PAE1617; COG: PAE1617	arCOG: TTX_0858; COG: TTX_0858	arCOG: VMUT_2113; COG: VMUT_2113	arCOG: AM325_09115; COG: AM325_09115	arCOG: Lokiarch_35690; COG: Lokiarch_35690	arCOG: none; COG: none	arCOG: AM324_15470; COG: AM324_15470	arCOG: AM326_11420; COG: AM326_11420	arCOG: none; COG: KPV65088.1	arCOG: OLS21946.1; COG: OLS26533.1	arCOG: OLS17212.1; COG: OLS17212.1	arCOG: none; COG: OLS23794.1	arCOG: PAB0616; COG: PAB0616	arCOG: PYCH_05590; COG: PYCH_05590	arCOG: TERMP_02153; COG: TERMP_02153	arCOG: OCC_00085; COG: OCC_00085	arCOG: CSUB_C1213; COG: CSUB_C1213	arCOG: CENSYa_0112; COG: CENSYa_0112	arCOG: Nlim_0855; COG: Nlim_0855	arCOG: Nmar_1120; COG: Nmar_1120	arCOG: Ngar_c05760; COG: Ngar_c05760	arCOG: rrnAC2634; COG: rrnAC2634	arCOG: HVO_1547; COG: HVO_1547	arCOG: Nmag_3295; COG: Nmag_1744	arCOG: AF0633; COG: AF0633	arCOG: Ferp_1609; COG: Ferp_1609	arCOG: Arcve_0059; COG: Arcve_0059	arCOG: Arcpr_0361; COG: Arcpr_0361
M164_0225	arCOG02172	COG0720	arCOG: arCOG02172; COG: COG0720	arCOG: M1627_0206; COG: M1627_0206	arCOG: M162_RS0101055; COG: M162_RS0101055	arCOG: YN1551_RS13480; COG: YN1551_RS13480	arCOG: M1643_RS0101115; COG: M1643_RS0101115	arCOG: SiH_0212; COG: SiH_0212	arCOG: YG5714_0210; COG: YG5714_0210	arCOG: Saci_0934; COG: Saci_0934	arCOG: SSO2412; COG: SSO2412	arCOG: ST0543; COG: ST0543	arCOG: Msed_0629; COG: Msed_0629	arCOG: SiL_0198; COG: SiL_0198	arCOG: SiRe_0205; COG: SiRe_0205	arCOG: Pyrfu_0808; COG: Pyrfu_0808	arCOG: Igni_0779; COG: Igni_0779	arCOG: none; COG: none	arCOG: none; COG: none	arCOG: none; COG: none	arCOG: none; COG: none	arCOG: PAE2137; COG: PAE2137	arCOG: TTX_1771; COG: TTX_1771	arCOG: VMUT_1861; COG: VMUT_1861	arCOG: AM325_11505; COG: AM325_11505	arCOG: none; COG: none	arCOG: none; COG: none	arCOG: AM324_14655; COG: AM324_14655	arCOG: AM326_01635; COG: AM326_01635	arCOG: none; COG: none	arCOG: OLS19381.1; COG: OLS25925.1	arCOG: none; COG: none	arCOG: OLS29484.1; COG: OLS29484.1	arCOG: PAB1123; COG: PAB1123	arCOG: PYCH_10490; COG: PYCH_10490	arCOG: TERMP_00739; COG: TERMP_00739	arCOG: OCC_04832; COG: OCC_04832	arCOG: CSUB_C1681; COG: CSUB_C1681	arCOG: CENSYa_1063; COG: CENSYa_1063	arCOG: Nlim_1851; COG: Nlim_1851	arCOG: Nmar_1469; COG: Nmar_1469	arCOG: Ngar_c29440; COG: Ngar_c29440	arCOG: rrnAC2166; COG: rrnAC2166	arCOG: HVO_1718; COG: HVO_1718	arCOG: Nmag_3513; COG: Nmag_3513	arCOG: AF0440; COG: AF0440	arCOG: Ferp_1440; COG: Ferp_1440	arCOG: Arcve_0951; COG: Arcve_0951	arCOG: none; COG: none
M164_1356	arCOG04106	COG0575	arCOG: arCOG04106; COG: COG0575	arCOG: M1627_1414; COG: M1627_1414	arCOG: M162_RS0107415; COG: M162_RS0107415	arCOG: YN1551_RS07250; COG: YN1551_RS07250	arCOG: M1643_RS0107050; COG: M1643_RS0107050	arCOG: SiH_1309; COG: SiH_1309	arCOG: YG5714_1358; COG: YG5714_1358	arCOG: Saci_0897; COG: Saci_0897	arCOG: SSO0776; COG: SSO0776	arCOG: ST0465; COG: ST0465	arCOG: Msed_2040; COG: Msed_2040	arCOG: SiL_1222; COG: SiL_1222	arCOG: SiRe_1225; COG: SiRe_1225	arCOG: Pyrfu_0189; COG: Pyrfu_0189	arCOG: Igni_0763; COG: Igni_0763	arCOG: DKAM_0148; COG: DKAM_0148	arCOG: Tpen_0433; COG: Tpen_0433	arCOG: Kcr_1437; COG: Kcr_1437	arCOG: Cmaq_0732; COG: Cmaq_0732	arCOG: PAE0660; COG: PAE0660	arCOG: TTX_1683; COG: TTX_1683	arCOG: VMUT_1277; COG: VMUT_1277	arCOG: AM325_12245; COG: AM325_12245	arCOG: Lokiarch_25840; COG: Lokiarch_25840	arCOG: none; COG: none	arCOG: AM324_02265; COG: AM324_02265	arCOG: AM326_12380; COG: AM326_12380	arCOG: KPV61500.1; COG: KPV61500.1	arCOG: OLS25365.1; COG: OLS25365.1	arCOG: OLS17791.1; COG: OLS17791.1	arCOG: OLS30933.1; COG: OLS30933.1	arCOG: PAB1285; COG: PAB1285	arCOG: PYCH_18060; COG: PYCH_18060	arCOG: TERMP_01811; COG: TERMP_01811	arCOG: OCC_07371; COG: OCC_07371	arCOG: CSUB_C0502; COG: CSUB_C0502	arCOG: none; COG: none	arCOG: none; COG: none	arCOG: none; COG: none	arCOG: none; COG: none	arCOG: rrnAC3084; COG: rrnAC3084	arCOG: HVO_0332; COG: HVO_0332	arCOG: Nmag_0950; COG: Nmag_0950	arCOG: AF1740; COG: AF1740	arCOG: Ferp_2014; COG: Ferp_2014	arCOG: Arcve_0687; COG: Arcve_0687	arCOG: Arcpr_0281; COG: Arcpr_0281
M164_2718	arCOG04548	COG1146	arCOG: arCOG04548; COG: COG1146	arCOG: M1627_0735; COG: M1627_0735	arCOG: M162_RS0104185; COG: M162_RS0104185	arCOG: YN1551_RS14875; COG: YN1551_RS14875	arCOG: M1643_RS0103945; COG: M1643_RS0103945	arCOG: SiH_0679; COG: SiH_0679	arCOG: YG5714_2914; COG: YG5714_2914	arCOG: Saci_0456; COG: Saci_0456	arCOG: SSO2574; COG: SSO2574	arCOG: ST0163; COG: ST0163	arCOG: Msed_1437; COG: Msed_1437	arCOG: SiL_2579; COG: SiL_2579	arCOG: SiRe_0654; COG: SiRe_0654	arCOG: none; COG: Pyrfu_0907	arCOG: none; COG: Igni_1075	arCOG: none; COG: DKAM_0536	arCOG: none; COG: none	arCOG: none; COG: Kcr_1264	arCOG: none; COG: Cmaq_0549	arCOG: none; COG: PAE2561	arCOG: none; COG: TTX_0439	arCOG: none; COG: VMUT_0494	arCOG: AM325_05920; COG: AM325_05920	arCOG: none; COG: none	arCOG: none; COG: none	arCOG: AM324_05235; COG: AM324_05235	arCOG: AM326_04260; COG: AM326_04260	arCOG: none; COG: KPV62121.1	arCOG: none; COG: OLS24880.1	arCOG: none; COG: OLS18579.1	arCOG: OLS20955.1; COG: OLS30891.1	arCOG: none; COG: PAB0341	arCOG: none; COG: PYCH_02390	arCOG: none; COG: TERMP_00610	arCOG: none; COG: OCC_04133	arCOG: CSUB_C1527; COG: CSUB_C1527	arCOG: CENSYa_1126; COG: CENSYa_1727	arCOG: Nlim_1230; COG: Nlim_1230	arCOG: Nmar_0239; COG: Nmar_0239	arCOG: Ngar_c33670; COG: Ngar_c33670	arCOG: rrnAC0089; COG: rrnAC0089	arCOG: HVO_0211; COG: HVO_0211	arCOG: Nmag_2023; COG: Nmag_2023	arCOG: none; COG: AF1669	arCOG: none; COG: Ferp_2217	arCOG: none; COG: Arcve_1243	arCOG: none; COG: Arcpr_1262
M164_1822	arCOG04654	COG0839	arCOG: arCOG04654; COG: COG0839	arCOG: M1627_1892; COG: M1627_1892	arCOG: M162_RS0109625; COG: M162_RS0109625	arCOG: YN1551_RS05025; COG: YN1551_RS05025	arCOG: M1643_RS0109590; COG: M1643_RS0109590	arCOG: SiH_1750; COG: SiH_1750	arCOG: YG5714_1891; COG: YG5714_1891	arCOG: Saci_2341; COG: Saci_2341	arCOG: SSO0327; COG: SSO0327	arCOG: ST2221; COG: ST2221	arCOG: Msed_1900; COG: Msed_1900	arCOG: SiL_1664; COG: SiL_1664	arCOG: SiRe_1670; COG: SiRe_1670	arCOG: Pyrfu_1878; COG: Pyrfu_1878	arCOG: none; COG: none	arCOG: none; COG: none	arCOG: Tpen_1084; COG: Tpen_1084	arCOG: Kcr_0142; COG: Kcr_0142	arCOG: none; COG: Cmaq_1283	arCOG: none; COG: none	arCOG: none; COG: none	arCOG: none; COG: VMUT_0559	arCOG: none; COG: none	arCOG: none; COG: none	arCOG: none; COG: none	arCOG: none; COG: none	arCOG: none; COG: none	arCOG: none; COG: none	arCOG: none; COG: OLS27406.1	arCOG: none; COG: none	arCOG: none; COG: OLS29931.1	arCOG: none; COG: none	arCOG: none; COG: none	arCOG: none; COG: none	arCOG: none; COG: none	arCOG: none; COG: none	arCOG: CENSYa_1670; COG: CENSYa_1670	arCOG: Nlim_1185; COG: Nlim_1185	arCOG: Nmar_0282; COG: Nmar_0282	arCOG: Ngar_c11570; COG: Ngar_c11570	arCOG: rrnAC1452; COG: rrnAC1452	arCOG: HVO_0983; COG: HVO_0983	arCOG: Nmag_3250; COG: Nmag_3250	arCOG: none; COG: AF1823	arCOG: none; COG: Ferp_1703	arCOG: none; COG: Arcve_0520	arCOG: none; COG: Arcpr_1584
M164_2064	arCOG00613	COG1304	arCOG: arCOG00613; COG: COG1304	arCOG: M1627_2137; COG: M1627_2137	arCOG: M162_RS0111000; COG: M162_RS0111000	arCOG: YN1551_RS03540; COG: YN1551_RS03540	arCOG: M1643_RS0110905; COG: M1643_RS0110905	arCOG: SiH_2003; COG: SiH_2003	arCOG: YG5714_2183; COG: YG5714_2183	arCOG: Saci_0091; COG: Saci_0091	arCOG: SSO0063; COG: SSO0063	arCOG: ST2059; COG: ST2059	arCOG: Msed_2136; COG: Msed_2136	arCOG: SiL_1910; COG: SiL_1910	arCOG: SiRe_1930; COG: SiRe_1930	arCOG: Pyrfu_0916; COG: Pyrfu_0916	arCOG: Igni_0804; COG: Igni_0804	arCOG: DKAM_1356; COG: DKAM_1356	arCOG: Tpen_0272; COG: Tpen_0272	arCOG: Kcr_1016; COG: Kcr_1016	arCOG: Cmaq_1145; COG: Cmaq_1145	arCOG: PAE0801; COG: PAE0801	arCOG: TTX_1896; COG: TTX_1896	arCOG: VMUT_2223; COG: VMUT_2223	arCOG: AM325_03365; COG: AM325_03365	arCOG: Lokiarch_32610; COG: Lokiarch_32610	arCOG: none; COG: none	arCOG: AM324_03805; COG: AM324_03805	arCOG: none; COG: none	arCOG: KPV61946.1; COG: KPV61946.1	arCOG: none; COG: none	arCOG: OLS17876.1; COG: OLS17876.1	arCOG: OLS30661.1; COG: OLS30661.1	arCOG: PAB1662; COG: PAB1662	arCOG: PYCH_02630; COG: PYCH_02630	arCOG: TERMP_00145; COG: TERMP_00145	arCOG: OCC_06524; COG: OCC_06524	arCOG: CSUB_C0426; COG: CSUB_C0426	arCOG: none; COG: none	arCOG: none; COG: none	arCOG: none; COG: none	arCOG: none; COG: Ngar_c21600	arCOG: none; COG: none	arCOG: none; COG: none	arCOG: Nmag_1947; COG: Nmag_1947	arCOG: AF2287; COG: AF2287	arCOG: Ferp_1503; COG: Ferp_1503	arCOG: Arcve_0601; COG: Arcve_0601	arCOG: Arcpr_1563; COG: Arcpr_1563
M164_1405	arCOG01342	COG1382	arCOG: arCOG01342; COG: COG1382	arCOG: M1627_1461; COG: M1627_1461	arCOG: M162_RS0107710; COG: M162_RS0107710	arCOG: YN1551_RS06995; COG: YN1551_RS06995	arCOG: M1643_RS0107325; COG: M1643_RS0107325	arCOG: SiH_1357; COG: SiH_1357	arCOG: YG5714_1406; COG: YG5714_1406	arCOG: Saci_0605; COG: Saci_0605	arCOG: SSO0730; COG: SSO0730	arCOG: ST0440; COG: ST0440	arCOG: Msed_0082; COG: Msed_0082	arCOG: SiL_1269; COG: SiL_1269	arCOG: SiRe_1279; COG: SiRe_1279	arCOG: Pyrfu_0051; COG: Pyrfu_0051	arCOG: Igni_0813; COG: Igni_0813	arCOG: DKAM_1319; COG: DKAM_1319	arCOG: Tpen_0656; COG: Tpen_0656	arCOG: Kcr_1417; COG: Kcr_1417	arCOG: Cmaq_0341; COG: Cmaq_0341	arCOG: PAE2199; COG: PAE2199	arCOG: TTX_0825; COG: TTX_0825	arCOG: VMUT_1800; COG: VMUT_1800	arCOG: none; COG: none	arCOG: none; COG: none	arCOG: none; COG: none	arCOG: AM324_00430; COG: AM324_00430	arCOG: none; COG: none	arCOG: KPV63140.1; COG: KPV63140.1	arCOG: OLS19896.1; COG: OLS19896.1	arCOG: OLS17920.1; COG: OLS17920.1	arCOG: OLS30314.1; COG: OLS30314.1	arCOG: PAB1364; COG: PAB1364	arCOG: PYCH_18400; COG: PYCH_18400	arCOG: TERMP_00169; COG: TERMP_00169	arCOG: OCC_08919; COG: OCC_08919	arCOG: CSUB_C1582; COG: CSUB_C1582	arCOG: CENSYa_0007; COG: CENSYa_0007	arCOG: Nlim_1641; COG: Nlim_1641	arCOG: Nmar_0436; COG: Nmar_0436	arCOG: Ngar_c23810; COG: Ngar_c23810	arCOG: rrnAC1680; COG: rrnAC1680	arCOG: HVO_0651; COG: HVO_0651	arCOG: Nmag_2449; COG: Nmag_2449	arCOG: AF1150; COG: AF1150	arCOG: Ferp_2266; COG: Ferp_2266	arCOG: Arcve_2117; COG: Arcve_2117	arCOG: Arcpr_1654; COG: Arcpr_1654
M164_1240	arCOG04142	COG1899	arCOG: arCOG04142; COG: COG1899	arCOG: M1627_1306; COG: M1627_1306	arCOG: M162_RS0106865; COG: M162_RS0106865	arCOG: YN1551_RS07850; COG: YN1551_RS07850	arCOG: M1643_RS0106500; COG: M1643_RS0106500	arCOG: SiH_1201; COG: SiH_1201	arCOG: YG5714_1241; COG: YG5714_1241	arCOG: Saci_1316; COG: Saci_1316	arCOG: SSO0967; COG: SSO0967	arCOG: ST1293; COG: ST1293	arCOG: Msed_1753; COG: Msed_1753	arCOG: SiL_1116; COG: SiL_1116	arCOG: SiRe_1119; COG: SiRe_1119	arCOG: Pyrfu_1599; COG: Pyrfu_1599	arCOG: Igni_0631; COG: Igni_0631	arCOG: DKAM_0470; COG: DKAM_0470	arCOG: Tpen_0413; COG: Tpen_0413	arCOG: Kcr_0505; COG: Kcr_0505	arCOG: Cmaq_0976; COG: Cmaq_0976	arCOG: PAE3487; COG: PAE3487	arCOG: TTX_0721; COG: TTX_0721	arCOG: VMUT_0699; COG: VMUT_0699	arCOG: AM325_07740; COG: AM325_07740	arCOG: Lokiarch_27570; COG: Lokiarch_27570	arCOG: none; COG: none	arCOG: AM324_00290; COG: AM324_00290	arCOG: AM326_08960; COG: AM326_08960	arCOG: KPV61515.1; COG: KPV61515.1	arCOG: OLS25957.1; COG: OLS25957.1	arCOG: OLS17786.1; COG: OLS17786.1	arCOG: OLS21859.1; COG: OLS21859.1	arCOG: PAB0511; COG: PAB0511	arCOG: PYCH_07310; COG: PYCH_07310	arCOG: TERMP_01298; COG: TERMP_01298	arCOG: OCC_07294; COG: OCC_07294	arCOG: CSUB_C1242; COG: CSUB_C1242	arCOG: CENSYa_0253; COG: CENSYa_0380	arCOG: Nlim_0605; COG: Nlim_0605	arCOG: Nmar_0648; COG: Nmar_0648	arCOG: Ngar_c06260; COG: Ngar_c06260	arCOG: rrnAC1918; COG: rrnAC1918	arCOG: HVO_2297; COG: HVO_2297	arCOG: none; COG: none	arCOG: AF2195; COG: AF2195	arCOG: Ferp_0860; COG: Ferp_0860	arCOG: Arcve_1160; COG: Arcve_1160	arCOG: Arcpr_0357; COG: Arcpr_0357
M164_1252	arCOG02726	COG0721	arCOG: arCOG02726; COG: COG0721	arCOG: M1627_1318; COG: M1627_1318	arCOG: M162_RS0106925; COG: M162_RS0106925	arCOG: YN1551_RS07790; COG: YN1551_RS07790	arCOG: M1643_RS0106560; COG: M1643_RS0106560	arCOG: SiH_1213; COG: SiH_1213	arCOG: YG5714_1253; COG: YG5714_1253	arCOG: Saci_1329; COG: Saci_1329	arCOG: SSO6855; COG: SSO6855	arCOG: STS140; COG: STS140	arCOG: Msed_1740; COG: Msed_1740	arCOG: SiL_1128; COG: SiL_1128	arCOG: SiRe_1131; COG: SiRe_1131	arCOG: Pyrfu_0267; COG: Pyrfu_0267	arCOG: Igni_0402; COG: Igni_0402	arCOG: none; COG: none	arCOG: none; COG: none	arCOG: none; COG: none	arCOG: none; COG: none	arCOG: none; COG: none	arCOG: none; COG: none	arCOG: none; COG: none	arCOG: none; COG: none	arCOG: Lokiarch_40700; COG: Lokiarch_40700	arCOG: none; COG: none	arCOG: none; COG: none	arCOG: none; COG: none	arCOG: none; COG: KPV63659.1	arCOG: none; COG: none	arCOG: OLS17827.1; COG: OLS17827.1	arCOG: none; COG: none	arCOG: none; COG: none	arCOG: none; COG: none	arCOG: none; COG: none	arCOG: none; COG: none	arCOG: none; COG: none	arCOG: CENSYa_0240; COG: CENSYa_0240	arCOG: Nlim_0521; COG: Nlim_0521	arCOG: Nmar_0870; COG: Nmar_0870	arCOG: Ngar_c02720; COG: Ngar_c02720	arCOG: rrnAC1356; COG: rrnAC1356	arCOG: HVO_1053; COG: HVO_1053	arCOG: Nmag_3549; COG: Nmag_3549	arCOG: AF2328; COG: AF2328	arCOG: Ferp_0954; COG: Ferp_0954	arCOG: Arcve_0355; COG: Arcve_0355	arCOG: Arcpr_1309; COG: Arcpr_1309
M164_1136	arCOG01749	COG0114	arCOG: arCOG01749; COG: COG0114	arCOG: M1627_1210; COG: M1627_1210	arCOG: M162_RS0106295; COG: M162_RS0106295	arCOG: YN1551_RS08380; COG: YN1551_RS08380	arCOG: M1643_RS0105990; COG: M1643_RS0105990	arCOG: SiH_1107; COG: SiH_1107	arCOG: YG5714_1142; COG: YG5714_1142	arCOG: Saci_0122; COG: Saci_0122	arCOG: SSO1077; COG: SSO1077	arCOG: ST2023; COG: ST2023	arCOG: Msed_1462; COG: Msed_1462	arCOG: SiL_1029; COG: SiL_1029	arCOG: SiRe_1020; COG: SiRe_1020	arCOG: none; COG: none	arCOG: none; COG: none	arCOG: none; COG: none	arCOG: none; COG: none	arCOG: none; COG: none	arCOG: Cmaq_0931; COG: Cmaq_0931	arCOG: PAE2743; COG: PAE2743	arCOG: TTX_1295; COG: TTX_1295	arCOG: none; COG: none	arCOG: AM325_11540; COG: AM325_11540	arCOG: none; COG: none	arCOG: none; COG: none	arCOG: AM324_07005; COG: AM324_07005	arCOG: none; COG: none	arCOG: none; COG: none	arCOG: none; COG: OLS20698.1	arCOG: none; COG: none	arCOG: none; COG: OLS29492.1	arCOG: none; COG: none	arCOG: none; COG: none	arCOG: none; COG: none	arCOG: none; COG: none	arCOG: none; COG: CSUB_C1614	arCOG: none; COG: none	arCOG: none; COG: none	arCOG: none; COG: none	arCOG: none; COG: none	arCOG: rrnAC0028; COG: rrnAC0028	arCOG: HVO_2900; COG: HVO_2900	arCOG: Nmag_3595; COG: Nmag_3595	arCOG: none; COG: none	arCOG: none; COG: none	arCOG: none; COG: none	arCOG: none; COG: none
M164_0858	arCOG01054	COG1071	arCOG: arCOG01054; COG: COG1071	arCOG: M1627_2597; COG: M1627_2597	arCOG: M162_RS15915; COG: M162_RS15915	arCOG: YN1551_RS10000; COG: YN1551_RS10000	arCOG: M1643_RS0104560; COG: M1643_RS0104560	arCOG: SiH_2480; COG: SiH_2480	arCOG: YG5714_2706; COG: YG5714_2706	arCOG: none; COG: none	arCOG: SSO1369; COG: SSO1369	arCOG: none; COG: none	arCOG: Msed_1213; COG: Msed_1213	arCOG: SiL_2378; COG: SiL_2378	arCOG: SiRe_2404; COG: SiRe_2404	arCOG: none; COG: none	arCOG: none; COG: none	arCOG: none; COG: none	arCOG: none; COG: none	arCOG: none; COG: none	arCOG: none; COG: none	arCOG: PAE2644; COG: PAE2644	arCOG: none; COG: none	arCOG: none; COG: none	arCOG: AM325_03790; COG: AM325_03790	arCOG: none; COG: none	arCOG: none; COG: none	arCOG: AM324_04600; COG: AM324_04600	arCOG: AM326_02300; COG: AM326_02300	arCOG: none; COG: KPV64793.1	arCOG: none; COG: OLS28066.1	arCOG: none; COG: none	arCOG: none; COG: OLS30400.1	arCOG: none; COG: none	arCOG: none; COG: none	arCOG: none; COG: none	arCOG: OCC_03362; COG: OCC_03362	arCOG: CSUB_C1350; COG: CSUB_C0251	arCOG: none; COG: none	arCOG: none; COG: none	arCOG: none; COG: none	arCOG: none; COG: none	arCOG: rrnAC0149; COG: rrnAC0149	arCOG: HVO_2595; COG: HVO_2595	arCOG: Nmag_1668; COG: Nmag_1668	arCOG: none; COG: none	arCOG: none; COG: none	arCOG: none; COG: none	arCOG: none; COG: none
M164_2030	arCOG00412	COG0072	arCOG: arCOG00412; COG: COG0072	arCOG: M1627_2101; COG: M1627_2101	arCOG: M162_RS0110825; COG: M162_RS0110825	arCOG: YN1551_RS03720; COG: YN1551_RS03720	arCOG: M1643_RS0110710; COG: M1643_RS0110710	arCOG: SiH_1969; COG: SiH_1969	arCOG: YG5714_2149; COG: YG5714_2149	arCOG: Saci_1510; COG: Saci_1510	arCOG: SSO0101; COG: SSO0101	arCOG: ST1415; COG: ST1415	arCOG: Msed_2123; COG: Msed_2123	arCOG: SiL_1876; COG: SiL_1876	arCOG: SiRe_1896; COG: SiRe_1896	arCOG: Pyrfu_1324; COG: Pyrfu_1324	arCOG: Igni_1226; COG: Igni_1226	arCOG: DKAM_0189; COG: DKAM_0189	arCOG: Tpen_0951; COG: Tpen_0951	arCOG: Kcr_1604; COG: Kcr_1604	arCOG: Cmaq_0607; COG: Cmaq_0607	arCOG: PAE1669; COG: PAE1669	arCOG: TTX_1527; COG: TTX_1527	arCOG: VMUT_0372; COG: VMUT_0372	arCOG: AM325_10160; COG: AM325_10160	arCOG: Lokiarch_02140; COG: Lokiarch_02140	arCOG: none; COG: none	arCOG: AM324_14345; COG: AM324_14345	arCOG: AM326_00560; COG: AM326_00560	arCOG: KPV62051.1; COG: KPV62051.1	arCOG: OLS22825.1; COG: OLS22825.1	arCOG: OLS17394.1; COG: OLS17394.1	arCOG: OLS31659.1; COG: OLS31659.1	arCOG: PAB2427; COG: PAB2427	arCOG: PYCH_10270; COG: PYCH_10270	arCOG: TERMP_00406; COG: TERMP_00406	arCOG: OCC_04625; COG: OCC_04625	arCOG: CSUB_C0340; COG: CSUB_C0340	arCOG: CENSYa_0078; COG: CENSYa_0078	arCOG: Nlim_1866; COG: Nlim_1866	arCOG: Nmar_1488; COG: Nmar_1488	arCOG: Ngar_c23540; COG: Ngar_c23540	arCOG: rrnAC2967; COG: rrnAC2967	arCOG: HVO_2947; COG: HVO_2947	arCOG: Nmag_1697; COG: Nmag_1697	arCOG: AF1424; COG: AF1424	arCOG: Ferp_2133; COG: Ferp_2133	arCOG: Arcve_0846; COG: Arcve_0846	arCOG: Arcpr_1560; COG: Arcpr_1560
M164_0202	arCOG01711	COG0221	arCOG: arCOG01711; COG: COG0221	arCOG: M1627_0183; COG: M1627_0183	arCOG: M162_RS0100940; COG: M162_RS0100940	arCOG: YN1551_RS13360; COG: YN1551_RS13360	arCOG: M1643_RS0101000; COG: M1643_RS0101000	arCOG: SiH_0189; COG: SiH_0189	arCOG: YG5714_0187; COG: YG5714_0187	arCOG: Saci_0955; COG: Saci_0955	arCOG: SSO2390; COG: SSO2390	arCOG: ST0524; COG: ST0524	arCOG: Msed_0648; COG: Msed_0648	arCOG: SiL_0176; COG: SiL_0176	arCOG: SiRe_0183; COG: SiRe_0183	arCOG: Pyrfu_1584; COG: Pyrfu_1584	arCOG: Igni_0880; COG: Igni_0880	arCOG: DKAM_1038; COG: DKAM_1038	arCOG: Tpen_0136; COG: Tpen_0136	arCOG: none; COG: none	arCOG: Cmaq_0015; COG: Cmaq_0015	arCOG: none; COG: none	arCOG: TTX_0388; COG: TTX_0388	arCOG: none; COG: none	arCOG: AM325_03115; COG: AM325_03115	arCOG: Lokiarch_34930; COG: Lokiarch_34930	arCOG: none; COG: none	arCOG: none; COG: none	arCOG: none; COG: none	arCOG: KPV65544.1; COG: KPV65544.1	arCOG: OLS27057.1; COG: OLS27057.1	arCOG: none; COG: none	arCOG: OLS29996.1; COG: OLS29996.1	arCOG: PAB1104; COG: PAB1104	arCOG: PYCH_13370; COG: PYCH_13370	arCOG: TERMP_02011; COG: TERMP_02011	arCOG: OCC_01489; COG: OCC_01489	arCOG: none; COG: none	arCOG: none; COG: none	arCOG: Nlim_0872; COG: Nlim_0872	arCOG: Nmar_1175; COG: Nmar_1175	arCOG: Ngar_c05670; COG: Ngar_c05670	arCOG: rrnAC3323; COG: rrnAC3323	arCOG: HVO_0729; COG: HVO_0729	arCOG: Nmag_0312; COG: Nmag_0312	arCOG: none; COG: none	arCOG: none; COG: none	arCOG: none; COG: none	arCOG: none; COG: none
M164_2060	arCOG04245	COG0052	arCOG: arCOG04245; COG: COG0052	arCOG: M1627_2133; COG: M1627_2133	arCOG: M162_RS0110980; COG: M162_RS0110980	arCOG: YN1551_RS03560; COG: YN1551_RS03560	arCOG: M1643_RS0110885; COG: M1643_RS0110885	arCOG: SiH_1999; COG: SiH_1999	arCOG: YG5714_2179; COG: YG5714_2179	arCOG: Saci_0088; COG: Saci_0088	arCOG: SSO0067; COG: SSO0067	arCOG: ST2063; COG: ST2063	arCOG: Msed_2140; COG: Msed_2140	arCOG: SiL_1906; COG: SiL_1906	arCOG: SiRe_1926; COG: SiRe_1926	arCOG: Pyrfu_1049; COG: Pyrfu_1049	arCOG: Igni_0188; COG: Igni_0188	arCOG: DKAM_1358; COG: DKAM_1358	arCOG: Tpen_0274; COG: Tpen_0274	arCOG: Kcr_1014; COG: Kcr_1014	arCOG: Cmaq_2002; COG: Cmaq_2002	arCOG: PAE0817; COG: PAE0817	arCOG: TTX_1898; COG: TTX_1898	arCOG: VMUT_1580; COG: VMUT_1580	arCOG: AM325_12355; COG: AM325_12355	arCOG: Lokiarch_39970; COG: Lokiarch_39970	arCOG: none; COG: none	arCOG: AM324_04085; COG: AM324_04085	arCOG: AM326_04740; COG: AM326_04740	arCOG: KPV61941.1; COG: KPV61941.1	arCOG: OLS18966.1; COG: OLS18966.1	arCOG: OLS17873.1; COG: OLS17873.1	arCOG: OLS24152.1; COG: OLS24152.1	arCOG: PAB0368; COG: PAB0368	arCOG: PYCH_02590; COG: PYCH_02590	arCOG: TERMP_00138; COG: TERMP_00138	arCOG: OCC_03607; COG: OCC_03607	arCOG: CSUB_C0323; COG: CSUB_C0323	arCOG: CENSYa_1612; COG: CENSYa_1612	arCOG: Nlim_1149; COG: Nlim_1149	arCOG: Nmar_0316; COG: Nmar_0316	arCOG: Ngar_c11130; COG: Ngar_c11130	arCOG: rrnAC0070; COG: rrnAC0070	arCOG: HVO_2773; COG: HVO_2773	arCOG: Nmag_0430; COG: Nmag_0430	arCOG: AF1133; COG: AF1133	arCOG: Ferp_1959; COG: Ferp_1959	arCOG: Arcve_1596; COG: Arcve_1596	arCOG: Arcpr_0938; COG: Arcpr_0938
M164_2661	arCOG00643	COG0709	arCOG: arCOG00643; COG: COG0709	arCOG: M1627_2730; COG: M1627_2730	arCOG: M162_RS0114090; COG: M162_RS0114090	arCOG: YN1551_RS14565; COG: YN1551_RS14565	arCOG: M1643_RS0113960; COG: M1643_RS0113960	arCOG: SiH_2629; COG: SiH_2629	arCOG: YG5714_2852; COG: YG5714_2852	arCOG: Saci_2268; COG: Saci_2268	arCOG: SSO2635; COG: SSO2635	arCOG: ST0618; COG: ST0618	arCOG: Msed_0781; COG: Msed_0781	arCOG: SiL_2517; COG: SiL_2517	arCOG: SiRe_2569; COG: SiRe_2569	arCOG: none; COG: none	arCOG: none; COG: none	arCOG: none; COG: none	arCOG: none; COG: none	arCOG: none; COG: none	arCOG: Cmaq_1125; COG: Cmaq_1125	arCOG: PAE2603; COG: PAE2603	arCOG: TTX_0407; COG: TTX_0407	arCOG: VMUT_2077; COG: VMUT_2077	arCOG: AM325_09205; COG: AM325_09205	arCOG: none; COG: none	arCOG: none; COG: none	arCOG: AM324_15940; COG: AM324_15940	arCOG: none; COG: none	arCOG: none; COG: none	arCOG: none; COG: none	arCOG: none; COG: none	arCOG: none; COG: OLS30486.1	arCOG: none; COG: none	arCOG: none; COG: none	arCOG: none; COG: none	arCOG: none; COG: none	arCOG: none; COG: none	arCOG: none; COG: none	arCOG: none; COG: none	arCOG: none; COG: none	arCOG: Ngar_c10320; COG: Ngar_c10320	arCOG: none; COG: none	arCOG: none; COG: none	arCOG: none; COG: none	arCOG: none; COG: none	arCOG: none; COG: none	arCOG: none; COG: none	arCOG: none; COG: none
M164_1583	arCOG01278	COG0183	arCOG: arCOG01278; COG: COG0183	arCOG: M1627_1702; COG: M1627_0821	arCOG: M162_RS0104710; COG: M162_RS0104710	arCOG: YN1551_RS01555; COG: YN1551_RS09080	arCOG: M1643_RS0104390; COG: M1643_RS0104395	arCOG: SiH_1553; COG: SiH_1553	arCOG: YG5714_2863; COG: YG5714_1017	arCOG: Saci_1361; COG: Saci_1361	arCOG: SSO0534; COG: SSO0534	arCOG: ST1350; COG: ST1350	arCOG: Msed_0386; COG: Msed_0386	arCOG: SiL_2285; COG: SiL_2285	arCOG: SiRe_2328; COG: SiRe_0292	arCOG: Pyrfu_0766; COG: Pyrfu_1356	arCOG: Igni_0377; COG: Igni_0377	arCOG: DKAM_0661; COG: DKAM_0661	arCOG: Tpen_0765; COG: Tpen_0765	arCOG: Kcr_1176; COG: Kcr_1039	arCOG: Cmaq_1242; COG: Cmaq_1242	arCOG: PAE2183; COG: PAE1220	arCOG: TTX_1023; COG: TTX_1023	arCOG: VMUT_0378; COG: VMUT_0378	arCOG: AM325_16150; COG: AM325_16150	arCOG: Lokiarch_28110; COG: Lokiarch_49290	arCOG: none; COG: none	arCOG: AM324_03610; COG: AM324_03610	arCOG: AM326_01895; COG: AM326_01895	arCOG: KPV63471.1; COG: KPV63471.1	arCOG: OLS23586.1; COG: OLS23586.1	arCOG: OLS17784.1; COG: OLS17784.1	arCOG: OLS30690.1; COG: OLS30690.1	arCOG: PAB0907; COG: PAB0907	arCOG: PYCH_00420; COG: PYCH_00420	arCOG: TERMP_01307; COG: TERMP_01307	arCOG: OCC_11080; COG: OCC_11080	arCOG: CSUB_C1470; COG: CSUB_C1335	arCOG: CENSYa_1780; COG: CENSYa_0587	arCOG: Nlim_1392; COG: Nlim_1392	arCOG: Nmar_0841; COG: Nmar_0841	arCOG: Ngar_c17490; COG: Ngar_c17490	arCOG: rrnB0242; COG: rrnB0242	arCOG: HVO_0835; COG: HVO_0835	arCOG: Nmag_3319; COG: Nmag_2116	arCOG: AF1291; COG: AF0968	arCOG: Ferp_2323; COG: Ferp_2323	arCOG: Arcve_2047; COG: Arcve_2047	arCOG: Arcpr_1086; COG: Arcpr_1086
M164_1477	arCOG00479	COG0109	arCOG: arCOG00479; COG: COG0109	arCOG: M1627_1595; COG: M1627_1595	arCOG: M162_RS0108075; COG: M162_RS0108075	arCOG: YN1551_RS06580; COG: YN1551_RS06580	arCOG: M1643_RS0108030; COG: M1643_RS0108030	arCOG: SiH_1446; COG: SiH_1446	arCOG: YG5714_1484; COG: YG5714_1484	arCOG: Saci_1635; COG: Saci_1635	arCOG: SSO0656; COG: SSO0656	arCOG: ST1518; COG: ST1518	arCOG: Msed_2002; COG: Msed_2002	arCOG: SiL_1359; COG: SiL_1359	arCOG: SiRe_1357; COG: SiRe_1357	arCOG: Pyrfu_1538; COG: Pyrfu_1538	arCOG: none; COG: none	arCOG: none; COG: none	arCOG: Tpen_1040; COG: Tpen_1040	arCOG: Kcr_0887; COG: Kcr_0887	arCOG: Cmaq_0520; COG: Cmaq_0520	arCOG: PAE3597; COG: PAE3597	arCOG: TTX_0101; COG: TTX_0101	arCOG: VMUT_1791; COG: VMUT_1791	arCOG: none; COG: none	arCOG: none; COG: none	arCOG: none; COG: none	arCOG: none; COG: none	arCOG: none; COG: none	arCOG: none; COG: none	arCOG: OLS21305.1; COG: OLS24617.1	arCOG: none; COG: none	arCOG: none; COG: none	arCOG: none; COG: none	arCOG: none; COG: none	arCOG: none; COG: none	arCOG: none; COG: none	arCOG: CSUB_C1645; COG: CSUB_C1645	arCOG: CENSYa_0521; COG: CENSYa_0521	arCOG: Nlim_1348; COG: Nlim_1348	arCOG: Nmar_1588; COG: Nmar_1588	arCOG: Ngar_c01150; COG: Ngar_c01150	arCOG: rrnAC0044; COG: rrnAC0044	arCOG: HVO_1013; COG: HVO_1013	arCOG: Nmag_2302; COG: Nmag_2302	arCOG: AF2036; COG: AF2036	arCOG: Ferp_1339; COG: Ferp_1339	arCOG: Arcve_0215; COG: Arcve_0215	arCOG: Arcpr_0935; COG: Arcpr_0935
M164_0449	[]	COG1017	arCOG: ; COG: COG1017	arCOG: none; COG: M1627_2853	arCOG: none; COG: M162_RS0102215	arCOG: none; COG: none	arCOG: none; COG: M1643_RS0102275	arCOG: none; COG: SiH_0970	arCOG: none; COG: none	arCOG: none; COG: none	arCOG: none; COG: none	arCOG: none; COG: none	arCOG: none; COG: none	arCOG: none; COG: SiL_0437	arCOG: none; COG: SiRe_0410	arCOG: none; COG: none	arCOG: none; COG: none	arCOG: none; COG: none	arCOG: none; COG: none	arCOG: none; COG: none	arCOG: none; COG: none	arCOG: none; COG: none	arCOG: none; COG: none	arCOG: none; COG: none	arCOG: none; COG: none	arCOG: none; COG: none	arCOG: none; COG: none	arCOG: none; COG: none	arCOG: none; COG: none	arCOG: none; COG: none	arCOG: none; COG: none	arCOG: none; COG: none	arCOG: none; COG: none	arCOG: none; COG: none	arCOG: none; COG: none	arCOG: none; COG: none	arCOG: none; COG: none	arCOG: none; COG: none	arCOG: none; COG: none	arCOG: none; COG: none	arCOG: none; COG: none	arCOG: none; COG: none	arCOG: none; COG: none	arCOG: none; COG: none	arCOG: none; COG: none	arCOG: none; COG: none	arCOG: none; COG: none	arCOG: none; COG: none	arCOG: none; COG: none
M164_1905	arCOG04346	COG1759	arCOG: arCOG04346; COG: COG1759	arCOG: M1627_1975; COG: M1627_1975	arCOG: M162_RS15665; COG: M162_RS15665	arCOG: YN1551_RS04590; COG: YN1551_RS04590	arCOG: M1643_RS15220; COG: M1643_RS15220	arCOG: SiH_1834; COG: SiH_1834	arCOG: YG5714_1973; COG: YG5714_1973	arCOG: Saci_0708; COG: Saci_0708	arCOG: SSO0239; COG: SSO0239	arCOG: ST0290; COG: ST0290	arCOG: Msed_0017; COG: Msed_0017	arCOG: SiL_1748; COG: SiL_1748	arCOG: SiRe_1754; COG: SiRe_1754	arCOG: Pyrfu_0237; COG: Pyrfu_0237	arCOG: Igni_0943; COG: Igni_0943	arCOG: DKAM_0531; COG: DKAM_0531	arCOG: none; COG: none	arCOG: Kcr_0400; COG: Kcr_0400	arCOG: Cmaq_0022; COG: Cmaq_0022	arCOG: PAE0608; COG: PAE0608	arCOG: TTX_0543; COG: TTX_0543	arCOG: VMUT_1944; COG: VMUT_1944	arCOG: AM325_03350; COG: AM325_03350	arCOG: none; COG: none	arCOG: none; COG: none	arCOG: none; COG: none	arCOG: none; COG: none	arCOG: none; COG: none	arCOG: none; COG: none	arCOG: OLS18778.1; COG: OLS18778.1	arCOG: none; COG: none	arCOG: PAB1272; COG: PAB1272	arCOG: PYCH_16070; COG: PYCH_16070	arCOG: TERMP_02040; COG: TERMP_02040	arCOG: OCC_05274; COG: OCC_05274	arCOG: CSUB_C0853; COG: CSUB_C0853	arCOG: CENSYa_0242; COG: CENSYa_0907	arCOG: Nlim_0525; COG: Nlim_0525	arCOG: Nmar_0770; COG: Nmar_0770	arCOG: Ngar_c27450; COG: Ngar_c27450	arCOG: none; COG: none	arCOG: none; COG: none	arCOG: none; COG: none	arCOG: AF0256; COG: AF0256	arCOG: Ferp_0934; COG: Ferp_0934	arCOG: Arcve_0590; COG: Arcve_0590	arCOG: Arcpr_1231; COG: Arcpr_1231
M164_0204	arCOG00020	COG0351', 'COG1992	arCOG: arCOG00020; COG: COG0351,COG1992	arCOG: M1627_0185; COG: M1627_0185	arCOG: M162_RS0111340; COG: M162_RS0111145, M162_RS0111340	arCOG: YN1551_RS03240; COG: YN1551_RS03240, YN1551_RS05730	arCOG: M1643_RS0101010; COG: M1643_RS0101010, M1643_RS0111015	arCOG: SiH_2060; COG: SiH_2060, SiH_1611	arCOG: YG5714_0189; COG: YG5714_0189, YG5714_2202	arCOG: Saci_0953; COG: Saci_0953	arCOG: SSO2393; COG: SSO2393	arCOG: ST0526; COG: ST0526	arCOG: Msed_0646; COG: Msed_0646, Msed_2166	arCOG: SiL_1966; COG: SiL_1929, SiL_1966	arCOG: SiRe_1993; COG: SiRe_1955, SiRe_1993	arCOG: Pyrfu_0689; COG: Pyrfu_0689	arCOG: Igni_0888; COG: Igni_0888	arCOG: DKAM_0714; COG: DKAM_0714	arCOG: none; COG: Tpen_1029, none	arCOG: Kcr_0867; COG: Kcr_0867	arCOG: Cmaq_0452; COG: Cmaq_0452, Cmaq_1034	arCOG: PAE2535; COG: PAE2535	arCOG: TTX_0857; COG: TTX_0857, TTX_0743	arCOG: VMUT_0747; COG: VMUT_0747, VMUT_0712	arCOG: none; COG: AM325_05340, none	arCOG: Lokiarch_38530; COG: Lokiarch_38530	arCOG: none; COG: none	arCOG: none; COG: AM324_07915, none	arCOG: none; COG: none, AM326_12450	arCOG: KPV61588.1; COG: KPV61588.1	arCOG: none; COG: none	arCOG: OLS17214.1; COG: OLS17167.1, OLS17214.1	arCOG: none; COG: OLS29731.1, none	arCOG: PAB1646; COG: PAB1646	arCOG: PYCH_04500; COG: PYCH_04500, PYCH_07480	arCOG: TERMP_00508; COG: TERMP_00508	arCOG: OCC_04964; COG: OCC_09391, OCC_04964	arCOG: CSUB_C1491; COG: CSUB_C1491	arCOG: CENSYa_0221; COG: CENSYa_0221	arCOG: Nlim_0124; COG: Nlim_0124	arCOG: Nmar_0542; COG: Nmar_0542	arCOG: Ngar_c15420; COG: Ngar_c15420	arCOG: rrnAC2449; COG: rrnAC1764, rrnAC2449	arCOG: HVO_2666; COG: HVO_0662, HVO_2666	arCOG: Nmag_1282; COG: Nmag_0434, Nmag_1282	arCOG: AF2208; COG: AF2208, none	arCOG: Ferp_2142; COG: Ferp_2142, none	arCOG: Arcve_1968; COG: Arcve_1968, none	arCOG: Arcpr_1599; COG: none, Arcpr_1599
M164_2055	arCOG04241	COG0202	arCOG: arCOG04241; COG: COG0202	arCOG: M1627_2128; COG: M1627_2128	arCOG: M162_RS0110955; COG: M162_RS0110955	arCOG: YN1551_RS03585; COG: YN1551_RS03585	arCOG: M1643_RS0110860; COG: M1643_RS0110860	arCOG: SiH_1994; COG: SiH_1994	arCOG: YG5714_2174; COG: YG5714_2174	arCOG: Saci_0083; COG: Saci_0083	arCOG: SSO0071; COG: SSO0071	arCOG: ST2067; COG: ST2067	arCOG: Msed_2145; COG: Msed_2145	arCOG: SiL_1901; COG: SiL_1901	arCOG: SiRe_1921; COG: SiRe_1921	arCOG: Pyrfu_1057; COG: Pyrfu_1057	arCOG: Igni_0183; COG: Igni_0183	arCOG: DKAM_1363; COG: DKAM_1363	arCOG: Tpen_0280; COG: Tpen_0280	arCOG: Kcr_1582; COG: Kcr_1582	arCOG: Cmaq_1166; COG: Cmaq_1166	arCOG: PAE0671; COG: PAE0671	arCOG: TTX_1672; COG: TTX_1672	arCOG: VMUT_0966; COG: VMUT_0966	arCOG: AM325_12375; COG: AM325_12375	arCOG: Lokiarch_01060; COG: Lokiarch_01060	arCOG: none; COG: none	arCOG: AM324_04060; COG: AM324_04060	arCOG: AM326_04765; COG: AM326_04765	arCOG: KPV62917.1; COG: KPV62917.1	arCOG: OLS27736.1; COG: OLS27736.1	arCOG: OLS17868.1; COG: OLS17868.1	arCOG: OLS26628.1; COG: OLS26628.1	arCOG: PAB2410; COG: PAB2410	arCOG: PYCH_02520; COG: PYCH_02520	arCOG: TERMP_00131; COG: TERMP_00131	arCOG: OCC_03642; COG: OCC_03642	arCOG: CSUB_C0317; COG: CSUB_C0317	arCOG: CENSYa_1544; COG: CENSYa_1544	arCOG: Nlim_1655; COG: Nlim_1655	arCOG: Nmar_0428; COG: Nmar_0428	arCOG: Ngar_c23900; COG: Ngar_c23900	arCOG: rrnAC0062; COG: rrnAC0062	arCOG: HVO_2781; COG: HVO_2781	arCOG: Nmag_0423; COG: Nmag_0423	arCOG: AF2282; COG: AF2282	arCOG: Ferp_0845; COG: Ferp_0845	arCOG: Arcve_0363; COG: Arcve_0363	arCOG: Arcpr_1028; COG: Arcpr_1028
M164_1888	arCOG01117	COG1522	arCOG: arCOG01117; COG: COG1522	arCOG: M1627_1958; COG: M1627_2060	arCOG: M162_RS0101000; COG: M162_RS0101780	arCOG: YN1551_RS04675; COG: YN1551_RS04605	arCOG: M1643_RS0109940; COG: M1643_RS0110010	arCOG: SiH_1818; COG: SiH_2688	arCOG: YG5714_0199; COG: YG5714_0363	arCOG: Saci_0731; COG: Saci_0874	arCOG: SSO10340; COG: SSO1664	arCOG: STS042; COG: ST0112	arCOG: Msed_2295; COG: Msed_0797	arCOG: SiL_0188; COG: SiL_0574	arCOG: SiRe_1738; COG: SiRe_1853	arCOG: Pyrfu_0158; COG: Pyrfu_0158	arCOG: Igni_1212; COG: Igni_1027	arCOG: DKAM_1236; COG: DKAM_0029	arCOG: Tpen_0869; COG: Tpen_0869	arCOG: none; COG: Kcr_0495	arCOG: Cmaq_0212; COG: Cmaq_0135	arCOG: PAE3469; COG: PAE3469	arCOG: TTX_1152; COG: TTX_2087	arCOG: none; COG: VMUT_1462	arCOG: AM325_06620; COG: AM325_06620	arCOG: none; COG: Lokiarch_41920	arCOG: none; COG: none	arCOG: none; COG: AM324_00505	arCOG: AM326_06505; COG: AM326_09700	arCOG: KPV65420.1; COG: KPV63690.1	arCOG: OLS25192.1; COG: OLS26413.1	arCOG: OLS18308.1; COG: OLS18277.1	arCOG: OLS31738.1; COG: OLS29969.1	arCOG: PAB2062; COG: PAB0125	arCOG: PYCH_10450; COG: PYCH_10450	arCOG: TERMP_00260; COG: TERMP_01950	arCOG: OCC_03753; COG: OCC_10038	arCOG: CSUB_C0110; COG: CSUB_C0925	arCOG: CENSYa_1429; COG: CENSYa_1429	arCOG: Nlim_1126; COG: Nlim_1126	arCOG: Nmar_1485; COG: Nmar_1695	arCOG: Ngar_c35490; COG: Ngar_c35490	arCOG: rrnAC3290; COG: rrnAC1252	arCOG: HVO_2210; COG: HVO_1303	arCOG: Nmag_2626; COG: Nmag_2729	arCOG: AF0651; COG: AF0651	arCOG: Ferp_0346; COG: Ferp_2511	arCOG: Arcve_1072; COG: Arcve_1072	arCOG: Arcpr_1282; COG: Arcpr_1282
M164_0274	arCOG00193	COG1116	arCOG: arCOG00193; COG: COG1116	arCOG: M1627_0256; COG: M1627_0256	arCOG: M162_RS14840; COG: M162_RS14840	arCOG: YN1551_RS13730; COG: YN1551_RS13730	arCOG: M1643_RS0101370; COG: M1643_RS0101370	arCOG: SiH_0263; COG: SiH_0263	arCOG: YG5714_0259; COG: YG5714_0259	arCOG: Saci_0257; COG: Saci_0257	arCOG: SSO2469; COG: SSO2469	arCOG: ST0595; COG: ST0595	arCOG: Msed_1377; COG: Msed_1377	arCOG: SiL_0248; COG: SiL_0248	arCOG: SiRe_0258; COG: SiRe_0258	arCOG: none; COG: none	arCOG: none; COG: none	arCOG: DKAM_1198; COG: DKAM_1198	arCOG: Tpen_0014; COG: Tpen_0014	arCOG: Kcr_0484; COG: Kcr_0484	arCOG: Cmaq_0896; COG: Cmaq_0896	arCOG: PAE1066; COG: PAE1066	arCOG: TTX_1973; COG: TTX_1973	arCOG: VMUT_0340; COG: VMUT_0340	arCOG: AM325_14315; COG: AM325_14315	arCOG: none; COG: none	arCOG: none; COG: none	arCOG: AM324_10100; COG: AM324_10100	arCOG: AM326_02430; COG: AM326_02430	arCOG: KPV64889.1; COG: KPV64889.1	arCOG: none; COG: OLS20179.1	arCOG: none; COG: none	arCOG: OLS31311.1; COG: OLS31311.1	arCOG: none; COG: none	arCOG: none; COG: none	arCOG: none; COG: none	arCOG: none; COG: none	arCOG: CSUB_C1663; COG: CSUB_C1365	arCOG: CENSYa_0930; COG: CENSYa_0930	arCOG: Nlim_1018; COG: Nlim_1018	arCOG: Nmar_1284; COG: Nmar_1284	arCOG: Ngar_c05060; COG: Ngar_c26480	arCOG: none; COG: none	arCOG: HVO_1601; COG: HVO_1601	arCOG: none; COG: none	arCOG: AF0087; COG: AF0087	arCOG: Ferp_1752; COG: Ferp_1752	arCOG: Arcve_0588; COG: Arcve_0588	arCOG: none; COG: none
M164_2477	arCOG00447', 'arCOG00448	COG2025', 'COG2086	arCOG: arCOG00447,arCOG00448; COG: COG2025,COG2086	arCOG: M1627_2614, M1627_2548; COG: M1627_2614, M1627_2613	arCOG: M162_RS0113160; COG: M162_RS0113160, M162_RS0113490	arCOG: YN1551_RS01300; COG: YN1551_RS01300, YN1551_RS00815	arCOG: M1643_RS0113370, M1643_RS0113025; COG: M1643_RS0113370, M1643_RS0113365	arCOG: SiH_2423, SiH_2498; COG: SiH_2423, SiH_2498	arCOG: YG5714_2643, YG5714_2723; COG: YG5714_2722, YG5714_2723	arCOG: Saci_0315; COG: Saci_0315, Saci_0290	arCOG: SSO2817; COG: SSO2817	arCOG: ST1794, ST1776; COG: ST1794, ST1793	arCOG: Msed_1248, Msed_1248; COG: Msed_1248	arCOG: SiL_2329, SiL_2395; COG: SiL_2329, SiL_2395	arCOG: SiRe_2458, SiRe_2387; COG: SiRe_2388, SiRe_2387	arCOG: none; COG: none	arCOG: none; COG: none	arCOG: none; COG: none	arCOG: none; COG: none	arCOG: Kcr_1038, none; COG: Kcr_1038, Kcr_1037	arCOG: none, Cmaq_0439; COG: Cmaq_0440, Cmaq_0439	arCOG: none, PAE3587; COG: PAE3586, PAE3587	arCOG: none, TTX_1985; COG: TTX_1986, TTX_1985	arCOG: VMUT_1136, VMUT_0633; COG: VMUT_1136, VMUT_1135	arCOG: AM325_09265, none; COG: AM325_09265, AM325_09270	arCOG: Lokiarch_39650, none; COG: Lokiarch_39650, Lokiarch_39660	arCOG: none; COG: none	arCOG: AM324_05395, AM324_07440; COG: AM324_05395, AM324_07440	arCOG: AM326_06995; COG: AM326_06995	arCOG: none; COG: KPV65132.1, KPV65131.1	arCOG: none; COG: OLS22725.1	arCOG: none; COG: none	arCOG: none; COG: OLS20072.1, OLS20071.1	arCOG: none; COG: none	arCOG: none; COG: none	arCOG: none; COG: none	arCOG: none; COG: none	arCOG: CSUB_C1208, none; COG: CSUB_C1431, CSUB_C1432	arCOG: none; COG: none	arCOG: none; COG: none	arCOG: none; COG: none	arCOG: none, Ngar_c12670; COG: Ngar_c12660, Ngar_c12670	arCOG: rrnAC3147, none; COG: rrnAC3147, rrnAC3148	arCOG: none, HVO_2731; COG: HVO_2730, HVO_2731	arCOG: Nmag_0483, none; COG: Nmag_0483, Nmag_0482	arCOG: none, AF0287; COG: AF0286, AF0287	arCOG: Ferp_1688, none; COG: Ferp_1687, Ferp_1688	arCOG: Arcve_1566, none; COG: Arcve_1566, Arcve_1565	arCOG: none, Arcpr_0921; COG: Arcpr_0920, Arcpr_0921
M164_1289	arCOG04323	11UPT	arCOG: arCOG04323; COG: 11UPT	arCOG: M1627_1356; COG: none	arCOG: M162_RS0107120; COG: none	arCOG: YN1551_RS07595; COG: none	arCOG: M1643_RS0106755; COG: none	arCOG: SiH_1251; COG: none	arCOG: YG5714_1300; COG: none	arCOG: Saci_1379; COG: Saci_1379	arCOG: SSO0915; COG: SSO0915	arCOG: ST1210; COG: ST1210	arCOG: Msed_1667; COG: Msed_1667	arCOG: SiL_1165; COG: none	arCOG: SiRe_1169; COG: SiRe_1169	arCOG: Pyrfu_1943; COG: Pyrfu_1943	arCOG: Igni_1396; COG: Igni_1396	arCOG: DKAM_1438; COG: DKAM_1438	arCOG: none; COG: none	arCOG: none; COG: none	arCOG: none; COG: none	arCOG: none; COG: none	arCOG: none; COG: none	arCOG: none; COG: none	arCOG: none; COG: none	arCOG: none; COG: none	arCOG: none; COG: none	arCOG: none; COG: none	arCOG: none; COG: none	arCOG: KPV62726.1; COG: none	arCOG: OLS19508.1; COG: none	arCOG: none; COG: none	arCOG: none; COG: none	arCOG: none; COG: none	arCOG: none; COG: none	arCOG: none; COG: none	arCOG: none; COG: none	arCOG: none; COG: none	arCOG: none; COG: none	arCOG: none; COG: none	arCOG: none; COG: none	arCOG: none; COG: none	arCOG: none; COG: none	arCOG: none; COG: none	arCOG: none; COG: none	arCOG: none; COG: none	arCOG: none; COG: none	arCOG: none; COG: none	arCOG: none; COG: none
M164_1445	arCOG00458	COG1913	arCOG: arCOG00458; COG: COG1913	arCOG: M1627_1501; COG: M1627_1501	arCOG: M162_RS0107915; COG: M162_RS0107915	arCOG: YN1551_RS06795; COG: YN1551_RS06795	arCOG: M1643_RS0107530; COG: M1643_RS0107530	arCOG: SiH_1398; COG: SiH_1398	arCOG: YG5714_1446; COG: YG5714_1446	arCOG: Saci_0564; COG: Saci_0564	arCOG: SSO0689; COG: SSO0689	arCOG: none; COG: none	arCOG: none; COG: none	arCOG: SiL_1309; COG: SiL_1309	arCOG: SiRe_1320; COG: SiRe_1320	arCOG: Pyrfu_0117; COG: Pyrfu_0117	arCOG: Igni_1370; COG: Igni_1370	arCOG: DKAM_1138; COG: DKAM_1138	arCOG: Tpen_0100; COG: Tpen_0100	arCOG: Kcr_0204; COG: Kcr_0204	arCOG: none; COG: none	arCOG: PAE1990; COG: PAE1990	arCOG: TTX_1608; COG: TTX_1608	arCOG: VMUT_1863; COG: VMUT_1863	arCOG: AM325_15635; COG: AM325_15635	arCOG: Lokiarch_00530; COG: Lokiarch_00530	arCOG: none; COG: none	arCOG: AM324_04300; COG: AM324_04300	arCOG: AM326_03255; COG: AM326_03255	arCOG: KPV63349.1; COG: KPV63349.1	arCOG: none; COG: none	arCOG: OLS17626.1; COG: OLS17626.1	arCOG: none; COG: none	arCOG: PAB2114; COG: PAB2114	arCOG: PYCH_00970; COG: PYCH_00970	arCOG: TERMP_00690; COG: TERMP_00690	arCOG: OCC_11202; COG: OCC_11202	arCOG: CSUB_C0077; COG: CSUB_C0077	arCOG: none; COG: none	arCOG: Nlim_0725; COG: Nlim_0725	arCOG: none; COG: none	arCOG: none; COG: none	arCOG: rrnAC2105; COG: rrnAC2105	arCOG: HVO_0429; COG: HVO_0429	arCOG: Nmag_1552; COG: Nmag_1552	arCOG: AF0330; COG: AF0330	arCOG: Ferp_2497; COG: Ferp_2497	arCOG: Arcve_0193; COG: Arcve_0193	arCOG: Arcpr_1020; COG: Arcpr_1020
M164_1853	arCOG01354	0XXQ3	arCOG: arCOG01354; COG: 0XXQ3	arCOG: M1627_1923; COG: none	arCOG: M162_RS0109780; COG: none	arCOG: YN1551_RS04870; COG: none	arCOG: M1643_RS0109745; COG: none	arCOG: SiH_1781; COG: none	arCOG: YG5714_1922; COG: none	arCOG: none; COG: none	arCOG: none; COG: none	arCOG: none; COG: none	arCOG: Msed_1883; COG: Msed_1883	arCOG: SiL_1695; COG: none	arCOG: SiRe_1701; COG: SiRe_1701	arCOG: Pyrfu_1586; COG: Pyrfu_1586	arCOG: Igni_0862; COG: Igni_0862	arCOG: DKAM_1336; COG: DKAM_1336	arCOG: none; COG: none	arCOG: none; COG: none	arCOG: Cmaq_1884; COG: Cmaq_1884	arCOG: PAE3482; COG: PAE3482	arCOG: TTX_0717; COG: TTX_0717	arCOG: VMUT_0392; COG: VMUT_0392	arCOG: none; COG: none	arCOG: none; COG: none	arCOG: none; COG: none	arCOG: none; COG: none	arCOG: none; COG: none	arCOG: none; COG: none	arCOG: none; COG: none	arCOG: none; COG: none	arCOG: none; COG: none	arCOG: PAB8318; COG: PAB8318	arCOG: PYCH_14970; COG: PYCH_14970	arCOG: TERMP_00898; COG: TERMP_00898	arCOG: OCC_12681; COG: none	arCOG: none; COG: none	arCOG: none; COG: none	arCOG: Nlim_1902; COG: Nlim_1902	arCOG: Nmar_1510; COG: Nmar_1510	arCOG: none; COG: none	arCOG: rrnAC1428; COG: rrnAC1428	arCOG: HVO_1146; COG: HVO_1146	arCOG: Nmag_2404; COG: Nmag_2404	arCOG: AF0698; COG: AF0698	arCOG: Ferp_1677; COG: Ferp_1677	arCOG: Arcve_0320; COG: Arcve_0320	arCOG: Arcpr_1138; COG: Arcpr_1138
M164_1527	arCOG00403	COG0172	arCOG: arCOG00403; COG: COG0172	arCOG: M1627_1645; COG: M1627_1645	arCOG: M162_RS15560; COG: M162_RS15560	arCOG: YN1551_RS06335; COG: YN1551_RS06335	arCOG: M1643_RS0108280; COG: M1643_RS0108280	arCOG: SiH_1496; COG: SiH_1496	arCOG: YG5714_1534; COG: YG5714_1534	arCOG: Saci_1584; COG: Saci_1584	arCOG: SSO0602; COG: SSO0602	arCOG: ST1469; COG: ST1469	arCOG: Msed_1952; COG: Msed_1952	arCOG: SiL_1408; COG: SiL_1408	arCOG: SiRe_1405; COG: SiRe_1405	arCOG: Pyrfu_1507; COG: Pyrfu_1507	arCOG: Igni_0990; COG: Igni_0990	arCOG: DKAM_0456; COG: DKAM_0456	arCOG: Tpen_0408; COG: Tpen_0408	arCOG: Kcr_0943; COG: Kcr_0943	arCOG: Cmaq_0885; COG: Cmaq_0885	arCOG: PAE3158; COG: PAE3158	arCOG: TTX_1640; COG: TTX_1640	arCOG: VMUT_0396; COG: VMUT_0396	arCOG: AM325_02405; COG: AM325_02405	arCOG: Lokiarch_12850; COG: Lokiarch_12850	arCOG: none; COG: none	arCOG: AM324_11295; COG: AM324_11295	arCOG: AM326_11590; COG: AM326_11590	arCOG: KPV62485.1; COG: KPV62485.1	arCOG: OLS24750.1; COG: OLS24750.1	arCOG: OLS17321.1; COG: OLS17321.1	arCOG: OLS28160.1; COG: OLS28160.1	arCOG: PAB0881; COG: PAB0881	arCOG: PYCH_09490; COG: PYCH_09490	arCOG: TERMP_01115; COG: TERMP_01115	arCOG: OCC_05414; COG: OCC_05414	arCOG: CSUB_C1391; COG: CSUB_C1391	arCOG: CENSYa_0100; COG: CENSYa_0100	arCOG: Nlim_1903; COG: Nlim_1903	arCOG: Nmar_1511; COG: Nmar_1511	arCOG: Ngar_c17780; COG: Ngar_c17780	arCOG: rrnAC2808; COG: rrnAC2808	arCOG: HVO_1921; COG: HVO_1921	arCOG: Nmag_2178; COG: Nmag_2178	arCOG: AF2035; COG: AF2035	arCOG: Ferp_0185; COG: Ferp_0185	arCOG: Arcve_0239; COG: Arcve_0239	arCOG: Arcpr_0795; COG: Arcpr_0795
M164_1376	arCOG00998	COG1958	arCOG: arCOG00998; COG: COG1958	arCOG: M1627_1434; COG: M1627_1943	arCOG: M162_RS0107535; COG: M162_RS0109890	arCOG: YN1551_RS07135; COG: YN1551_RS04755	arCOG: M1643_RS0107170; COG: M1643_RS0107170	arCOG: SiH_1879; COG: SiH_1879	arCOG: YG5714_1378; COG: YG5714_1378	arCOG: Saci_0799; COG: Saci_0799	arCOG: SSO5410; COG: SSO0276	arCOG: STS093; COG: STS093	arCOG: Msed_2251; COG: Msed_2271	arCOG: SiL_1242; COG: SiL_1242	arCOG: SiRe_1807; COG: SiRe_1722	arCOG: Pyrfu_0152; COG: Pyrfu_0152	arCOG: Igni_0978; COG: Igni_0978	arCOG: DKAM_1294; COG: DKAM_1294	arCOG: Tpen_0736; COG: Tpen_0736	arCOG: Kcr_1413; COG: Kcr_1413	arCOG: Cmaq_0866; COG: Cmaq_0866	arCOG: PAE0676; COG: PAE0676	arCOG: TTX_1919; COG: TTX_1933	arCOG: VMUT_0961; COG: VMUT_0300	arCOG: AM325_05085; COG: AM325_05085	arCOG: Lokiarch_00900; COG: Lokiarch_29110	arCOG: none; COG: none	arCOG: AM324_16495; COG: AM324_16495	arCOG: AM326_06905; COG: AM326_07060	arCOG: KPV63218.1; COG: KPV63365.1	arCOG: none; COG: OLS26006.1	arCOG: OLS17589.1; COG: OLS17701.1	arCOG: OLS30266.1; COG: OLS30266.1	arCOG: PAB8160; COG: PAB8160	arCOG: PYCH_07620; COG: PYCH_07620	arCOG: TERMP_00299; COG: TERMP_00299	arCOG: OCC_07841; COG: OCC_07841	arCOG: CSUB_C1104; COG: CSUB_C1104	arCOG: CENSYa_0037; COG: CENSYa_0037	arCOG: Nlim_1246; COG: Nlim_1246	arCOG: Nmar_0086; COG: Nmar_0086	arCOG: Ngar_c18100; COG: Ngar_c32130	arCOG: rrnAC0798; COG: rrnAC0798	arCOG: HVO_2723; COG: HVO_2723	arCOG: Nmag_1066; COG: Nmag_1066	arCOG: AF0362; COG: AF0362	arCOG: Ferp_1842; COG: Ferp_1842	arCOG: Arcve_1237; COG: Arcve_1237	arCOG: Arcpr_0780; COG: Arcpr_0780
M164_1243	arCOG00557	COG1201	arCOG: arCOG00557; COG: COG1201	arCOG: M1627_2091; COG: M1627_2091	arCOG: M162_RS0106880; COG: M162_RS0106880	arCOG: YN1551_RS07835; COG: YN1551_RS07835	arCOG: M1643_RS0110665; COG: M1643_RS0110665	arCOG: SiH_1204; COG: SiH_1204	arCOG: YG5714_1244; COG: YG5714_1244	arCOG: Saci_0814; COG: Saci_0814	arCOG: SSO0394; COG: SSO0394	arCOG: ST1404; COG: ST1404	arCOG: Msed_2113; COG: Msed_2113	arCOG: SiL_1119; COG: SiL_1119	arCOG: SiRe_1887; COG: SiRe_1887	arCOG: Pyrfu_0966; COG: Pyrfu_0966	arCOG: Igni_0191; COG: Igni_0191	arCOG: DKAM_0151; COG: DKAM_0151	arCOG: Tpen_1014; COG: Tpen_1014	arCOG: Kcr_1082; COG: Kcr_1082	arCOG: Cmaq_0095; COG: Cmaq_0095	arCOG: PAE2130; COG: PAE2130	arCOG: TTX_1433; COG: TTX_1433	arCOG: VMUT_1498; COG: VMUT_1498	arCOG: AM325_12290; COG: AM325_12290	arCOG: none; COG: none	arCOG: none; COG: none	arCOG: AM324_04150; COG: AM324_04150	arCOG: none; COG: none	arCOG: KPV65503.1; COG: KPV65503.1	arCOG: none; COG: OLS21545.1	arCOG: OLS17413.1; COG: OLS17413.1	arCOG: OLS24376.1; COG: OLS24376.1	arCOG: PAB0744; COG: PAB0744	arCOG: PYCH_11730; COG: PYCH_11730	arCOG: TERMP_00533; COG: TERMP_00533	arCOG: OCC_11457; COG: OCC_11457	arCOG: CSUB_C1406; COG: CSUB_C1406	arCOG: CENSYa_1953; COG: CENSYa_1953	arCOG: Nlim_2093; COG: Nlim_2093	arCOG: Nmar_0088; COG: Nmar_0088	arCOG: Ngar_c26690; COG: Ngar_c26690	arCOG: rrnAC1139; COG: rrnAC1139	arCOG: HVO_1333; COG: HVO_1333	arCOG: Nmag_1016; COG: Nmag_1016	arCOG: AF2177m; COG: AF2177m	arCOG: Ferp_0968; COG: Ferp_0968	arCOG: Arcve_0622; COG: Arcve_0622	arCOG: Arcpr_1657; COG: Arcpr_1657
M164_2107	arCOG05396	COG4272	arCOG: arCOG05396; COG: COG4272	arCOG: M1627_2182; COG: M1627_2182	arCOG: M162_RS0111280; COG: M162_RS0111280	arCOG: YN1551_RS03295; COG: YN1551_RS03295	arCOG: M1643_RS0111150; COG: M1643_RS0111150	arCOG: SiH_2048; COG: SiH_2048	arCOG: YG5714_2229; COG: YG5714_2229	arCOG: Saci_0283; COG: Saci_0283	arCOG: SSO0014; COG: SSO0014	arCOG: ST2375; COG: ST2375	arCOG: Msed_0548; COG: Msed_0548	arCOG: SiL_1956; COG: SiL_1956	arCOG: SiRe_1981; COG: SiRe_1981	arCOG: none; COG: none	arCOG: none; COG: none	arCOG: none; COG: none	arCOG: none; COG: none	arCOG: none; COG: none	arCOG: Cmaq_0944; COG: Cmaq_0944	arCOG: none; COG: none	arCOG: TTX_2064; COG: TTX_2064	arCOG: VMUT_1442; COG: VMUT_1442	arCOG: none; COG: none	arCOG: none; COG: none	arCOG: none; COG: none	arCOG: none; COG: none	arCOG: none; COG: none	arCOG: none; COG: none	arCOG: none; COG: none	arCOG: none; COG: none	arCOG: none; COG: none	arCOG: none; COG: none	arCOG: none; COG: none	arCOG: none; COG: none	arCOG: none; COG: none	arCOG: none; COG: none	arCOG: none; COG: none	arCOG: none; COG: none	arCOG: none; COG: none	arCOG: none; COG: none	arCOG: none; COG: none	arCOG: none; COG: none	arCOG: none; COG: none	arCOG: none; COG: none	arCOG: none; COG: none	arCOG: none; COG: none	arCOG: none; COG: none
M164_1806	arCOG02204	COG2443	arCOG: arCOG02204; COG: COG2443	arCOG: M1627_1877; COG: M1627_1877	arCOG: M162_RS0109540; COG: M162_RS0109540	arCOG: YN1551_RS05105; COG: YN1551_RS05105	arCOG: M1643_RS0109505; COG: M1643_RS0109505	arCOG: SiH_1734; COG: SiH_1734	arCOG: YG5714_1875; COG: YG5714_1875	arCOG: Saci_1461; COG: Saci_1461	arCOG: SSO5663; COG: SSO5663	arCOG: STS166; COG: STS166	arCOG: Msed_1632; COG: Msed_1632	arCOG: SiL_1647; COG: SiL_1647	arCOG: SiRe_1655; COG: SiRe_1655	arCOG: Pyrfu_0986; COG: Pyrfu_0986	arCOG: Igni_1178; COG: Igni_1178	arCOG: DKAM_1106; COG: DKAM_1106	arCOG: Tpen_0406; COG: Tpen_0406	arCOG: none; COG: none	arCOG: Cmaq_0069; COG: Cmaq_0069	arCOG: PAE3102; COG: PAE3102	arCOG: TTX_1808; COG: TTX_1808	arCOG: VMUT_0909; COG: VMUT_0909	arCOG: none; COG: none	arCOG: none; COG: none	arCOG: none; COG: none	arCOG: none; COG: none	arCOG: none; COG: none	arCOG: none; COG: none	arCOG: none; COG: none	arCOG: none; COG: none	arCOG: none; COG: none	arCOG: PAB3002; COG: PAB3002	arCOG: PYCH_18160; COG: PYCH_18160	arCOG: TERMP_00191; COG: TERMP_00191	arCOG: OCC_02159; COG: OCC_02159	arCOG: none; COG: none	arCOG: CENSYa_0342; COG: CENSYa_0342	arCOG: Nlim_1715; COG: Nlim_1715	arCOG: Nmar_1800; COG: Nmar_1800	arCOG: none; COG: none	arCOG: rrnAC0700; COG: rrnAC0700	arCOG: HVO_0718; COG: HVO_0718	arCOG: Nmag_1140; COG: Nmag_1140	arCOG: AF0536; COG: AF0536	arCOG: Ferp_1353; COG: Ferp_1353	arCOG: Arcve_1669; COG: Arcve_1669	arCOG: Arcpr_0879; COG: Arcpr_0879
M164_1270	arCOG00078	COG1889	arCOG: arCOG00078; COG: COG1889	arCOG: M1627_1336; COG: M1627_1336	arCOG: M162_RS0107015; COG: M162_RS0107015	arCOG: YN1551_RS07700; COG: YN1551_RS07700	arCOG: M1643_RS0106650; COG: M1643_RS0106650	arCOG: SiH_1231; COG: SiH_1231	arCOG: YG5714_1271; COG: YG5714_1271	arCOG: Saci_1346; COG: Saci_1346	arCOG: SSO0940; COG: SSO0940	arCOG: ST1266; COG: ST1266	arCOG: Msed_1723; COG: Msed_1723	arCOG: SiL_1146; COG: SiL_1146	arCOG: SiRe_1149; COG: SiRe_1149	arCOG: Pyrfu_0791; COG: Pyrfu_0791	arCOG: Igni_1417; COG: Igni_1417	arCOG: DKAM_0814; COG: DKAM_0814	arCOG: Tpen_0377; COG: Tpen_0377	arCOG: Kcr_1511; COG: Kcr_1511	arCOG: Cmaq_1310; COG: Cmaq_1310	arCOG: PAE3228; COG: PAE3228	arCOG: TTX_1612; COG: TTX_1612	arCOG: VMUT_1323; COG: VMUT_1323	arCOG: AM325_12590; COG: AM325_12590	arCOG: Lokiarch_49270; COG: Lokiarch_49270	arCOG: none; COG: none	arCOG: AM324_10995; COG: AM324_10995	arCOG: AM326_06265; COG: AM326_06265	arCOG: KPV65112.1; COG: KPV65112.1	arCOG: OLS28099.1; COG: OLS28099.1	arCOG: OLS17865.1; COG: OLS17865.1	arCOG: OLS28490.1; COG: OLS28490.1	arCOG: PAB2306; COG: PAB2306	arCOG: PYCH_15040; COG: PYCH_15040	arCOG: TERMP_01302; COG: TERMP_01302	arCOG: OCC_11095; COG: OCC_11095	arCOG: CSUB_C0281; COG: CSUB_C0281	arCOG: CENSYa_0558; COG: CENSYa_0558	arCOG: Nlim_1767; COG: Nlim_1767	arCOG: Nmar_1392; COG: Nmar_1392	arCOG: Ngar_c34570; COG: Ngar_c34570	arCOG: rrnAC0865; COG: rrnAC0865	arCOG: HVO_1669; COG: HVO_1669	arCOG: Nmag_0694; COG: Nmag_0694	arCOG: AF2087; COG: AF2087	arCOG: Ferp_2139; COG: Ferp_2139	arCOG: Arcve_1289; COG: Arcve_1289	arCOG: Arcpr_0813; COG: Arcpr_0813
M164_1561	arCOG04101	COG1394	arCOG: arCOG04101; COG: COG1394	arCOG: M1627_1680; COG: M1627_1680	arCOG: M162_RS0108495; COG: M162_RS0108495	arCOG: YN1551_RS06165; COG: YN1551_RS06165	arCOG: M1643_RS0108450; COG: M1643_RS0108450	arCOG: SiH_1530; COG: SiH_1530	arCOG: YG5714_1568; COG: YG5714_1568	arCOG: Saci_1550; COG: Saci_1550	arCOG: SSO0566; COG: SSO0566	arCOG: ST1438; COG: ST1438	arCOG: Msed_1919; COG: Msed_1919	arCOG: SiL_1441; COG: SiL_1441	arCOG: SiRe_1439; COG: SiRe_1439	arCOG: Pyrfu_1986; COG: Pyrfu_1986	arCOG: Igni_0680; COG: Igni_0680	arCOG: DKAM_0989; COG: DKAM_0989	arCOG: Tpen_0340; COG: Tpen_0340	arCOG: Kcr_1302; COG: Kcr_1302	arCOG: Cmaq_0210; COG: Cmaq_0210	arCOG: PAE0758; COG: PAE0758	arCOG: TTX_0771; COG: TTX_0771	arCOG: VMUT_0599; COG: VMUT_0599	arCOG: AM325_01250; COG: AM325_01250	arCOG: Lokiarch_41680; COG: Lokiarch_41680	arCOG: none; COG: none	arCOG: AM324_15720; COG: AM324_15720	arCOG: AM326_05470; COG: AM326_05470	arCOG: none; COG: none	arCOG: OLS24886.1; COG: OLS24886.1	arCOG: OLS17400.1; COG: OLS17400.1	arCOG: OLS31581.1; COG: OLS31581.1	arCOG: PAB2379; COG: PAB2379	arCOG: PYCH_15760; COG: PYCH_15760	arCOG: TERMP_01694; COG: TERMP_01694	arCOG: OCC_09264; COG: OCC_09264	arCOG: CSUB_C0259; COG: CSUB_C0259	arCOG: CENSYa_1444; COG: CENSYa_1444	arCOG: Nlim_1415; COG: Nlim_1415	arCOG: Nmar_1689; COG: Nmar_1689	arCOG: Ngar_c31920; COG: Ngar_c31920	arCOG: rrnAC3162; COG: rrnAC3162	arCOG: HVO_0319; COG: HVO_0319	arCOG: Nmag_1366; COG: Nmag_1366	arCOG: AF1168; COG: AF1168	arCOG: Ferp_2302; COG: Ferp_2302	arCOG: Arcve_0306; COG: Arcve_0306	arCOG: Arcpr_1648; COG: Arcpr_1648
M164_1060	arCOG07292	COG1708	arCOG: arCOG07292; COG: COG1708	arCOG: M1627_1135; COG: M1627_0329	arCOG: M162_RS0105910; COG: M162_RS0105910	arCOG: YN1551_RS08825; COG: YN1551_RS01055	arCOG: M1643_RS0105605; COG: M1643_RS0101775	arCOG: SiH_1028; COG: SiH_0562	arCOG: YG5714_1061; COG: YG5714_1061	arCOG: none; COG: Saci_1891	arCOG: SSO1160; COG: SSO1673	arCOG: ST0986; COG: ST1713	arCOG: none; COG: Msed_0999	arCOG: SiL_0945; COG: SiL_0487	arCOG: SiRe_0939; COG: SiRe_0459	arCOG: Pyrfu_1253; COG: Pyrfu_0464	arCOG: none; COG: none	arCOG: none; COG: none	arCOG: none; COG: Tpen_1697	arCOG: none; COG: Kcr_0219	arCOG: none; COG: Cmaq_1979	arCOG: none; COG: PAE1903	arCOG: none; COG: TTX_1422	arCOG: none; COG: VMUT_2026	arCOG: none; COG: none	arCOG: none; COG: Lokiarch_19640	arCOG: none; COG: none	arCOG: none; COG: none	arCOG: none; COG: none	arCOG: none; COG: KPV62652.1	arCOG: none; COG: none	arCOG: none; COG: OLS17603.1	arCOG: none; COG: none	arCOG: none; COG: PAB1403	arCOG: none; COG: PYCH_05070	arCOG: none; COG: TERMP_00618	arCOG: none; COG: OCC_01384	arCOG: none; COG: CSUB_C0275	arCOG: none; COG: none	arCOG: none; COG: none	arCOG: none; COG: none	arCOG: none; COG: none	arCOG: none; COG: none	arCOG: none; COG: none	arCOG: none; COG: Nmag_0129	arCOG: none; COG: AF1586	arCOG: none; COG: Ferp_1853	arCOG: none; COG: Arcve_0538	arCOG: none; COG: Arcpr_0517
M164_1293	arCOG04054	11F6A	arCOG: arCOG04054; COG: 11F6A	arCOG: M1627_1360; COG: none	arCOG: M162_RS0107140; COG: none	arCOG: YN1551_RS07575; COG: none	arCOG: M1643_RS0106775; COG: none	arCOG: SiH_1255; COG: none	arCOG: YG5714_1304; COG: none	arCOG: Saci_1374; COG: Saci_1374	arCOG: SSO0911; COG: SSO0911	arCOG: ST1213; COG: ST1213	arCOG: Msed_1670; COG: Msed_1670	arCOG: SiL_1169; COG: none	arCOG: SiRe_1173; COG: SiRe_1173	arCOG: Pyrfu_0062; COG: Pyrfu_0062	arCOG: Igni_0996; COG: Igni_0996	arCOG: DKAM_0932; COG: DKAM_0932	arCOG: none; COG: none	arCOG: none; COG: none	arCOG: Cmaq_1670; COG: Cmaq_1670	arCOG: PAE0649; COG: PAE0649	arCOG: TTX_1694; COG: TTX_1694	arCOG: VMUT_0179; COG: VMUT_0179	arCOG: none; COG: none	arCOG: none; COG: none	arCOG: none; COG: none	arCOG: none; COG: none	arCOG: none; COG: none	arCOG: KPV65508.1; COG: none	arCOG: none; COG: none	arCOG: none; COG: none	arCOG: none; COG: none	arCOG: none; COG: none	arCOG: none; COG: none	arCOG: none; COG: none	arCOG: none; COG: none	arCOG: none; COG: none	arCOG: CENSYa_0268; COG: none	arCOG: Nlim_0262; COG: Nlim_0262	arCOG: Nmar_0700; COG: Nmar_0700	arCOG: Ngar_c22920; COG: none	arCOG: none; COG: none	arCOG: none; COG: none	arCOG: none; COG: none	arCOG: none; COG: none	arCOG: none; COG: none	arCOG: none; COG: none	arCOG: none; COG: none
M164_1489	arCOG01589	COG0189	arCOG: arCOG01589; COG: COG0189	arCOG: M1627_0143; COG: M1627_0143	arCOG: M162_RS0100730; COG: M162_RS0100730	arCOG: YN1551_RS03950; COG: YN1551_RS03950	arCOG: M1643_RS0110475; COG: M1643_RS0110475	arCOG: SiH_1924; COG: SiH_1924	arCOG: YG5714_2103; COG: YG5714_2103	arCOG: Saci_0754; COG: Saci_0754	arCOG: SSO0159; COG: SSO0159	arCOG: ST1505; COG: ST1505	arCOG: Msed_0692; COG: Msed_0692	arCOG: SiL_1371; COG: SiL_1371	arCOG: SiRe_1851; COG: SiRe_1851	arCOG: Pyrfu_0756; COG: Pyrfu_0756	arCOG: Igni_0168; COG: Igni_0168	arCOG: DKAM_1049; COG: DKAM_1049	arCOG: none; COG: none	arCOG: Kcr_0812; COG: Kcr_0812	arCOG: Cmaq_0628; COG: Cmaq_0628	arCOG: PAE0948; COG: PAE0948	arCOG: TTX_1696; COG: TTX_1696	arCOG: VMUT_1538; COG: VMUT_1538	arCOG: AM325_06635; COG: AM325_06635	arCOG: Lokiarch_28770; COG: Lokiarch_28770	arCOG: none; COG: none	arCOG: AM324_01590; COG: AM324_01590	arCOG: AM326_00290; COG: AM326_00290	arCOG: none; COG: KPV62124.1	arCOG: none; COG: OLS23978.1	arCOG: OLS18329.1; COG: OLS18329.1	arCOG: OLS30101.1; COG: OLS30101.1	arCOG: PAB0290; COG: PAB0290	arCOG: none; COG: none	arCOG: none; COG: none	arCOG: none; COG: none	arCOG: CSUB_C1306; COG: CSUB_C0076	arCOG: CENSYa_0124; COG: CENSYa_0124	arCOG: Nlim_1030; COG: Nlim_1030	arCOG: Nmar_1295; COG: Nmar_1295	arCOG: Ngar_c29970; COG: Ngar_c29970	arCOG: rrnAC2679; COG: rrnAC2679	arCOG: HVO_2813; COG: HVO_2813	arCOG: Nmag_2139; COG: Nmag_2139	arCOG: AF2303; COG: AF2303	arCOG: Ferp_2166; COG: Ferp_2166	arCOG: none; COG: none	arCOG: none; COG: none
M164_0034	arCOG00721	COG1439	arCOG: arCOG00721; COG: COG1439	arCOG: M1627_0034; COG: M1627_0034	arCOG: M162_RS0100170; COG: M162_RS0100170	arCOG: YN1551_RS00165; COG: YN1551_RS00165	arCOG: M1643_RS0100170; COG: M1643_RS0100170	arCOG: SiH_0034; COG: SiH_0034	arCOG: YG5714_0034; COG: YG5714_0034	arCOG: Saci_0026; COG: Saci_0026	arCOG: SSO2218; COG: SSO2218	arCOG: ST2137; COG: ST2137	arCOG: Msed_0739; COG: Msed_0739	arCOG: SiL_0034; COG: SiL_0034	arCOG: SiRe_0034; COG: SiRe_0034	arCOG: Pyrfu_1041; COG: Pyrfu_1041	arCOG: Igni_0661; COG: Igni_0661	arCOG: DKAM_1064; COG: DKAM_1064	arCOG: none; COG: none	arCOG: none; COG: none	arCOG: Cmaq_0437; COG: Cmaq_0437	arCOG: PAE0626; COG: PAE0626	arCOG: TTX_1621; COG: TTX_1621	arCOG: VMUT_1212; COG: VMUT_1212	arCOG: AM325_02535; COG: AM325_04605	arCOG: Lokiarch_47600; COG: Lokiarch_47600	arCOG: none; COG: none	arCOG: AM324_11875; COG: AM324_11875	arCOG: AM326_04965; COG: AM326_08690	arCOG: KPV61518.1; COG: KPV61518.1	arCOG: OLS22927.1; COG: OLS22927.1	arCOG: OLS17840.1; COG: OLS17840.1	arCOG: OLS29972.1; COG: OLS29972.1	arCOG: PAB0882; COG: PAB0882	arCOG: PYCH_09480; COG: PYCH_09480	arCOG: TERMP_01034; COG: TERMP_01034	arCOG: OCC_04882; COG: OCC_04882	arCOG: CSUB_C1684; COG: CSUB_C1684	arCOG: CENSYa_0011; COG: CENSYa_0011	arCOG: Nlim_1638; COG: Nlim_1638	arCOG: Nmar_0439; COG: Nmar_0439	arCOG: Ngar_c23790; COG: Ngar_c23790	arCOG: rrnAC3206; COG: rrnAC3206	arCOG: HVO_1965; COG: HVO_1965	arCOG: Nmag_2713; COG: Nmag_2713	arCOG: AF0385; COG: AF0385	arCOG: Ferp_1889; COG: Ferp_1889	arCOG: Arcve_0112; COG: Arcve_0112	arCOG: Arcpr_0187; COG: Arcpr_0187
M164_1916	arCOG01560	COG0532	arCOG: arCOG01560; COG: COG0532	arCOG: M1627_1986; COG: M1627_1986	arCOG: M162_RS0110180; COG: M162_RS0110180	arCOG: YN1551_RS04525; COG: YN1551_RS04525	arCOG: M1643_RS0110090; COG: M1643_RS0110090	arCOG: SiH_1846; COG: SiH_1846	arCOG: YG5714_1985; COG: YG5714_1985	arCOG: Saci_0695; COG: Saci_0695	arCOG: SSO0228; COG: SSO0228	arCOG: ST0279; COG: ST0279	arCOG: Msed_0030; COG: Msed_0030	arCOG: SiL_1760; COG: SiL_1760	arCOG: SiRe_1766; COG: SiRe_1766	arCOG: Pyrfu_1882; COG: Pyrfu_1882	arCOG: Igni_0001; COG: Igni_0001	arCOG: DKAM_1349; COG: DKAM_1349	arCOG: Tpen_0499; COG: Tpen_0499	arCOG: Kcr_1020; COG: Kcr_1020	arCOG: Cmaq_0457; COG: Cmaq_0457	arCOG: PAE1513; COG: PAE1513	arCOG: TTX_0096; COG: TTX_0096	arCOG: VMUT_0683; COG: VMUT_0683	arCOG: AM325_12410; COG: AM325_12410	arCOG: Lokiarch_28430; COG: Lokiarch_28430	arCOG: none; COG: none	arCOG: AM324_04025; COG: AM324_04025	arCOG: AM326_04800; COG: AM326_04800	arCOG: KPV64787.1; COG: KPV64787.1	arCOG: OLS24200.1; COG: OLS24200.1	arCOG: OLS17881.1; COG: OLS17881.1	arCOG: OLS26621.1; COG: OLS26621.1	arCOG: PAB0755; COG: PAB0755	arCOG: PYCH_03400; COG: PYCH_03400	arCOG: TERMP_01123; COG: TERMP_01123	arCOG: OCC_05184; COG: OCC_05184	arCOG: CSUB_C0440; COG: CSUB_C0440	arCOG: CENSYa_0297; COG: CENSYa_0297	arCOG: Nlim_1238; COG: Nlim_1238	arCOG: Nmar_0229; COG: Nmar_0229	arCOG: Ngar_c28270; COG: Ngar_c28270	arCOG: rrnAC3203; COG: rrnAC3203	arCOG: HVO_1963; COG: HVO_1963	arCOG: Nmag_2715; COG: Nmag_2715	arCOG: AF0768; COG: AF0768	arCOG: Ferp_0617; COG: Ferp_0617	arCOG: Arcve_0457; COG: Arcve_0457	arCOG: Arcpr_0499; COG: Arcpr_0499
M164_1426	arCOG04093	COG1471	arCOG: arCOG04093; COG: COG1471	arCOG: M1627_1482; COG: M1627_1482	arCOG: M162_RS0107815; COG: M162_RS0107815	arCOG: YN1551_RS06890; COG: YN1551_RS06890	arCOG: M1643_RS0107430; COG: M1643_RS0107430	arCOG: SiH_1378; COG: SiH_1378	arCOG: YG5714_1427; COG: YG5714_1427	arCOG: Saci_0585; COG: Saci_0585	arCOG: SSO0705; COG: SSO0705	arCOG: ST0421; COG: ST0421	arCOG: Msed_0103; COG: Msed_0103	arCOG: SiL_1290; COG: SiL_1290	arCOG: SiRe_1300; COG: SiRe_1300	arCOG: Pyrfu_1670; COG: Pyrfu_1670	arCOG: Igni_1410; COG: Igni_1410	arCOG: DKAM_1163; COG: DKAM_1163	arCOG: Tpen_0243; COG: Tpen_0243	arCOG: Kcr_1562; COG: Kcr_1562	arCOG: Cmaq_1832; COG: Cmaq_1832	arCOG: PAE3313; COG: PAE3313	arCOG: TTX_2098; COG: TTX_2098	arCOG: VMUT_0093; COG: VMUT_0093	arCOG: none; COG: none	arCOG: Lokiarch_24200; COG: Lokiarch_24200	arCOG: none; COG: none	arCOG: AM324_01200; COG: AM324_01200	arCOG: AM326_06800; COG: AM326_06800	arCOG: KPV65439.1; COG: KPV65439.1	arCOG: OLS22806.1; COG: OLS22806.1	arCOG: OLS18038.1; COG: OLS18038.1	arCOG: OLS30740.1; COG: OLS30740.1	arCOG: PAB2397; COG: PAB2397	arCOG: PYCH_01500; COG: PYCH_01500	arCOG: TERMP_00104; COG: TERMP_00104	arCOG: OCC_12136; COG: OCC_12136	arCOG: CSUB_C0470; COG: CSUB_C0470	arCOG: CENSYa_0869; COG: CENSYa_0869	arCOG: Nlim_0399; COG: Nlim_0399	arCOG: Nmar_0798; COG: Nmar_0798	arCOG: Ngar_c17410; COG: Ngar_c17410	arCOG: rrnAC1600; COG: rrnAC1600	arCOG: HVO_2552; COG: HVO_2552	arCOG: Nmag_0222; COG: Nmag_0222	arCOG: AF1913; COG: AF1913	arCOG: Ferp_1148; COG: Ferp_1148	arCOG: Arcve_0973; COG: Arcve_0973	arCOG: Arcpr_1349; COG: Arcpr_1349
M164_2178	arCOG03652	1007E	arCOG: arCOG03652; COG: 1007E	arCOG: M1627_2257; COG: none	arCOG: M162_RS0111650; COG: none	arCOG: YN1551_RS02940; COG: none	arCOG: M1643_RS0111525; COG: none	arCOG: SiH_2123; COG: none	arCOG: YG5714_2303; COG: none	arCOG: Saci_0432; COG: Saci_0432	arCOG: SSO12142; COG: SSO12142	arCOG: ST2360; COG: ST2360	arCOG: Msed_0250; COG: Msed_0250	arCOG: SiL_2029; COG: none	arCOG: SiRe_2054; COG: SiRe_2054	arCOG: none; COG: none	arCOG: none; COG: none	arCOG: none; COG: none	arCOG: none; COG: none	arCOG: none; COG: none	arCOG: none; COG: none	arCOG: none; COG: none	arCOG: TTX_0387; COG: TTX_0387	arCOG: none; COG: none	arCOG: none; COG: none	arCOG: none; COG: none	arCOG: none; COG: none	arCOG: none; COG: none	arCOG: none; COG: none	arCOG: none; COG: none	arCOG: none; COG: none	arCOG: none; COG: none	arCOG: none; COG: none	arCOG: none; COG: none	arCOG: none; COG: none	arCOG: none; COG: none	arCOG: none; COG: none	arCOG: none; COG: none	arCOG: none; COG: none	arCOG: none; COG: none	arCOG: none; COG: none	arCOG: none; COG: none	arCOG: none; COG: none	arCOG: none; COG: none	arCOG: none; COG: none	arCOG: none; COG: none	arCOG: none; COG: none	arCOG: none; COG: none	arCOG: none; COG: none
M164_0171	arCOG04351	COG3356	arCOG: arCOG04351; COG: COG3356	arCOG: M1627_0152; COG: M1627_0152	arCOG: M162_RS0100775; COG: M162_RS0100775	arCOG: YN1551_RS13200; COG: YN1551_RS13200	arCOG: M1643_RS0100840; COG: M1643_RS0100840	arCOG: SiH_0156; COG: SiH_0156	arCOG: YG5714_0156; COG: YG5714_0156	arCOG: Saci_0985; COG: Saci_0985	arCOG: SSO2354; COG: SSO2354	arCOG: ST0495; COG: ST0495	arCOG: Msed_0680; COG: Msed_0680	arCOG: SiL_0143; COG: SiL_0143	arCOG: SiRe_0152; COG: SiRe_0152	arCOG: Pyrfu_1563; COG: Pyrfu_1563	arCOG: Igni_1304; COG: Igni_1304	arCOG: DKAM_0276; COG: DKAM_0276	arCOG: Tpen_0544; COG: Tpen_0544	arCOG: Kcr_1241; COG: Kcr_1241	arCOG: Cmaq_0450; COG: Cmaq_0450	arCOG: PAE0653; COG: PAE0653	arCOG: TTX_1691; COG: TTX_1691	arCOG: VMUT_0927; COG: VMUT_0927	arCOG: AM325_09680; COG: AM325_09680	arCOG: Lokiarch_06060; COG: Lokiarch_06060	arCOG: none; COG: none	arCOG: AM324_13650; COG: AM324_13650	arCOG: AM326_10765; COG: AM326_10765	arCOG: KPV61562.1; COG: KPV61562.1	arCOG: none; COG: none	arCOG: OLS17726.1; COG: OLS17726.1	arCOG: OLS31355.1; COG: OLS31355.1	arCOG: none; COG: none	arCOG: none; COG: none	arCOG: none; COG: none	arCOG: none; COG: none	arCOG: CSUB_C1129; COG: CSUB_C1129	arCOG: CENSYa_1311; COG: CENSYa_1311	arCOG: Nlim_0181; COG: Nlim_0181	arCOG: Nmar_0620; COG: Nmar_0620	arCOG: Ngar_c13830; COG: Ngar_c13830	arCOG: rrnAC1696; COG: rrnAC1696	arCOG: HVO_0648; COG: HVO_0648	arCOG: none; COG: none	arCOG: AF0210; COG: AF0210	arCOG: Ferp_1358; COG: Ferp_1358	arCOG: Arcve_1418; COG: Arcve_1418	arCOG: Arcpr_1281; COG: Arcpr_1281
M164_0165	arCOG07197	120IX	arCOG: arCOG07197; COG: 120IX	arCOG: M1627_0146; COG: none	arCOG: M162_RS0100745; COG: none	arCOG: YN1551_RS13170; COG: none	arCOG: M1643_RS0100810; COG: none	arCOG: SiH_0150; COG: none	arCOG: YG5714_0150; COG: none	arCOG: Saci_0990; COG: Saci_0990	arCOG: SSO2349; COG: SSO2349	arCOG: ST0491; COG: ST0491	arCOG: Msed_0686; COG: Msed_0686	arCOG: SiL_0137; COG: none	arCOG: SiRe_0146; COG: SiRe_0146	arCOG: none; COG: none	arCOG: none; COG: none	arCOG: none; COG: none	arCOG: none; COG: none	arCOG: none; COG: none	arCOG: none; COG: none	arCOG: none; COG: none	arCOG: none; COG: none	arCOG: none; COG: none	arCOG: none; COG: none	arCOG: none; COG: none	arCOG: none; COG: none	arCOG: none; COG: none	arCOG: none; COG: none	arCOG: none; COG: none	arCOG: none; COG: none	arCOG: none; COG: none	arCOG: none; COG: none	arCOG: none; COG: none	arCOG: none; COG: none	arCOG: none; COG: none	arCOG: none; COG: none	arCOG: none; COG: none	arCOG: none; COG: none	arCOG: none; COG: none	arCOG: none; COG: none	arCOG: none; COG: none	arCOG: none; COG: none	arCOG: none; COG: none	arCOG: none; COG: none	arCOG: none; COG: none	arCOG: none; COG: none	arCOG: none; COG: none	arCOG: none; COG: none
M164_1396	arCOG01365	COG1369	arCOG: arCOG01365; COG: COG1369	arCOG: M1627_1452; COG: M1627_1452	arCOG: M162_RS0107675; COG: M162_RS0107675	arCOG: YN1551_RS07035; COG: YN1551_RS07035	arCOG: M1643_RS0107290; COG: M1643_RS0107290	arCOG: SiH_1348; COG: SiH_1348	arCOG: YG5714_1397; COG: YG5714_1397	arCOG: Saci_0614; COG: Saci_0614	arCOG: SSO0739; COG: SSO0739	arCOG: ST0447; COG: ST0447	arCOG: Msed_0073; COG: Msed_0073	arCOG: SiL_1261; COG: SiL_1261	arCOG: SiRe_1270; COG: SiRe_1270	arCOG: Pyrfu_0827; COG: Pyrfu_0827	arCOG: Igni_1425; COG: Igni_1425	arCOG: DKAM_1328; COG: DKAM_1328	arCOG: Tpen_0387; COG: Tpen_0387	arCOG: Kcr_1374; COG: Kcr_1374	arCOG: Cmaq_0774; COG: Cmaq_0774	arCOG: PAE1829; COG: PAE1829	arCOG: TTX_0939; COG: TTX_0939	arCOG: VMUT_0452; COG: VMUT_0452	arCOG: none; COG: none	arCOG: none; COG: none	arCOG: none; COG: none	arCOG: none; COG: none	arCOG: none; COG: none	arCOG: KPV63039.1; COG: KPV63039.1	arCOG: none; COG: none	arCOG: OLS17911.1; COG: OLS17911.1	arCOG: none; COG: none	arCOG: PAB0467; COG: PAB0467	arCOG: PYCH_03090; COG: PYCH_03090	arCOG: TERMP_00159; COG: TERMP_00159	arCOG: OCC_08984; COG: OCC_08984	arCOG: none; COG: none	arCOG: none; COG: none	arCOG: none; COG: none	arCOG: none; COG: none	arCOG: none; COG: none	arCOG: rrnAC1175; COG: rrnAC1175	arCOG: HVO_1092; COG: HVO_1092	arCOG: Nmag_3312; COG: Nmag_3312	arCOG: AF0489; COG: AF0489	arCOG: Ferp_0298; COG: Ferp_0298	arCOG: Arcve_1047; COG: Arcve_1047	arCOG: Arcpr_0508; COG: Arcpr_0508
[truncated: 177 more rows]
[truncated: 131 more columns]

## Sheet: binary
Gene	Sulfolobus_islandicus_M.16.4	Sulfolobus_islandicus_M.16.2	Sulfolobus_islandicus_M.16.27	Sulfolobus_islandicus_M.16.43	Sulfolobus_islandicus_HVE10.4	Sulfolobus_islandicus_LAL14.1	Sulfolobus_islandicus_REY15A	Sulfolobus_islandicus_Y.G.57.14	Sulfolobus_islandicus_Y.N.15.51	Sulfolobus_acidocaldarius_DSM_639	Sulfolobus_solfataricus_P2	Sulfolobus_tokodaii_str._7	Metallosphaera_sedula_DSM_5348	Desulfurococcus_kamchatkensis_1221n	Lokiarchaeum_sp._GC14_75	Candidatus_Thorarchaeota_archaeon_SMTZ-45	Candidatus_Thorarchaeota_archaeon_SMTZ1-45	Candidatus_Thorarchaeota_archaeon_SMTZ1-83	Candidatus_Heimdallarchaeota_archaeon_LC_3	Candidatus_Odinarchaeota_archaeon_LCB_4	Candidatus_Thorarchaeota_archaeon_AB_25	Candidatus_Bathyarchaeota_archaeon_BA1	Ignicoccus_hospitalis_KIN4_I	Pyrolobus_fumarii_1A	Thermofilum_pendens_Hrk_5	Caldivirga_maquilingensis_IC-167	Pyrobaculum_aerophilum_str._IM2	Thermoproteus_tenax_Kra_1	Vulcanisaeta_moutnovskia_768-28	Aciduliprofundum_boonei_T469	Archaeoglobus_fulgidus_DSM_4304	Archaeoglobus_profundus_DSM_5631	Archaeoglobus_veneficus_SNP6	Ferroglobus_placidus_DSM_10642	Haloarcula_marismortui_ATCC_43049	Haloferax_volcanii_DS2	Natrialba_magadii_ATCC_43099	uncultured_marine_group_II_euryarchaeote	Methanobacterium_sp._SWAN-1	Methanobrevibacter_smithii_ATCC_35061	Methanothermobacter_thermautotrophicus_str._Delta_H	Methanothermus_fervidus_DSM_2088	Methanocaldococcus_infernus_ME	Methanocaldococcus_jannaschii_DSM_2661	Methanotorris_igneus_Kol_5	Methanococcus_maripaludis_strain_S2	Methanococcus_vannielii_SB	Methanocella_arvoryzae_MRE50	Methanocella_conradii_HZ254
[truncated: 441 more rows]
[truncated: 128 more columns]
