# Supplementary material for: The essential genome of the crenarchaeal model Sulfolobus islandicus
Source: Nat Commun. 2018 Nov 21;9:4908. doi: 10.1038/s41467-018-07379-4 (PMC6249222; doi:10.1038/s41467-018-07379-4)
Supplement: Supplementary file 8 — Supplementary Data 6 [file 41467_2018_7379_MOESM8_ESM.xlsx]

## Sheet: Sheet1
organism	domain	lineage	taxonomy
Sulfolobus islandicus M.16.4	Archaea	Thermoprotei	Archaea; Crenarchaeota; Thermoprotei; Sulfolobales; Sulfolobaceae; Sulfolobus
Sulfolobus islandicus M.16.2	Archaea	Thermoprotei	Archaea; Crenarchaeota; Thermoprotei; Sulfolobales; Sulfolobaceae; Sulfolobus
Sulfolobus islandicus M.16.27	Archaea	Thermoprotei	Archaea; Crenarchaeota; Thermoprotei; Sulfolobales; Sulfolobaceae; Sulfolobus
Sulfolobus islandicus M.16.43	Archaea	Thermoprotei	Archaea; Crenarchaeota; Thermoprotei; Sulfolobales; Sulfolobaceae; Sulfolobus
Sulfolobus islandicus HVE10.4	Archaea	Thermoprotei	Archaea; Crenarchaeota; Thermoprotei; Sulfolobales; Sulfolobaceae; Sulfolobus
Sulfolobus islandicus LAL14.1	Archaea	Thermoprotei	Archaea; Crenarchaeota; Thermoprotei; Sulfolobales; Sulfolobaceae; Sulfolobus
Sulfolobus islandicus REY15A	Archaea	Thermoprotei	Archaea; Crenarchaeota; Thermoprotei; Sulfolobales; Sulfolobaceae; Sulfolobus
Sulfolobus islandicus Y.G.57.14	Archaea	Thermoprotei	Archaea; Crenarchaeota; Thermoprotei; Sulfolobales; Sulfolobaceae; Sulfolobus
Sulfolobus islandicus Y.N.15.51	Archaea	Thermoprotei	Archaea; Crenarchaeota; Thermoprotei; Sulfolobales; Sulfolobaceae; Sulfolobus
Sulfolobus acidocaldarius DSM 639	Archaea	Thermoprotei	Archaea; Crenarchaeota; Thermoprotei; Sulfolobales; Sulfolobaceae; Sulfolobus
Sulfolobus solfataricus P2	Archaea	Thermoprotei	Archaea; Crenarchaeota; Thermoprotei; Sulfolobales; Sulfolobaceae; Sulfolobus
Sulfolobus tokodaii str. 7	Archaea	Thermoprotei	Archaea; Crenarchaeota; Thermoprotei; Sulfolobales; Sulfolobaceae; Sulfolobus
Metallosphaera sedula DSM 5348	Archaea	Thermoprotei	Archaea; Crenarchaeota; Thermoprotei; Sulfolobales; Sulfolobaceae; Metallosphaera
Pyrolobus fumarii 1A	Archaea	Thermoprotei	Archaea; Crenarchaeota; Thermoprotei; Desulfurococcales; Pyrodictiaceae; Pyrolobus
Ignicoccus hospitalis KIN4 I	Archaea	Thermoprotei	Archaea; Crenarchaeota; Thermoprotei; Desulfurococcales; Desulfurococcaceae; Ignicoccus
Thermoproteus tenax Kra 1	Archaea	Thermoprotei	Archaea; Crenarchaeota; Thermoprotei; Thermoproteales; Thermoproteaceae; Thermoproteus
Pyrobaculum aerophilum str. IM2	Archaea	Thermoprotei	Archaea; Crenarchaeota; Thermoprotei; Thermoproteales; Thermoproteaceae; Pyrobaculum
Caldivirga maquilingensis IC-167	Archaea	Thermoprotei	Archaea; Crenarchaeota; Thermoprotei; Thermoproteales; Thermoproteaceae; Caldivirga
Vulcanisaeta moutnovskia 768-28	Archaea	Thermoprotei	Archaea; Crenarchaeota; Thermoprotei; Thermoproteales; Thermoproteaceae; Vulcanisaeta
Desulfurococcus kamchatkensis 1221n	Archaea	Thermoprotei	Archaea; Crenarchaeota; Thermoprotei; Desulfurococcales; Desulfurococcaceae; Desulfurococcus
Thermofilum pendens Hrk 5	Archaea	Thermoprotei	Archaea; Crenarchaeota; Thermoprotei; Thermoproteales; Thermofilaceae; Thermofilum
Cenarchaeum symbiosum A	Archaea	Cenarchaeales	Archaea; Thaumarchaeota; Cenarchaeales; Cenarchaeaceae; Cenarchaeum
Candidatus Nitrosoarchaeum limnia SFB1	Archaea	Nitrosopumilales	Archaea; Thaumarchaeota; Nitrosopumilales; Nitrosopumilaceae; Candidatus Nitrosoarchaeum
Nitrosopumilus maritimus SCM1	Archaea	Nitrosopumilales	Archaea; Thaumarchaeota; Nitrosopumilales; Nitrosopumilaceae; Nitrosopumilus
Candidatus Nitrososphaera gargensis Ga9.2	Archaea	Nitrososphaerales	Archaea; Thaumarchaeota; Nitrososphaerales; Nitrososphaeraceae; Nitrososphaera
Candidatus Caldiarchaeum subterraneum	Archaea	Aigarchaeota	Archaea; Thaumarchaeota; unclassified Thaumarchaeota; Candidatus Caldiarchaeum
Candidatus Korarchaeum cryptofilum OPF8	Archaea	Candidatus Korarchaeum	Archaea; Korarchaeota; Candidatus Korarchaeum
Candidatus Bathyarchaeota archaeon BA1	Archaea	Bathyarchaeota	Archaea; Bathyarchaeota; Candidatus Bathyarchaeota
Candidatus Heimdallarchaeota archaeon LC 3	Archaea	Asgard	Archaea; Korarchaeota; Candidatus Korarchaeum
Candidatus Odinarchaeota archaeon LCB 4	Archaea	Asgard	Archaea; Asgard
Candidatus Thorarchaeota archaeon AB 25	Archaea	Asgard	Archaea; Asgard
Candidatus Thorarchaeota archaeon SMTZ-45.gbk	Archaea	Asgard	Archaea; Asgard
Candidatus Thorarchaeota archaeon SMTZ1-45.gbk	Archaea	Asgard	Archaea; Asgard
Candidatus Thorarchaeota archaeon SMTZ1-83.gbk	Archaea	Asgard	Archaea; Asgard
Lokiarchaeum sp. GC14 75.gbk	Archaea	Asgard	Archaea; Asgard
Pyrococcus abyssi GE5	Archaea	Thermococci	Archaea; Euryarchaeota; Thermococci; Thermococcales; Thermococcaceae; Pyrococcus
Pyrococcus yayanosii CH1	Archaea	Thermococci	Archaea; Euryarchaeota; Thermococci; Thermococcales; Thermococcaceae; Pyrococcus
Thermococcus barophilus MP	Archaea	Thermococci	Archaea; Euryarchaeota; Thermococci; Thermococcales; Thermococcaceae; Thermococcus
Thermococcus litoralis DSM 5473	Archaea	Thermococci	Archaea; Euryarchaeota; Thermococci; Thermococcales; Thermococcaceae; Thermococcus
Methanobacterium sp. SWAN-1	Archaea	Methanobacteria	Archaea; Euryarchaeota; Methanobacteria; Methanobacteriales; Methanobacteriaceae; Methanobacterium
Methanobrevibacter smithii ATCC 35061	Archaea	Methanobacteria	Archaea; Euryarchaeota; Methanobacteria; Methanobacteriales; Methanobacteriaceae; Methanobrevibacter
Methanothermobacter thermautotrophicus str. Delta H	Archaea	Methanobacteria	Archaea; Euryarchaeota; Methanobacteria; Methanobacteriales; Methanobacteriaceae; Methanothermobacter
Methanothermus fervidus DSM 2088	Archaea	Methanobacteria	Archaea; Euryarchaeota; Methanobacteria; Methanobacteriales; Methanothermaceae; Methanothermus
Methanocaldococcus infernus ME	Archaea	Methanococci	Archaea; Euryarchaeota; Methanococci; Methanococcales; Methanocaldococcaceae; Methanocaldococcus
Methanocaldococcus jannaschii DSM 2661	Archaea	Methanococci	Archaea; Euryarchaeota; Methanococci; Methanococcales; Methanocaldococcaceae; Methanocaldococcus
Methanotorris igneus Kol 5	Archaea	Methanococci	Archaea; Euryarchaeota; Methanococci; Methanococcales; Methanocaldococcaceae; Methanotorris
Methanococcus maripaludis strain S2	Archaea	Methanococci	Archaea; Euryarchaeota; Methanococci; Methanococcales; Methanococcaceae; Methanococcus
Methanococcus vannielii SB	Archaea	Methanococci	Archaea; Euryarchaeota; Methanococci; Methanococcales; Methanococcaceae; Methanococcus
Aciduliprofundum boonei T469	Archaea	Aciduliprofundum	Archaea; Euryarchaeota; Aciduliprofundum
Archaeoglobus fulgidus DSM 4304	Archaea	Archaeoglobi	Archaea; Euryarchaeota; Archaeoglobi; Archaeoglobales; Archaeoglobaceae; Archaeoglobus
Archaeoglobus profundus DSM 5631	Archaea	Archaeoglobi	Archaea; Euryarchaeota; Archaeoglobi; Archaeoglobales; Archaeoglobaceae; Archaeoglobus
Archaeoglobus veneficus SNP6	Archaea	Archaeoglobi	Archaea; Euryarchaeota; Archaeoglobi; Archaeoglobales; Archaeoglobaceae; Archaeoglobus
Ferroglobus placidus DSM 10642	Archaea	Archaeoglobi	Archaea; Euryarchaeota; Archaeoglobi; Archaeoglobales; Archaeoglobaceae; Ferroglobus
Haloarcula marismortui ATCC 43049	Archaea	Halobacteria	Archaea; Euryarchaeota; Halobacteria; Halobacteriales; Halobacteriaceae; Haloarcula
Haloferax volcanii DS2	Archaea	Halobacteria	Archaea; Euryarchaeota; Halobacteria; Halobacteriales; Halobacteriaceae; Haloferax
Natrialba magadii ATCC 43099	Archaea	Halobacteria	Archaea; Euryarchaeota; Halobacteria; Halobacteriales; Halobacteriaceae; Natrialba
Methanocella arvoryzae MRE50	Archaea	Methanomicrobia	Archaea; Euryarchaeota; Methanomicrobia; Methanocellales; Methanocellaceae; Methanocella
Methanocella conradii HZ254	Archaea	Methanomicrobia	Archaea; Euryarchaeota; Methanomicrobia; Methanocellales; Methanocellaceae; Methanocella
Methanocella paludicola SANAE	Archaea	Methanomicrobia	Archaea; Euryarchaeota; Methanomicrobia; Methanocellales; Methanocellaceae; Methanocella
Methanocorpusculum labreanum Z	Archaea	Methanomicrobia	Archaea; Euryarchaeota; Methanomicrobia; Methanomicrobiales; Methanocorpusculaceae; Methanocorpusculum
Methanoculleus marisnigri JR1	Archaea	Methanomicrobia	Archaea; Euryarchaeota; Methanomicrobia; Methanomicrobiales; Methanomicrobiaceae; Methanoculleus
Methanoregula boonei 6A8	Archaea	Methanomicrobia	Archaea; Euryarchaeota; Methanomicrobia; Methanomicrobiales; Methanoregulaceae; Methanoregula
Methanosaeta harundinacea 6Ac	Archaea	Methanomicrobia	Archaea; Euryarchaeota; Methanomicrobia; Methanosarcinales; Methanosaetaceae; Methanosaeta
Methanococcoides burtonii DSM 6242	Archaea	Methanomicrobia	Archaea; Euryarchaeota; Methanomicrobia; Methanosarcinales; Methanosarcinaceae; Methanococcoides
Methanosarcina mazei Go1	Archaea	Methanomicrobia	Archaea; Euryarchaeota; Methanomicrobia; Methanosarcinales; Methanosarcinaceae; Methanosarcina
Ferroplasma acidarmanus fer1	Archaea	Thermoplasmata	Archaea; Euryarchaeota; Thermoplasmata; Thermoplasmatales; Ferroplasmaceae; Ferroplasma
Candidatus Methanomethylophilus alvus Mx1201	Archaea	Thermoplasmata	Archaea; Euryarchaeota; Thermoplasmata; Methanomassiliicoccales; Methanomassiliicoccaceae; Candidatus Methanomethylophilus
Methanomassiliicoccus luminyensis B10	Archaea	Thermoplasmata	Archaea; Euryarchaeota; Thermoplasmata; Methanomassiliicoccales; Methanomassiliicoccaceae; Methanomassiliicoccus
uncultured marine group II euryarchaeote	Archaea	Marine Group II	Archaea; Euryarchaeota; Marine Group II; environmental samples
Tetrahymena thermophila SB210	Eukaryota	Alveolata	Eukaryota; Alveolata; Ciliophora; Intramacronucleata; Oligohymenophorea; Hymenostomatida; Tetrahymenina; Tetrahymenidae; Tetrahymena
Toxoplasma gondii GT1	Eukaryota	Alveolata	Eukaryota; Alveolata; Apicomplexa; Conoidasida; Coccidia; Eucoccidiorida; Eimeriorina; Sarcocystidae; Toxoplasma
Paramecium tetraurelia strain d4-2	Eukaryota	Alveolata	Eukaryota; Alveolata; Ciliophora; Intramacronucleata; Oligohymenophorea; Peniculida; Parameciidae; Paramecium
Dictyostelium discoideum AX4	Eukaryota	Amoebozoa	Eukaryota; Amoebozoa; Mycetozoa; Dictyosteliida; Dictyostelium
Monosiga brevicollis MX1	Eukaryota	Choanoflagellida	Eukaryota; Choanoflagellida; Codonosigidae; Monosiga
Leishmania major strain Friedlin	Eukaryota	Euglenozoa	Eukaryota; Euglenozoa; Kinetoplastida; Trypanosomatidae; Leishmaniinae; Leishmania
Trypanosoma brucei brucei strain 927 4 GUTat10.1	Eukaryota	Euglenozoa	Eukaryota; Euglenozoa; Kinetoplastida; Trypanosomatidae; Trypanosoma
Batrachochytrium dendrobatidis JAM81	Eukaryota	Fungi	Eukaryota; Fungi; Chytridiomycota; Chytridiomycetes; Rhizophydiales; Rhizophydiales incertae sedis; Batrachochytrium
Saccharomyces cerevisiae S288c	Eukaryota	Fungi	Eukaryota; Fungi; Dikarya; Ascomycota; Saccharomycotina; Saccharomycetes; Saccharomycetales; Saccharomycetaceae; Saccharomyces
Schizosaccharomyces pombe	Eukaryota	Fungi	Eukaryota; Fungi; Dikarya; Ascomycota; Taphrinomycotina; Schizosaccharomycetes; Schizosaccharomycetales; Schizosaccharomycetaceae; Schizosaccharomyces
Naegleria gruberi strain NEG-M	Eukaryota	Heterolobosea	Eukaryota; Heterolobosea; Schizopyrenida; Vahlkampfiidae; Naegleria
Homo sapiens	Eukaryota	Metazoa	Eukaryota; Metazoa; Chordata; Craniata; Vertebrata; Euteleostomi; Mammalia; Eutheria; Euarchontoglires; Primates; Haplorrhini; Catarrhini; Hominidae; Homo
Phaeodactylum tricornutum CCAP 1055 1	Eukaryota	Stramenopiles	Eukaryota; Stramenopiles; Bacillariophyta; Bacillariophyceae; Bacillariophycidae; Naviculales; Phaeodactylaceae; Phaeodactylum
Thalassiosira pseudonana CCMP1335	Eukaryota	Stramenopiles	Eukaryota; Stramenopiles; Bacillariophyta; Coscinodiscophyceae; Thalassiosirophycidae; Thalassiosirales; Thalassiosiraceae; Thalassiosira
Aureococcus anophagefferens	Eukaryota	Stramenopiles	Eukaryota; Stramenopiles; Pelagophyceae; Pelagomonadales; Aureococcus
Chlamydomonas reinhardtii	Eukaryota	Viridiplantae	Eukaryota; Viridiplantae; Chlorophyta; Chlorophyceae; Chlamydomonadales; Chlamydomonadaceae; Chlamydomonas
Micromonas pusilla CCMP1545	Eukaryota	Viridiplantae	Eukaryota; Viridiplantae; Chlorophyta; prasinophytes; Mamiellophyceae; Mamiellales; Mamiellaceae; Micromonas
Physcomitrella patens subsp. patens	Eukaryota	Viridiplantae	Eukaryota; Viridiplantae; Streptophyta; Embryophyta; Bryophyta; Bryophytina; Bryopsida; Funariidae; Funariales; Funariaceae; Physcomitrella
Selaginella moellendorffii	Eukaryota	Viridiplantae	Eukaryota; Viridiplantae; Streptophyta; Embryophyta; Tracheophyta; Lycopodiidae; Selaginellales; Selaginellaceae; Selaginella
Arabidopsis thaliana	Eukaryota	Viridiplantae	Eukaryota; Viridiplantae; Streptophyta; Embryophyta; Tracheophyta; Spermatophyta; Magnoliophyta; eudicotyledons; Gunneridae; Pentapetalae; rosids; malvids; Brassicales; Brassicaceae; Camelineae; Arabidopsis
Acidobacterium capsulatum ATCC 51196	Bacteria	Acidobacteria	Bacteria; Acidobacteria; Acidobacteriales; Acidobacteriaceae; Acidobacterium
Catenulispora acidiphila DSM 44928	Bacteria	Actinobacteria	Bacteria; Actinobacteria; Actinobacteridae; Actinomycetales; Catenulisporineae; Catenulisporaceae; Catenulispora
Nocardia cyriacigeorgica GUH-2	Bacteria	Actinobacteria	Bacteria; Actinobacteria; Actinobacteridae; Actinomycetales; Corynebacterineae; Nocardiaceae; Nocardia
Kineococcus radiotolerans SRS30216	Bacteria	Actinobacteria	Bacteria; Actinobacteria; Actinobacteridae; Actinomycetales; Kineosporiineae; Kineosporiaceae; Kineococcus
Actinosynnema mirum DSM 43827	Bacteria	Actinobacteria	Bacteria; Actinobacteria; Actinobacteridae; Actinomycetales; Pseudonocardineae; Pseudonocardiaceae; Actinosynnema
Streptosporangium roseum DSM 43021	Bacteria	Actinobacteria	Bacteria; Actinobacteria; Actinobacteridae; Actinomycetales; Streptosporangineae; Streptosporangiaceae; Streptosporangium
Chthonomonas calidirosea T49	Bacteria	Armatimonadetes	Bacteria; Armatimonadetes; Chthonomonadetes; Chthonomonadales; Chthonomonadaceae; Chthonomonas
Rhodothermus marinus DSM 4252	Bacteria	Bacteroidetes	Bacteria; Bacteroidetes; Bacteroidetes Order II. Incertae sedis; Rhodothermaceae; Rhodothermus
Bacteroides fragilis 638R	Bacteria	Bacteroidetes	Bacteria; Bacteroidetes; Bacteroidia; Bacteroidales; Bacteroidaceae; Bacteroides
Cytophaga hutchinsonii ATCC 33406	Bacteria	Bacteroidetes	Bacteria; Bacteroidetes; Cytophagia; Cytophagales; Cytophagaceae; Cytophaga
Pedobacter heparinus DSM 2366	Bacteria	Bacteroidetes	Bacteria; Bacteroidetes; Sphingobacteriia; Sphingobacteriales; Sphingobacteriaceae; Pedobacter
Caldisericum exile AZM16c01	Bacteria	Caldiserica	Bacteria; Caldiserica; Caldisericia; Caldisericales; Caldisericaceae; Caldisericum
Chlamydia muridarum Nigg	Bacteria	Chlamydiae	Bacteria; Chlamydiae; Chlamydiales; Chlamydiaceae; Chlamydia/Chlamydophila group; Chlamydia
Candidatus Protochlamydia amoebophila UWE25	Bacteria	Chlamydiae	Bacteria; Chlamydiae; Chlamydiales; Parachlamydiaceae; Candidatus Protochlamydia
Parachlamydia acanthamoebae UV-7	Bacteria	Chlamydiae	Bacteria; Chlamydiae; Chlamydiales; Parachlamydiaceae; Parachlamydia
Simkania negevensis Z	Bacteria	Chlamydiae	Bacteria; Chlamydiae; Chlamydiales; Simkaniaceae; Simkania
Waddlia chondrophila WSU 86-1044	Bacteria	Chlamydiae	Bacteria; Chlamydiae; Chlamydiales; Waddliaceae; Waddlia
Chlorobaculum parvum NCIB 8327	Bacteria	Chlorobi	Bacteria; Chlorobi; Chlorobia; Chlorobiales; Chlorobiaceae; Chlorobaculum
Anaerolinea thermophila UNI-1	Bacteria	Chloroflexi	Bacteria; Chloroflexi; Anaerolineae; Anaerolineales; Anaerolineaceae; Anaerolinea
Caldilinea aerophila DSM 14535	Bacteria	Chloroflexi	Bacteria; Chloroflexi; Caldilineae; Caldilineales; Caldilineaceae; Caldilinea
Herpetosiphon aurantiacus DSM 785	Bacteria	Chloroflexi	Bacteria; Chloroflexi; Chloroflexia; Herpetosiphonales; Herpetosiphonaceae; Herpetosiphon
Dehalococcoides ethenogenes 195	Bacteria	Chloroflexi	Bacteria; Chloroflexi; Dehalococcoidia; Dehalococcoidales; Dehalococcoidaceae; Dehalococcoides
Thermomicrobium roseum DSM 5159	Bacteria	Chloroflexi	Bacteria; Chloroflexi; Thermomicrobiales; Thermomicrobiaceae; Thermomicrobium
Desulfurispirillum indicum S5	Bacteria	Chrysiogenetes	Bacteria; Chrysiogenetes; Chrysiogenales; Chrysiogenaceae; Desulfurispirillum
Gloeobacter violaceus PCC 7421	Bacteria	Cyanobacteria	Bacteria; Cyanobacteria; Gloeobacteria; Gloeobacterales; Gloeobacter
Anabaena variabilis ATCC 29413	Bacteria	Cyanobacteria	Bacteria; Cyanobacteria; Nostocales; Nostocaceae; Anabaena
Cyanothece sp. PCC 7424	Bacteria	Cyanobacteria	Bacteria; Cyanobacteria; Oscillatoriophycideae; Chroococcales; Cyanothece
Synechococcus elongatus PCC 6301	Bacteria	Cyanobacteria	Bacteria; Cyanobacteria; Oscillatoriophycideae; Chroococcales; Synechococcus
Synechocystis sp. PCC 6803	Bacteria	Cyanobacteria	Bacteria; Cyanobacteria; Oscillatoriophycideae; Chroococcales; Synechocystis
Trichodesmium erythraeum IMS101	Bacteria	Cyanobacteria	Bacteria; Cyanobacteria; Oscillatoriophycideae; Oscillatoriales; Trichodesmium
Deferribacter desulfuricans SSM1	Bacteria	Deferribacteres	Bacteria; Deferribacteres; Deferribacterales; Deferribacteraceae; Deferribacter
Deinococcus deserti VCD115	Bacteria	Deinococcus-Thermus	Bacteria; Deinococcus-Thermus; Deinococci; Deinococcales; Deinococcaceae; Deinococcus
Truepera radiovictrix DSM 17093	Bacteria	Deinococcus-Thermus	Bacteria; Deinococcus-Thermus; Deinococci; Deinococcales; Trueperaceae; Truepera
Marinithermus hydrothermalis DSM 14884	Bacteria	Deinococcus-Thermus	Bacteria; Deinococcus-Thermus; Deinococci; Thermales; Thermaceae; Marinithermus
Dictyoglomus thermophilum H-6-12	Bacteria	Dictyoglomi	Bacteria; Dictyoglomi; Dictyoglomales; Dictyoglomaceae; Dictyoglomus
Elusimicrobium minutum Pei191	Bacteria	Elusimicrobia	Bacteria; Elusimicrobia; Elusimicrobia; Elusimicrobiales; Elusimicrobiaceae; Elusimicrobium
Fibrobacter succinogenes subsp. succinogenes S85	Bacteria	Fibrobacteres	Bacteria; Fibrobacteres; Fibrobacterales; Fibrobacteraceae; Fibrobacter
Bacillus subtilis subsp. subtilis str. 168	Bacteria	Firmicutes	Bacteria; Firmicutes; Bacilli; Bacillales; Bacillaceae; Bacillus
Listeria innocua Clip11262	Bacteria	Firmicutes	Bacteria; Firmicutes; Bacilli; Bacillales; Listeriaceae; Listeria
Lactococcus garvieae ATCC 49156	Bacteria	Firmicutes	Bacteria; Firmicutes; Bacilli; Lactobacillales; Streptococcaceae; Lactococcus
Heliobacterium modesticaldum Ice1	Bacteria	Firmicutes	Bacteria; Firmicutes; Clostridia; Clostridiales; Heliobacteriaceae; Heliobacterium
Natranaerobius thermophilus JW NM-WN-LF	Bacteria	Firmicutes	Bacteria; Firmicutes; Clostridia; Natranaerobiales; Natranaerobiaceae; Natranaerobius
Acidaminococcus fermentans DSM 20731	Bacteria	Firmicutes	Bacteria; Firmicutes; Negativicutes; Selenomonadales; Acidaminococcaceae; Acidaminococcus
Fusobacterium nucleatum subsp. nucleatum ATCC 25586	Bacteria	Fusobacteria	Bacteria; Fusobacteria; Fusobacteriales; Fusobacteriaceae; Fusobacterium
Gemmatimonas aurantiaca T-27	Bacteria	Gemmatimonadetes	Bacteria; Gemmatimonadetes; Gemmatimonadales; Gemmatimonadaceae; Gemmatimonas
Ignavibacterium album JCM 16511	Bacteria	Ignavibacteriae	Bacteria; Ignavibacteriae; Ignavibacteria; Ignavibacteriales; Ignavibacteriaceae; Ignavibacterium
Thermodesulfovibrio yellowstonii DSM 11347	Bacteria	Nitrospirae	Bacteria; Nitrospirae; Nitrospirales; Nitrospiraceae; Thermodesulfovibrio
Phycisphaera mikurensis NBRC 102666	Bacteria	Planctomycetes	Bacteria; Planctomycetes; Phycisphaerae; Phycisphaerales; Phycisphaeraceae; Phycisphaera
Isosphaera pallida ATCC 43644	Bacteria	Planctomycetes	Bacteria; Planctomycetes; Planctomycetia; Planctomycetales; Planctomycetaceae; Isosphaera
Planctomyces brasiliensis DSM 5305	Bacteria	Planctomycetes	Bacteria; Planctomycetes; Planctomycetia; Planctomycetales; Planctomycetaceae; Planctomyces
Rhodopirellula baltica SH 1	Bacteria	Planctomycetes	Bacteria; Planctomycetes; Planctomycetia; Planctomycetales; Planctomycetaceae; Rhodopirellula
Bartonella bacilliformis KC583	Bacteria	Proteobacteria	Bacteria; Proteobacteria; Alphaproteobacteria; Rhizobiales; Bartonellaceae; Bartonella
Dinoroseobacter shibae DFL 12	Bacteria	Proteobacteria	Bacteria; Proteobacteria; Alphaproteobacteria; Rhodobacterales; Rhodobacteraceae; Dinoroseobacter
Rhodobacter sphaeroides 2.4.1	Bacteria	Proteobacteria	Bacteria; Proteobacteria; Alphaproteobacteria; Rhodobacterales; Rhodobacteraceae; Rhodobacter
Acetobacter pasteurianus IFO 3283-01-42C	Bacteria	Proteobacteria	Bacteria; Proteobacteria; Alphaproteobacteria; Rhodospirillales; Acetobacteraceae; Acetobacter
Rhodospirillum rubrum ATCC 11170	Bacteria	Proteobacteria	Bacteria; Proteobacteria; Alphaproteobacteria; Rhodospirillales; Rhodospirillaceae; Rhodospirillum
Novosphingobium aromaticivorans DSM 12444	Bacteria	Proteobacteria	Bacteria; Proteobacteria; Alphaproteobacteria; Sphingomonadales; Sphingomonadaceae; Novosphingobium
Burkholderia ambifaria AMMD	Bacteria	Proteobacteria	Bacteria; Proteobacteria; Betaproteobacteria; Burkholderiales; Burkholderiaceae; Burkholderia; Burkholderia cepacia complex
Thiobacillus denitrificans ATCC 25259	Bacteria	Proteobacteria	Bacteria; Proteobacteria; Betaproteobacteria; Hydrogenophilales; Hydrogenophilaceae; Thiobacillus
Chromobacterium violaceum ATCC 12472	Bacteria	Proteobacteria	Bacteria; Proteobacteria; Betaproteobacteria; Neisseriales; Chromobacteriaceae; Chromobacterium
Nitrosomonas europaea ATCC 19718	Bacteria	Proteobacteria	Bacteria; Proteobacteria; Betaproteobacteria; Nitrosomonadales; Nitrosomonadaceae; Nitrosomonas
Desulfobulbus propionicus DSM 2032	Bacteria	Proteobacteria	Bacteria; Proteobacteria; Deltaproteobacteria; Desulfobacterales; Desulfobulbaceae; Desulfobulbus
Pelobacter carbinolicus DSM 2380	Bacteria	Proteobacteria	Bacteria; Proteobacteria; Deltaproteobacteria; Desulfuromonadales; Pelobacteraceae; Pelobacter
Stigmatella aurantiaca DW4 3-1	Bacteria	Proteobacteria	Bacteria; Proteobacteria; Deltaproteobacteria; Myxococcales; Cystobacterineae; Cystobacteraceae; Stigmatella
Syntrophobacter fumaroxidans MPOB	Bacteria	Proteobacteria	Bacteria; Proteobacteria; Deltaproteobacteria; Syntrophobacterales; Syntrophobacteraceae; Syntrophobacter
Arcobacter butzleri ED-1	Bacteria	Proteobacteria	Bacteria; Proteobacteria; Epsilonproteobacteria; Campylobacterales; Campylobacteraceae; Arcobacter
Helicobacter acinonychis str. Sheeba	Bacteria	Proteobacteria	Bacteria; Proteobacteria; Epsilonproteobacteria; Campylobacterales; Helicobacteraceae; Helicobacter
Nautilia profundicola AmH	Bacteria	Proteobacteria	Bacteria; Proteobacteria; Epsilonproteobacteria; Nautiliales; Nautiliaceae; Nautilia
Alteromonas macleodii str. Black Sea 11	Bacteria	Proteobacteria	Bacteria; Proteobacteria; Gammaproteobacteria; Alteromonadales; Alteromonadaceae; Alteromonas
Allochromatium vinosum DSM 180	Bacteria	Proteobacteria	Bacteria; Proteobacteria; Gammaproteobacteria; Chromatiales; Chromatiaceae; Allochromatium
Escherichia coli str. K-12 substr. MG1655	Bacteria	Proteobacteria	Bacteria; Proteobacteria; Gammaproteobacteria; Enterobacteriales; Enterobacteriaceae; Escherichia
Legionella longbeachae NSW150	Bacteria	Proteobacteria	Bacteria; Proteobacteria; Gammaproteobacteria; Legionellales; Legionellaceae; Legionella
Acinetobacter baumannii 1656-2	Bacteria	Proteobacteria	Bacteria; Proteobacteria; Gammaproteobacteria; Pseudomonadales; Moraxellaceae; Acinetobacter; Acinetobacter calcoaceticus/baumannii complex
Brachyspira hyodysenteriae WA1	Bacteria	Spirochaetes	Bacteria; Spirochaetes; Spirochaetales; Brachyspiraceae; Brachyspira
Leptospira biflexa serovar Patoc strain Patoc 1 Ames	Bacteria	Spirochaetes	Bacteria; Spirochaetes; Spirochaetales; Leptospiraceae; Leptospira
Borrelia afzelii PKo	Bacteria	Spirochaetes	Bacteria; Spirochaetes; Spirochaetales; Spirochaetaceae; Borrelia; Borrelia burgdorferi group
Treponema azotonutricium ZAS-9	Bacteria	Spirochaetes	Bacteria; Spirochaetes; Spirochaetales; Spirochaetaceae; Treponema
Thermovirga lienii DSM 17291	Bacteria	Synergistetes	Bacteria; Synergistetes; Synergistia; Synergistales; Synergistaceae; Thermovirga
Thermobaculum terrenum ATCC BAA-798	Bacteria	Thermobaculum	Bacteria; Thermobaculum
Thermodesulfatator indicus DSM 15286	Bacteria	Thermodesulfobacteria	Bacteria; Thermodesulfobacteria; Thermodesulfobacteriales; Thermodesulfobacteriaceae; Thermodesulfatator
Fervidobacterium nodosum Rt17-B1	Bacteria	Thermotogae	Bacteria; Thermotogae; Thermotogales; Thermotogaceae; Fervidobacterium
Kosmotoga olearia TBF 19.5.1	Bacteria	Thermotogae	Bacteria; Thermotogae; Thermotogales; Thermotogaceae; Kosmotoga
Petrotoga mobilis SJ95	Bacteria	Thermotogae	Bacteria; Thermotogae; Thermotogales; Thermotogaceae; Petrotoga
Thermotoga maritima MSB8	Bacteria	Thermotogae	Bacteria; Thermotogae; Thermotogales; Thermotogaceae; Thermotoga
Opitutus terrae PB90-1	Bacteria	Verrucomicrobia	Bacteria; Verrucomicrobia; Opitutae; Opitutales; Opitutaceae; Opitutus
Coraliomargarita akajimensis DSM 45221	Bacteria	Verrucomicrobia	Bacteria; Verrucomicrobia; Opitutae; Puniceicoccales; Puniceicoccaceae; Coraliomargarita
Methylacidiphilum infernorum V4	Bacteria	Verrucomicrobia	Bacteria; Verrucomicrobia; unclassified Verrucomicrobia; Methylacidiphilales; Methylacidiphilaceae; Methylacidiphilum
Akkermansia muciniphila ATCC BAA-835	Bacteria	Verrucomicrobia	Bacteria; Verrucomicrobia; Verrucomicrobiae; Verrucomicrobiales; Verrucomicrobiaceae; Akkermansia
