# Supplementary material for: The essential genome of the crenarchaeal model Sulfolobus islandicus
Source: Nat Commun. 2018 Nov 21;9:4908. doi: 10.1038/s41467-018-07379-4 (PMC6249222; doi:10.1038/s41467-018-07379-4)
Supplement: Supplementary file 9 — Supplementary Data 7 [file 41467_2018_7379_MOESM9_ESM.xlsx]

## Sheet: Phyletic_categories_by_dataset
gene	arCOG category	chosen set phyletic category	chosen set % Archaea	chosen set % Bacteria	chosen set % Eukaryota	chosen set % TACK	chosen set % Euryarchaeota	chosen set % Sulfolobales	with asgard phyletic category	with asgard % Archaea	with asgard % Bacteria	with asgard % Eukaryota	with asgard % TACK	with asgard % Euryarchaeota	with asgard % Sulfolobales	arCOG category	all NOG phyletic category	all NOG % Archaea	all NOG % Bacteria	all NOG % Eukaryotes	all NOG% TACK	all NOG % Euryarchaeota
M164_0018	Translation, ribosomal structure and biogenesis	Archaea	0.755102	0	0	0.2	1	0.769231	Archaea	0.736842	0	0	0.347826	1	0.769231	Translation, ribosomal structure and biogenesis	Archaea	0.773913	0	0	0.264706	0.9875
M164_0019	Translation, ribosomal structure and biogenesis	Sulfolobales	0.122449	0	0	0.4	0	0.769231	Sulfolobales	0.105263	0	0	0.26087	0	0.769231	Translation, ribosomal structure and biogenesis	TACK	0.182609	0.0011919	0	0.558824	0.025
M164_0032	Posttranslational modification, protein turnover, chaperones	High-Abundance	0.673469	0.875	0.95	0.733333	0.647059	0.923077	High-Abundance	0.719298	0.875	0.95	0.826087	0.647059	0.923077	Posttranslational modification, protein turnover, chaperones	High-Abundance	0.678261	0.867104	0.932773	0.705882	0.675
M164_0034	Translation, ribosomal structure and biogenesis	LEACA	0.959184	0	0.95	0.866667	1	0.923077	LEACA	0.964912	0	0.95	0.913043	1	0.923077	Translation, ribosomal structure and biogenesis	LEACA	0.982609	0	0.962185	0.941176	1
M164_0035	Coenzyme transport and metabolism	High-Abundance	0.979592	0.954545	0.95	1	0.970588	0.923077	High-Abundance	0.982456	0.954545	0.95	1	0.970588	0.923077	Coenzyme transport and metabolism	High-Abundance	0.982609	0.9559	0.936975	1	0.9875
M164_0037	Function unknown	Sulfolobales	0.0204082	0	0	0.0666667	0	0.923077	Sulfolobales	0.0175439	0	0	0.0434783	0	0.923077	Function unknown	Sulfolobales	0.0608696	0	0	0.205882	0
M164_0038	Posttranslational modification, protein turnover, chaperones	High-Abundance	1	0.977273	0.7	1	1	0.923077	High-Abundance	1	0.977273	0.7	1	1	0.923077	Posttranslational modification, protein turnover, chaperones	High-Abundance	0.991304	0.985101	0.516807	1	0.9875
M164_0042	Translation, ribosomal structure and biogenesis	Archaea	0.836735	0	0.25	0.6	0.941176	0.769231	Archaea	0.824561	0	0.25	0.652174	0.941176	0.769231	Translation, ribosomal structure and biogenesis	Archaea	0.852174	0	0.243697	0.588235	0.975
M164_0044	Transcription	Sulfolobales	0.142857	0	0	0.4	0.0294118	0.923077	Sulfolobales	0.140351	0	0	0.304348	0.0294118	0.923077	Transcription	TACK	0.182609	0	0	0.617647	0
M164_0047	General function prediction only	TACK	0.346939	0.295455	0	0.733333	0.176471	0.923077	Sulfolobales	0.298246	0.295455	0	0.478261	0.176471	0.923077	General function prediction only	TACK	0.286957	0.126937	0	0.705882	0.1125
M164_0051	Amino acid transport and metabolism	Other	0.489796	0.636364	0.85	0.6	0.441176	0.923077	Other	0.508772	0.636364	0.85	0.608696	0.441176	0.923077	Amino acid transport and metabolism	High-Abundance	0.591304	0.669249	0.878151	0.823529	0.5
M164_0062	Replication, recombination and repair	Archaea	0.857143	0	0	1	0.794118	0.923077	Archaea	0.789474	0	0	0.782609	0.794118	0.923077	Replication, recombination and repair	Archaea	0.791304	0.000595948	0	1	0.7125
M164_0063	Replication, recombination and repair	High-Abundance	0.959184	0.568182	0.95	1	0.941176	0.923077	High-Abundance	0.947368	0.568182	0.95	0.956522	0.941176	0.923077	Replication, recombination and repair	LEACA	0.982609	0.497616	0.970588	1	0.975
M164_0064	Replication, recombination and repair	High-Abundance	0.959184	0.715909	1	1	0.941176	0.923077	High-Abundance	0.929825	0.715909	1	0.913043	0.941176	0.923077	Replication, recombination and repair	High-Abundance	0.982609	0.645411	0.978992	1	0.975
M164_0065	Replication, recombination and repair	Other	0.979592	0.511364	0	1	0.970588	0.923077	Other	0.982456	0.511364	0	1	0.970588	0.923077	Replication, recombination and repair	Archaea	0.991304	0.444577	0.0168067	1	0.9875
M164_0066	Function unknown	Sulfolobales	0.0408163	0	0	0.0666667	0.0294118	0.923077	Sulfolobales	0.0350877	0	0	0.0434783	0.0294118	0.923077	Function unknown	Sulfolobales	0.0782609	0	0	0.205882	0.025
M164_0089	General function prediction only	Sulfolobales	0.0204082	0	0	0.0666667	0	0.923077	Sulfolobales	0.0175439	0	0	0.0434783	0	0.923077	General function prediction only	Sulfolobales	0.0608696	0	0	0.205882	0
M164_0091	Translation, ribosomal structure and biogenesis	High-Abundance	0.816327	1	1	1	0.735294	0.923077	High-Abundance	0.789474	1	1	0.869565	0.735294	0.923077	Translation, ribosomal structure and biogenesis	High-Abundance	0.852174	0.989273	0.991597	1	0.7875
M164_0092	Carbohydrate transport and metabolism	Other	0.489796	0.977273	1	0.8	0.352941	0.923077	Other	0.54386	0.977273	1	0.826087	0.352941	0.923077	Carbohydrate transport and metabolism	Other	0.591304	0.962455	0.987395	0.941176	0.45
M164_0131	Defense mechanisms	Archaea	0.877551	0.204545	0	0.733333	0.941176	0.846154	Archaea	0.859649	0.204545	0	0.73913	0.941176	0.846154	Defense mechanisms	Archaea	0.921739	0.181168	0	0.911765	0.9375
M164_0149	Function unknown	Sulfolobales	0.0204082	0	0	0.0666667	0	0.461538	Sulfolobales	0.0175439	0	0	0.0434783	0	0.461538	Function unknown	Sulfolobales	0.026087	0.210369	0.277311	0.0882353	0
M164_0157	Translation, ribosomal structure and biogenesis	LEACA	0.979592	0.0568182	0.95	0.933333	1	0.923077	LEACA	0.982456	0.0568182	0.95	0.956522	1	0.923077	Translation, ribosomal structure and biogenesis	LEACA	0.991304	0.00834327	0.991597	0.970588	1
M164_0158	Coenzyme transport and metabolism	Archaea	0.632653	0.227273	0.25	0.866667	0.529412	0.923077	Archaea	0.666667	0.227273	0.25	0.869565	0.529412	0.923077	Coenzyme transport and metabolism	Archaea	0.721739	0.192491	0.352941	1	0.6125
M164_0161	Coenzyme transport and metabolism	Universal	1	1	1	1	1	0.923077	Universal	1	1	1	1	1	0.923077	Coenzyme transport and metabolism	High-Abundance	0.991304	0.971395	1	1	1
M164_0163	Transcription	Other	1	0.556818	0	1	1	0.923077	Other	1	0.556818	0	1	1	0.923077	Transcription	Other	0.991304	0.681764	0.0252101	1	0.9875
M164_0165	Function unknown	Sulfolobales	0.0204082	0	0	0.0666667	0	0.923077	Sulfolobales	0.0175439	0	0	0.0434783	0	0.923077	Function unknown	Sulfolobales	0.0608696	0	0	0.205882	0
M164_0169	Function unknown	Sulfolobales	0.0204082	0	0	0.0666667	0	0.923077	Sulfolobales	0.0175439	0	0	0.0434783	0	0.923077	Function unknown	Sulfolobales	0.0608696	0	0	0.205882	0
M164_0170	Energy production and conversion	High-Abundance	1	0.659091	1	1	1	0.923077	High-Abundance	1	0.659091	1	1	1	0.923077	Energy production and conversion	High-Abundance	0.991304	0.52205	0.894958	1	1
M164_0171	Lipid transport and metabolism	Archaea	0.673469	0	0	1	0.529412	0.923077	Archaea	0.701754	0	0	0.956522	0.529412	0.923077	Lipid transport and metabolism	Archaea	0.617391	0	0	0.911765	0.5
M164_0174	Energy production and conversion	High-Abundance	0.734694	0.909091	1	0.866667	0.676471	0.923077	High-Abundance	0.754386	0.909091	1	0.869565	0.676471	0.923077	Energy production and conversion	High-Abundance	0.747826	0.845054	0.953782	0.794118	0.7375
M164_0175	Energy production and conversion	High-Abundance	0.734694	0.795455	1	0.933333	0.647059	0.923077	High-Abundance	0.736842	0.795455	1	0.869565	0.647059	0.923077	Energy production and conversion	High-Abundance	0.747826	0.72348	0.945378	0.823529	0.725
M164_0176	Energy production and conversion	Archaea	0.632653	0.181818	0	0.266667	0.794118	0.923077	Archaea	0.684211	0.181818	0	0.521739	0.794118	0.923077	Energy production and conversion	Archaea	0.513043	0.0977354	0.00420168	0.294118	0.6125
M164_0177	Energy production and conversion	Sulfolobales	0.0408163	0	0	0.0666667	0.0294118	0.923077	Sulfolobales	0.0350877	0	0	0.0434783	0.0294118	0.923077	Energy production and conversion	Sulfolobales	0.0782609	0	0	0.205882	0.025
M164_0178	General function prediction only	Sulfolobales	0.408163	0.0340909	0.15	0.466667	0.382353	0.923077	Sulfolobales	0.350877	0.0340909	0.15	0.304348	0.382353	0.923077	General function prediction only	TACK	0.4	0.0989273	0.012605	0.823529	0.225
M164_0179	Cell motility	Other	0.897959	0.840909	0.35	0.933333	0.882353	0.923077	Other	0.894737	0.840909	0.35	0.913043	0.882353	0.923077	Cell motility	Other	0.956522	0.757449	0.0294118	0.970588	0.95
M164_0180	Replication, recombination and repair	LEACA	0.897959	0	1	0.666667	1	0.923077	LEACA	0.912281	0	1	0.782609	1	0.923077	Replication, recombination and repair	LEACA	0.895652	0	0.983193	0.647059	1
M164_0185	Function unknown	Sulfolobales	0.0612245	0	0	0.2	0	0.923077	Sulfolobales	0.0526316	0	0	0.130435	0	0.923077	Function unknown	Sulfolobales	0.113043	0	0	0.382353	0
M164_0191	Translation, ribosomal structure and biogenesis	High-Abundance	1	0.988636	1	1	1	0.923077	High-Abundance	0.982456	0.988636	1	0.956522	1	0.923077	Translation, ribosomal structure and biogenesis	High-Abundance	1	0.982718	0.991597	1	1
M164_0193	Translation, ribosomal structure and biogenesis	High-Abundance	0.979592	0.954545	0.85	1	0.970588	0.923077	High-Abundance	0.947368	0.954545	0.85	0.913043	0.970588	0.923077	Translation, ribosomal structure and biogenesis	High-Abundance	0.982609	0.88677	0.617647	1	0.975
M164_0194	Translation, ribosomal structure and biogenesis	LEACA	1	0	1	1	1	0.923077	LEACA	0.964912	0	1	0.913043	1	0.923077	Translation, ribosomal structure and biogenesis	LEACA	1	0	1	1	1
M164_0201	Cell wall/membrane/envelope biogenesis	High-Abundance	0.836735	0.727273	0.75	1	0.764706	0.923077	High-Abundance	0.77193	0.727273	0.75	0.782609	0.764706	0.923077	Cell wall/membrane/envelope biogenesis	High-Abundance	0.765217	0.623361	0.903361	0.970588	0.6875
M164_0202	Energy production and conversion	Other	0.530612	0.568182	1	0.666667	0.470588	0.923077	Other	0.54386	0.568182	1	0.652174	0.470588	0.923077	Energy production and conversion	High-Abundance	0.634783	0.605483	0.991597	0.705882	0.6
M164_0204	Coenzyme transport and metabolism	Other	0.979592	0.534091	0.4	1	0.970588	0.923077	Other	0.947368	0.534091	0.4	0.913043	0.970588	0.923077	Coenzyme transport and metabolism	Other	0.982609	0.800954	0.466387	1	0.9875
M164_0205	Coenzyme transport and metabolism	Other	0.979592	0.590909	0.4	1	0.970588	0.923077	Other	0.964912	0.590909	0.4	0.956522	0.970588	0.923077	Coenzyme transport and metabolism	High-Abundance	0.947826	0.545888	0.705882	1	0.9625
M164_0209	Coenzyme transport and metabolism	Archaea	0.918367	0	0	0.8	0.970588	0.923077	Archaea	0.877193	0	0	0.73913	0.970588	0.923077	Coenzyme transport and metabolism	Archaea	0.921739	0.0011919	0	0.911765	0.9375
M164_0217	Defense mechanisms	Sulfolobales	0.0816327	0	0	0.133333	0.0588235	0.923077	Sulfolobales	0.0701754	0	0	0.0869565	0.0588235	0.923077	Defense mechanisms	Sulfolobales	0.130435	0	0	0.382353	0.025
M164_0220	Coenzyme transport and metabolism	Archaea	0.959184	0	0	0.933333	0.970588	0.923077	Archaea	0.947368	0	0	0.913043	0.970588	0.923077	Coenzyme transport and metabolism	Archaea	0.956522	0	0	0.941176	0.975
M164_0224	Function unknown	Sulfolobales	0.0204082	0	0	0.0666667	0	0.923077	Sulfolobales	0.0175439	0	0	0.0434783	0	0.923077	Function unknown	Sulfolobales	0.0608696	0	0	0.205882	0
M164_0225	Coenzyme transport and metabolism	Other	0.897959	0.704545	0.4	0.733333	0.970588	0.923077	Other	0.859649	0.704545	0.4	0.695652	0.970588	0.923077	Coenzyme transport and metabolism	Other	0.895652	0.560191	0.42437	0.735294	0.975
M164_0228	Posttranslational modification, protein turnover, chaperones	High-Abundance	1	0.977273	0.7	1	1	0.923077	High-Abundance	1	0.977273	0.7	1	1	0.923077	Posttranslational modification, protein turnover, chaperones	High-Abundance	0.991304	0.985101	0.516807	1	0.9875
M164_0237	General function prediction only	LEACA	0.77551	0	0.85	0.6	0.852941	0.923077	LEACA	0.754386	0	0.85	0.608696	0.852941	0.923077	General function prediction only	LEACA	0.808696	0	0.97479	0.852941	0.7875
M164_0242	Energy production and conversion	Sulfolobales	0.163265	0.420455	0	0.4	0.0588235	0.923077	Sulfolobales	0.157895	0.420455	0	0.304348	0.0588235	0.923077	Energy production and conversion	TACK	0.243478	0.401073	0.0168067	0.676471	0.0625
M164_0243	Energy production and conversion	Sulfolobales	0.163265	0.318182	0	0.4	0.0588235	0.923077	Sulfolobales	0.157895	0.318182	0	0.304348	0.0588235	0.923077	Energy production and conversion	TACK	0.234783	0.275328	0.012605	0.647059	0.0625
M164_0244	Coenzyme transport and metabolism	High-Abundance	0.795918	0.704545	0.55	0.733333	0.823529	0.923077	High-Abundance	0.719298	0.704545	0.55	0.565217	0.823529	0.923077	Coenzyme transport and metabolism	Other	0.791304	0.662098	0.470588	0.764706	0.8125
M164_0246	Function unknown	Sulfolobales	0.0204082	0	0	0.0666667	0	0.769231	Sulfolobales	0.0175439	0	0	0.0434783	0	0.769231	Function unknown	Sulfolobales	0.0434783	0	0	0.147059	0
M164_0254	Function unknown	Sulfolobales	0.0204082	0	0	0.0666667	0	0.923077	Sulfolobales	0.0175439	0	0	0.0434783	0	0.923077	Function unknown	Sulfolobales	0.0608696	0	0	0.205882	0
M164_0258	Nucleotide transport and metabolism	High-Abundance	0.979592	0.943182	1	0.933333	1	0.923077	High-Abundance	0.877193	0.943182	1	0.695652	1	0.923077	Nucleotide transport and metabolism	High-Abundance	0.965217	0.950536	0.953782	0.911765	1
M164_0268	Defense mechanisms	Sulfolobales	0.0612245	0.204545	0	0.0666667	0.0588235	0.769231	Sulfolobales	0.0526316	0.204545	0	0.0434783	0.0588235	0.769231	Defense mechanisms	Sulfolobales	0.104348	0.221692	0.00420168	0.0588235	0.125
M164_0273	Inorganic ion transport and metabolism	TACK	0.22449	0.147727	0	0.666667	0.0294118	0.923077	Sulfolobales	0.192982	0.147727	0	0.434783	0.0294118	0.923077	Inorganic ion transport and metabolism	TACK	0.243478	0.0816448	0.00840336	0.705882	0.05
M164_0274	Inorganic ion transport and metabolism	Other	0.734694	0.75	0.05	0.866667	0.676471	0.923077	Other	0.736842	0.75	0.05	0.826087	0.676471	0.923077	Inorganic ion transport and metabolism	Other	0.721739	0.621573	0.0336134	0.823529	0.6875
M164_0287	Cell wall/membrane/envelope biogenesis	High-Abundance	1	0.738636	0.95	1	1	0.923077	High-Abundance	1	0.738636	0.95	1	1	0.923077	Cell wall/membrane/envelope biogenesis	High-Abundance	1	0.604291	1	1	1
M164_0291	Cell wall/membrane/envelope biogenesis	Other	0.0612245	0.965909	0.4	0.2	0	0.923077	Other	0.0877193	0.965909	0.4	0.217391	0	0.923077	Cell wall/membrane/envelope biogenesis	Other	0.173913	0.960667	0.113445	0.441176	0.0625
M164_0293	Energy production and conversion	High-Abundance	0.755102	0.75	1	1	0.647059	0.923077	High-Abundance	0.77193	0.75	1	0.956522	0.647059	0.923077	Energy production and conversion	High-Abundance	0.765217	0.656734	0.966387	0.970588	0.6875
M164_0294	Energy production and conversion	High-Abundance	0.755102	0.75	1	1	0.647059	0.923077	High-Abundance	0.77193	0.75	1	0.956522	0.647059	0.923077	Energy production and conversion	High-Abundance	0.765217	0.666269	0.966387	0.970588	0.6875
M164_0393	Signal transduction mechanisms	Other	0.183673	0.545455	0.4	0.4	0.0882353	0.923077	Other	0.175439	0.545455	0.4	0.304348	0.0882353	0.923077	Signal transduction mechanisms	TACK	0.208696	0.482718	0.0672269	0.588235	0.05
M164_0449	Energy production and conversion	Sulfolobales	0	0.261364	0.25	0	0	0.461538	Sulfolobales	0	0.261364	0.25	0	0	0.461538	Energy production and conversion	Sulfolobales	0.00869565	0.272944	0.298319	0.0294118	0
M164_0627	General function prediction only	Sulfolobales	0.163265	0.193182	0	0.2	0.147059	0.923077	Sulfolobales	0.140351	0.193182	0	0.130435	0.147059	0.923077	General function prediction only	Sulfolobales	0.243478	0.156734	0.00420168	0.470588	0.15
M164_0664	Function unknown	Sulfolobales	0	0	0	0	0	0	Sulfolobales	0	0	0	0	0	0	Function unknown	Other	0	0	0	0	0
M164_0671	Cell wall/membrane/envelope biogenesis	High-Abundance	1	0.965909	1	1	1	0.923077	High-Abundance	1	0.965909	1	1	1	0.923077	Cell wall/membrane/envelope biogenesis	High-Abundance	1	0.924911	1	1	1
M164_0677	Function unknown	Sulfolobales	0	0	0	0	0	0	Sulfolobales	0	0	0	0	0	0	Function unknown	Other	0	0	0	0	0
M164_0682	Function unknown	Sulfolobales	0.0204082	0	0	0.0666667	0	0.307692	Sulfolobales	0.0175439	0	0	0.0434783	0	0.307692	Function unknown	Sulfolobales	0.0173913	0.00953516	0.352941	0.0588235	0
M164_0727	Function unknown	Sulfolobales	0	0	0	0	0	0.615385	Sulfolobales	0	0	0	0	0	0.615385	Function unknown	Sulfolobales	0.0173913	0	0	0.0588235	0
M164_0756	Function unknown	Sulfolobales	0.0204082	0	0	0.0666667	0	0.461538	Sulfolobales	0.0175439	0	0	0.0434783	0	0.461538	Function unknown	Sulfolobales	0.026087	0.210369	0.277311	0.0882353	0
M164_0850	Lipid transport and metabolism	Sulfolobales	0	0	0	0	0	0	Sulfolobales	0	0	0	0	0	0	Lipid transport and metabolism	Other	0	0	0	0	0
M164_0853	Posttranslational modification, protein turnover, chaperones	Sulfolobales	0	0.0454545	0.05	0	0	0	Sulfolobales	0	0.0454545	0.05	0	0	0	Posttranslational modification, protein turnover, chaperones	Sulfolobales	0.00869565	0.0977354	0.130252	0	0.0125
M164_0856	Lipid transport and metabolism	High-Abundance	0.714286	0.795455	1	0.8	0.676471	0.923077	High-Abundance	0.736842	0.795455	1	0.826087	0.676471	0.923077	Lipid transport and metabolism	High-Abundance	0.747826	0.657926	0.987395	0.764706	0.75
M164_0857	Energy production and conversion	High-Abundance	0.734694	0.897727	1	0.666667	0.764706	0.923077	High-Abundance	0.719298	0.897727	1	0.652174	0.764706	0.923077	Energy production and conversion	High-Abundance	0.773913	0.886174	0.97479	0.735294	0.8
M164_0858	Energy production and conversion	Other	0.244898	0.681818	1	0.133333	0.294118	0.769231	Other	0.315789	0.681818	1	0.347826	0.294118	0.769231	Energy production and conversion	Other	0.278261	0.583433	0.966387	0.264706	0.2875
M164_0860	Nucleotide transport and metabolism	Sulfolobales	0.408163	0.113636	0	0.266667	0.470588	0.923077	Sulfolobales	0.473684	0.113636	0	0.478261	0.470588	0.923077	Nucleotide transport and metabolism	Archaea	0.513043	0.0774732	0	0.5	0.525
M164_0861	Energy production and conversion	Other	0.285714	0.772727	1	0.266667	0.294118	0.692308	Other	0.350877	0.772727	1	0.434783	0.294118	0.692308	Energy production and conversion	Other	0.286957	0.749702	0.957983	0.294118	0.2875
M164_0863	Secondary metabolites biosynthesis, transport and catabolism	Sulfolobales	0	0.0568182	0	0	0	0.384615	Sulfolobales	0	0.0568182	0	0	0	0.384615	Secondary metabolites biosynthesis, transport and catabolism	Sulfolobales	0	0.100119	0	0	0
M164_0865	Coenzyme transport and metabolism	Other	0.979592	0.511364	0.05	1	0.970588	0.923077	Other	0.982456	0.511364	0.05	1	0.970588	0.923077	Coenzyme transport and metabolism	Archaea	0.895652	0.43385	0.092437	1	0.8625
M164_0866	General function prediction only	Other	0.306122	0.590909	0.8	0.666667	0.147059	0.923077	Other	0.368421	0.590909	0.8	0.695652	0.147059	0.923077	General function prediction only	Other	0.443478	0.4559	0.579832	0.882353	0.2625
M164_0868	Transcription	Archaea	0.510204	0	0	0.6	0.470588	0.923077	Archaea	0.54386	0	0	0.652174	0.470588	0.923077	Transcription	TACK	0.478261	0	0	0.558824	0.45
M164_0911	Defense mechanisms	TACK	0.489796	0.147727	0	0.533333	0.470588	0.769231	Sulfolobales	0.438596	0.147727	0	0.391304	0.470588	0.769231	Defense mechanisms	Archaea	0.530435	0.0506555	0	0.617647	0.4875
M164_1025	Function unknown	Sulfolobales	0	0	0	0	0	0	Sulfolobales	0	0	0	0	0	0	Function unknown	Other	0	0	0	0	0
M164_1032	Function unknown	Sulfolobales	0.0204082	0	0	0.0666667	0	0.846154	Sulfolobales	0.0175439	0	0	0.0434783	0	0.846154	Function unknown	Sulfolobales	0.0434783	0	0	0.147059	0
M164_1060	Defense mechanisms	Archaea	0.632653	0.147727	0	0.6	0.647059	0.923077	Archaea	0.596491	0.147727	0	0.521739	0.647059	0.923077	Defense mechanisms	Archaea	0.652174	0.142431	0	0.735294	0.6125
M164_1070	Posttranslational modification, protein turnover, chaperones	Other	0.857143	0.522727	0	0.866667	0.852941	0.923077	Other	0.877193	0.522727	0	0.913043	0.852941	0.923077	Posttranslational modification, protein turnover, chaperones	Archaea	0.834783	0.489869	0.012605	0.941176	0.8
M164_1099	Function unknown	TACK	0.285714	0.0227273	0	0.533333	0.176471	0.923077	Sulfolobales	0.245614	0.0227273	0	0.347826	0.176471	0.923077	Function unknown	TACK	0.347826	0.0363528	0	0.647059	0.225
M164_1107	Inorganic ion transport and metabolism	Sulfolobales	0.0204082	0	0	0.0666667	0	0.923077	Sulfolobales	0.0175439	0	0	0.0434783	0	0.923077	Inorganic ion transport and metabolism	Sulfolobales	0.0608696	0	0	0.205882	0
M164_1116	Transcription	Sulfolobales	0.408163	0.0113636	0	0.266667	0.470588	0.923077	Sulfolobales	0.403509	0.0113636	0	0.304348	0.470588	0.923077	Transcription	Other	0.495652	0	0	0.382353	0.5375
M164_1121	Energy production and conversion	Other	0.367347	0.727273	0.85	0.666667	0.235294	0.923077	Other	0.368421	0.727273	0.85	0.565217	0.235294	0.923077	Energy production and conversion	Other	0.478261	0.686532	0.941176	0.676471	0.4
M164_1136	Energy production and conversion	Other	0.22449	0.613636	0.85	0.333333	0.176471	0.923077	Other	0.263158	0.613636	0.85	0.391304	0.176471	0.923077	Energy production and conversion	Other	0.356522	0.625149	0.857143	0.470588	0.3125
M164_1143	Nucleotide transport and metabolism	Other	0.265306	0.602273	0.65	0.6	0.117647	0.923077	Other	0.22807	0.602273	0.65	0.391304	0.117647	0.923077	Nucleotide transport and metabolism	Other	0.382609	0.654946	0.478992	0.588235	0.3
M164_1144	Nucleotide transport and metabolism	High-Abundance	0.938776	0.886364	0.7	0.8	1	0.923077	High-Abundance	0.842105	0.886364	0.7	0.608696	1	0.923077	Nucleotide transport and metabolism	High-Abundance	0.886957	0.916567	0.815126	0.676471	0.9875
M164_1156	Cell wall/membrane/envelope biogenesis	LEACA	1	0.0340909	1	1	1	0.923077	LEACA	1	0.0340909	1	1	1	0.923077	Cell wall/membrane/envelope biogenesis	LEACA	0.991304	0.0309893	0.978992	1	0.9875
M164_1158	Translation, ribosomal structure and biogenesis	LEACA	1	0.0227273	1	1	1	0.923077	LEACA	1	0.0227273	1	1	1	0.923077	Translation, ribosomal structure and biogenesis	LEACA	1	0.000595948	0.978992	1	1
M164_1160	Translation, ribosomal structure and biogenesis	LEACA	1	0	1	1	1	0.923077	LEACA	1	0	1	1	1	0.923077	Translation, ribosomal structure and biogenesis	LEACA	1	0	0.920168	1	1
M164_1161	Replication, recombination and repair	Archaea	0.938776	0	0	1	0.911765	0.923077	Archaea	0.824561	0	0	0.695652	0.911765	0.923077	Replication, recombination and repair	Archaea	0.991304	0	0	1	0.9875
M164_1162	Replication, recombination and repair	LEACA	1	0	1	1	1	0.923077	LEACA	1	0	1	1	1	0.923077	Replication, recombination and repair	LEACA	0.991304	0	0.97479	1	1
M164_1163	Replication, recombination and repair	Universal	1	1	1	1	1	0.923077	Universal	1	1	1	1	1	0.923077	Replication, recombination and repair	High-Abundance	1	0.991657	0.970588	1	1
M164_1165	Nucleotide transport and metabolism	High-Abundance	1	0.977273	1	1	1	0.923077	High-Abundance	0.982456	0.977273	1	0.956522	1	0.923077	Nucleotide transport and metabolism	High-Abundance	0.991304	0.986889	0.97479	1	1
M164_1167	Translation, ribosomal structure and biogenesis	High-Abundance	1	0.636364	1	1	1	0.923077	High-Abundance	0.982456	0.636364	1	0.956522	1	0.923077	Translation, ribosomal structure and biogenesis	High-Abundance	1	0.589392	0.991597	1	1
M164_1168	General function prediction only	Archaea	0.877551	0	0	1	0.823529	0.923077	Archaea	0.824561	0	0	0.826087	0.823529	0.923077	General function prediction only	Archaea	0.869565	0	0	0.970588	0.8375
M164_1171	Translation, ribosomal structure and biogenesis	Archaea	0.979592	0	0	1	0.970588	0.923077	Archaea	0.964912	0	0	0.956522	0.970588	0.923077	Translation, ribosomal structure and biogenesis	Archaea	0.991304	0	0	1	0.9875
M164_1228	Carbohydrate transport and metabolism	LEACA	1	0.465909	0.75	1	1	0.692308	LEACA	1	0.465909	0.75	1	1	0.692308	Carbohydrate transport and metabolism	High-Abundance	0.991304	0.532181	0.907563	1	1
M164_1231	Nucleotide transport and metabolism	Other	1	1	0.25	1	1	0.923077	Other	0.982456	1	0.25	0.956522	1	0.923077	Nucleotide transport and metabolism	Other	0.991304	0.987485	0.109244	1	1
M164_1232	Replication, recombination and repair	TACK	0.163265	0	0	0.533333	0	0.846154	Sulfolobales	0.140351	0	0	0.347826	0	0.846154	Replication, recombination and repair	TACK	0.243478	0	0	0.823529	0
M164_1233	Lipid transport and metabolism	High-Abundance	0.734694	0.920455	1	1	0.617647	0.923077	High-Abundance	0.754386	0.920455	1	0.956522	0.617647	0.923077	Lipid transport and metabolism	High-Abundance	0.782609	0.856377	0.983193	1	0.6875
M164_1235	Translation, ribosomal structure and biogenesis	LEACA	1	0	0.85	1	1	0.923077	LEACA	1	0	0.85	1	1	0.923077	Translation, ribosomal structure and biogenesis	LEACA	0.991304	0	0.621849	1	1
M164_1237	Translation, ribosomal structure and biogenesis	Universal	1	1	1	1	1	0.923077	High-Abundance	0.982456	1	1	0.956522	1	0.923077	Translation, ribosomal structure and biogenesis	High-Abundance	1	0.986293	0.978992	1	1
M164_1238	Replication, recombination and repair	LEACA	0.979592	0	0.95	1	0.970588	0.923077	LEACA	0.964912	0	0.95	0.956522	0.970588	0.923077	Replication, recombination and repair	LEACA	0.965217	0.00417163	0.890756	1	0.95
M164_1239	Replication, recombination and repair	LEACA	0.979592	0.102273	0.65	1	0.970588	0.923077	LEACA	0.964912	0.102273	0.65	0.956522	0.970588	0.923077	Replication, recombination and repair	Archaea	0.965217	0.00417163	0.117647	1	0.95
M164_1240	Posttranslational modification, protein turnover, chaperones	LEACA	0.979592	0.25	0.95	1	0.970588	0.923077	LEACA	0.982456	0.25	0.95	1	0.970588	0.923077	Posttranslational modification, protein turnover, chaperones	LEACA	0.991304	0.0899881	0.97479	1	0.9875
M164_1241	Translation, ribosomal structure and biogenesis	High-Abundance	1	0.602273	0.65	1	1	0.923077	High-Abundance	0.964912	0.602273	0.65	0.913043	1	0.923077	Translation, ribosomal structure and biogenesis	LEACA	0.991304	0.296782	0.546218	0.970588	1
M164_1243	General function prediction only	Archaea	1	0.306818	0	1	1	0.923077	Archaea	0.964912	0.306818	0	0.913043	1	0.923077	General function prediction only	Archaea	0.982609	0.321216	0.012605	1	0.975
M164_1245	Replication, recombination and repair	Archaea	0.510204	0.0681818	0	0.733333	0.411765	0.923077	Sulfolobales	0.438596	0.0681818	0	0.478261	0.411765	0.923077	Replication, recombination and repair	Archaea	0.521739	0.0184744	0	0.911765	0.35
M164_1246	Transcription	Archaea	0.857143	0	0	1	0.794118	0.923077	Archaea	0.859649	0	0	0.956522	0.794118	0.923077	Transcription	Archaea	0.773913	0	0	1	0.675
M164_1251	Function unknown	Sulfolobales	0.0204082	0	0	0.0666667	0	0.846154	Sulfolobales	0.0175439	0	0	0.0434783	0	0.846154	Function unknown	Sulfolobales	0.0521739	0	0	0.176471	0
M164_1252	Translation, ribosomal structure and biogenesis	Other	0.673469	0.920455	0	0.466667	0.764706	0.923077	Other	0.631579	0.920455	0	0.434783	0.764706	0.923077	Translation, ribosomal structure and biogenesis	Other	0.678261	0.728248	0	0.441176	0.775
M164_1253	Translation, ribosomal structure and biogenesis	High-Abundance	0.77551	0.977273	0.9	0.666667	0.823529	0.923077	High-Abundance	0.736842	0.977273	0.9	0.608696	0.823529	0.923077	Translation, ribosomal structure and biogenesis	High-Abundance	0.756522	0.846841	0.945378	0.676471	0.7875
M164_1256	Cell wall/membrane/envelope biogenesis	LEACA	1	0.102273	0.65	1	1	0.923077	LEACA	0.947368	0.102273	0.65	0.869565	1	0.923077	Cell wall/membrane/envelope biogenesis	LEACA	0.991304	0.169249	0.991597	1	1
M164_1259	Transcription	LEACA	1	0	1	1	1	0.923077	LEACA	0.964912	0	1	0.913043	1	0.923077	Transcription	LEACA	1	0	0.983193	1	1
M164_1264	Translation, ribosomal structure and biogenesis	LEACA	0.857143	0	0.9	0.866667	0.852941	0.846154	LEACA	0.824561	0	0.9	0.782609	0.852941	0.846154	Translation, ribosomal structure and biogenesis	LEACA	0.921739	0	0.911765	0.911765	0.9375
M164_1265	Transcription	LEACA	1	0	1	1	1	0.923077	LEACA	1	0	1	1	1	0.923077	Transcription	LEACA	1	0	1	1	1
M164_1266	Transcription	Other	1	0.556818	0	1	1	0.923077	Other	1	0.556818	0	1	1	0.923077	Transcription	Other	0.991304	0.681764	0.0252101	1	0.9875
M164_1270	Translation, ribosomal structure and biogenesis	LEACA	1	0	1	1	1	0.923077	LEACA	1	0	1	1	1	0.923077	Translation, ribosomal structure and biogenesis	LEACA	1	0	0.966387	1	1
M164_1272	Translation, ribosomal structure and biogenesis	TACK	0.265306	0	0.05	0.866667	0	0.923077	TACK	0.263158	0	0.05	0.652174	0	0.923077	Translation, ribosomal structure and biogenesis	TACK	0.269565	0	0	0.911765	0
M164_1273	Amino acid transport and metabolism	LEACA	1	0.386364	0.8	1	1	0.923077	LEACA	1	0.386364	0.8	1	1	0.923077	Amino acid transport and metabolism	High-Abundance	1	0.632896	0.773109	1	1
M164_1274	Translation, ribosomal structure and biogenesis	Archaea	0.979592	0	0	0.933333	1	0.923077	Archaea	0.964912	0	0	0.913043	1	0.923077	Translation, ribosomal structure and biogenesis	Archaea	0.991304	0	0	0.970588	1
M164_1275	Function unknown	Sulfolobales	0.0204082	0	0	0.0666667	0	0.923077	Sulfolobales	0.0175439	0	0	0.0434783	0	0.923077	Function unknown	Sulfolobales	0.0608696	0	0	0.205882	0
M164_1277	Nucleotide transport and metabolism	High-Abundance	0.734694	0.875	1	0.8	0.705882	0.923077	High-Abundance	0.719298	0.875	1	0.73913	0.705882	0.923077	Nucleotide transport and metabolism	High-Abundance	0.713043	0.883194	0.97479	0.794118	0.6875
M164_1278	Posttranslational modification, protein turnover, chaperones	Other	1	0.784091	0.45	1	1	0.923077	Other	0.912281	0.784091	0.45	0.782609	1	0.923077	Posttranslational modification, protein turnover, chaperones	Other	0.991304	0.716329	0.159664	1	0.9875
M164_1279	Posttranslational modification, protein turnover, chaperones	Other	1	0.784091	0.45	1	1	0.923077	Other	0.912281	0.784091	0.45	0.782609	1	0.923077	Posttranslational modification, protein turnover, chaperones	Other	0.991304	0.716329	0.159664	1	0.9875
M164_1280	Posttranslational modification, protein turnover, chaperones	Other	1	0.784091	0.35	1	1	0.923077	Other	0.912281	0.784091	0.35	0.782609	1	0.923077	Posttranslational modification, protein turnover, chaperones	Other	0.991304	0.713945	0.138655	1	0.9875
M164_1288	Intracellular trafficking, secretion, and vesicular transport	High-Abundance	1	0.977273	1	1	1	0.923077	High-Abundance	0.947368	0.977273	1	0.869565	1	0.923077	Intracellular trafficking, secretion, and vesicular transport	High-Abundance	0.991304	0.974374	0.995798	1	0.9875
M164_1289	Function unknown	Sulfolobales	0.0816327	0	0	0.266667	0	0.923077	Sulfolobales	0.105263	0	0	0.26087	0	0.923077	Function unknown	TACK	0.156522	0	0	0.529412	0
M164_1293	Cell cycle control, cell division, chromosome partitioning	TACK	0.244898	0	0	0.8	0	0.923077	TACK	0.22807	0	0	0.565217	0	0.923077	Cell cycle control, cell division, chromosome partitioning	TACK	0.286957	0	0	0.941176	0.0125
M164_1294	Cell cycle control, cell division, chromosome partitioning	Other	0.183673	0	1	0.6	0	0.923077	Other	0.192982	0	1	0.478261	0	0.923077	Cell cycle control, cell division, chromosome partitioning	Other	0.182609	0	0.983193	0.617647	0
M164_1295	Cell cycle control, cell division, chromosome partitioning	High-Abundance	1	0.590909	1	1	1	0.923077	High-Abundance	0.982456	0.590909	1	0.956522	1	0.923077	Cell cycle control, cell division, chromosome partitioning	High-Abundance	1	0.503576	1	1	1
M164_1297	Transcription	High-Abundance	0.979592	0.545455	0.95	1	0.970588	0.923077	High-Abundance	0.964912	0.545455	0.95	0.956522	0.970588	0.923077	Transcription	High-Abundance	0.991304	0.743147	0.94958	1	0.9875
M164_1302	Function unknown	Sulfolobales	0.0612245	0	0	0.2	0	0.846154	Sulfolobales	0.0526316	0	0	0.130435	0	0.846154	Function unknown	Sulfolobales	0.13913	0	0	0.470588	0
M164_1303	Function unknown	Sulfolobales	0	0	0	0	0	0.769231	Sulfolobales	0	0	0	0	0	0.769231	Function unknown	Other	0.147826	0.264601	0.739496	0.470588	0.0125
M164_1306	Energy production and conversion	High-Abundance	1	0.659091	1	1	1	0.923077	High-Abundance	1	0.659091	1	1	1	0.923077	Energy production and conversion	High-Abundance	0.991304	0.52205	0.894958	1	1
M164_1307	Translation, ribosomal structure and biogenesis	Universal	1	1	1	1	1	0.923077	High-Abundance	0.982456	1	1	0.956522	1	0.923077	Translation, ribosomal structure and biogenesis	High-Abundance	1	0.994041	0.978992	1	1
M164_1316	Energy production and conversion	Other	0.755102	0.625	0	0.733333	0.764706	0.923077	Other	0.666667	0.625	0	0.521739	0.764706	0.923077	Energy production and conversion	Other	0.773913	0.508343	0.00420168	0.823529	0.7625
M164_1317	Lipid transport and metabolism	LEACA	0.693878	0.227273	0.9	1	0.558824	0.923077	LEACA	0.736842	0.227273	0.9	1	0.558824	0.923077	Lipid transport and metabolism	LEACA	0.634783	0.15733	0.861345	1	0.4875
M164_1319	Cell cycle control, cell division, chromosome partitioning	Other	0.183673	0	1	0.6	0	0.923077	Other	0.192982	0	1	0.478261	0	0.923077	Cell cycle control, cell division, chromosome partitioning	Other	0.182609	0	0.983193	0.617647	0
M164_1321	Coenzyme transport and metabolism	Other	0.979592	0.511364	0.05	1	0.970588	0.923077	Other	0.982456	0.511364	0.05	1	0.970588	0.923077	Coenzyme transport and metabolism	Archaea	0.895652	0.43385	0.092437	1	0.8625
M164_1325	General function prediction only	Other	0.77551	0.647727	0.2	0.6	0.852941	0.923077	Other	0.77193	0.647727	0.2	0.652174	0.852941	0.923077	General function prediction only	Other	0.756522	0.523242	0.109244	0.705882	0.7875
M164_1332	Function unknown	Sulfolobales	0.0816327	0	0	0.266667	0	0.923077	Sulfolobales	0.0701754	0	0	0.173913	0	0.923077	Function unknown	TACK	0.156522	0	0	0.529412	0
M164_1336	Transcription	Sulfolobales	0.0612245	0	0	0.2	0	0.846154	Sulfolobales	0.0526316	0	0	0.130435	0	0.846154	Transcription	Sulfolobales	0.130435	0	0	0.441176	0
M164_1337	Function unknown	Sulfolobales	0.0816327	0	0	0.266667	0	0.769231	Sulfolobales	0.0701754	0	0	0.173913	0	0.769231	Function unknown	Sulfolobales	0.13913	0	0	0.470588	0
M164_1338	Function unknown	Sulfolobales	0.0204082	0	0	0.0666667	0	0.923077	Sulfolobales	0.0175439	0	0	0.0434783	0	0.923077	Function unknown	Sulfolobales	0.0608696	0	0	0.205882	0
M164_1339	Translation, ribosomal structure and biogenesis	Universal	1	1	1	1	1	0.923077	High-Abundance	0.982456	1	1	0.956522	1	0.923077	Translation, ribosomal structure and biogenesis	High-Abundance	0.991304	0.991061	0.995798	1	0.9875
M164_1345	Function unknown	Sulfolobales	0.0204082	0	0	0.0666667	0	0.461538	Sulfolobales	0.0175439	0	0	0.0434783	0	0.461538	Function unknown	Sulfolobales	0.026087	0.210369	0.277311	0.0882353	0
M164_1350	Function unknown	Archaea	0.877551	0	0	0.866667	0.882353	0.923077	Archaea	0.894737	0	0	0.913043	0.882353	0.923077	Function unknown	Archaea	0.765217	0	0	0.764706	0.775
M164_1352	Nucleotide transport and metabolism	High-Abundance	0.979592	0.965909	1	0.933333	1	0.923077	High-Abundance	0.982456	0.965909	1	0.956522	1	0.923077	Nucleotide transport and metabolism	High-Abundance	0.982609	0.886174	0.970588	0.970588	1
M164_1356	Lipid transport and metabolism	High-Abundance	0.918367	0.988636	1	0.733333	1	0.923077	High-Abundance	0.929825	0.988636	1	0.826087	1	0.923077	Lipid transport and metabolism	High-Abundance	0.965217	0.982718	0.987395	0.911765	1
M164_1359	Replication, recombination and repair	LEACA	1	0.0795455	1	1	1	0.923077	LEACA	0.982456	0.0795455	1	0.956522	1	0.923077	Replication, recombination and repair	LEACA	1	0	1	1	1
M164_1360	Replication, recombination and repair	TACK	0.367347	0	0	0.933333	0.117647	0.923077	TACK	0.333333	0	0	0.652174	0.117647	0.923077	Replication, recombination and repair	TACK	0.4	0	0	1	0.15
M164_1365	Replication, recombination and repair	High-Abundance	1	0.704545	1	1	1	0.923077	High-Abundance	1	0.704545	1	1	1	0.923077	Replication, recombination and repair	High-Abundance	1	0.838498	1	1	1
M164_1366	Replication, recombination and repair	High-Abundance	1	0.704545	1	1	1	0.923077	High-Abundance	1	0.704545	1	1	1	0.923077	Replication, recombination and repair	High-Abundance	1	0.838498	1	1	1
M164_1368	Posttranslational modification, protein turnover, chaperones	LEACA	1	0.0795455	1	1	1	0.923077	LEACA	1	0.0795455	1	1	1	0.923077	Posttranslational modification, protein turnover, chaperones	LEACA	1	0.0661502	1	1	1
M164_1373	General function prediction only	Archaea	1	0.0454545	0	1	1	0.923077	Archaea	1	0.0454545	0	1	1	0.923077	General function prediction only	Archaea	1	0.0220501	0.00420168	1	1
M164_1376	Transcription	LEACA	0.918367	0	1	1	0.882353	0.923077	LEACA	0.929825	0	1	1	0.882353	0.923077	Transcription	LEACA	0.93913	0	1	1	0.9125
M164_1377	Translation, ribosomal structure and biogenesis	LEACA	0.938776	0	1	0.866667	0.970588	0.846154	LEACA	0.894737	0	1	0.782609	0.970588	0.846154	Translation, ribosomal structure and biogenesis	LEACA	0.904348	0	0.907563	0.882353	0.925
M164_1378	Amino acid transport and metabolism	High-Abundance	0.591837	0.522727	0.9	0.8	0.5	0.923077	High-Abundance	0.526316	0.522727	0.9	0.565217	0.5	0.923077	Amino acid transport and metabolism	High-Abundance	0.643478	0.502384	0.92437	0.941176	0.525
M164_1384	Translation, ribosomal structure and biogenesis	LEACA	1	0	1	1	1	0.923077	LEACA	1	0	1	1	1	0.923077	Translation, ribosomal structure and biogenesis	LEACA	1	0	0.987395	1	1
M164_1385	Transcription	Archaea	0.979592	0	0	1	0.970588	0.923077	Archaea	0.894737	0	0	0.782609	0.970588	0.923077	Transcription	Archaea	0.991304	0	0	1	0.9875
M164_1390	Translation, ribosomal structure and biogenesis	LEACA	0.979592	0	1	0.933333	1	0.923077	LEACA	0.947368	0	1	0.869565	1	0.923077	Translation, ribosomal structure and biogenesis	LEACA	0.991304	0	0.991597	0.970588	1
M164_1391	Cell wall/membrane/envelope biogenesis	High-Abundance	1	0.738636	0.95	1	1	0.923077	High-Abundance	1	0.738636	0.95	1	1	0.923077	Cell wall/membrane/envelope biogenesis	High-Abundance	1	0.604291	1	1	1
M164_1394	Translation, ribosomal structure and biogenesis	Archaea	0.897959	0	0	1	0.852941	0.923077	Archaea	0.877193	0	0	0.913043	0.852941	0.923077	Translation, ribosomal structure and biogenesis	Archaea	0.904348	0	0	1	0.8625
M164_1395	Translation, ribosomal structure and biogenesis	LEACA	0.795918	0	0.6	0.666667	0.852941	0.923077	LEACA	0.77193	0	0.6	0.652174	0.852941	0.923077	Translation, ribosomal structure and biogenesis	LEACA	0.886957	0	0.840336	0.823529	0.925
M164_1396	Translation, ribosomal structure and biogenesis	LEACA	0.836735	0	0.55	0.666667	0.911765	0.923077	LEACA	0.754386	0	0.55	0.521739	0.911765	0.923077	Translation, ribosomal structure and biogenesis	LEACA	0.956522	0	0.705882	0.911765	0.9875
M164_1397	Posttranslational modification, protein turnover, chaperones	LEACA	1	0.0795455	1	1	1	0.923077	LEACA	1	0.0795455	1	1	1	0.923077	Posttranslational modification, protein turnover, chaperones	LEACA	1	0.0661502	1	1	1
M164_1400	Translation, ribosomal structure and biogenesis	High-Abundance	0.77551	0.625	0.95	1	0.676471	0.923077	High-Abundance	0.807018	0.625	0.95	1	0.676471	0.923077	Translation, ribosomal structure and biogenesis	High-Abundance	0.669565	0.61025	0.983193	1	0.525
M164_1401	Translation, ribosomal structure and biogenesis	LEACA	0.77551	0	0.95	1	0.676471	0.923077	LEACA	0.789474	0	0.95	0.956522	0.676471	0.923077	Translation, ribosomal structure and biogenesis	LEACA	0.678261	0	0.995798	1	0.5375
M164_1402	Translation, ribosomal structure and biogenesis	LEACA	1	0	0.95	1	1	0.692308	LEACA	0.982456	0	0.95	0.956522	1	0.692308	Translation, ribosomal structure and biogenesis	LEACA	1	0	0.932773	1	1
M164_1404	Translation, ribosomal structure and biogenesis	Archaea	0.836735	0	0	0.733333	0.882353	0.846154	Archaea	0.736842	0	0	0.521739	0.882353	0.846154	Translation, ribosomal structure and biogenesis	Archaea	0.930435	0	0	0.882353	0.9625
M164_1405	Posttranslational modification, protein turnover, chaperones	LEACA	0.938776	0	0.95	1	0.911765	0.923077	LEACA	0.894737	0	0.95	0.869565	0.911765	0.923077	Posttranslational modification, protein turnover, chaperones	LEACA	0.973913	0	0.882353	1	0.9625
M164_1407	Translation, ribosomal structure and biogenesis	Universal	1	1	1	1	1	0.923077	High-Abundance	0.982456	1	1	0.956522	1	0.923077	Translation, ribosomal structure and biogenesis	High-Abundance	1	0.995828	1	1	1
M164_1410	General function prediction only	Archaea	0.693878	0	0	0.333333	0.852941	0.923077	Archaea	0.596491	0	0	0.217391	0.852941	0.923077	General function prediction only	Archaea	0.782609	0	0	0.5	0.9125
M164_1412	Translation, ribosomal structure and biogenesis	Universal	1	1	1	1	1	0.923077	Universal	1	1	1	1	1	0.923077	Translation, ribosomal structure and biogenesis	High-Abundance	1	0.989869	0.995798	1	1
M164_1414	Translation, ribosomal structure and biogenesis	Universal	1	1	1	1	1	0.923077	High-Abundance	0.982456	1	1	0.956522	1	0.923077	Translation, ribosomal structure and biogenesis	High-Abundance	1	0.991657	0.995798	1	1
M164_1415	Translation, ribosomal structure and biogenesis	Universal	1	1	1	1	1	0.923077	High-Abundance	0.982456	1	1	0.956522	1	0.923077	Translation, ribosomal structure and biogenesis	High-Abundance	1	0.992849	0.995798	1	1
M164_1416	Translation, ribosomal structure and biogenesis	Universal	1	1	1	1	1	0.923077	High-Abundance	0.982456	1	1	0.956522	1	0.923077	Translation, ribosomal structure and biogenesis	High-Abundance	1	0.975566	0.970588	1	1
M164_1417	Translation, ribosomal structure and biogenesis	Universal	1	1	1	1	1	0.923077	Universal	1	1	1	1	1	0.923077	Translation, ribosomal structure and biogenesis	High-Abundance	1	0.995232	1	1	1
M164_1418	Translation, ribosomal structure and biogenesis	Universal	1	1	1	1	1	0.923077	Universal	1	1	1	1	1	0.923077	Translation, ribosomal structure and biogenesis	High-Abundance	1	0.983909	0.966387	1	1
M164_1419	Translation, ribosomal structure and biogenesis	Universal	1	1	1	1	1	0.923077	Universal	1	1	1	1	1	0.923077	Translation, ribosomal structure and biogenesis	High-Abundance	1	0.992253	0.995798	1	1
M164_1422	Translation, ribosomal structure and biogenesis	Archaea	0.877551	0	0	0.866667	0.882353	0.769231	Archaea	0.859649	0	0	0.826087	0.882353	0.769231	Translation, ribosomal structure and biogenesis	Archaea	0.93913	0	0	0.941176	0.95
M164_1423	Translation, ribosomal structure and biogenesis	High-Abundance	1	0.988636	1	1	1	0.923077	High-Abundance	1	0.988636	1	1	1	0.923077	Translation, ribosomal structure and biogenesis	High-Abundance	1	0.981526	0.97479	1	1
M164_1424	Translation, ribosomal structure and biogenesis	Universal	1	1	1	1	1	0.923077	Universal	1	1	1	1	1	0.923077	Translation, ribosomal structure and biogenesis	High-Abundance	1	0.993445	0.983193	1	1
M164_1425	Translation, ribosomal structure and biogenesis	High-Abundance	0.979592	1	1	1	0.970588	0.923077	High-Abundance	0.982456	1	1	1	0.970588	0.923077	Translation, ribosomal structure and biogenesis	High-Abundance	0.991304	0.981526	0.983193	1	0.9875
M164_1426	Translation, ribosomal structure and biogenesis	LEACA	1	0	1	1	1	0.923077	LEACA	0.982456	0	1	0.956522	1	0.923077	Translation, ribosomal structure and biogenesis	LEACA	1	0	0.987395	1	1
M164_1427	Translation, ribosomal structure and biogenesis	Universal	1	1	1	1	1	0.923077	High-Abundance	0.982456	1	1	0.956522	1	0.923077	Translation, ribosomal structure and biogenesis	High-Abundance	1	0.991657	0.978992	1	1
M164_1428	Translation, ribosomal structure and biogenesis	High-Abundance	0.979592	0.965909	0.8	1	0.970588	0.923077	High-Abundance	0.912281	0.965909	0.8	0.826087	0.970588	0.923077	Translation, ribosomal structure and biogenesis	High-Abundance	0.991304	0.971395	0.94958	1	0.9875
M164_1429	Translation, ribosomal structure and biogenesis	Universal	1	1	1	1	1	0.923077	High-Abundance	0.982456	1	1	0.956522	1	0.923077	Translation, ribosomal structure and biogenesis	High-Abundance	1	0.995232	0.995798	1	1
M164_1430	Translation, ribosomal structure and biogenesis	Universal	1	1	1	1	1	0.923077	High-Abundance	0.964912	1	1	0.913043	1	0.923077	Translation, ribosomal structure and biogenesis	High-Abundance	1	0.994041	0.995798	1	1
M164_1431	Translation, ribosomal structure and biogenesis	LEACA	0.979592	0	1	0.933333	1	0.923077	LEACA	0.947368	0	1	0.869565	1	0.923077	Translation, ribosomal structure and biogenesis	LEACA	0.991304	0	0.92437	0.970588	1
M164_1432	Translation, ribosomal structure and biogenesis	LEACA	1	0	1	1	1	0.923077	LEACA	0.964912	0	1	0.913043	1	0.923077	Translation, ribosomal structure and biogenesis	LEACA	1	0	0.953782	1	1
M164_1433	Translation, ribosomal structure and biogenesis	High-Abundance	1	0.988636	1	1	1	0.923077	High-Abundance	0.964912	0.988636	1	0.913043	1	0.923077	Translation, ribosomal structure and biogenesis	High-Abundance	1	0.989273	0.987395	1	1
M164_1434	Translation, ribosomal structure and biogenesis	Universal	1	1	1	1	1	0.923077	High-Abundance	0.982456	1	1	0.956522	1	0.923077	Translation, ribosomal structure and biogenesis	High-Abundance	1	0.992253	1	1	1
M164_1437	Intracellular trafficking, secretion, and vesicular transport	Universal	1	1	1	1	1	0.923077	High-Abundance	0.982456	1	1	0.956522	1	0.923077	Intracellular trafficking, secretion, and vesicular transport	High-Abundance	1	0.989869	0.995798	1	1
M164_1438	Nucleotide transport and metabolism	Archaea	0.612245	0	0	0.8	0.529412	0.923077	Archaea	0.614035	0	0	0.73913	0.529412	0.923077	Nucleotide transport and metabolism	Archaea	0.643478	0.00297974	0	0.764706	0.5875
M164_1440	Translation, ribosomal structure and biogenesis	Other	0.44898	0	1	0.6	0.382353	0.923077	Other	0.403509	0	1	0.434783	0.382353	0.923077	Translation, ribosomal structure and biogenesis	LEACA	0.556522	0	0.945378	0.823529	0.4375
M164_1441	Nucleotide transport and metabolism	Archaea	1	0.0454545	0.45	1	1	0.923077	Archaea	0.982456	0.0454545	0.45	0.956522	1	0.923077	Nucleotide transport and metabolism	Archaea	0.991304	0.0184744	0	1	1
M164_1444	General function prediction only	Archaea	0.959184	0.159091	0.4	1	0.941176	0.923077	Archaea	0.912281	0.159091	0.4	0.869565	0.941176	0.923077	General function prediction only	Archaea	0.956522	0.0482718	0.453782	1	0.9375
M164_1445	Amino acid transport and metabolism	Archaea	0.612245	0.0681818	0.25	0.733333	0.558824	0.769231	Archaea	0.631579	0.0681818	0.25	0.73913	0.558824	0.769231	Amino acid transport and metabolism	Archaea	0.66087	0.0178784	0.327731	0.823529	0.5875
M164_1469	Energy production and conversion	High-Abundance	0.693878	0.784091	0.7	1	0.558824	0.923077	High-Abundance	0.596491	0.784091	0.7	0.652174	0.558824	0.923077	Energy production and conversion	High-Abundance	0.713043	0.56317	0.747899	0.970588	0.6125
M164_1470	Translation, ribosomal structure and biogenesis	High-Abundance	1	0.965909	1	1	1	0.923077	High-Abundance	0.982456	0.965909	1	0.956522	1	0.923077	Translation, ribosomal structure and biogenesis	High-Abundance	0.991304	0.961263	0.978992	1	1
M164_1477	Posttranslational modification, protein turnover, chaperones	Other	0.44898	0.625	1	0.866667	0.264706	0.923077	Other	0.403509	0.625	1	0.608696	0.264706	0.923077	Posttranslational modification, protein turnover, chaperones	Other	0.452174	0.549464	0.92437	0.764706	0.325
M164_1483	Function unknown	Sulfolobales	0.0204082	0	0	0.0666667	0	0.923077	Sulfolobales	0.0175439	0	0	0.0434783	0	0.923077	Function unknown	Sulfolobales	0.0608696	0	0	0.205882	0
M164_1489	Coenzyme transport and metabolism	Other	0.755102	0.5	0.15	0.933333	0.676471	0.923077	Other	0.789474	0.5	0.15	0.956522	0.676471	0.923077	Coenzyme transport and metabolism	Archaea	0.791304	0.479142	0.218487	0.941176	0.7375
M164_1490	Amino acid transport and metabolism	High-Abundance	0.816327	0.897727	0.9	0.733333	0.852941	0.923077	High-Abundance	0.736842	0.897727	0.9	0.565217	0.852941	0.923077	Amino acid transport and metabolism	High-Abundance	0.826087	0.911204	0.928571	0.735294	0.875
M164_1491	Amino acid transport and metabolism	High-Abundance	0.816327	0.886364	0.9	0.733333	0.852941	0.923077	High-Abundance	0.736842	0.886364	0.9	0.565217	0.852941	0.923077	Amino acid transport and metabolism	High-Abundance	0.817391	0.898093	0.92437	0.735294	0.8625
M164_1492	Amino acid transport and metabolism	High-Abundance	0.836735	0.863636	0.65	0.866667	0.823529	0.923077	High-Abundance	0.736842	0.863636	0.65	0.608696	0.823529	0.923077	Amino acid transport and metabolism	High-Abundance	0.808696	0.830751	0.781513	0.764706	0.8375
M164_1493	Amino acid transport and metabolism	High-Abundance	0.836735	0.852273	0.7	0.866667	0.823529	0.923077	High-Abundance	0.754386	0.852273	0.7	0.652174	0.823529	0.923077	Amino acid transport and metabolism	High-Abundance	0.817391	0.834327	0.810924	0.764706	0.85
M164_1494	Transcription	Sulfolobales	0.0612245	0.204545	0	0.0666667	0.0588235	0.769231	Sulfolobales	0.0526316	0.204545	0	0.0434783	0.0588235	0.769231	Transcription	Sulfolobales	0.104348	0.221692	0.00420168	0.0588235	0.125
M164_1520	Function unknown	Sulfolobales	0.0612245	0	0	0.2	0	0.923077	Sulfolobales	0.0526316	0	0	0.130435	0	0.923077	Function unknown	Sulfolobales	0.13913	0	0	0.470588	0
M164_1526	Energy production and conversion	Other	0.918367	0.704545	0.15	1	0.882353	0.923077	Other	0.929825	0.704545	0.15	1	0.882353	0.923077	Energy production and conversion	Other	0.843478	0.575089	0.00840336	1	0.775
M164_1527	Translation, ribosomal structure and biogenesis	Universal	1	1	1	1	1	0.923077	Universal	1	1	1	1	1	0.923077	Translation, ribosomal structure and biogenesis	High-Abundance	1	0.993445	1	1	1
M164_1528	Posttranslational modification, protein turnover, chaperones	Other	0.755102	0.602273	0	1	0.647059	0.923077	Other	0.684211	0.602273	0	0.73913	0.647059	0.923077	Posttranslational modification, protein turnover, chaperones	Other	0.782609	0.537545	0.00420168	1	0.6875
M164_1539	Translation, ribosomal structure and biogenesis	High-Abundance	1	0.988636	1	1	1	0.923077	High-Abundance	1	0.988636	1	1	1	0.923077	Translation, ribosomal structure and biogenesis	High-Abundance	1	0.991061	1	1	1
M164_1543	Amino acid transport and metabolism	Archaea	0.653061	0.386364	0.1	0.733333	0.617647	0.923077	Archaea	0.561404	0.386364	0.1	0.478261	0.617647	0.923077	Amino acid transport and metabolism	Archaea	0.617391	0.294398	0.012605	0.911765	0.5
M164_1544	Energy production and conversion	High-Abundance	1	0.659091	1	1	1	0.923077	High-Abundance	1	0.659091	1	1	1	0.923077	Energy production and conversion	High-Abundance	0.991304	0.52205	0.894958	1	1
M164_1545	Transcription	Sulfolobales	0.0816327	0	0	0.266667	0	0.769231	Sulfolobales	0.0701754	0	0	0.173913	0	0.769231	Transcription	Sulfolobales	0.130435	0	0	0.441176	0
M164_1546	Coenzyme transport and metabolism	High-Abundance	0.938776	0.693182	0.95	0.8	1	0.923077	High-Abundance	0.929825	0.693182	0.95	0.826087	1	0.923077	Coenzyme transport and metabolism	High-Abundance	0.973913	0.660906	0.920168	0.941176	1
M164_1554	General function prediction only	Archaea	0.959184	0	0	1	0.941176	0.923077	Archaea	0.929825	0	0	0.913043	0.941176	0.923077	General function prediction only	Archaea	1	0	0	1	1
M164_1558	Translation, ribosomal structure and biogenesis	Universal	1	1	1	1	1	0.923077	High-Abundance	0.982456	1	1	0.956522	1	0.923077	Translation, ribosomal structure and biogenesis	High-Abundance	1	0.996424	1	1	1
M164_1559	Energy production and conversion	High-Abundance	0.897959	0.715909	1	0.866667	0.911765	0.923077	High-Abundance	0.789474	0.715909	1	0.608696	0.911765	0.923077	Energy production and conversion	High-Abundance	0.86087	0.713945	1	0.852941	0.8625
M164_1560	Energy production and conversion	Sulfolobales	0.0204082	0	0	0.0666667	0	0.769231	Sulfolobales	0.0175439	0	0	0.0434783	0	0.769231	Energy production and conversion	Sulfolobales	0.0434783	0	0.012605	0.147059	0
M164_1561	Energy production and conversion	LEACA	1	0.25	1	1	1	0.923077	LEACA	0.982456	0.25	1	0.956522	1	0.923077	Energy production and conversion	LEACA	1	0.169249	0.983193	1	1
M164_1562	Energy production and conversion	LEACA	1	0.25	1	1	1	0.923077	LEACA	0.982456	0.25	1	0.956522	1	0.923077	Energy production and conversion	LEACA	1	0.171037	0.995798	1	1
M164_1563	Energy production and conversion	LEACA	1	0.25	1	1	1	0.923077	LEACA	0.982456	0.25	1	0.956522	1	0.923077	Energy production and conversion	LEACA	1	0.169845	0.991597	1	1
M164_1564	Energy production and conversion	LEACA	0.979592	0.113636	0.95	1	0.970588	0.923077	LEACA	0.947368	0.113636	0.95	0.913043	0.970588	0.923077	Energy production and conversion	LEACA	0.973913	0.0297974	0.983193	1	0.975
M164_1565	Energy production and conversion	LEACA	0.959184	0.0795455	1	0.866667	1	0.923077	LEACA	0.894737	0.0795455	1	0.73913	1	0.923077	Energy production and conversion	LEACA	0.93913	0.0887962	0.890756	0.823529	1
M164_1566	Energy production and conversion	LEACA	1	0.25	1	1	1	0.923077	LEACA	0.982456	0.25	1	0.956522	1	0.923077	Energy production and conversion	LEACA	1	0.168653	1	1	1
M164_1567	Translation, ribosomal structure and biogenesis	Universal	1	1	1	1	1	0.923077	High-Abundance	0.982456	1	1	0.956522	1	0.923077	Translation, ribosomal structure and biogenesis	High-Abundance	1	0.992849	1	1	1
M164_1572	Function unknown	Sulfolobales	0.142857	0	0	0.466667	0	0.923077	Sulfolobales	0.122807	0	0	0.304348	0	0.923077	Function unknown	TACK	0.208696	0	0	0.705882	0
M164_1573	Replication, recombination and repair	LEACA	1	0.147727	1	1	1	0.923077	LEACA	1	0.147727	1	1	1	0.923077	Replication, recombination and repair	LEACA	1	0.134088	0.995798	1	1
M164_1581	Lipid transport and metabolism	LEACA	1	0.125	0.85	1	1	0.923077	LEACA	0.964912	0.125	0.85	0.913043	1	0.923077	Lipid transport and metabolism	LEACA	0.991304	0.193087	0.915966	1	1
M164_1582	General function prediction only	Archaea	0.979592	0.0795455	0	1	0.970588	0.923077	Archaea	0.982456	0.0795455	0	1	0.970588	0.923077	General function prediction only	Archaea	0.982609	0.0893921	0	1	0.9875
M164_1583	Lipid transport and metabolism	High-Abundance	1	0.647727	0.95	1	1	0.923077	High-Abundance	1	0.647727	0.95	1	1	0.923077	Lipid transport and metabolism	High-Abundance	0.991304	0.650179	0.962185	1	1
M164_1605	Transcription	Sulfolobales	0	0	0	0	0	0	Sulfolobales	0	0	0	0	0	0	Transcription	Other	0	0	0	0	0
M164_1620	Function unknown	Sulfolobales	0	0	0	0	0	0	Sulfolobales	0	0	0	0	0	0	Function unknown	Other	0	0	0	0	0
M164_1630	Transcription	Sulfolobales	0.0612245	0	0	0.0666667	0.0588235	0.615385	Sulfolobales	0.0526316	0	0	0.0434783	0.0588235	0.615385	Transcription	Other	0.0347826	0.00595948	0.542017	0.0882353	0.0125
M164_1645	Function unknown	Sulfolobales	0.0408163	0	0	0.133333	0	0.923077	Sulfolobales	0.0350877	0	0	0.0869565	0	0.923077	Function unknown	Sulfolobales	0.0695652	0	0	0.235294	0
M164_1692	Cell cycle control, cell division, chromosome partitioning	High-Abundance	0.979592	0.943182	1	1	0.970588	0.923077	High-Abundance	0.964912	0.943182	1	0.956522	0.970588	0.923077	Cell cycle control, cell division, chromosome partitioning	High-Abundance	0.973913	0.920739	1	1	0.975
M164_1699	Translation, ribosomal structure and biogenesis	High-Abundance	1	0.988636	1	1	1	0.923077	High-Abundance	1	0.988636	1	1	1	0.923077	Translation, ribosomal structure and biogenesis	High-Abundance	1	0.994636	1	1	1
M164_1705	Transcription	Archaea	0.510204	0	0	0.6	0.470588	0.923077	Archaea	0.54386	0	0	0.652174	0.470588	0.923077	Transcription	TACK	0.478261	0	0	0.558824	0.45
M164_1706	Transcription	LEACA	1	0	1	1	1	0.923077	LEACA	1	0	1	1	1	0.923077	Transcription	LEACA	1	0	1	1	1
M164_1707	Translation, ribosomal structure and biogenesis	LEACA	1	0.193182	1	1	1	0.923077	LEACA	0.947368	0.193182	1	0.869565	1	0.923077	Translation, ribosomal structure and biogenesis	LEACA	1	0.237187	0.991597	1	1
M164_1708	Transcription	LEACA	0.877551	0	0.55	0.866667	0.882353	0.846154	LEACA	0.789474	0	0.55	0.652174	0.882353	0.846154	Transcription	LEACA	0.965217	0.000595948	0.684874	0.941176	0.975
M164_1709	Amino acid transport and metabolism	High-Abundance	1	0.568182	0.9	1	1	0.923077	High-Abundance	0.982456	0.568182	0.9	0.956522	1	0.923077	Amino acid transport and metabolism	High-Abundance	0.973913	0.560191	0.920168	1	0.9625
M164_1710	Translation, ribosomal structure and biogenesis	LEACA	1	0.352273	1	1	1	0.923077	LEACA	0.964912	0.352273	1	0.913043	1	0.923077	Translation, ribosomal structure and biogenesis	LEACA	1	0.359356	0.995798	1	1
M164_1714	Translation, ribosomal structure and biogenesis	LEACA	0.979592	0	0.5	1	0.970588	0.923077	LEACA	0.982456	0	0.5	1	0.970588	0.923077	Translation, ribosomal structure and biogenesis	LEACA	0.991304	0	0.840336	1	0.9875
M164_1715	Function unknown	TACK	0.204082	0	0	0.666667	0	0.923077	Sulfolobales	0.175439	0	0	0.434783	0	0.923077	Function unknown	TACK	0.252174	0	0	0.852941	0
M164_1716	Coenzyme transport and metabolism	Other	0.877551	0.522727	0.05	0.8	0.911765	0.923077	Other	0.894737	0.522727	0.05	0.869565	0.911765	0.923077	Coenzyme transport and metabolism	Archaea	0.843478	0.43683	0.0798319	0.941176	0.8125
M164_1719	Translation, ribosomal structure and biogenesis	Archaea	0.959184	0	0.4	0.933333	0.970588	0.923077	Archaea	0.947368	0	0.4	0.913043	0.970588	0.923077	Translation, ribosomal structure and biogenesis	Archaea	0.930435	0	0.168067	0.941176	0.925
M164_1720	Translation, ribosomal structure and biogenesis	Universal	1	1	1	1	1	0.923077	Universal	1	1	1	1	1	0.923077	Translation, ribosomal structure and biogenesis	High-Abundance	1	0.992849	1	1	1
M164_1721	Translation, ribosomal structure and biogenesis	LEACA	1	0.0227273	1	1	1	0.923077	LEACA	1	0.0227273	1	1	1	0.923077	Translation, ribosomal structure and biogenesis	LEACA	1	0	0.936975	1	1
M164_1723	Energy production and conversion	Other	0.408163	0.818182	1	0.666667	0.294118	0.923077	Other	0.473684	0.818182	1	0.73913	0.294118	0.923077	Energy production and conversion	Other	0.495652	0.713349	0.941176	0.705882	0.4125
M164_1724	Function unknown	Sulfolobales	0.0816327	0	0	0.266667	0	0.846154	Sulfolobales	0.0701754	0	0	0.173913	0	0.846154	Function unknown	TACK	0.147826	0	0	0.5	0
M164_1725	Energy production and conversion	LEACA	0.979592	0.0681818	1	0.933333	1	0.923077	LEACA	0.947368	0.0681818	1	0.869565	1	0.923077	Energy production and conversion	LEACA	0.930435	0.0822408	0.987395	0.794118	1
M164_1726	Function unknown	Sulfolobales	0.0408163	0	0	0.133333	0	0.923077	Sulfolobales	0.0350877	0	0	0.0869565	0	0.923077	Function unknown	Sulfolobales	0.0695652	0	0	0.235294	0
M164_1728	Defense mechanisms	Archaea	0.714286	0.0568182	0	0.733333	0.705882	0.846154	Archaea	0.719298	0.0568182	0	0.73913	0.705882	0.846154	Defense mechanisms	Archaea	0.730435	0.0929678	0	0.882353	0.675
M164_1729	Transcription	Archaea	0.836735	0.0340909	0	0.866667	0.823529	0.923077	Archaea	0.842105	0.0340909	0	0.869565	0.823529	0.923077	Transcription	Archaea	0.817391	0.0643623	0	0.823529	0.8125
M164_1731	General function prediction only	High-Abundance	0.857143	0.931818	1	1	0.794118	0.923077	High-Abundance	0.859649	0.931818	1	0.956522	0.794118	0.923077	General function prediction only	High-Abundance	0.834783	0.852205	0.962185	1	0.775
M164_1735	Function unknown	Archaea	1	0	0	1	1	0.923077	Archaea	0.964912	0	0	0.913043	1	0.923077	Function unknown	Archaea	0.991304	0	0	1	1
M164_1736	Transcription	Archaea	0.979592	0	0	1	0.970588	0.923077	Archaea	0.912281	0	0	0.826087	0.970588	0.923077	Transcription	Archaea	0.965217	0	0	0.911765	0.9875
M164_1737	Transcription	LEACA	1	0.0227273	0.95	1	1	0.923077	LEACA	1	0.0227273	0.95	1	1	0.923077	Transcription	LEACA	1	0	0.995798	1	1
M164_1739	Translation, ribosomal structure and biogenesis	LEACA	1	0	1	1	1	0.923077	LEACA	1	0	1	1	1	0.923077	Translation, ribosomal structure and biogenesis	LEACA	1	0	0.987395	1	1
M164_1740	Translation, ribosomal structure and biogenesis	LEACA	1	0	1	1	1	0.923077	LEACA	1	0	1	1	1	0.923077	Translation, ribosomal structure and biogenesis	LEACA	1	0	0.987395	1	1
M164_1744	Amino acid transport and metabolism	LEACA	0.755102	0.477273	0.6	0.666667	0.794118	0.923077	LEACA	0.719298	0.477273	0.6	0.608696	0.794118	0.923077	Amino acid transport and metabolism	High-Abundance	0.86087	0.555423	0.516807	0.823529	0.8875
M164_1745	Replication, recombination and repair	Universal	1	1	1	1	1	0.923077	Universal	1	1	1	1	1	0.923077	Replication, recombination and repair	High-Abundance	1	0.991657	0.970588	1	1
M164_1747	Function unknown	TACK	0.183673	0	0	0.6	0	0.923077	Sulfolobales	0.157895	0	0	0.391304	0	0.923077	Function unknown	TACK	0.26087	0	0	0.882353	0
M164_1753	Replication, recombination and repair	Universal	1	1	1	1	1	0.923077	Universal	1	1	1	1	1	0.923077	Replication, recombination and repair	High-Abundance	1	0.991657	0.970588	1	1
M164_1758	Translation, ribosomal structure and biogenesis	High-Abundance	1	0.977273	1	1	1	0.923077	High-Abundance	1	0.977273	1	1	1	0.923077	Translation, ribosomal structure and biogenesis	High-Abundance	0.965217	0.97199	0.983193	0.882353	1
M164_1770	Cell wall/membrane/envelope biogenesis	High-Abundance	0.897959	0.965909	1	1	0.852941	0.923077	High-Abundance	0.894737	0.965909	1	0.956522	0.852941	0.923077	Cell wall/membrane/envelope biogenesis	High-Abundance	0.930435	0.931466	0.991597	1	0.9125
M164_1784	Amino acid transport and metabolism	High-Abundance	0.979592	0.840909	1	1	0.970588	0.923077	High-Abundance	0.964912	0.840909	1	0.956522	0.970588	0.923077	Amino acid transport and metabolism	High-Abundance	0.991304	0.852205	0.945378	1	1
M164_1788	Coenzyme transport and metabolism	High-Abundance	0.897959	0.738636	0.7	0.733333	0.970588	0.923077	High-Abundance	0.842105	0.738636	0.7	0.652174	0.970588	0.923077	Coenzyme transport and metabolism	High-Abundance	0.947826	0.666865	0.743697	0.911765	0.975
M164_1789	Function unknown	Sulfolobales	0.102041	0	0	0.333333	0	0.615385	Sulfolobales	0.0877193	0	0	0.217391	0	0.615385	Function unknown	Sulfolobales	0.130435	0	0	0.441176	0
M164_1792	Amino acid transport and metabolism	High-Abundance	0.673469	0.943182	1	1	0.529412	0.923077	High-Abundance	0.701754	0.943182	1	0.956522	0.529412	0.923077	Amino acid transport and metabolism	High-Abundance	0.704348	0.895113	0.915966	1	0.5875
M164_1796	Inorganic ion transport and metabolism	Other	0.979592	0.829545	0.05	1	0.970588	0.923077	Other	0.964912	0.829545	0.05	0.956522	0.970588	0.923077	Inorganic ion transport and metabolism	Other	0.982609	0.744934	0.0168067	1	0.9875
M164_1797	Coenzyme transport and metabolism	High-Abundance	0.653061	0.738636	0.9	0.733333	0.617647	0.923077	Other	0.561404	0.738636	0.9	0.478261	0.617647	0.923077	Coenzyme transport and metabolism	High-Abundance	0.730435	0.762813	0.945378	0.911765	0.6625
M164_1798	Translation, ribosomal structure and biogenesis	LEACA	1	0	1	1	1	0.923077	LEACA	1	0	1	1	1	0.923077	Translation, ribosomal structure and biogenesis	LEACA	1	0	0.941176	1	1
M164_1802	Translation, ribosomal structure and biogenesis	LEACA	1	0	1	1	1	0.923077	LEACA	0.982456	0	1	0.956522	1	0.923077	Translation, ribosomal structure and biogenesis	LEACA	0.991304	0	0.97479	1	0.9875
M164_1803	Translation, ribosomal structure and biogenesis	LEACA	0.734694	0	1	0.6	0.794118	0.923077	LEACA	0.736842	0	1	0.652174	0.794118	0.923077	Translation, ribosomal structure and biogenesis	LEACA	0.86087	0	0.97479	0.882353	0.85
M164_1804	Posttranslational modification, protein turnover, chaperones	LEACA	0.959184	0	1	0.933333	0.970588	0.923077	LEACA	0.912281	0	1	0.826087	0.970588	0.923077	Posttranslational modification, protein turnover, chaperones	LEACA	0.991304	0.0011919	0.878151	1	0.9875
M164_1805	Intracellular trafficking, secretion, and vesicular transport	High-Abundance	1	0.965909	1	1	1	0.846154	High-Abundance	1	0.965909	1	1	1	0.846154	Intracellular trafficking, secretion, and vesicular transport	High-Abundance	0.991304	0.983909	0.987395	1	1
M164_1806	Intracellular trafficking, secretion, and vesicular transport	Archaea	0.938776	0	0	0.8	1	0.923077	Archaea	0.807018	0	0	0.521739	1	0.923077	Intracellular trafficking, secretion, and vesicular transport	Archaea	0.982609	0	0	0.941176	1
M164_1807	Transcription	Other	1	0.988636	0.3	1	1	0.923077	Other	1	0.988636	0.3	1	1	0.923077	Transcription	High-Abundance	1	0.983909	0.542017	1	1
M164_1808	Translation, ribosomal structure and biogenesis	High-Abundance	1	0.988636	1	1	1	0.923077	High-Abundance	1	0.988636	1	1	1	0.923077	Translation, ribosomal structure and biogenesis	High-Abundance	1	0.988677	1	1	1
M164_1809	Translation, ribosomal structure and biogenesis	High-Abundance	1	0.988636	0.95	1	1	0.923077	High-Abundance	1	0.988636	0.95	1	1	0.923077	Translation, ribosomal structure and biogenesis	High-Abundance	1	0.986293	0.995798	1	1
M164_1810	Translation, ribosomal structure and biogenesis	High-Abundance	1	0.988636	1	1	1	0.923077	High-Abundance	0.982456	0.988636	1	0.956522	1	0.923077	Translation, ribosomal structure and biogenesis	High-Abundance	1	0.984505	1	1	1
M164_1811	Translation, ribosomal structure and biogenesis	LEACA	1	0	0.85	1	1	0.923077	LEACA	0.982456	0	0.85	0.956522	1	0.923077	Translation, ribosomal structure and biogenesis	LEACA	0.991304	0	0.945378	0.970588	1
M164_1812	Translation, ribosomal structure and biogenesis	Universal	1	1	1	1	1	0.923077	High-Abundance	0.982456	1	1	0.956522	1	0.923077	Translation, ribosomal structure and biogenesis	High-Abundance	1	0.989273	0.995798	1	1
M164_1819	Energy production and conversion	Other	0.55102	0.727273	0.2	0.866667	0.411765	0.923077	Other	0.54386	0.727273	0.2	0.73913	0.411765	0.923077	Energy production and conversion	Other	0.556522	0.556615	0.210084	0.823529	0.45
M164_1820	Energy production and conversion	Other	0.979592	0.795455	0.25	0.933333	1	0.923077	Other	0.947368	0.795455	0.25	0.869565	1	0.923077	Energy production and conversion	Other	0.982609	0.707986	0.302521	1	0.9875
M164_1821	Energy production and conversion	Other	0.469388	0.715909	0.2	0.666667	0.382353	0.846154	Other	0.438596	0.715909	0.2	0.521739	0.382353	0.846154	Energy production and conversion	Other	0.443478	0.538141	0.205882	0.470588	0.4375
M164_1822	Energy production and conversion	Other	0.469388	0.681818	0.25	0.666667	0.382353	0.923077	Other	0.438596	0.681818	0.25	0.521739	0.382353	0.923077	Energy production and conversion	Other	0.46087	0.508343	0.105042	0.558824	0.425
M164_1823	Energy production and conversion	High-Abundance	0.918367	0.806818	0.75	1	0.882353	0.923077	High-Abundance	0.894737	0.806818	0.75	0.913043	0.882353	0.923077	Energy production and conversion	High-Abundance	0.956522	0.590584	0.777311	1	0.95
M164_1824	Energy production and conversion	Other	0.653061	0.75	0.3	1	0.5	0.923077	Other	0.649123	0.75	0.3	0.869565	0.5	0.923077	Energy production and conversion	Other	0.626087	0.559595	0.277311	1	0.475
M164_1825	Energy production and conversion	Other	0.734694	0.784091	0.35	1	0.617647	0.923077	Other	0.666667	0.784091	0.35	0.73913	0.617647	0.923077	Energy production and conversion	High-Abundance	0.721739	0.56317	0.743697	0.970588	0.625
M164_1826	Energy production and conversion	Other	0.77551	0.772727	0.35	1	0.676471	0.923077	Other	0.736842	0.772727	0.35	0.826087	0.676471	0.923077	Energy production and conversion	High-Abundance	0.721739	0.561383	0.731092	0.970588	0.625
M164_1827	Energy production and conversion	Other	0.510204	0.715909	0.25	0.8	0.382353	0.923077	Other	0.45614	0.715909	0.25	0.565217	0.382353	0.923077	Energy production and conversion	Other	0.53913	0.554231	0.256303	0.794118	0.4375
M164_1828	Nucleotide transport and metabolism	Other	0.489796	0.568182	0.05	0.933333	0.294118	0.923077	Other	0.45614	0.568182	0.05	0.695652	0.294118	0.923077	Nucleotide transport and metabolism	Archaea	0.513043	0.31764	0.00840336	0.970588	0.3125
M164_1832	Cell wall/membrane/envelope biogenesis	High-Abundance	1	0.738636	0.95	1	1	0.923077	High-Abundance	1	0.738636	0.95	1	1	0.923077	Cell wall/membrane/envelope biogenesis	High-Abundance	1	0.604291	1	1	1
M164_1835	Inorganic ion transport and metabolism	Sulfolobales	0.0204082	0	0	0.0666667	0	0.846154	Sulfolobales	0.0175439	0	0	0.0434783	0	0.846154	Inorganic ion transport and metabolism	Sulfolobales	0.0434783	0	0	0.147059	0
M164_1839	Inorganic ion transport and metabolism	Other	0.408163	0.431818	0.55	0.6	0.323529	0.923077	Other	0.385965	0.431818	0.55	0.478261	0.323529	0.923077	Inorganic ion transport and metabolism	Other	0.426087	0.393921	0.651261	0.558824	0.375
M164_1840	Amino acid transport and metabolism	LEACA	0.918367	0.329545	0.55	0.866667	0.941176	0.923077	LEACA	0.842105	0.329545	0.55	0.695652	0.941176	0.923077	Amino acid transport and metabolism	Archaea	0.869565	0.212157	0.470588	0.764706	0.925
M164_1846	Amino acid transport and metabolism	Other	0.22449	0.556818	0	0.466667	0.117647	0.923077	Other	0.192982	0.556818	0	0.304348	0.117647	0.923077	Amino acid transport and metabolism	TACK	0.286957	0.385578	0	0.647059	0.1375
M164_1848	Carbohydrate transport and metabolism	TACK	0.489796	0.261364	0	0.733333	0.382353	0.923077	TACK	0.45614	0.261364	0	0.565217	0.382353	0.923077	Carbohydrate transport and metabolism	TACK	0.478261	0.330751	0.00840336	0.735294	0.375
M164_1849	Carbohydrate transport and metabolism	TACK	0.489796	0.25	0	0.733333	0.382353	0.923077	TACK	0.473684	0.25	0	0.608696	0.382353	0.923077	Carbohydrate transport and metabolism	TACK	0.486957	0.330155	0	0.735294	0.3875
M164_1852	Replication, recombination and repair	Other	0.959184	0.909091	0	0.933333	0.970588	0.923077	Other	0.947368	0.909091	0	0.913043	0.970588	0.923077	Replication, recombination and repair	Other	0.973913	0.852205	0.0252101	0.941176	0.9875
M164_1853	Translation, ribosomal structure and biogenesis	Archaea	0.795918	0	0	0.6	0.882353	0.692308	Archaea	0.684211	0	0	0.391304	0.882353	0.692308	Translation, ribosomal structure and biogenesis	Archaea	0.886957	0	0	0.852941	0.9125
M164_1854	Translation, ribosomal structure and biogenesis	Universal	1	1	1	1	1	0.923077	High-Abundance	0.982456	1	1	0.956522	1	0.923077	Translation, ribosomal structure and biogenesis	High-Abundance	1	0.996424	1	1	1
M164_1856	Translation, ribosomal structure and biogenesis	LEACA	0.734694	0.0113636	0.85	1	0.617647	0.923077	LEACA	0.77193	0.0113636	0.85	1	0.617647	0.923077	Translation, ribosomal structure and biogenesis	LEACA	0.66087	0.000595948	0.907563	1	0.525
M164_1857	Transcription	LEACA	0.959184	0	1	0.933333	0.970588	0.923077	LEACA	0.894737	0	1	0.782609	0.970588	0.923077	Transcription	LEACA	0.991304	0	0.978992	1	0.9875
M164_1861	Translation, ribosomal structure and biogenesis	LEACA	1	0	0.8	1	1	0.923077	LEACA	0.982456	0	0.8	0.956522	1	0.923077	Translation, ribosomal structure and biogenesis	LEACA	1	0	0.941176	1	1
M164_1862	Carbohydrate transport and metabolism	Archaea	0.816327	0.0681818	0	1	0.735294	0.923077	Archaea	0.789474	0.0681818	0	0.869565	0.735294	0.923077	Carbohydrate transport and metabolism	Archaea	0.747826	0.0250298	0	1	0.65
M164_1863	Translation, ribosomal structure and biogenesis	LEACA	0.979592	0	1	0.933333	1	0.923077	LEACA	0.964912	0	1	0.913043	1	0.923077	Translation, ribosomal structure and biogenesis	LEACA	1	0	0.957983	1	1
M164_1864	Posttranslational modification, protein turnover, chaperones	Other	0.0204082	0	0.7	0.0666667	0	0.846154	Other	0.0175439	0	0.7	0.0434783	0	0.846154	Posttranslational modification, protein turnover, chaperones	Other	0.0521739	0	0.810924	0.176471	0
M164_1865	Function unknown	Sulfolobales	0.0204082	0	0	0.0666667	0	0.923077	Sulfolobales	0.0175439	0	0	0.0434783	0	0.923077	Function unknown	Sulfolobales	0.0521739	0	0	0.176471	0
M164_1869	Translation, ribosomal structure and biogenesis	LEACA	0.979592	0	0.5	1	0.970588	0.923077	LEACA	0.982456	0	0.5	1	0.970588	0.923077	Translation, ribosomal structure and biogenesis	LEACA	0.991304	0	0.840336	1	0.9875
M164_1870	Translation, ribosomal structure and biogenesis	Universal	1	1	1	1	1	0.923077	High-Abundance	0.982456	1	1	0.956522	1	0.923077	Translation, ribosomal structure and biogenesis	High-Abundance	1	0.991061	1	1	1
M164_1871	Posttranslational modification, protein turnover, chaperones	LEACA	1	0.0795455	1	1	1	0.923077	LEACA	1	0.0795455	1	1	1	0.923077	Posttranslational modification, protein turnover, chaperones	LEACA	1	0.0661502	1	1	1
M164_1877	Posttranslational modification, protein turnover, chaperones	LEACA	0.755102	0	1	0.266667	0.970588	0.923077	LEACA	0.77193	0	1	0.478261	0.970588	0.923077	Posttranslational modification, protein turnover, chaperones	LEACA	0.826087	0.00536353	1	0.529412	0.95
M164_1881	Transcription	LEACA	0.897959	0	0.6	1	0.852941	0.923077	LEACA	0.912281	0	0.6	1	0.852941	0.923077	Transcription	LEACA	0.947826	0	0.848739	1	0.925
M164_1886	Lipid transport and metabolism	Archaea	1	0.0681818	0	1	1	0.923077	Archaea	0.982456	0.0681818	0	0.956522	1	0.923077	Lipid transport and metabolism	Archaea	0.991304	0.067938	0	1	1
M164_1887	Intracellular trafficking, secretion, and vesicular transport	Archaea	0.714286	0	0	0.733333	0.705882	0.846154	Archaea	0.614035	0	0	0.478261	0.705882	0.846154	Intracellular trafficking, secretion, and vesicular transport	Archaea	0.843478	0	0	0.823529	0.8625
M164_1888	Transcription	Other	1	0.556818	0	1	1	0.923077	Other	1	0.556818	0	1	1	0.923077	Transcription	Other	0.991304	0.681764	0.0252101	1	0.9875
M164_1889	Translation, ribosomal structure and biogenesis	Archaea	0.979592	0	0	0.933333	1	0.923077	Archaea	0.947368	0	0	0.869565	1	0.923077	Translation, ribosomal structure and biogenesis	Archaea	0.982609	0	0	0.970588	1
M164_1892	Coenzyme transport and metabolism	Archaea	1	0.113636	0	1	1	0.923077	Archaea	0.964912	0.113636	0	0.913043	1	0.923077	Coenzyme transport and metabolism	Archaea	0.991304	0.140644	0.00420168	1	0.9875
M164_1897	Replication, recombination and repair	High-Abundance	1	1	0.95	1	1	0.923077	High-Abundance	1	1	0.95	1	1	0.923077	Replication, recombination and repair	High-Abundance	1	0.982122	0.983193	1	1
M164_1901	Transcription	Other	1	0.556818	0	1	1	0.923077	Other	1	0.556818	0	1	1	0.923077	Transcription	Other	0.991304	0.681764	0.0252101	1	0.9875
M164_1905	Nucleotide transport and metabolism	Archaea	0.816327	0	0	0.933333	0.764706	0.923077	Archaea	0.736842	0	0	0.695652	0.764706	0.923077	Nucleotide transport and metabolism	Archaea	0.678261	0	0	0.794118	0.6375
M164_1906	Nucleotide transport and metabolism	High-Abundance	0.979592	0.920455	1	0.933333	1	0.923077	High-Abundance	0.929825	0.920455	1	0.826087	1	0.923077	Nucleotide transport and metabolism	High-Abundance	0.930435	0.943385	0.941176	0.794118	1
M164_1907	Coenzyme transport and metabolism	Other	0.959184	0.647727	0	0.933333	0.970588	0.923077	Other	0.929825	0.647727	0	0.869565	0.970588	0.923077	Coenzyme transport and metabolism	Other	0.982609	0.602503	0.00840336	1	0.9875
M164_1908	General function prediction only	Archaea	0.77551	0.0568182	0	1	0.676471	0.923077	Archaea	0.789474	0.0568182	0	0.956522	0.676471	0.923077	General function prediction only	Archaea	0.747826	0.0613826	0	1	0.65
M164_1909	General function prediction only	High-Abundance	0.918367	0.977273	1	0.8	0.970588	0.923077	High-Abundance	0.929825	0.977273	1	0.869565	0.970588	0.923077	General function prediction only	High-Abundance	0.913043	0.895113	0.987395	0.764706	0.9875
M164_1911	Translation, ribosomal structure and biogenesis	Other	0.714286	0.965909	0.75	0.466667	0.823529	0.923077	Other	0.666667	0.965909	0.75	0.434783	0.823529	0.923077	Translation, ribosomal structure and biogenesis	Other	0.695652	0.777116	0.882353	0.470588	0.7875
M164_1915	Nucleotide transport and metabolism	High-Abundance	0.959184	0.931818	1	0.866667	1	0.923077	High-Abundance	0.929825	0.931818	1	0.826087	1	0.923077	Nucleotide transport and metabolism	High-Abundance	0.956522	0.784267	0.995798	0.852941	1
M164_1916	Translation, ribosomal structure and biogenesis	Universal	1	1	1	1	1	0.923077	Universal	1	1	1	1	1	0.923077	Translation, ribosomal structure and biogenesis	High-Abundance	1	0.989869	1	1	1
M164_1917	Transcription	LEACA	0.959184	0	1	1	0.941176	0.923077	LEACA	0.947368	0	1	0.956522	0.941176	0.923077	Transcription	LEACA	0.982609	0	0.962185	1	0.975
M164_1918	Transcription	High-Abundance	1	0.988636	1	1	1	0.923077	High-Abundance	1	0.988636	1	1	1	0.923077	Transcription	High-Abundance	1	0.989273	1	1	1
M164_1919	Transcription	High-Abundance	1	0.988636	1	1	1	0.923077	High-Abundance	1	0.988636	1	1	1	0.923077	Transcription	High-Abundance	1	0.989869	0.995798	1	1
M164_1920	Transcription	High-Abundance	1	0.988636	1	1	1	0.923077	High-Abundance	1	0.988636	1	1	1	0.923077	Transcription	High-Abundance	1	0.989869	0.995798	1	1
M164_1921	Translation, ribosomal structure and biogenesis	LEACA	0.918367	0	1	1	0.882353	0.923077	LEACA	0.929825	0	1	1	0.882353	0.923077	Translation, ribosomal structure and biogenesis	LEACA	0.817391	0	0.953782	1	0.7375
M164_1922	Transcription	Other	0.979592	1	0.05	1	0.970588	0.923077	Other	0.982456	1	0.05	1	0.970588	0.923077	Transcription	Other	0.991304	0.992253	0.0168067	1	0.9875
M164_1923	Translation, ribosomal structure and biogenesis	High-Abundance	1	0.988636	1	1	1	0.923077	High-Abundance	1	0.988636	1	1	1	0.923077	Translation, ribosomal structure and biogenesis	High-Abundance	1	0.989869	0.995798	1	1
M164_1925	Translation, ribosomal structure and biogenesis	High-Abundance	1	0.988636	1	1	1	0.923077	High-Abundance	1	0.988636	1	1	1	0.923077	Translation, ribosomal structure and biogenesis	High-Abundance	1	0.982718	1	1	1
M164_1926	Translation, ribosomal structure and biogenesis	LEACA	1	0	1	1	1	0.923077	LEACA	0.982456	0	1	0.956522	1	0.923077	Translation, ribosomal structure and biogenesis	LEACA	1	0	1	1	1
M164_1927	Translation, ribosomal structure and biogenesis	High-Abundance	1	1	0.95	1	1	0.923077	High-Abundance	0.982456	1	0.95	0.956522	1	0.923077	Translation, ribosomal structure and biogenesis	High-Abundance	1	0.983909	0.983193	1	1
M164_1929	Energy production and conversion	Sulfolobales	0.265306	0.0113636	0	0.333333	0.235294	0.923077	Sulfolobales	0.245614	0.0113636	0	0.26087	0.235294	0.923077	Energy production and conversion	TACK	0.286957	0.000595948	0	0.5	0.2
M164_1930	General function prediction only	Archaea	0.55102	0	0	0.333333	0.647059	0.923077	Archaea	0.561404	0	0	0.434783	0.647059	0.923077	General function prediction only	Archaea	0.53913	0.00476758	0	0.5	0.5625
M164_1934	Coenzyme transport and metabolism	High-Abundance	0.938776	0.897727	1	0.8	1	0.923077	High-Abundance	0.894737	0.897727	1	0.73913	1	0.923077	Coenzyme transport and metabolism	High-Abundance	0.973913	0.918355	0.97479	0.941176	1
M164_1935	Carbohydrate transport and metabolism	Universal	1	1	1	1	1	0.923077	Universal	1	1	1	1	1	0.923077	Carbohydrate transport and metabolism	High-Abundance	0.991304	0.980334	1	1	1
M164_1936	Function unknown	Archaea	0.714286	0.170455	0	1	0.588235	0.923077	Archaea	0.736842	0.170455	0	0.956522	0.588235	0.923077	Function unknown	Archaea	0.721739	0.331347	0	1	0.6125
M164_1939	Carbohydrate transport and metabolism	Archaea	0.795918	0.0568182	0	0.666667	0.852941	0.923077	Archaea	0.754386	0.0568182	0	0.608696	0.852941	0.923077	Carbohydrate transport and metabolism	Archaea	0.765217	0.136472	0	0.911765	0.7125
M164_1940	Nucleotide transport and metabolism	High-Abundance	1	0.988636	1	1	1	0.923077	High-Abundance	0.982456	0.988636	1	0.956522	1	0.923077	Nucleotide transport and metabolism	High-Abundance	0.991304	0.945173	0.962185	1	1
M164_1942	Transcription	LEACA	0.918367	0	1	1	0.882353	0.923077	LEACA	0.929825	0	1	1	0.882353	0.923077	Transcription	LEACA	0.93913	0	1	1	0.9125
M164_1943	Amino acid transport and metabolism	Archaea	0.918367	0.0340909	0	0.8	0.970588	0.923077	Archaea	0.894737	0.0340909	0	0.782609	0.970588	0.923077	Amino acid transport and metabolism	Archaea	0.965217	0.0238379	0	0.941176	0.9875
M164_1946	Translation, ribosomal structure and biogenesis	LEACA	1	0.454545	1	1	1	0.923077	LEACA	1	0.454545	1	1	1	0.923077	Translation, ribosomal structure and biogenesis	LEACA	1	0.370083	0.92437	1	1
M164_1948	General function prediction only	Archaea	0.693878	0.227273	0.05	0.933333	0.588235	0.923077	Archaea	0.701754	0.227273	0.05	0.869565	0.588235	0.923077	General function prediction only	Archaea	0.695652	0.0780691	0.00420168	1	0.575
M164_1950	Posttranslational modification, protein turnover, chaperones	Universal	1	1	1	1	1	0.923077	High-Abundance	0.982456	1	1	0.956522	1	0.923077	Posttranslational modification, protein turnover, chaperones	High-Abundance	0.991304	0.991061	1	1	0.9875
M164_1951	Transcription	Sulfolobales	0.0816327	0	0	0.266667	0	0.923077	Sulfolobales	0.0701754	0	0	0.173913	0	0.923077	Transcription	TACK	0.165217	0	0	0.529412	0.0125
M164_1958	Function unknown	Sulfolobales	0	0	0	0	0	0.692308	Sulfolobales	0	0	0	0	0	0.692308	Function unknown	Sulfolobales	0.0347826	0	0	0.117647	0
M164_1962	Coenzyme transport and metabolism	High-Abundance	0.795918	0.806818	0.8	0.733333	0.823529	0.923077	High-Abundance	0.719298	0.806818	0.8	0.565217	0.823529	0.923077	Coenzyme transport and metabolism	High-Abundance	0.8	0.746722	0.861345	0.764706	0.825
M164_1963	Coenzyme transport and metabolism	Other	0.795918	0.75	0.4	0.733333	0.823529	0.923077	Other	0.719298	0.75	0.4	0.565217	0.823529	0.923077	Coenzyme transport and metabolism	Other	0.8	0.628725	0.105042	0.764706	0.825
M164_1965	Replication, recombination and repair	Universal	1	1	1	1	1	0.923077	Universal	1	1	1	1	1	0.923077	Replication, recombination and repair	High-Abundance	1	0.986889	1	1	1
M164_1966	Transcription	TACK	0.163265	0	0	0.533333	0	0.769231	Sulfolobales	0.140351	0	0	0.347826	0	0.769231	Transcription	TACK	0.156522	0	0	0.529412	0
M164_1968	Translation, ribosomal structure and biogenesis	LEACA	0.938776	0	0.7	1	0.911765	0.923077	LEACA	0.894737	0	0.7	0.869565	0.911765	0.923077	Translation, ribosomal structure and biogenesis	LEACA	0.991304	0	0.92437	1	0.9875
M164_1969	Translation, ribosomal structure and biogenesis	Archaea	0.938776	0	0	1	0.911765	0.923077	Archaea	0.842105	0	0	0.73913	0.911765	0.923077	Translation, ribosomal structure and biogenesis	Archaea	0.956522	0	0	0.941176	0.9625
M164_1970	Translation, ribosomal structure and biogenesis	LEACA	1	0.0568182	0.95	1	1	0.923077	LEACA	0.982456	0.0568182	0.95	0.956522	1	0.923077	Translation, ribosomal structure and biogenesis	LEACA	1	0.0482718	0.936975	1	1
M164_1972	Translation, ribosomal structure and biogenesis	High-Abundance	1	0.556818	1	1	1	0.923077	High-Abundance	1	0.556818	1	1	1	0.923077	Translation, ribosomal structure and biogenesis	High-Abundance	1	0.558999	1	1	1
M164_1973	Transcription	Other	0.979592	1	0.05	1	0.970588	0.923077	Other	0.982456	1	0.05	1	0.970588	0.923077	Transcription	Other	0.991304	0.992253	0.0168067	1	0.9875
M164_1974	General function prediction only	TACK	0.244898	0	0	0.533333	0.117647	0.923077	Sulfolobales	0.22807	0	0	0.391304	0.117647	0.923077	General function prediction only	TACK	0.313043	0	0	0.852941	0.0875
M164_1975	Amino acid transport and metabolism	High-Abundance	0.857143	0.840909	0.65	0.866667	0.852941	0.923077	High-Abundance	0.859649	0.840909	0.65	0.869565	0.852941	0.923077	Amino acid transport and metabolism	High-Abundance	0.817391	0.858164	0.882353	0.764706	0.85
M164_1985	Amino acid transport and metabolism	High-Abundance	0.857143	0.897727	0.9	0.8	0.882353	0.923077	High-Abundance	0.842105	0.897727	0.9	0.782609	0.882353	0.923077	Amino acid transport and metabolism	High-Abundance	0.817391	0.803337	0.903361	0.735294	0.8625
M164_1987	Amino acid transport and metabolism	TACK	0.408163	0	0	0.866667	0.205882	0.923077	TACK	0.350877	0	0	0.565217	0.205882	0.923077	Amino acid transport and metabolism	TACK	0.4	0	0	0.764706	0.25
M164_1988	Transcription	Other	1	0.556818	0	1	1	0.923077	Other	1	0.556818	0	1	1	0.923077	Transcription	Other	0.991304	0.681764	0.0252101	1	0.9875
M164_1993	Cell wall/membrane/envelope biogenesis	Other	0.77551	0.659091	0.25	0.733333	0.794118	0.923077	Other	0.701754	0.659091	0.25	0.565217	0.794118	0.923077	Cell wall/membrane/envelope biogenesis	Other	0.721739	0.600715	0.378151	0.911765	0.65
M164_2007	Coenzyme transport and metabolism	High-Abundance	0.938776	0.693182	0.95	0.8	1	0.923077	High-Abundance	0.929825	0.693182	0.95	0.826087	1	0.923077	Coenzyme transport and metabolism	High-Abundance	0.973913	0.660906	0.920168	0.941176	1
M164_2019	Cell wall/membrane/envelope biogenesis	High-Abundance	0.836735	0.727273	0.75	1	0.764706	0.923077	High-Abundance	0.77193	0.727273	0.75	0.782609	0.764706	0.923077	Cell wall/membrane/envelope biogenesis	High-Abundance	0.765217	0.623361	0.903361	0.970588	0.6875
M164_2026	Energy production and conversion	Other	0.408163	0.659091	1	0.866667	0.205882	0.923077	Other	0.438596	0.659091	1	0.782609	0.205882	0.923077	Energy production and conversion	Other	0.434783	0.63826	0.932773	0.794118	0.2875
M164_2027	Transcription	Other	0.510204	0.556818	0.65	0.6	0.470588	0.923077	Other	0.491228	0.556818	0.65	0.521739	0.470588	0.923077	Transcription	Other	0.556522	0.659118	0.760504	0.882353	0.425
M164_2030	Translation, ribosomal structure and biogenesis	Universal	1	1	1	1	1	0.923077	Universal	1	1	1	1	1	0.923077	Translation, ribosomal structure and biogenesis	High-Abundance	1	0.990465	1	1	1
M164_2031	Translation, ribosomal structure and biogenesis	Universal	1	1	1	1	1	0.923077	Universal	1	1	1	1	1	0.923077	Translation, ribosomal structure and biogenesis	High-Abundance	1	0.993445	1	1	1
M164_2032	General function prediction only	High-Abundance	0.938776	0.75	0.7	0.933333	0.941176	0.923077	High-Abundance	0.929825	0.75	0.7	0.913043	0.941176	0.923077	General function prediction only	High-Abundance	0.921739	0.657926	0.752101	0.970588	0.9
M164_2033	Translation, ribosomal structure and biogenesis	High-Abundance	1	0.988636	1	1	1	0.923077	High-Abundance	0.982456	0.988636	1	0.956522	1	0.923077	Translation, ribosomal structure and biogenesis	High-Abundance	1	0.991061	1	1	1
M164_2034	Function unknown	TACK	0.367347	0	0	1	0.0882353	0.923077	TACK	0.385965	0	0	0.826087	0.0882353	0.923077	Function unknown	TACK	0.330435	0	0	0.970588	0.0625
M164_2038	Translation, ribosomal structure and biogenesis	High-Abundance	0.979592	1	1	0.933333	1	0.923077	High-Abundance	0.964912	1	1	0.913043	1	0.923077	Translation, ribosomal structure and biogenesis	High-Abundance	0.991304	0.996424	1	0.970588	1
M164_2039	Translation, ribosomal structure and biogenesis	LEACA	1	0.113636	1	1	1	0.923077	LEACA	0.982456	0.113636	1	0.956522	1	0.923077	Translation, ribosomal structure and biogenesis	LEACA	1	0.218117	1	1	1
M164_2040	Translation, ribosomal structure and biogenesis	Other	0.163265	0.897727	1	0.266667	0.117647	0.923077	Other	0.140351	0.897727	1	0.173913	0.117647	0.923077	Translation, ribosomal structure and biogenesis	Other	0.226087	0.853993	1	0.529412	0.1
M164_2044	General function prediction only	Archaea	0.734694	0.0113636	0	0.466667	0.852941	0.923077	Archaea	0.754386	0.0113636	0	0.608696	0.852941	0.923077	General function prediction only	Archaea	0.8	0.0154946	0	0.705882	0.85
M164_2048	Replication, recombination and repair	Other	1	1	0.15	1	1	0.923077	Other	1	1	0.15	1	1	0.923077	Replication, recombination and repair	Other	1	0.988677	0.0210084	1	1
M164_2049	Translation, ribosomal structure and biogenesis	High-Abundance	1	0.988636	1	1	1	0.846154	High-Abundance	0.982456	0.988636	1	0.956522	1	0.846154	Translation, ribosomal structure and biogenesis	High-Abundance	1	0.992849	0.995798	1	1
M164_2052	Translation, ribosomal structure and biogenesis	High-Abundance	0.979592	1	1	1	0.970588	0.923077	High-Abundance	0.964912	1	1	0.956522	0.970588	0.923077	Translation, ribosomal structure and biogenesis	High-Abundance	1	0.984505	0.970588	1	1
M164_2053	Translation, ribosomal structure and biogenesis	Universal	1	1	1	1	1	0.923077	Universal	1	1	1	1	1	0.923077	Translation, ribosomal structure and biogenesis	High-Abundance	1	0.99702	0.991597	1	1
M164_2054	Translation, ribosomal structure and biogenesis	Universal	1	1	1	1	1	0.923077	Universal	1	1	1	1	1	0.923077	Translation, ribosomal structure and biogenesis	High-Abundance	1	0.991061	1	1	1
M164_2055	Transcription	Universal	1	1	1	1	1	0.923077	Universal	1	1	1	1	1	0.923077	Transcription	High-Abundance	0.991304	0.991657	1	1	0.9875
M164_2056	Translation, ribosomal structure and biogenesis	LEACA	1	0	1	1	1	0.923077	LEACA	1	0	1	1	1	0.923077	Translation, ribosomal structure and biogenesis	LEACA	1	0	0.941176	1	1
M164_2057	Translation, ribosomal structure and biogenesis	Universal	1	1	1	1	1	0.923077	Universal	1	1	1	1	1	0.923077	Translation, ribosomal structure and biogenesis	High-Abundance	1	0.990465	1	1	1
M164_2058	Translation, ribosomal structure and biogenesis	Universal	1	1	1	1	1	0.923077	High-Abundance	0.982456	1	1	0.956522	1	0.923077	Translation, ribosomal structure and biogenesis	High-Abundance	1	0.988081	0.995798	1	1
M164_2059	Transcription	LEACA	0.979592	0	0.95	1	0.970588	0.923077	LEACA	0.964912	0	0.95	0.956522	0.970588	0.923077	Transcription	LEACA	0.991304	0	0.806723	1	0.9875
M164_2060	Translation, ribosomal structure and biogenesis	Universal	1	1	1	1	1	0.923077	Universal	1	1	1	1	1	0.923077	Translation, ribosomal structure and biogenesis	High-Abundance	1	0.995232	0.995798	1	1
M164_2064	Coenzyme transport and metabolism	LEACA	0.877551	0.477273	0.85	0.8	0.911765	0.923077	LEACA	0.859649	0.477273	0.85	0.782609	0.911765	0.923077	Coenzyme transport and metabolism	High-Abundance	0.852174	0.570322	0.890756	0.911765	0.8375
M164_2065	Coenzyme transport and metabolism	Universal	1	1	1	1	1	0.923077	Universal	1	1	1	1	1	0.923077	Coenzyme transport and metabolism	High-Abundance	0.991304	0.971395	1	1	1
M164_2066	Cell wall/membrane/envelope biogenesis	High-Abundance	0.653061	0.988636	0.95	1	0.5	0.923077	High-Abundance	0.666667	0.988636	0.95	0.913043	0.5	0.923077	Cell wall/membrane/envelope biogenesis	Other	0.634783	0.963647	0.966387	1	0.475
M164_2075	Transcription	Sulfolobales	0.408163	0	0	0.266667	0.470588	0.923077	Sulfolobales	0.403509	0	0	0.304348	0.470588	0.923077	Transcription	Other	0.495652	0	0	0.382353	0.5375
M164_2076	Defense mechanisms	Sulfolobales	0.0612245	0.0113636	0	0.0666667	0.0588235	0.846154	Sulfolobales	0.0526316	0.0113636	0	0.0434783	0.0588235	0.846154	Defense mechanisms	Sulfolobales	0.0695652	0	0	0.205882	0.0125
M164_2082	Coenzyme transport and metabolism	Archaea	0.734694	0.0340909	0	1	0.617647	0.923077	Archaea	0.754386	0.0340909	0	0.956522	0.617647	0.923077	Coenzyme transport and metabolism	Archaea	0.826087	0.00834327	0	1	0.7625
M164_2100	General function prediction only	Sulfolobales	0.0816327	0	0	0.266667	0	0.923077	Sulfolobales	0.0701754	0	0	0.173913	0	0.923077	General function prediction only	TACK	0.147826	0	0	0.5	0
M164_2106	Inorganic ion transport and metabolism	Other	0.959184	0.863636	0.05	0.933333	0.970588	0.923077	Other	0.947368	0.863636	0.05	0.913043	0.970588	0.923077	Inorganic ion transport and metabolism	Other	0.913043	0.740167	0.012605	0.882353	0.9375
M164_2107	Function unknown	Sulfolobales	0.102041	0.0340909	0	0.266667	0.0294118	0.923077	Sulfolobales	0.0877193	0.0340909	0	0.173913	0.0294118	0.923077	Function unknown	TACK	0.182609	0.0411204	0	0.5	0.05
M164_2141	General function prediction only	Other	0.77551	0.704545	0.05	0.533333	0.882353	0.923077	Other	0.736842	0.704545	0.05	0.521739	0.882353	0.923077	General function prediction only	Other	0.834783	0.700834	0.00840336	0.558824	0.95
M164_2151	Function unknown	Sulfolobales	0.0612245	0	0	0.133333	0.0294118	0.923077	Sulfolobales	0.0526316	0	0	0.0869565	0.0294118	0.923077	Function unknown	Sulfolobales	0.121739	0.00297974	0	0.352941	0.025
M164_2166	Amino acid transport and metabolism	High-Abundance	0.816327	0.931818	0.55	0.6	0.911765	0.923077	High-Abundance	0.824561	0.931818	0.55	0.695652	0.911765	0.923077	Amino acid transport and metabolism	High-Abundance	0.843478	0.939809	0.739496	0.676471	0.925
M164_2177	Function unknown	Sulfolobales	0.0204082	0	0	0.0666667	0	0.923077	Sulfolobales	0.0175439	0	0	0.0434783	0	0.923077	Function unknown	Sulfolobales	0.0608696	0	0	0.205882	0
M164_2178	Amino acid transport and metabolism	Sulfolobales	0.0612245	0	0	0.133333	0.0294118	0.923077	Sulfolobales	0.0526316	0	0	0.0869565	0.0294118	0.923077	Amino acid transport and metabolism	Sulfolobales	0.104348	0	0	0.294118	0.025
M164_2369	Lipid transport and metabolism	Other	0.142857	0.102273	0.85	0.133333	0.147059	0.923077	Other	0.122807	0.102273	0.85	0.0869565	0.147059	0.923077	Lipid transport and metabolism	Other	0.243478	0.148391	0.869748	0.205882	0.2625
M164_2372	Transcription	TACK	0.408163	0	0	0.666667	0.294118	0.923077	TACK	0.403509	0	0	0.565217	0.294118	0.923077	Transcription	TACK	0.426087	0	0	0.705882	0.3125
M164_2475	Energy production and conversion	Sulfolobales	0.244898	0.125	0	0.4	0.176471	0.923077	Sulfolobales	0.22807	0.125	0	0.304348	0.176471	0.923077	Energy production and conversion	TACK	0.304348	0.0887962	0	0.588235	0.1875
M164_2476	Energy production and conversion	High-Abundance	1	0.659091	1	1	1	0.923077	High-Abundance	1	0.659091	1	1	1	0.923077	Energy production and conversion	High-Abundance	0.991304	0.52205	0.894958	1	1
M164_2477	Energy production and conversion	Other	0.367347	0.647727	0.95	0.533333	0.294118	0.923077	Other	0.438596	0.647727	0.95	0.652174	0.294118	0.923077	Energy production and conversion	Other	0.4	0.626341	0.903361	0.617647	0.3125
M164_2479	Energy production and conversion	Other	1	0.704545	0.2	1	1	0.923077	Other	1	0.704545	0.2	1	1	0.923077	Energy production and conversion	Other	0.991304	0.599523	0.344538	1	1
M164_2636	Function unknown	Sulfolobales	0.0204082	0	0	0.0666667	0	0.923077	Sulfolobales	0.0175439	0	0	0.0434783	0	0.923077	Function unknown	Sulfolobales	0.0608696	0	0	0.205882	0
M164_2661	Amino acid transport and metabolism	Other	0.204082	0.363636	0.7	0.4	0.117647	0.923077	Other	0.22807	0.363636	0.7	0.391304	0.117647	0.923077	Amino acid transport and metabolism	Other	0.278261	0.377235	0.5	0.5	0.1875
M164_2706	Energy production and conversion	High-Abundance	0.571429	0.806818	1	0.733333	0.5	0.923077	High-Abundance	0.614035	0.806818	1	0.782609	0.5	0.923077	Energy production and conversion	High-Abundance	0.565217	0.758641	0.957983	0.705882	0.5125
M164_2707	General function prediction only	High-Abundance	0.979592	0.954545	0.95	1	0.970588	0.923077	High-Abundance	0.982456	0.954545	0.95	1	0.970588	0.923077	General function prediction only	High-Abundance	0.991304	0.941001	0.94958	1	0.9875
M164_2710	Energy production and conversion	High-Abundance	0.653061	0.840909	1	0.8	0.588235	0.923077	High-Abundance	0.596491	0.840909	1	0.608696	0.588235	0.923077	Energy production and conversion	High-Abundance	0.73913	0.84267	0.987395	0.735294	0.75
M164_2718	Energy production and conversion	Other	0.938776	0.75	0.25	0.933333	0.941176	0.923077	Other	0.929825	0.75	0.25	0.913043	0.941176	0.923077	Energy production and conversion	Other	0.913043	0.620977	0.298319	0.794118	0.975
M164_2723	Function unknown	Sulfolobales	0.0204082	0	0	0.0666667	0	0.923077	Sulfolobales	0.0175439	0	0	0.0434783	0	0.923077	Function unknown	Sulfolobales	0.0608696	0	0	0.205882	0
M164_2754	General function prediction only	High-Abundance	0.816327	0.727273	1	0.866667	0.794118	0.923077	High-Abundance	0.719298	0.727273	1	0.608696	0.794118	0.923077	General function prediction only	High-Abundance	0.834783	0.755066	0.991597	0.941176	0.8
M164_2764	Function unknown	TACK	0.326531	0	0	1	0.0294118	0.923077	TACK	0.368421	0	0	0.869565	0.0294118	0.923077	Function unknown	TACK	0.295652	0	0	0.970588	0.0125
M164_2767	General function prediction only	Sulfolobales	0.183673	0.193182	0	0.333333	0.117647	0.923077	Sulfolobales	0.157895	0.193182	0	0.217391	0.117647	0.923077	General function prediction only	Sulfolobales	0.269565	0.162694	0	0.323529	0.25
M164_2781	Energy production and conversion	Other	0.306122	0.568182	1	0.4	0.264706	0.923077	Other	0.280702	0.568182	1	0.304348	0.264706	0.923077	Energy production and conversion	Other	0.434783	0.508939	0.962185	0.647059	0.35
M164_2845	Function unknown	Sulfolobales	0	0	0	0	0	0	Sulfolobales	0	0	0	0	0	0	Function unknown	Other	0	0	0	0	0

## Sheet: Subsetting_results
gene	phyletic category (occurances)	% TACK (average)	% TACK (stdev)	% Euryarchaeota (average)	% Euryarchaeota (stdev)	% Archaea (average)	% Archaea (stdev)	% Eukaryotes (average)	% Eukaryotes (stdev)	% Bacteria (average)	% Bacteria (stdev)	Maximum # occurances in category
M164_0018	Other (100)	0.268846	0.0433422	0.985588	0.0147029	0.675	0.0200693	0	0	0	0	100
M164_0019	TACK (97); Sulfolobales (3)	0.56	0.0459354	0.0223529	0.0191154	0.255333	0.0228376	0	0	0.000909091	0.00308288	97
M164_0032	High-Abundance (100)	0.704615	0.0451428	0.686176	0.0558134	0.694167	0.0360073	0.9295	0.0529599	0.870795	0.0376085	100
M164_0034	LEACA (100)	0.937692	0.0209112	1	0	0.973	0.00906152	0.96	0.0412311	0	0	100
M164_0035	High-Abundance (100)	1	0	0.987059	0.0145996	0.992667	0.00827312	0.938	0.0552811	0.959091	0.0208918	100
M164_0037	Sulfolobales (100)	0.203462	0.0366072	0	0	0.0881667	0.0158631	0	0	0	0	100
M164_0038	Other (32); High-Abundance (68)	1	0	0.988235	0.0144088	0.993333	0.00816497	0.527	0.108494	0.989318	0.00975156	68
M164_0042	LEACA (1); Other (1); Archaea (98)	0.588462	0.0459933	0.974118	0.0196333	0.807	0.0247409	0.2475	0.0914809	0	0	98
M164_0044	TACK (100)	0.614615	0.0435075	0	0	0.266333	0.0188532	0	0	0	0	100
M164_0047	TACK (100)	0.706923	0.0424055	0.110882	0.0437939	0.369167	0.0309457	0	0	0.125341	0.0322397	100
M164_0051	Other (35); High-Abundance (65)	0.823462	0.0308149	0.508824	0.0639664	0.645167	0.0396719	0.884	0.065909	0.672727	0.0467983	65
M164_0062	Archaea (100)	1	0	0.700294	0.0571368	0.830167	0.0323775	0	0	0.000454545	0.00222681	100
M164_0063	LEACA (58); High-Abundance (42)	1	0	0.974412	0.0189038	0.9855	0.0107121	0.967	0.0355106	0.492159	0.044353	58
M164_0064	High-Abundance (100)	1	0	0.974412	0.0189038	0.9855	0.0107121	0.9775	0.0349106	0.641477	0.0467258	100
M164_0065	Other (11); Archaea (89)	1	0	0.987353	0.0145611	0.992833	0.00825126	0.0175	0.0286138	0.438636	0.0475918	89
M164_0066	Sulfolobales (100)	0.203462	0.0366072	0.0261765	0.0207535	0.103	0.0200527	0	0	0	0	100
M164_0089	Sulfolobales (100)	0.203462	0.0366072	0	0	0.0881667	0.0158631	0	0	0	0	100
M164_0091	High-Abundance (100)	1	0	0.789706	0.05218	0.880833	0.0295687	0.9925	0.0178536	0.989432	0.0104465	100
M164_0092	Other (72); High-Abundance (28)	0.94	0.0205832	0.442353	0.0654925	0.658	0.0370795	0.9885	0.0243465	0.962955	0.0198535	72
M164_0131	Archaea (100)	0.911923	0.0289332	0.937059	0.0343048	0.926167	0.0212466	0	0	0.181705	0.0379448	100
M164_0149	Sulfolobales (100)	0.0880769	0.0284173	0	0	0.0381667	0.0123142	0.267	0.0849176	0.216477	0.044836	100
M164_0157	LEACA (100)	0.970769	0.0164263	1	0	0.987333	0.00711805	0.991	0.0204695	0.00897727	0.010074	100
M164_0158	LEACA (11); TACK (2); Archaea (87)	1	0	0.619412	0.0629192	0.784333	0.0356542	0.345	0.105712	0.191477	0.0413291	87
M164_0161	High-Abundance (100)	1	0	1	0	1	0	1	0	0.970227	0.0188636	100
M164_0163	Other (100)	1	0	0.987059	0.0145996	0.992667	0.00827312	0.032	0.0403237	0.684773	0.0455856	100
M164_0165	Sulfolobales (100)	0.203462	0.0366072	0	0	0.0881667	0.0158631	0	0	0	0	100
M164_0169	Sulfolobales (100)	0.203462	0.0366072	0	0	0.0881667	0.0158631	0	0	0	0	100
M164_0170	LEACA (29); High-Abundance (71)	1	0	1	0	1	0	0.891	0.0645678	0.522159	0.0504467	71
M164_0171	TACK (37); Archaea (63)	0.910769	0.0276709	0.51	0.0639285	0.683667	0.0363608	0	0	0	0	63
M164_0174	High-Abundance (100)	0.794231	0.0366395	0.732941	0.0584814	0.7595	0.0371375	0.9495	0.0427171	0.839205	0.0391139	100
M164_0175	High-Abundance (100)	0.826923	0.0378802	0.722059	0.0590254	0.7675	0.0383243	0.944	0.0395474	0.712159	0.0504385	100
M164_0176	Other (99); Sulfolobales (1)	0.295	0.0410855	0.611176	0.0616357	0.474167	0.038469	0.003	0.0118743	0.0917045	0.0327878	99
M164_0177	Sulfolobales (100)	0.203462	0.0366072	0.0261765	0.0207535	0.103	0.0200527	0	0	0	0	100
M164_0178	TACK (100)	0.821154	0.0345619	0.218529	0.0569184	0.479667	0.0343657	0.012	0.0224944	0.102841	0.0325554	100
M164_0179	Other (100)	0.970385	0.0161859	0.946765	0.0304792	0.957	0.019319	0.0285	0.0318237	0.762727	0.0448333	100
M164_0180	LEACA (100)	0.644615	0.0501831	1	0	0.846	0.021746	0.9835	0.0265094	0	0	100
M164_0185	Sulfolobales (100)	0.377308	0.0497613	0	0	0.1635	0.0215632	0	0	0	0	100
M164_0191	High-Abundance (100)	1	0	1	0	1	0	0.9915	0.0200686	0.981136	0.0147482	100
M164_0193	Other (8); High-Abundance (92)	1	0	0.972647	0.0200583	0.9845	0.0113664	0.6205	0.108188	0.882955	0.0383512	92
M164_0194	LEACA (100)	1	0	1	0	1	0	1	0	0	0	100
M164_0201	High-Abundance (100)	0.968462	0.0147764	0.690882	0.0645044	0.811167	0.0374207	0.911	0.0618789	0.631932	0.0501778	100
M164_0202	Other (5); LEACA (2); High-Abundance (93)	0.708846	0.0452655	0.603529	0.06477	0.649167	0.0432933	0.9895	0.0215581	0.597841	0.0478595	93
M164_0204	Other (57); High-Abundance (43)	1	0	0.987647	0.0145164	0.993	0.00822598	0.458	0.108333	0.798295	0.0403809	57
M164_0205	LEACA (15); High-Abundance (85)	1	0	0.962941	0.0255121	0.965333	0.0175879	0.709	0.0912086	0.546818	0.0489634	85
M164_0209	Archaea (100)	0.909231	0.0246394	0.936471	0.0344808	0.924667	0.022296	0	0	0.00147727	0.00414578	100
M164_0217	Sulfolobales (100)	0.378846	0.04846	0.0252941	0.0199567	0.1785	0.023605	0	0	0	0	100
M164_0220	Archaea (100)	0.938462	0.0188422	0.977353	0.0194452	0.9605	0.0128355	0	0	0	0	100
M164_0224	Sulfolobales (100)	0.203462	0.0366072	0	0	0.0881667	0.0158631	0	0	0	0	100
M164_0225	Other (58); LEACA (3); Archaea (3); High-Abundance (36)	0.729231	0.0388138	0.976176	0.02067	0.869167	0.020052	0.438	0.107499	0.560909	0.049416	58
M164_0228	Other (32); High-Abundance (68)	1	0	0.988235	0.0144088	0.993333	0.00816497	0.527	0.108494	0.989318	0.00975156	68
M164_0237	LEACA (100)	0.855385	0.0340205	0.782941	0.0568462	0.814333	0.0336667	0.976	0.0327719	0	0	100
M164_0242	Other (5); TACK (95)	0.674231	0.0405053	0.0670588	0.0335552	0.330167	0.0262144	0.021	0.0309677	0.404886	0.0520414	95
M164_0243	TACK (100)	0.643462	0.0417286	0.0670588	0.0335552	0.316833	0.0264044	0.016	0.0253772	0.283068	0.0454004	100
M164_0244	Other (53); High-Abundance (47)	0.764615	0.0374008	0.812941	0.0475198	0.792	0.0302288	0.459	0.116486	0.659205	0.0493369	53
M164_0246	Sulfolobales (100)	0.143846	0.030586	0	0	0.0623333	0.0132539	0	0	0	0	100
M164_0254	Sulfolobales (100)	0.203462	0.0366072	0	0	0.0881667	0.0158631	0	0	0	0	100
M164_0258	High-Abundance (100)	0.909615	0.0268543	1	0	0.960833	0.0116369	0.9505	0.0384025	0.950455	0.02287	100
M164_0268	Sulfolobales (100)	0.06	0.0219736	0.130882	0.0386572	0.100167	0.0237458	0.0035	0.0127574	0.217841	0.0371386	100
M164_0273	TACK (100)	0.706154	0.0430082	0.05	0.0289672	0.334333	0.0222136	0.0095	0.019615	0.0845455	0.0276171	100
M164_0274	Other (100)	0.821154	0.0374383	0.688529	0.0604331	0.746	0.0374255	0.0325	0.0319179	0.630795	0.0493631	100
M164_0287	LEACA (2); High-Abundance (98)	1	0	1	0	1	0	1	0	0.605455	0.0523241	98
M164_0291	Other (100)	0.436154	0.0502126	0.0667647	0.028774	0.226833	0.0270694	0.109	0.0617981	0.96	0.0208596	100
M164_0293	High-Abundance (100)	0.971538	0.0168705	0.684412	0.0602554	0.808833	0.0352337	0.965	0.0364005	0.648409	0.0534893	100
M164_0294	High-Abundance (100)	0.971538	0.0168705	0.684412	0.0602554	0.808833	0.0352337	0.965	0.0364005	0.659545	0.0523201	100
M164_0393	Other (31); TACK (69)	0.593462	0.0393193	0.0502941	0.0273687	0.285667	0.022487	0.066	0.0547175	0.475227	0.0515859	69
M164_0449	Other (5); Sulfolobales (95)	0.0296154	0.0161859	0	0	0.0128333	0.00701388	0.3065	0.105037	0.275455	0.0418799	95
M164_0627	TACK (37); Sulfolobales (63)	0.47	0.0447147	0.141765	0.0435016	0.284	0.032052	0.003	0.0118743	0.157045	0.0398661	63
M164_0664	Sulfolobales (100)	0	0	0	0	0	0	0	0	0	0	0
M164_0671	High-Abundance (100)	1	0	1	0	1	0	1	0	0.924205	0.0276981	100
M164_0677	Sulfolobales (100)	0	0	0	0	0	0	0	0	0	0	0
M164_0682	Other (10); Sulfolobales (90)	0.06	0.0219736	0	0	0.026	0.0095219	0.3575	0.0944391	0.00818182	0.0100464	90
M164_0727	Sulfolobales (100)	0.0573077	0.0233921	0	0	0.0248333	0.0101366	0	0	0	0	100
M164_0756	Sulfolobales (100)	0.0880769	0.0284173	0	0	0.0381667	0.0123142	0.267	0.0849176	0.216477	0.044836	100
M164_0850	Sulfolobales (100)	0	0	0	0	0	0	0	0	0	0	0
M164_0853	Sulfolobales (100)	0	0	0.0132353	0.0146322	0.0075	0.00829156	0.1215	0.069374	0.0982955	0.031219	100
M164_0856	High-Abundance (100)	0.768462	0.042822	0.757059	0.0535294	0.762	0.035046	0.9845	0.0231247	0.655682	0.0448684	100
M164_0857	High-Abundance (100)	0.740385	0.0382204	0.807647	0.0505027	0.7785	0.033524	0.9695	0.033087	0.882386	0.0365187	100
M164_0858	Other (100)	0.259615	0.0386055	0.289412	0.0557615	0.2765	0.0342454	0.9635	0.0352527	0.5875	0.0601844	100
M164_0860	Other (31); TACK (14); Sulfolobales (6); Archaea (49)	0.498462	0.0501241	0.534706	0.0582887	0.519	0.0393715	0	0	0.0780682	0.0294428	49
M164_0861	Other (100)	0.291538	0.0404048	0.289412	0.0557615	0.290333	0.0326752	0.9525	0.0402337	0.750682	0.0497883	100
M164_0863	Sulfolobales (100)	0	0	0	0	0	0	0	0	0.0993182	0.0276779	100
M164_0865	Other (14); Archaea (86)	1	0	0.857353	0.0471277	0.919167	0.0267057	0.09	0.0587367	0.432955	0.0547463	86
M164_0866	LEACA (49); Other (35); TACK (16)	0.875769	0.0271174	0.27	0.0618878	0.5325	0.0363146	0.5585	0.111816	0.458977	0.0516988	49
M164_0868	TACK (62); Sulfolobales (3); Archaea (35)	0.561538	0.0438529	0.46	0.0649088	0.504	0.0426302	0	0	0	0	62
M164_0911	TACK (51); Archaea (49)	0.625	0.0508435	0.487941	0.0640468	0.547333	0.037618	0	0	0.0492045	0.0223869	51
M164_1025	Sulfolobales (100)	0	0	0	0	0	0	0	0	0	0	0
M164_1032	Sulfolobales (100)	0.141923	0.0329492	0	0	0.0615	0.014278	0	0	0	0	100
M164_1060	TACK (2); Archaea (98)	0.734615	0.043344	0.608235	0.0618179	0.663	0.0384838	0	0	0.128977	0.0326742	98
M164_1070	Other (47); Archaea (53)	0.942308	0.0220945	0.798235	0.0568827	0.860667	0.0323625	0.0185	0.0270694	0.485455	0.0467177	53
M164_1099	TACK (100)	0.65	0.0430013	0.224706	0.046786	0.409	0.0324397	0	0	0.03875	0.019557	100
M164_1107	Sulfolobales (100)	0.203462	0.0366072	0	0	0.0881667	0.0158631	0	0	0	0	100
M164_1116	Other (74); Sulfolobales (24); Archaea (2)	0.380769	0.0426559	0.534412	0.0681001	0.467833	0.0447992	0	0	0	0	74
M164_1121	Other (92); High-Abundance (8)	0.673846	0.0456641	0.407647	0.059847	0.523	0.0405367	0.939	0.0461411	0.685114	0.0483267	92
M164_1136	Other (100)	0.471538	0.0440615	0.323529	0.0614136	0.387667	0.0373884	0.8615	0.0770892	0.617045	0.0503218	100
M164_1143	Other (100)	0.585385	0.0520525	0.304412	0.058288	0.426167	0.0400871	0.4675	0.10963	0.657045	0.0529204	100
M164_1144	High-Abundance (100)	0.678462	0.0475805	0.985	0.0147029	0.852167	0.0223178	0.8205	0.0845858	0.916705	0.0287504	100
M164_1156	LEACA (100)	1	0	0.987059	0.0145996	0.992667	0.00827312	0.976	0.0342637	0.0309091	0.018329	100
M164_1158	LEACA (100)	1	0	1	0	1	0	0.9785	0.0310282	0.00102273	0.00325207	100
M164_1160	LEACA (100)	1	0	1	0	1	0	0.9255	0.0554504	0	0	100
M164_1161	Archaea (100)	1	0	0.987059	0.0145996	0.992667	0.00827312	0	0	0	0	100
M164_1162	LEACA (100)	1	0	1	0	1	0	0.9725	0.0334477	0	0	100
M164_1163	High-Abundance (100)	1	0	1	0	1	0	0.9725	0.0326917	0.992614	0.00900169	100
M164_1165	High-Abundance (100)	1	0	1	0	1	0	0.9765	0.0342454	0.988068	0.0117409	100
M164_1167	LEACA (4); High-Abundance (96)	1	0	1	0	1	0	0.995	0.015	0.588068	0.0506511	96
M164_1168	Archaea (100)	0.971923	0.0170754	0.830882	0.0501512	0.892	0.0299518	0	0	0	0	100
M164_1171	Archaea (100)	1	0	0.987059	0.0145996	0.992667	0.00827312	0	0	0	0	100
M164_1228	LEACA (24); High-Abundance (76)	1	0	1	0	1	0	0.912	0.0604649	0.532955	0.0512373	76
M164_1231	Other (100)	1	0	1	0	1	0	0.1075	0.0609816	0.989545	0.0116642	100
M164_1232	TACK (100)	0.82	0.0376373	0	0	0.355333	0.0163095	0	0	0	0	100
M164_1233	High-Abundance (100)	1	0	0.7	0.0567274	0.83	0.0321455	0.979	0.0293087	0.860341	0.0355119	100
M164_1235	LEACA (93); Archaea (7)	1	0	1	0	1	0	0.6275	0.104732	0	0	93
M164_1237	High-Abundance (100)	1	0	1	0	1	0	0.9795	0.0292361	0.986818	0.0111015	100
M164_1238	LEACA (100)	1	0	0.95	0.0289672	0.971667	0.0164148	0.8855	0.057138	0.00488636	0.00667559	100
M164_1239	Archaea (100)	1	0	0.95	0.0289672	0.971667	0.0164148	0.112	0.0608769	0.00488636	0.00667559	100
M164_1240	LEACA (100)	1	0	0.987941	0.0144657	0.993167	0.00819722	0.972	0.0326497	0.0835227	0.03021	100
M164_1241	LEACA (76); Archaea (24)	0.971154	0.0166543	1	0	0.9875	0.00721688	0.569	0.11153	0.298864	0.0475511	76
M164_1243	Archaea (100)	1	0	0.979412	0.0192866	0.988333	0.0109291	0.013	0.027037	0.31625	0.0540712	100
M164_1245	TACK (99); Archaea (1)	0.913846	0.0267135	0.332059	0.0638032	0.584167	0.0358527	0	0	0.0179545	0.0147447	99
M164_1246	Archaea (100)	1	0	0.667353	0.0608042	0.8115	0.0344557	0	0	0	0	100
M164_1251	Sulfolobales (100)	0.175385	0.0332286	0	0	0.076	0.0143991	0	0	0	0	100
M164_1252	Other (100)	0.440385	0.0469089	0.776471	0.0521178	0.630833	0.0346711	0	0	0.731591	0.0469575	100
M164_1253	High-Abundance (100)	0.675769	0.0407964	0.789706	0.0499784	0.740333	0.0318137	0.9415	0.0453073	0.849205	0.0377524	100
M164_1256	LEACA (100)	1	0	1	0	1	0	0.9905	0.019615	0.169091	0.035765	100
M164_1259	LEACA (100)	1	0	1	0	1	0	0.982	0.026	0	0	100
M164_1264	LEACA (100)	0.911923	0.025683	0.935882	0.0298149	0.9255	0.0195014	0.9045	0.0561672	0	0	100
M164_1265	LEACA (100)	1	0	1	0	1	0	1	0	0	0	100
M164_1266	Other (100)	1	0	0.987059	0.0145996	0.992667	0.00827312	0.032	0.0403237	0.684773	0.0455856	100
M164_1270	LEACA (100)	1	0	1	0	1	0	0.96	0.041833	0	0	100
M164_1272	TACK (100)	0.910769	0.0260177	0	0	0.394667	0.0112744	0	0	0	0	100
M164_1273	High-Abundance (100)	1	0	1	0	1	0	0.7845	0.0904696	0.632614	0.051024	100
M164_1274	Archaea (100)	0.970769	0.0164263	1	0	0.987333	0.00711805	0	0	0	0	100
M164_1275	Sulfolobales (100)	0.203462	0.0366072	0	0	0.0881667	0.0158631	0	0	0	0	100
M164_1277	High-Abundance (100)	0.792308	0.0360801	0.695588	0.0567845	0.7375	0.0382517	0.973	0.0286531	0.881364	0.0342542	100
M164_1278	Other (100)	1	0	0.987353	0.0145611	0.992833	0.00825126	0.1505	0.0661419	0.718182	0.049559	100
M164_1279	Other (100)	1	0	0.987353	0.0145611	0.992833	0.00825126	0.1505	0.0661419	0.718182	0.049559	100
M164_1280	Other (100)	1	0	0.987353	0.0145611	0.992833	0.00825126	0.131	0.0651076	0.716023	0.0498576	100
M164_1288	High-Abundance (100)	1	0	0.986471	0.0146587	0.992333	0.00830662	0.998	0.00979796	0.973068	0.0165967	100
M164_1289	TACK (78); Sulfolobales (22)	0.527692	0.0533161	0	0	0.228667	0.0231036	0	0	0	0	78
M164_1293	TACK (100)	0.937692	0.0209112	0.0129412	0.0145996	0.413667	0.0129915	0	0	0	0	100
M164_1294	Other (100)	0.613846	0.0529932	0	0	0.266	0.0229637	0.9815	0.0288574	0	0	100
M164_1295	LEACA (45); High-Abundance (55)	1	0	1	0	1	0	1	0	0.503523	0.0511665	55
M164_1297	High-Abundance (100)	1	0	0.987059	0.0145996	0.992667	0.00827312	0.952	0.0457821	0.74625	0.0406893	100
M164_1302	TACK (38); Sulfolobales (62)	0.465385	0.0553365	0	0	0.201667	0.0239792	0	0	0	0	62
M164_1303	Other (100)	0.466154	0.0478162	0.0108824	0.0142001	0.208167	0.0219209	0.7535	0.0930739	0.266477	0.0442562	100
M164_1306	LEACA (29); High-Abundance (71)	1	0	1	0	1	0	0.891	0.0645678	0.522159	0.0504467	71
M164_1307	High-Abundance (100)	1	0	1	0	1	0	0.978	0.0341467	0.993409	0.00911644	100
M164_1316	Other (66); Archaea (34)	0.821923	0.0363477	0.762647	0.0534704	0.788333	0.0346009	0.005	0.015	0.507386	0.0508293	66
M164_1317	LEACA (100)	1	0	0.491176	0.0650392	0.711667	0.0368556	0.863	0.0743707	0.153409	0.0362747	100
M164_1319	Other (100)	0.613846	0.0529932	0	0	0.266	0.0229637	0.9815	0.0288574	0	0	100
M164_1321	Other (14); Archaea (86)	1	0	0.857353	0.0471277	0.919167	0.0267057	0.09	0.0587367	0.432955	0.0547463	86
M164_1325	Other (69); Archaea (31)	0.705769	0.0462739	0.789118	0.0474351	0.753	0.0337787	0.105	0.0672681	0.521932	0.0484058	69
M164_1332	TACK (78); Sulfolobales (22)	0.527692	0.0533161	0	0	0.228667	0.0231036	0	0	0	0	78
M164_1336	TACK (25); Sulfolobales (75)	0.437692	0.0503773	0	0	0.189667	0.0218302	0	0	0	0	75
M164_1337	TACK (42); Sulfolobales (58)	0.469231	0.051025	0	0	0.203333	0.0221108	0	0	0	0	58
M164_1338	Sulfolobales (100)	0.203462	0.0366072	0	0	0.0881667	0.0158631	0	0	0	0	100
M164_1339	High-Abundance (100)	1	0	0.986176	0.0146794	0.992167	0.00831832	0.995	0.015	0.991818	0.00881396	100
M164_1345	Sulfolobales (100)	0.0880769	0.0284173	0	0	0.0381667	0.0123142	0.267	0.0849176	0.216477	0.044836	100
M164_1350	Archaea (100)	0.764615	0.0411664	0.77	0.0572405	0.767667	0.0385011	0	0	0	0	100
M164_1352	High-Abundance (100)	0.969615	0.0156657	1	0	0.986833	0.00678847	0.962	0.0419047	0.888068	0.0274791	100
M164_1356	High-Abundance (100)	0.913846	0.0267135	1	0	0.962667	0.0115758	0.988	0.0224944	0.985341	0.0132809	100
M164_1359	LEACA (100)	1	0	1	0	1	0	1	0	0	0	100
M164_1360	TACK (100)	1	0	0.147941	0.0435165	0.517167	0.0246593	0	0	0	0	100
M164_1365	High-Abundance (100)	1	0	1	0	1	0	1	0	0.844886	0.0341808	100
M164_1366	High-Abundance (100)	1	0	1	0	1	0	1	0	0.844886	0.0341808	100
M164_1368	LEACA (100)	1	0	1	0	1	0	1	0	0.065	0.0268471	100
M164_1373	Archaea (100)	1	0	1	0	1	0	0.0045	0.0143091	0.0225	0.0129545	100
M164_1376	LEACA (100)	1	0	0.921765	0.034606	0.955667	0.0196101	1	0	0	0	100
M164_1377	LEACA (100)	0.882308	0.031161	0.927353	0.0333937	0.907833	0.0211417	0.913	0.0581464	0	0	100
M164_1378	LEACA (42); Other (28); High-Abundance (30)	0.942308	0.0220945	0.506176	0.0584244	0.695167	0.0325998	0.9215	0.0525619	0.508636	0.0542159	42
M164_1384	LEACA (100)	1	0	1	0	1	0	0.987	0.0251197	0	0	100
M164_1385	Archaea (100)	1	0	0.987059	0.0145996	0.992667	0.00827312	0	0	0	0	100
M164_1390	LEACA (100)	0.971538	0.0168705	1	0	0.987667	0.00731057	0.989	0.0218861	0	0	100
M164_1391	LEACA (2); High-Abundance (98)	1	0	1	0	1	0	1	0	0.605455	0.0523241	98
M164_1394	Archaea (100)	1	0	0.858529	0.0449327	0.919833	0.0254618	0	0	0	0	100
M164_1395	LEACA (100)	0.826538	0.0382668	0.924412	0.035111	0.882	0.0256775	0.841	0.078543	0	0	100
M164_1396	LEACA (99); Archaea (1)	0.913846	0.0267135	0.987059	0.0145996	0.955333	0.0135154	0.7105	0.0909107	0	0	99
M164_1397	LEACA (100)	1	0	1	0	1	0	1	0	0.065	0.0268471	100
M164_1400	Other (23); LEACA (1); High-Abundance (76)	1	0	0.528529	0.063417	0.732833	0.0359363	0.9765	0.0286836	0.61	0.0507913	76
M164_1401	LEACA (100)	1	0	0.542059	0.0633897	0.7405	0.0359208	0.994	0.0162481	0	0	100
M164_1402	LEACA (100)	1	0	1	0	1	0	0.939	0.0531883	0	0	100
M164_1404	Archaea (100)	0.881923	0.0308916	0.963824	0.0255916	0.928333	0.0195078	0	0	0	0	100
M164_1405	LEACA (100)	1	0	0.967353	0.0259408	0.9815	0.0146998	0.8895	0.0690272	0	0	100
M164_1407	High-Abundance (100)	1	0	1	0	1	0	1	0	0.996477	0.00616052	100
M164_1410	Other (38); Archaea (62)	0.498846	0.0490908	0.910588	0.0362422	0.732167	0.0269005	0	0	0	0	62
M164_1412	High-Abundance (100)	1	0	1	0	1	0	0.992	0.0183303	0.987955	0.0098831	100
M164_1414	High-Abundance (100)	1	0	1	0	1	0	0.9925	0.0178536	0.992159	0.0101251	100
M164_1415	High-Abundance (100)	1	0	1	0	1	0	0.9925	0.0178536	0.993636	0.00913625	100
M164_1416	High-Abundance (100)	1	0	1	0	1	0	0.974	0.031209	0.974432	0.0147618	100
M164_1417	High-Abundance (100)	1	0	1	0	1	0	1	0	0.994318	0.00811526	100
M164_1418	High-Abundance (100)	1	0	1	0	1	0	0.968	0.039064	0.983068	0.013397	100
M164_1419	High-Abundance (100)	1	0	1	0	1	0	0.997	0.0118743	0.991477	0.00982478	100
M164_1422	Archaea (100)	0.940385	0.0226727	0.95	0.028667	0.945833	0.01949	0	0	0	0	100
M164_1423	High-Abundance (100)	1	0	1	0	1	0	0.9785	0.0293726	0.980455	0.0144707	100
M164_1424	High-Abundance (100)	1	0	1	0	1	0	0.9825	0.0268095	0.993409	0.00853106	100
M164_1425	High-Abundance (100)	1	0	0.987059	0.0145996	0.992667	0.00827312	0.9835	0.0265094	0.982159	0.0124747	100
M164_1426	LEACA (100)	1	0	1	0	1	0	0.9865	0.0263201	0	0	100
M164_1427	High-Abundance (100)	1	0	1	0	1	0	0.9765	0.0319805	0.990455	0.0107469	100
M164_1428	High-Abundance (100)	1	0	0.989706	0.0140285	0.994167	0.00794949	0.943	0.0441701	0.972841	0.0133391	100
M164_1429	High-Abundance (100)	1	0	1	0	1	0	0.994	0.0162481	0.995114	0.0062768	100
M164_1430	High-Abundance (100)	1	0	1	0	1	0	0.996	0.0135647	0.994545	0.0079513	100
M164_1431	LEACA (100)	0.971538	0.0168705	1	0	0.987667	0.00731057	0.924	0.0549909	0	0	100
M164_1432	LEACA (100)	1	0	1	0	1	0	0.961	0.0427668	0	0	100
M164_1433	High-Abundance (100)	1	0	1	0	1	0	0.9885	0.023297	0.988409	0.0111317	100
M164_1434	High-Abundance (100)	1	0	1	0	1	0	1	0	0.992273	0.00935414	100
M164_1437	High-Abundance (100)	1	0	1	0	1	0	0.9925	0.0178536	0.990114	0.00986152	100
M164_1438	TACK (9); Archaea (91)	0.764615	0.0374008	0.578529	0.059125	0.659167	0.0365434	0	0	0.00340909	0.006327	91
M164_1440	LEACA (100)	0.825769	0.0382513	0.422941	0.0571497	0.5975	0.0342681	0.9505	0.0455494	0	0	100
M164_1441	Archaea (100)	1	0	1	0	1	0	0	0	0.0192045	0.0146141	100
M164_1444	LEACA (47); Archaea (53)	1	0	0.934412	0.0302398	0.962833	0.0171359	0.472	0.117115	0.0463636	0.022423	53
M164_1445	LEACA (9); TACK (4); Archaea (87)	0.826923	0.0354598	0.590588	0.0605168	0.693	0.036982	0.3295	0.106793	0.0181818	0.0152459	87
M164_1469	LEACA (8); Other (2); High-Abundance (90)	0.971538	0.0168705	0.621176	0.0621528	0.773	0.0359614	0.755	0.084113	0.563636	0.045568	90
M164_1470	High-Abundance (100)	1	0	1	0	1	0	0.985	0.0269258	0.960341	0.0195834	100
M164_1477	Other (92); LEACA (8)	0.767692	0.0413958	0.327941	0.0631326	0.5185	0.0414926	0.9195	0.0565221	0.550455	0.0511066	92
M164_1483	Sulfolobales (100)	0.203462	0.0366072	0	0	0.0881667	0.0158631	0	0	0	0	100
M164_1489	Other (37); Archaea (63)	0.938462	0.0210663	0.741471	0.05554	0.826833	0.0334909	0.2185	0.0887849	0.479318	0.0470015	63
M164_1490	High-Abundance (100)	0.732692	0.0378314	0.876176	0.0412384	0.814	0.0292233	0.928	0.0506557	0.912159	0.0282429	100
M164_1491	High-Abundance (100)	0.732692	0.0378314	0.863824	0.0419373	0.807	0.0300167	0.9225	0.0576086	0.898523	0.0283524	100
M164_1492	High-Abundance (100)	0.762308	0.0374403	0.837647	0.0465933	0.805	0.0301386	0.78	0.0951315	0.825114	0.0394924	100
M164_1493	High-Abundance (100)	0.762308	0.0374403	0.850882	0.0438729	0.8125	0.0296625	0.806	0.0925419	0.829432	0.0390848	100
M164_1494	Sulfolobales (100)	0.06	0.0219736	0.130882	0.0386572	0.100167	0.0237458	0.0035	0.0127574	0.217841	0.0371386	100
M164_1520	TACK (41); Sulfolobales (59)	0.468846	0.0500577	0	0	0.203167	0.0216917	0	0	0	0	59
M164_1526	Other (98); Archaea (2)	1	0	0.77	0.0572405	0.869667	0.0324363	0.01	0.02	0.578295	0.0460724	98
M164_1527	High-Abundance (100)	1	0	1	0	1	0	1	0	0.993295	0.00720404	100
M164_1528	Other (85); Archaea (15)	1	0	0.685588	0.0653305	0.821833	0.0370206	0.004	0.0135647	0.544318	0.0522604	85
M164_1539	High-Abundance (100)	1	0	1	0	1	0	1	0	0.990909	0.0101639	100
M164_1543	TACK (45); Archaea (55)	0.913846	0.0267135	0.487353	0.0646062	0.672167	0.0381557	0.01	0.0212132	0.2925	0.0492354	55
M164_1544	LEACA (29); High-Abundance (71)	1	0	1	0	1	0	0.891	0.0645678	0.522159	0.0504467	71
M164_1545	TACK (25); Sulfolobales (75)	0.436538	0.0536742	0	0	0.189167	0.0232588	0	0	0	0	75
M164_1546	High-Abundance (100)	0.942308	0.0220945	1	0	0.975	0.00957427	0.907	0.0659621	0.656023	0.047042	100
M164_1554	Archaea (100)	1	0	1	0	1	0	0	0	0	0	100
M164_1558	High-Abundance (100)	1	0	1	0	1	0	1	0	0.996818	0.00581214	100
M164_1559	High-Abundance (100)	0.849615	0.0326787	0.856765	0.0507138	0.853667	0.032794	1	0	0.716705	0.0529905	100
M164_1560	Sulfolobales (100)	0.149615	0.0334836	0	0	0.0648333	0.0145096	0.011	0.023	0	0	100
M164_1561	LEACA (100)	1	0	1	0	1	0	0.986	0.0235372	0.167614	0.0383133	100
M164_1562	LEACA (100)	1	0	1	0	1	0	0.995	0.015	0.170455	0.0390023	100
M164_1563	LEACA (100)	1	0	1	0	1	0	0.993	0.0212368	0.168409	0.0383135	100
M164_1564	LEACA (100)	1	0	0.976765	0.0191944	0.986833	0.0108768	0.984	0.0307246	0.0285227	0.0168163	100
M164_1565	LEACA (100)	0.825769	0.035856	1	0	0.9245	0.0155376	0.882	0.0672756	0.0886364	0.0278351	100
M164_1566	LEACA (100)	1	0	1	0	1	0	1	0	0.166591	0.0387105	100
M164_1567	High-Abundance (100)	1	0	1	0	1	0	1	0	0.993068	0.00935621	100
M164_1572	TACK (100)	0.706923	0.040258	0	0	0.306333	0.0174452	0	0	0	0	100
M164_1573	LEACA (100)	1	0	1	0	1	0	0.997	0.0118743	0.132614	0.035211	100
M164_1581	LEACA (100)	1	0	1	0	1	0	0.921	0.0621208	0.188864	0.0421461	100
M164_1582	Archaea (100)	1	0	0.987059	0.0145996	0.992667	0.00827312	0	0	0.0943182	0.0289048	100
M164_1583	High-Abundance (100)	1	0	1	0	1	0	0.9635	0.0379835	0.651818	0.0520132	100
M164_1605	Sulfolobales (100)	0	0	0	0	0	0	0	0	0	0	0
M164_1620	Sulfolobales (100)	0	0	0	0	0	0	0	0	0	0	0
M164_1630	Other (73); Sulfolobales (27)	0.0880769	0.0284173	0.0132353	0.0146322	0.0456667	0.0142634	0.5465	0.103984	0.00534091	0.00794724	73
M164_1645	Sulfolobales (100)	0.232692	0.0382204	0	0	0.100833	0.0165622	0	0	0	0	100
M164_1692	High-Abundance (100)	1	0	0.973235	0.0204174	0.984833	0.0115698	1	0	0.918636	0.0290038	100
M164_1699	High-Abundance (100)	1	0	1	0	1	0	1	0	0.994432	0.00762211	100
M164_1705	TACK (62); Sulfolobales (3); Archaea (35)	0.561538	0.0438529	0.46	0.0649088	0.504	0.0426302	0	0	0	0	62
M164_1706	LEACA (100)	1	0	1	0	1	0	1	0	0	0	100
M164_1707	LEACA (100)	1	0	1	0	1	0	0.992	0.0196469	0.226705	0.0411412	100
M164_1708	LEACA (96); Archaea (4)	0.941154	0.0233668	0.977647	0.0208471	0.961833	0.0136004	0.6815	0.106455	0.000340909	0.00193849	96
M164_1709	LEACA (11); High-Abundance (89)	1	0	0.959706	0.0255239	0.977167	0.0144636	0.926	0.0597829	0.560795	0.0505746	89
M164_1710	LEACA (100)	1	0	1	0	1	0	0.9965	0.0127574	0.353864	0.0439237	100
M164_1714	LEACA (100)	1	0	0.987059	0.0145996	0.992667	0.00827312	0.848	0.080287	0	0	100
M164_1715	TACK (100)	0.852692	0.0348518	0	0	0.3695	0.0151024	0	0	0	0	100
M164_1716	Other (14); Archaea (86)	0.937692	0.0209112	0.808824	0.0528594	0.864667	0.0314713	0.0825	0.0605702	0.434318	0.0544881	86
M164_1719	Archaea (100)	0.939231	0.0211923	0.923824	0.0322445	0.9305	0.0214806	0.161	0.0756902	0	0	100
M164_1720	High-Abundance (100)	1	0	1	0	1	0	1	0	0.993068	0.00817787	100
M164_1721	LEACA (100)	1	0	1	0	1	0	0.9345	0.0508404	0	0	100
M164_1723	Other (84); High-Abundance (16)	0.705	0.040359	0.424706	0.0672392	0.546167	0.0406786	0.936	0.052	0.713409	0.0467315	84
M164_1724	TACK (63); Sulfolobales (37)	0.499615	0.0511683	0	0	0.2165	0.0221729	0	0	0	0	63
M164_1725	LEACA (100)	0.798077	0.042264	1	0	0.9125	0.0183144	0.988	0.0213542	0.0820455	0.0264839	100
M164_1726	Sulfolobales (100)	0.235	0.0380342	0	0	0.101833	0.0164815	0	0	0	0	100
M164_1728	Archaea (100)	0.882308	0.0320964	0.685882	0.059682	0.771	0.0367136	0	0	0.0897727	0.0286355	100
M164_1729	Archaea (100)	0.822308	0.0391402	0.816471	0.0418268	0.816333	0.0274853	0	0	0.0645455	0.0249421	100
M164_1731	High-Abundance (100)	1	0	0.786176	0.047943	0.878833	0.0271677	0.9615	0.0417463	0.855795	0.0319678	100
M164_1735	Archaea (100)	1	0	1	0	1	0	0	0	0	0	100
M164_1736	Archaea (100)	0.913462	0.0279343	0.987059	0.0145996	0.955167	0.0144712	0	0	0	0	100
M164_1737	LEACA (100)	1	0	1	0	1	0	0.996	0.0135647	0	0	100
M164_1739	LEACA (100)	1	0	1	0	1	0	0.9875	0.0216506	0	0	100
M164_1740	LEACA (100)	1	0	1	0	1	0	0.9865	0.022198	0	0	100
M164_1744	Other (32); LEACA (6); Archaea (5); High-Abundance (57)	0.823846	0.0365607	0.887647	0.0418805	0.86	0.0303681	0.503	0.110865	0.556477	0.0581537	57
M164_1745	High-Abundance (100)	1	0	1	0	1	0	0.9725	0.0326917	0.992614	0.00900169	100
M164_1747	TACK (100)	0.884231	0.0314798	0	0	0.383167	0.0136412	0	0	0	0	100
M164_1753	High-Abundance (100)	1	0	1	0	1	0	0.9725	0.0326917	0.992614	0.00900169	100
M164_1758	High-Abundance (100)	0.886154	0.0312084	1	0	0.950667	0.0135236	0.9845	0.0241816	0.973295	0.0159395	100
M164_1770	High-Abundance (100)	1	0	0.915	0.0369454	0.951833	0.0209357	0.9925	0.0178536	0.930341	0.0258959	100
M164_1784	High-Abundance (100)	1	0	1	0	1	0	0.938	0.0474974	0.852955	0.0321741	100
M164_1788	High-Abundance (100)	0.913846	0.0267135	0.975882	0.0217647	0.949	0.0171302	0.7515	0.0892903	0.671932	0.0490787	100
M164_1789	TACK (23); Sulfolobales (77)	0.441923	0.0494032	0	0	0.1915	0.0214081	0	0	0	0	77
M164_1792	Other (2); High-Abundance (98)	1	0	0.608529	0.0615114	0.778167	0.0348565	0.919	0.0603241	0.896477	0.0324569	98
M164_1796	Other (100)	1	0	0.987353	0.0145611	0.992833	0.00825126	0.018	0.0278568	0.752159	0.0429929	100
M164_1797	High-Abundance (100)	0.913846	0.0267135	0.668529	0.0588022	0.774833	0.0336233	0.9455	0.0543576	0.762273	0.0374028	100
M164_1798	LEACA (100)	1	0	1	0	1	0	0.933	0.0470213	0	0	100
M164_1802	LEACA (100)	1	0	0.989706	0.0140285	0.994167	0.00794949	0.976	0.0287054	0	0	100
M164_1803	LEACA (100)	0.884231	0.0314798	0.846765	0.0458097	0.863	0.0273435	0.976	0.0303974	0	0	100
M164_1804	LEACA (100)	1	0	0.987059	0.0145996	0.992667	0.00827312	0.8815	0.0646742	0.00102273	0.00325207	100
M164_1805	High-Abundance (100)	1	0	1	0	1	0	0.983	0.0257099	0.984091	0.0136364	100
M164_1806	Archaea (100)	0.938846	0.0224893	1	0	0.9735	0.00974537	0	0	0	0	100
M164_1807	Other (20); High-Abundance (80)	1	0	1	0	1	0	0.5535	0.0951985	0.984545	0.0131072	80
M164_1808	High-Abundance (100)	1	0	1	0	1	0	1	0	0.987727	0.0117744	100
M164_1809	High-Abundance (100)	1	0	1	0	1	0	0.9975	0.0108972	0.985114	0.0124166	100
M164_1810	High-Abundance (100)	1	0	1	0	1	0	1	0	0.984091	0.0125515	100
M164_1811	LEACA (100)	0.971154	0.0166543	1	0	0.9875	0.00721688	0.9475	0.0465698	0	0	100
M164_1812	High-Abundance (100)	1	0	1	0	1	0	0.9965	0.0127574	0.989205	0.0112924	100
M164_1819	Other (90); TACK (7); Archaea (3)	0.826923	0.0378802	0.460588	0.0607365	0.619333	0.0387814	0.217	0.0849176	0.555227	0.0447104	90
M164_1820	Other (96); High-Abundance (4)	1	0	0.987059	0.0145996	0.992667	0.00827312	0.3165	0.0916665	0.706705	0.048948	96
M164_1821	Other (86); TACK (4); Sulfolobales (7); Archaea (3)	0.472692	0.0496422	0.45	0.0584547	0.459833	0.0395176	0.2125	0.0920258	0.538068	0.0438458	86
M164_1822	Other (62); TACK (26); Sulfolobales (1); Archaea (11)	0.561154	0.0468205	0.433824	0.0644883	0.489	0.0423097	0.105	0.0559017	0.507727	0.0485822	62
M164_1823	LEACA (3); High-Abundance (97)	1	0	0.948824	0.0255121	0.971	0.0144568	0.784	0.0780641	0.589886	0.0485347	97
M164_1824	Other (90); High-Abundance (1); TACK (5); Archaea (4)	1	0	0.485588	0.061764	0.7085	0.0349996	0.2885	0.0937697	0.55875	0.0454845	90
M164_1825	LEACA (8); High-Abundance (92)	0.971538	0.0168705	0.634118	0.0597457	0.780333	0.0343495	0.7455	0.0916774	0.562727	0.0453544	92
M164_1826	LEACA (9); Other (1); High-Abundance (90)	0.976538	0.0187596	0.630882	0.0627202	0.777667	0.0362261	0.741	0.0949684	0.561023	0.0451311	90
M164_1827	Other (89); TACK (8); Archaea (3)	0.796538	0.0393343	0.447647	0.0610717	0.598833	0.0394585	0.263	0.0879261	0.552841	0.0452945	89
M164_1828	TACK (100)	0.967308	0.0137335	0.311765	0.0621139	0.595833	0.0366951	0.012	0.0224944	0.315795	0.0539095	100
M164_1832	LEACA (2); High-Abundance (98)	1	0	1	0	1	0	1	0	0.605455	0.0523241	98
M164_1835	Sulfolobales (100)	0.143846	0.030586	0	0	0.0623333	0.0132539	0	0	0	0	100
M164_1839	Other (81); TACK (7); LEACA (12)	0.551154	0.0464908	0.384118	0.0562403	0.4565	0.0347127	0.6385	0.108364	0.394432	0.0506236	81
M164_1840	LEACA (43); Archaea (57)	0.765	0.0403003	0.930294	0.0354543	0.858667	0.0281346	0.456	0.114298	0.219545	0.0457061	57
M164_1846	Other (1); TACK (99)	0.649231	0.0418789	0.140882	0.0434847	0.361167	0.031363	0	0	0.374205	0.0475444	99
M164_1848	TACK (98); Archaea (2)	0.735385	0.0400739	0.367353	0.064772	0.526833	0.0408857	0.0075	0.0178536	0.328295	0.048048	98
M164_1849	TACK (97); Archaea (3)	0.735385	0.0400739	0.379706	0.0635042	0.533833	0.0402392	0	0	0.327727	0.0466524	97
M164_1852	Other (100)	0.942308	0.0233952	0.987059	0.0145996	0.967667	0.0128712	0.0285	0.0340991	0.851591	0.0359285	100
M164_1853	Archaea (100)	0.847692	0.0330501	0.910294	0.0365878	0.883167	0.0253306	0	0	0	0	100
M164_1854	High-Abundance (100)	1	0	1	0	1	0	1	0	0.995795	0.00675252	100
M164_1856	LEACA (100)	1	0	0.531176	0.0629192	0.734333	0.0356542	0.903	0.0573672	0.000340909	0.00193849	100
M164_1857	LEACA (100)	1	0	0.987059	0.0145996	0.992667	0.00827312	0.9795	0.0300791	0	0	100
M164_1861	LEACA (100)	1	0	1	0	1	0	0.93	0.0565685	0	0	100
M164_1862	Archaea (100)	1	0	0.641471	0.061088	0.796833	0.0346166	0	0	0.0236364	0.0144349	100
M164_1863	LEACA (100)	1	0	1	0	1	0	0.9615	0.0399093	0	0	100
M164_1864	Other (100)	0.171923	0.0341659	0	0	0.0745	0.0148052	0.8105	0.0819436	0	0	100
M164_1865	Sulfolobales (100)	0.173462	0.0346132	0	0	0.0751667	0.0149991	0	0	0	0	100
M164_1869	LEACA (100)	1	0	0.987059	0.0145996	0.992667	0.00827312	0.848	0.080287	0	0	100
M164_1870	High-Abundance (100)	1	0	1	0	1	0	1	0	0.991705	0.00921156	100
M164_1871	LEACA (100)	1	0	1	0	1	0	1	0	0.065	0.0268471	100
M164_1877	LEACA (100)	0.527692	0.0533161	0.95	0.0289672	0.767	0.0263502	1	0	0.00568182	0.00709659	100
M164_1881	LEACA (100)	1	0	0.924412	0.035111	0.957167	0.0198963	0.8555	0.0836346	0	0	100
M164_1886	Archaea (100)	1	0	1	0	1	0	0	0	0.0684091	0.0258622	100
M164_1887	Archaea (100)	0.826923	0.0346154	0.863529	0.046786	0.847667	0.0295353	0	0	0	0	100
M164_1888	Other (100)	1	0	0.987059	0.0145996	0.992667	0.00827312	0.032	0.0403237	0.684773	0.0455856	100
M164_1889	Archaea (100)	0.970385	0.0161859	1	0	0.987167	0.00701388	0	0	0	0	100
M164_1892	Archaea (100)	1	0	0.987059	0.0145996	0.992667	0.00827312	0.0045	0.0143091	0.138977	0.034537	100
M164_1897	High-Abundance (100)	1	0	1	0	1	0	0.981	0.0289655	0.983295	0.0131007	100
M164_1901	Other (100)	1	0	0.987059	0.0145996	0.992667	0.00827312	0.032	0.0403237	0.684773	0.0455856	100
M164_1905	TACK (1); Archaea (99)	0.793077	0.0372025	0.626765	0.0528913	0.698833	0.0345008	0	0	0	0	99
M164_1906	High-Abundance (100)	0.79	0.0374561	1	0	0.909	0.016231	0.939	0.0497896	0.945	0.0238214	100
M164_1907	Other (100)	1	0	0.987059	0.0145996	0.992667	0.00827312	0.0085	0.0200686	0.594886	0.0435503	100
M164_1908	Archaea (100)	1	0	0.643824	0.0608326	0.798167	0.0344718	0	0	0.0620455	0.0243945	100
M164_1909	High-Abundance (100)	0.765769	0.0361191	0.987353	0.0145611	0.891333	0.0186309	0.9915	0.0200686	0.898182	0.0285641	100
M164_1911	Other (62); High-Abundance (38)	0.469231	0.0498519	0.786765	0.050495	0.649167	0.0345105	0.8785	0.0637397	0.781591	0.0457259	62
M164_1915	High-Abundance (100)	0.848846	0.0331997	1	0	0.9345	0.0143865	0.9975	0.0108972	0.780227	0.0436937	100
M164_1916	High-Abundance (100)	1	0	1	0	1	0	1	0	0.989773	0.0098412	100
M164_1917	LEACA (100)	1	0	0.976765	0.0191944	0.986833	0.0108768	0.9575	0.0449305	0	0	100
M164_1918	High-Abundance (100)	1	0	1	0	1	0	1	0	0.988409	0.0111317	100
M164_1919	High-Abundance (100)	1	0	1	0	1	0	0.9965	0.0127574	0.987386	0.0119069	100
M164_1920	High-Abundance (100)	1	0	1	0	1	0	0.9965	0.0127574	0.987386	0.0119069	100
M164_1921	LEACA (100)	1	0	0.732941	0.0565257	0.848667	0.0320312	0.9475	0.0496865	0	0	100
M164_1922	Other (100)	1	0	0.987059	0.0145996	0.992667	0.00827312	0.018	0.0278568	0.992273	0.0089304	100
M164_1923	High-Abundance (100)	1	0	1	0	1	0	0.997	0.0118743	0.988636	0.01066	100
M164_1925	High-Abundance (100)	1	0	1	0	1	0	1	0	0.980682	0.0154562	100
M164_1926	LEACA (100)	1	0	1	0	1	0	1	0	0	0	100
M164_1927	High-Abundance (100)	1	0	1	0	1	0	0.9815	0.0270694	0.985795	0.0127936	100
M164_1929	TACK (62); Sulfolobales (38)	0.498846	0.0490908	0.195882	0.049604	0.327167	0.0341284	0	0	0.000795455	0.0028994	62
M164_1930	Other (39); TACK (8); Sulfolobales (3); Archaea (50)	0.498846	0.0508667	0.559412	0.0616918	0.533167	0.0400344	0	0	0.005	0.00706376	50
M164_1934	High-Abundance (100)	0.937692	0.0209112	1	0	0.973	0.00906152	0.972	0.0310805	0.919773	0.0258042	100
M164_1935	High-Abundance (100)	1	0	1	0	1	0	1	0	0.98125	0.0138594	100
M164_1936	TACK (2); Archaea (98)	1	0	0.623529	0.0579345	0.786667	0.0328295	0	0	0.329091	0.0440088	98
M164_1939	Archaea (100)	0.913846	0.0267135	0.708235	0.0597978	0.797333	0.0342961	0	0	0.140909	0.0376203	100
M164_1940	High-Abundance (100)	1	0	1	0	1	0	0.9605	0.0389198	0.946818	0.0254038	100
M164_1942	LEACA (100)	1	0	0.921765	0.034606	0.955667	0.0196101	1	0	0	0	100
M164_1943	Archaea (100)	0.943077	0.0240069	0.987059	0.0145996	0.968	0.0132665	0	0	0.0240909	0.0162528	100
M164_1946	LEACA (100)	1	0	1	0	1	0	0.933	0.04755	0.376364	0.0501619	100
M164_1948	TACK (4); Archaea (96)	1	0	0.581176	0.0568979	0.762667	0.0322421	0.0045	0.0143091	0.0801136	0.0234749	96
M164_1950	High-Abundance (100)	1	0	0.987059	0.0145996	0.992667	0.00827312	1	0	0.990568	0.0112557	100
M164_1951	TACK (78); Sulfolobales (22)	0.527692	0.0533161	0.0155882	0.0146794	0.2375	0.0239647	0	0	0	0	78
M164_1958	Sulfolobales (100)	0.113462	0.0268543	0	0	0.0491667	0.0116369	0	0	0	0	100
M164_1962	High-Abundance (100)	0.764615	0.0374008	0.826471	0.0478789	0.799667	0.0311787	0.8545	0.080652	0.742614	0.0473299	100
M164_1963	Other (100)	0.764615	0.0374008	0.826471	0.0478789	0.799667	0.0311787	0.1005	0.0593696	0.623409	0.0526425	100
M164_1965	High-Abundance (100)	1	0	1	0	1	0	1	0	0.987614	0.0110286	100
M164_1966	TACK (82); Sulfolobales (18)	0.525	0.0490667	0	0	0.2275	0.0212623	0	0	0	0	82
M164_1968	LEACA (100)	1	0	0.987059	0.0145996	0.992667	0.00827312	0.9235	0.0516986	0	0	100
M164_1969	Archaea (100)	0.943846	0.0227021	0.964412	0.0254016	0.9555	0.0184172	0	0	0	0	100
M164_1970	LEACA (100)	1	0	1	0	1	0	0.9375	0.056734	0.0489773	0.0214225	100
M164_1972	LEACA (14); High-Abundance (86)	1	0	1	0	1	0	1	0	0.555341	0.0563081	86
M164_1973	Other (100)	1	0	0.987059	0.0145996	0.992667	0.00827312	0.018	0.0278568	0.992273	0.0089304	100
M164_1974	TACK (100)	0.851538	0.0330948	0.0864706	0.0392005	0.418	0.0263186	0	0	0	0	100
M164_1975	High-Abundance (100)	0.765	0.0403003	0.848235	0.0451296	0.812167	0.0316978	0.88	0.0648074	0.857727	0.0371534	100
M164_1985	High-Abundance (100)	0.736538	0.0401089	0.862941	0.0448411	0.808167	0.0322744	0.9005	0.0572254	0.800227	0.0431872	100
M164_1987	TACK (100)	0.765	0.0403003	0.251176	0.0618934	0.473833	0.0414498	0	0	0	0	100
M164_1988	Other (100)	1	0	0.987059	0.0145996	0.992667	0.00827312	0.032	0.0403237	0.684773	0.0455856	100
M164_1993	Other (78); LEACA (1); Archaea (1); High-Abundance (20)	0.913846	0.0267135	0.643529	0.0682556	0.760667	0.0384794	0.3845	0.103125	0.598295	0.0477915	78
M164_2007	High-Abundance (100)	0.942308	0.0220945	1	0	0.975	0.00957427	0.907	0.0659621	0.656023	0.047042	100
M164_2019	High-Abundance (100)	0.968462	0.0147764	0.690882	0.0645044	0.811167	0.0374207	0.911	0.0618789	0.631932	0.0501778	100
M164_2026	Other (100)	0.787308	0.0408689	0.292941	0.0582204	0.507167	0.0368371	0.9285	0.0530354	0.640227	0.0555127	100
M164_2027	Other (84); High-Abundance (16)	0.881154	0.0288308	0.431176	0.0572163	0.626167	0.0359981	0.766	0.0888482	0.668182	0.0475103	84
M164_2030	High-Abundance (100)	1	0	1	0	1	0	1	0	0.989545	0.0108616	100
M164_2031	High-Abundance (100)	1	0	1	0	1	0	1	0	0.993864	0.00841523	100
M164_2032	High-Abundance (100)	0.971538	0.0168705	0.900294	0.0400896	0.931167	0.0249059	0.757	0.0953992	0.655909	0.0484011	100
M164_2033	High-Abundance (100)	1	0	1	0	1	0	1	0	0.991932	0.00824079	100
M164_2034	TACK (100)	0.971154	0.0166543	0.0605882	0.0340008	0.455167	0.0207759	0	0	0	0	100
M164_2038	High-Abundance (100)	0.968077	0.0144474	1	0	0.986167	0.00626055	1	0	0.997273	0.00511237	100
M164_2039	LEACA (100)	1	0	1	0	1	0	1	0	0.22375	0.0446432	100
M164_2040	Other (100)	0.525385	0.0439271	0.104412	0.0428999	0.286833	0.0302118	1	0	0.849205	0.0411563	100
M164_2044	Archaea (100)	0.709615	0.0419125	0.850294	0.0485241	0.789333	0.0325337	0	0	0.0146591	0.0129859	100
M164_2048	Other (100)	1	0	1	0	1	0	0.0195	0.0281913	0.989091	0.0120175	100
M164_2049	High-Abundance (100)	1	0	1	0	1	0	0.9975	0.0108972	0.992955	0.00961286	100
M164_2052	High-Abundance (100)	1	0	1	0	1	0	0.9645	0.0395569	0.983182	0.0123942	100
M164_2053	High-Abundance (100)	1	0	1	0	1	0	0.988	0.0235797	0.997159	0.00517638	100
M164_2054	High-Abundance (100)	1	0	1	0	1	0	1	0	0.989886	0.00907598	100
M164_2055	High-Abundance (100)	1	0	0.986471	0.0146587	0.992333	0.00830662	1	0	0.99	0.0113954	100
M164_2056	LEACA (100)	1	0	1	0	1	0	0.9355	0.0539884	0	0	100
M164_2057	High-Abundance (100)	1	0	1	0	1	0	1	0	0.989886	0.0100226	100
M164_2058	High-Abundance (100)	1	0	1	0	1	0	0.9935	0.0168152	0.988409	0.0106576	100
M164_2059	LEACA (100)	1	0	0.987059	0.0145996	0.992667	0.00827312	0.814	0.0745252	0	0	100
M164_2060	High-Abundance (100)	1	0	1	0	1	0	0.9965	0.0127574	0.995568	0.00734604	100
M164_2064	LEACA (5); High-Abundance (95)	0.913846	0.0267135	0.834118	0.0501762	0.868667	0.0287015	0.8895	0.062568	0.572614	0.0497902	95
M164_2065	High-Abundance (100)	1	0	1	0	1	0	1	0	0.970227	0.0188636	100
M164_2066	Other (63); High-Abundance (37)	1	0	0.47	0.0580806	0.699667	0.0329123	0.958	0.0467547	0.962159	0.0208952	63
M164_2075	Other (74); Sulfolobales (24); Archaea (2)	0.380769	0.0426559	0.534412	0.0681001	0.467833	0.0447992	0	0	0	0	74
M164_2076	Sulfolobales (100)	0.203077	0.0369231	0.015	0.0147029	0.0965	0.0179961	0	0	0	0	100
M164_2082	Archaea (100)	1	0	0.764118	0.0592601	0.866333	0.0335807	0	0	0.00784091	0.00845732	100
M164_2100	TACK (61); Sulfolobales (39)	0.499231	0.0524489	0	0	0.216333	0.0227279	0	0	0	0	61
M164_2106	Other (100)	0.881538	0.0320318	0.934412	0.0296622	0.9115	0.021434	0.016	0.0243721	0.744886	0.0414228	100
M164_2107	TACK (62); Sulfolobales (38)	0.495769	0.0457983	0.05	0.0289672	0.243167	0.024048	0	0	0.0429545	0.0197858	62
M164_2141	Other (100)	0.561154	0.0510525	0.949118	0.028774	0.781	0.0267727	0.009	0.0192094	0.706136	0.0486656	100
M164_2151	Sulfolobales (100)	0.347692	0.0388138	0.0261765	0.0207535	0.1655	0.0208507	0	0	0.00329545	0.00628503	100
M164_2166	High-Abundance (100)	0.680769	0.0426559	0.929706	0.0359967	0.821833	0.0286449	0.7475	0.0962743	0.936477	0.0250565	100
M164_2177	Sulfolobales (100)	0.203462	0.0366072	0	0	0.0881667	0.0158631	0	0	0	0	100
M164_2178	Sulfolobales (100)	0.292308	0.0392232	0.0258824	0.0200691	0.141333	0.0204776	0	0	0	0	100
M164_2369	Other (100)	0.203462	0.0366072	0.267059	0.0565257	0.2395	0.0364124	0.8735	0.073299	0.14625	0.0402297	100
M164_2372	TACK (100)	0.7	0.043173	0.311765	0.0665512	0.48	0.0410961	0	0	0	0	100
M164_2475	TACK (100)	0.587692	0.0428566	0.195882	0.049078	0.365667	0.0319566	0	0	0.0876136	0.0293831	100
M164_2476	LEACA (29); High-Abundance (71)	1	0	1	0	1	0	0.891	0.0645678	0.522159	0.0504467	71
M164_2477	Other (100)	0.617308	0.0439792	0.313529	0.060451	0.445167	0.0390367	0.8995	0.0618446	0.629659	0.0536165	100
M164_2479	Other (86); Archaea (1); High-Abundance (13)	1	0	1	0	1	0	0.347	0.101198	0.603182	0.041928	86
M164_2636	Sulfolobales (100)	0.203462	0.0366072	0	0	0.0881667	0.0158631	0	0	0	0	100
M164_2661	Other (61); TACK (21); Sulfolobales (18)	0.496923	0.0440817	0.178529	0.0492601	0.3165	0.0326169	0.4965	0.112972	0.382614	0.0479447	61
M164_2706	Other (33); High-Abundance (67)	0.705385	0.043589	0.520882	0.0664595	0.600833	0.0427119	0.9525	0.0402337	0.7575	0.0418213	67
M164_2707	High-Abundance (100)	1	0	0.987059	0.0145996	0.992667	0.00827312	0.948	0.0479166	0.940227	0.025032	100
M164_2710	High-Abundance (100)	0.735769	0.0416576	0.745	0.0556582	0.741	0.0341906	0.985	0.025	0.836136	0.0386424	100
M164_2718	Other (96); High-Abundance (4)	0.79	0.0386227	0.975	0.0217627	0.894833	0.0203709	0.311	0.0934291	0.627386	0.0487524	96
M164_2723	Sulfolobales (100)	0.203462	0.0366072	0	0	0.0881667	0.0158631	0	0	0	0	100
M164_2754	High-Abundance (100)	0.941154	0.0233668	0.814118	0.0453514	0.869167	0.028419	0.9875	0.0238485	0.752614	0.0465453	100
M164_2764	TACK (100)	0.971538	0.0168705	0.0132353	0.0146322	0.4285	0.0116178	0	0	0	0	100
M164_2767	Sulfolobales (100)	0.321154	0.0475354	0.253824	0.054337	0.283	0.0371917	0	0	0.161136	0.0348543	100
M164_2781	Other (85); LEACA (15)	0.646538	0.0423758	0.352353	0.0628036	0.479833	0.0407087	0.9615	0.0392779	0.5125	0.0464799	85
M164_2845	Sulfolobales (100)	0	0	0	0	0	0	0	0	0	0	0
