# Supplementary material for: The essential genome of the crenarchaeal model Sulfolobus islandicus
Source: Nat Commun. 2018 Nov 21;9:4908. doi: 10.1038/s41467-018-07379-4 (PMC6249222; doi:10.1038/s41467-018-07379-4)
Supplement: Supplementary file 10 — Supplementary Data 8 [file 41467_2018_7379_MOESM10_ESM.xlsx]

## Sheet: Sheet1
locus_tag	arcogID	COG	GI	protein_id	arCOGs count	arCOG category	letter	arCOG general	Function	Product	essential?	Nelson-Sathi 2015 import from Bacteria (GI)	Nelson-Sathi 2015 Archaea-specific (GI)	Puigbo 2009 NUTs	Harris 2003 LCA	Gil 2003 Bolchmannia	Weiss 2016 LUCA	Wolf 2012 LACA	Guy Ettema Universal Genes	Raymann et al 2015 Archaea/Bacteria	Raymann et al 2015 Archaea/Eukaryota	ESPs in Sulfolobus	Yutin universal ribosomal proteins	Mirkin 2003 LUCA	Makarova 2015 Archaeal Core
M164_0001	arCOG08370	111JC	238618480	YP_002913305.1	1	Function unknown	S	POORLY CHARACTERIZED	Uncharacterized membrane protein	hypothetical protein	n	-	238618480	-	-	-	-	-	-	-	-	-	-	-	-
M164_0002	arCOG00467	COG1474LO, COG1474	238618481	YP_002913306.1	3	Replication, recombination and repair	L	INFORMATION STORAGE AND PROCESSING	Cdc6-related protein, AAA superfamily ATPase	orc1/cdc6 family replication initiation protein	n	-	238618481	-	-	-	-	arCOG00467	-	-	-	-	-	-	-
M164_0003	arCOG07173	127SJ	238618482	YP_002913307.1	1	Function unknown	S	POORLY CHARACTERIZED	Uncharacterized protein	hypothetical protein	n	-	238618482	-	-	-	-	-	-	-	-	-	-	-	-
M164_0004	arCOG01572	0ZVEW	238618483	YP_002913308.1	1	Function unknown	S	POORLY CHARACTERIZED	Uncharacterized membrane protein	TM helix repeat-containing protein	n	-	238618483	-	-	-	-	-	-	-	-	-	-	-	-
M164_0005	arCOG02939	COG2154H, COG2154	238618484	YP_002913309.1	1	Coenzyme transport and metabolism	H	METABOLISM	Pterin-4a-carbinolamine dehydratase	transcriptional coactivator/pterin dehydratase	n	-	-	-	-	-	-	-	-	-	-	-	-	-	-
M164_0006	arCOG05489	11YAP	238618485	YP_002913310.1	1	Function unknown	S	POORLY CHARACTERIZED	Uncharacterized protein	hypothetical protein	n	-	238618485	-	-	-	-	-	-	-	-	-	-	-	-
M164_0007	arCOG05883	0YB1W	238618486	YP_002913311.1	1	Function unknown	S	POORLY CHARACTERIZED	Uncharacterized protein	hypothetical protein	n	-	238618486	-	-	-	-	-	-	-	-	-	-	-	-
M164_0008	arCOG03038	COG0457, COG4783R	238618487	YP_002913312.1	2	General function prediction only	R	POORLY CHARACTERIZED	TPR repeats containing protein	hypothetical protein	n	238618487	-	-	-	COG0457	-	-	-	-	-	-	-	COG0457	-
M164_0009	arCOG03271	COG2105, COG2105S	238618488	YP_002913313.1	1	General function prediction only	R	POORLY CHARACTERIZED	Uncharacterized protein YtfP, gamma-glutamylcyclotransferase (GGCT)/AIG2-like family	AIG2 family protein	n	-	-	-	-	-	COG2105	-	-	-	-	-	-	-	-
M164_0010	arCOG05511	0Y2SA	238618489	YP_002913314.1	1	General function prediction only	R	POORLY CHARACTERIZED	OB-fold containing protein	hypothetical protein	n	-	238618489	-	-	-	-	-	-	-	-	-	-	-	-
M164_0011	arCOG01910, arCOG01912	COG1585OU, COG1585	238618490	YP_002913315.1	1	Posttranslational modification, protein turnover, chaperones	O	CELLULAR PROCESSES AND SIGNALING	Membrane-bound serine protease S46, ClpP class	hypothetical protein	n	-	238618490	-	-	-	-	arCOG01910, arCOG01912	-	-	-	-	-	-	-
M164_0012	arCOG03674	11F65	238618491	YP_002913316.1	1	Amino acid transport and metabolism	E	METABOLISM	Thermopsin-like protease	Peptidase A5, thermopsin	n	-	238618491	-	-	-	-	-	-	-	-	-	-	-	-
M164_0013	arCOG01915	COG0330, COG0330O	238618492	YP_002913317.1	1	Posttranslational modification, protein turnover, chaperones	O	CELLULAR PROCESSES AND SIGNALING	Membrane protease subunit, stomatin/prohibitin homolog	hypothetical protein	n	-	-	-	-	COG0330	-	arCOG01915	-	-	-	-	-	COG0330	-
M164_0014	arCOG07312	0YB4E	238618493	YP_002913318.1	1	Replication, recombination and repair	L	INFORMATION STORAGE AND PROCESSING	NurA 5'-3' nuclease	hypothetical protein	n	-	238618493	-	-	-	-	-	-	-	-	-	-	-	-
M164_0015	arCOG08073	0ZERX	238618494	YP_002913319.1	1	Function unknown	S	POORLY CHARACTERIZED	Uncharacterized protein	hypothetical protein	n	-	238618494	-	-	-	-	-	-	-	-	-	-	-	-
M164_0016	arCOG07313	0YABY	238618495	YP_002913320.1	1	General function prediction only	R	POORLY CHARACTERIZED	ATPase, uncharacterized	hypothetical protein	n	-	238618495	-	-	-	-	-	-	-	-	-	-	-	-
M164_0017	arCOG00280	COG0433, COG0433R	238618496	YP_002913321.1	5	Replication, recombination and repair	L	INFORMATION STORAGE AND PROCESSING	HerA helicase	hypothetical protein	n	-	238618496	-	-	-	-	arCOG00280	-	-	-	-	-	-	arCOG00280
M164_0018	arCOG00995	COG1549, COG1549J	238618497	YP_002913322.1	1	Translation, ribosomal structure and biogenesis	J	INFORMATION STORAGE AND PROCESSING	Queuine tRNA-ribosyltransferase related protein	hypothetical protein	e	-	238618497	-	-	-	-	-	-	-	-	-	-	-	-
M164_0019	arCOG00996	11H6C	238618498	YP_002913323.1	1	Translation, ribosomal structure and biogenesis	J	INFORMATION STORAGE AND PROCESSING	Queuine/archaeosine tRNA-ribosyltransferase	hypothetical protein	e	-	-	-	-	-	-	-	-	-	-	-	-	-	-
M164_0020	arCOG07715	0ZF5K	238618499	YP_002913324.1	1	Function unknown	S	POORLY CHARACTERIZED	Uncharacterized protein	hypothetical protein	n	-	238618499	-	-	-	-	-	-	-	-	-	-	-	-
M164_0021	arCOG02007	COG1331, COG1331O	238618500	YP_002913325.1	2	Posttranslational modification, protein turnover, chaperones	O	CELLULAR PROCESSES AND SIGNALING	Prenyltransferase family protein containing thioredoxin domain	hypothetical protein	n	-	-	-	-	-	-	arCOG02007	-	-	-	-	-	-	-
M164_0022	arCOG01262	COG1028, COG1028IQR	238618501	YP_002913326.1	1	Lipid transport and metabolism	I	METABOLISM	Short-chain alcohol dehydrogenase	3-ketoacyl-ACP reductase	n	238618501	-	-	-	COG1028	-	-	-	-	-	-	-	COG1028	-
M164_0023	arCOG01128	COG0819, COG0819K	238618502	YP_002913327.1	2	Transcription	K	INFORMATION STORAGE AND PROCESSING	Transcriptional activator TenA	TenA family transcriptional activator	n	-	238618502	-	-	-	-	-	-	-	-	-	-	-	-
M164_0024	arCOG07314	1263R	238618503	YP_002913328.1	1	Function unknown	S	POORLY CHARACTERIZED	Uncharacterized protein	hypothetical protein	n	-	238618503	-	-	-	-	-	-	-	-	-	-	-	-
M164_0025	arCOG01304	COG1637L, COG1637	238618504	YP_002913329.1	1	Replication, recombination and repair	L	INFORMATION STORAGE AND PROCESSING	RecB family endonuclease acting on branched DNA substrates	hypothetical protein	n	238618504	-	-	-	-	COG1637	arCOG01304	-	-	-	-	-	-	-
M164_0026	arCOG01389	COG1215M, COG1215	238618505	YP_002913330.1	4	Cell wall/membrane/envelope biogenesis	M	CELLULAR PROCESSES AND SIGNALING	Glycosyl transferase family 2	family 2 glycosyl transferase	n	238618505	-	-	-	-	COG1215	arCOG01389	-	-	-	-	-	-	-
M164_0027	arCOG05913	126Y8	238618506	YP_002913331.1	1	Function unknown	S	POORLY CHARACTERIZED	Uncharacterized protein	hypothetical protein	n	-	238618506	-	-	-	-	-	-	-	-	-	-	-	-
M164_0028	arCOG00938	COG0535, COG0535R	238618507	YP_002913332.1	5	General function prediction only	R	POORLY CHARACTERIZED	Radical SAM superfamily enzyme	radical SAM protein	n	-	-	-	-	-	-	arCOG00938	-	-	-	-	-	-	-
M164_0029	arCOG07315	0XTX1	238618508	YP_002913333.1	1	Lipid transport and metabolism	I	METABOLISM	Phospholipase D/Transphosphatidylase	hypothetical protein	n	-	238618508	-	-	-	-	-	-	-	-	-	-	-	-
M164_0030	arCOG04272	COG2038H, COG2038	238618509	YP_002913334.1	1	Coenzyme transport and metabolism	H	METABOLISM	NaMN:DMB phosphoribosyltransferase	hypothetical protein	n	-	-	-	-	-	-	arCOG04272	-	-	-	-	-	-	-
M164_0031	arCOG05884	0YT4D	238618510	YP_002913335.1	1	Function unknown	S	POORLY CHARACTERIZED	Uncharacterized protein	hypothetical protein	n	-	238618510	-	-	-	-	-	-	-	-	-	-	-	-
M164_0032	arCOG00065	COG0520, COG0520E	238618511	YP_002913336.1	1	Posttranslational modification, protein turnover, chaperones	O	CELLULAR PROCESSES AND SIGNALING	Selenocysteine lyase/Cysteine desulfurase	class V aminotransferase	e	-	-	-	-	COG0520	-	arCOG00065	-	-	-	-	-	COG0520	-
M164_0033	arCOG01529	COG0365I, COG0365	238618512	YP_002913337.1	6	Lipid transport and metabolism	I	METABOLISM	Acyl-coenzyme A synthetase/AMP-(fatty) acid ligase	AMP-dependent synthetase and ligase	n	-	238618512	-	-	-	COG0365	arCOG01529	-	-	-	-	-	COG0365	-
M164_0034	arCOG00721	COG1439, COG1439R	238618513	YP_002913338.1	1	Translation, ribosomal structure and biogenesis	J	INFORMATION STORAGE AND PROCESSING	Endonuclease Nob1, consists of a PIN domain and a Zn-ribbon module	Nucleotide binding protein PINc	e	-	238618513	-	-	-	-	arCOG00721	-	-	-	-	-	-	-
M164_0035	arCOG01348	COG0061, COG0061G	238618514	YP_002913339.1	1	Coenzyme transport and metabolism	H	METABOLISM	NAD kinase	NAD(+) kinase	e	238618514	-	COG0061	-	COG0061	-	arCOG01348	-	COG0061	COG0061	-	-	COG0061	-
M164_0036	arCOG00130	COG2814G, COG0477	238618515	YP_002913340.1	10	Carbohydrate transport and metabolism	G	METABOLISM	MFS family permease	major facilitator superfamily protein	n	-	238618515	-	-	COG0477	-	arCOG00130	-	-	-	-	-	COG0477	-
M164_0037	arCOG05885	1221S	238618516	YP_002913341.1	1	Function unknown	S	POORLY CHARACTERIZED	Uncharacterized protein	hypothetical protein	e	-	238618516	-	-	-	-	-	-	-	-	-	-	-	-
M164_0038	arCOG01296	COG0492, COG0492O	238618517	YP_002913342.1	3	Posttranslational modification, protein turnover, chaperones	O	CELLULAR PROCESSES AND SIGNALING	Thioredoxin reductase	FAD-dependent pyridine nucleotide-disulfide oxidoreductase	e	-	-	COG0492	COG0492	COG0492	COG0492	arCOG01296	-	-	-	-	-	COG0492	-
M164_0039	arCOG00033	COG2520, COG2520R	238618518	YP_002913343.1	2	Translation, ribosomal structure and biogenesis	J	INFORMATION STORAGE AND PROCESSING	Wybutosine (yW) biosynthesis enzyme Trm5, tRNA (guanine) methyltransferase	hypothetical protein	n	-	238618518	-	-	-	-	arCOG00033	-	-	-	-	-	-	arCOG00033
M164_0040	arCOG04171	COG2090, COG2090S	238618519	YP_002913344.1	1	Function unknown	S	POORLY CHARACTERIZED	Uncharacterized protein	hypothetical protein	n	-	238618519	-	-	-	-	arCOG04171	-	-	-	-	-	-	-
M164_0041	arCOG01346	COG1534J, COG1534	238618520	YP_002913345.1	1	Translation, ribosomal structure and biogenesis	J	INFORMATION STORAGE AND PROCESSING	RNA-binding protein containing KH domain, possibly ribosomal protein	hypothetical protein	n	-	238618520	-	-	-	-	arCOG01346	-	-	-	-	-	-	-
M164_0042	arCOG04345	COG2023, COG2023J	238618521	YP_002913346.1	1	Translation, ribosomal structure and biogenesis	J	INFORMATION STORAGE AND PROCESSING	RNase P subunit RPR2	RNAse P, Rpr2/Rpp21 subunit	e	-	238618521	-	-	-	-	arCOG04345	-	-	-	-	-	-	-
M164_0043	arCOG04122	COG1756, COG1756S	238618522	YP_002913347.1	1	Translation, ribosomal structure and biogenesis	J	INFORMATION STORAGE AND PROCESSING	rRNA pseudouridine-1189 N-methylase Emg1, Nep1/Mra1 family	ribosome biogenesis protein	n	-	238618522	-	-	-	-	arCOG04122	-	-	-	-	-	-	-
M164_0044	arCOG03765	11JVV	238618523	YP_002913348.1	1	Transcription	K	INFORMATION STORAGE AND PROCESSING	CopG family transcriptional regulator	hypothetical protein	e	-	238618523	-	-	-	-	-	-	-	-	-	-	-	-
M164_0045	arCOG08372, 02SVY	0ZHJY	238618524	YP_002913349.1	1	Function unknown	S	POORLY CHARACTERIZED	Uncharacterized protein	hypothetical protein	n	-	238618524	-	-	-	-	-	-	-	-	-	-	-	-
M164_0046	arCOG01478	COG0053, COG0053P	238618525	YP_002913350.1	1	Inorganic ion transport and metabolism	P	METABOLISM	Predicted Co/Zn/Cd cation transporter	cation diffusion facilitator family transporter	n	-	238618525	-	-	-	COG0053	-	-	-	-	-	-	COG0053	-
M164_0047	arCOG00654	COG2107R, COG2107	238618526	YP_002913351.1	1	General function prediction only	R	POORLY CHARACTERIZED	Predicted periplasmic solute-binding protein	hypothetical protein	e	-	238618526	-	-	-	COG2107	-	-	-	-	-	-	-	-
M164_0048	arCOG01221	COG1986S, COG1986	238618527	YP_002913352.1	1	Nucleotide transport and metabolism	F	METABOLISM	Inosine/xanthosine triphosphatase	hypothetical protein	n	-	-	-	-	-	-	arCOG01221	-	-	-	-	-	-	-
M164_0049	arCOG05323	11I41	238618528	YP_002913353.1	1	Function unknown	S	POORLY CHARACTERIZED	Uncharacterized protein	hypothetical protein	n	-	238618528	-	-	-	-	-	-	-	-	-	-	-	-
M164_0050	arCOG01972	COG3118O, COG0526	238618529	YP_002913354.1	2	Posttranslational modification, protein turnover, chaperones	O	CELLULAR PROCESSES AND SIGNALING	Thiol-disulfide isomerase or thioredoxin	thioredoxin	n	-	-	-	COG0526	COG0526	-	arCOG01972	-	-	-	-	-	COG0526	-
M164_0051	arCOG00759	COG0665, COG0665E	238618530	YP_002913355.1	1	Amino acid transport and metabolism	E	METABOLISM	Glycine/D-amino acid oxidase (deaminating)	FAD dependent oxidoreductase	e	-	238618530	-	-	-	-	-	-	-	-	-	-	COG0665	-
M164_0052	arCOG01616	COG1650S, COG1650	238618531	YP_002913356.1	1	Translation, ribosomal structure and biogenesis	J	INFORMATION STORAGE AND PROCESSING	D-aminoacyl-tRNA deacylase, involved in ethanol tolerance	hypothetical protein	n	-	238618531	-	-	-	-	arCOG01616	-	-	-	-	-	-	-
M164_0053	arCOG01991	COG0406G, COG0406	238618532	YP_002913357.1	1	General function prediction only	R	POORLY CHARACTERIZED	Broad specificity phosphatase PhoE or related phosphatase	phosphoglycerate mutase	n	-	-	-	-	-	-	-	-	-	-	-	-	-	-
M164_0054	arCOG01145	COG2129, COG2129R	238618533	YP_002913358.1	4	General function prediction only	R	POORLY CHARACTERIZED	Phosphohydrolase, Icc/MPP superfamily	metallophosphoesterase	n	-	-	-	-	-	-	arCOG01145	-	-	-	-	-	-	-
M164_0055	arCOG05886	11SUP	238618534	YP_002913359.1	1	Function unknown	S	POORLY CHARACTERIZED	Uncharacterized protein	hypothetical protein	u	-	238618534	-	-	-	-	-	-	-	-	-	-	-	-
M164_0056	arCOG00373, 02U96	0XTGC	238618535	YP_002913360.1	1	Defense mechanisms	V	CELLULAR PROCESSES AND SIGNALING	DNA sulfur modification protein DndD, ATPase	BPS2 protein-like protein	u	-	238618535	-	-	-	-	arCOG00373	-	-	-	-	-	-	-
M164_0057	arCOG04558	COG1957F, COG1957	238618536	YP_002913361.1	3	Nucleotide transport and metabolism	F	METABOLISM	Inosine-uridine nucleoside N-ribohydrolase	inosine/uridine-preferring nucleoside hydrolase	n	-	-	-	-	-	-	-	-	-	-	-	-	-	-
M164_0058	arCOG01868	COG0735, COG0735P	238618537	YP_002913362.1	1	Inorganic ion transport and metabolism	P	METABOLISM	Fe2+/Zn2+ uptake regulation protein, fur/PerR	ferric uptake regulator family protein	n	-	-	-	-	COG0735	-	arCOG01868	-	-	-	-	-	-	-
M164_0059	arCOG05887	122SB	238618538	YP_002913363.1	1	Function unknown	S	POORLY CHARACTERIZED	Uncharacterized protein	hypothetical protein	n	-	238618538	-	-	-	-	-	-	-	-	-	-	-	-
M164_0060	arCOG01773, 02TEX	COG2226H, 11MVN	238618539	YP_002913364.1	2	Secondary metabolites biosynthesis, transport and catabolism	Q	METABOLISM	SAM-dependent methyltransferase	type 11 methyltransferase	n	-	238618539	-	-	-	-	arCOG01773	-	-	-	-	-	-	-
M164_0061	arCOG01477	COG1230P, COG1230	238618540	YP_002913365.1	1	Inorganic ion transport and metabolism	P	METABOLISM	Co/Zn/Cd efflux system component	cation diffusion facilitator family transporter	n	-	238618540	-	-	-	-	arCOG01477	-	-	-	-	-	COG1230	-
M164_0062	arCOG00367	COG1630S, COG1630	238618541	YP_002913366.1	1	Replication, recombination and repair	L	INFORMATION STORAGE AND PROCESSING	NurA 5'-3' nuclease	hypothetical protein	e	-	238618541	-	-	-	-	arCOG00367	-	-	-	-	-	-	-
M164_0063	arCOG00368	COG0419L, COG0419	238618542	YP_002913367.1	1	Replication, recombination and repair	L	INFORMATION STORAGE AND PROCESSING	ATPase involved in DNA repair, SbcC	Rad50 zinc hook domain protein	e	-	-	-	-	-	-	arCOG00368	-	-	-	-	-	COG0419	arCOG00368
M164_0064	arCOG00397	COG0420, COG0420L	238618543	YP_002913368.1	1	Replication, recombination and repair	L	INFORMATION STORAGE AND PROCESSING	DNA repair exonuclease, SbcD	metallophosphoesterase	e	-	-	-	-	-	-	arCOG00397	-	-	-	-	-	COG0420	-
M164_0065	arCOG00280	COG0433, COG0433R	238618544	YP_002913369.1	5	Replication, recombination and repair	L	INFORMATION STORAGE AND PROCESSING	HerA helicase	hypothetical protein	e	-	-	-	-	-	-	arCOG00280	-	-	-	-	-	-	arCOG00280
M164_0066	arCOG01098	11MVQ	238618545	YP_002913370.1	1	Function unknown	S	POORLY CHARACTERIZED	Uncharacterized protein	hypothetical protein	e	-	238618545	-	-	-	-	-	-	-	-	-	-	-	-
M164_0067	arCOG00018, 02T90	COG0063G, COG0062, COG0063	238618546	YP_002913371.1	1	Nucleotide transport and metabolism	F	METABOLISM	NAD(P)H-hydrate repair enzyme Nnr, NAD(P)H-hydrate dehydratase domain	carbohydrate kinase	n	-	-	-	-	-	-	arCOG00018	-	COG0062	COG0062	-	-	COG0062, COG0063	arCOG00018
M164_0068	arCOG00310	COG1225O, COG1225	238618547	YP_002913372.1	3	Posttranslational modification, protein turnover, chaperones	O	CELLULAR PROCESSES AND SIGNALING	Peroxiredoxin	alkyl hydroperoxide reductase	n	-	-	-	-	COG1225	COG1225	arCOG00310	-	-	-	-	-	COG1225	-
M164_0069	arCOG04435	COG1892, COG1892S	238618548	YP_002913373.1	1	Carbohydrate transport and metabolism	G	METABOLISM	Phosphoenolpyruvate carboxylase	phosphoenolpyruvate carboxylase	n	-	-	-	-	-	-	arCOG04435	-	-	-	-	-	-	-
M164_0070	arCOG04328	COG4028R, COG4028	238618549	YP_002913374.1	1	General function prediction only	R	POORLY CHARACTERIZED	Predicted P-loop ATPase/GTPase	hypothetical protein	n	-	238618549	-	-	-	-	-	-	-	-	-	-	-	-
M164_0071	arCOG02115	COG2427, COG2427S	238618550	YP_002913375.1	1	Function unknown	S	POORLY CHARACTERIZED	Uncharacterized protein YjgD, DUF1641 family	hypothetical protein	n	-	238618550	-	-	-	-	-	-	-	-	-	-	-	-
M164_0072	arCOG01065	COG0446, COG1252C	238618551	YP_002913376.1	1	General function prediction only	R	POORLY CHARACTERIZED	NAD(FAD)-dependent dehydrogenase	FAD-dependent pyridine nucleotide-disulfide oxidoreductase	n	238618551	-	-	-	-	-	-	-	-	-	-	-	COG0446	-
M164_0073	arCOG01648	COG0596R, COG0596	238618552	YP_002913377.1	3	General function prediction only	R	POORLY CHARACTERIZED	Alpha/beta superfamily hydrolase	hypothetical protein	n	-	-	-	-	-	COG0596	arCOG01648	-	-	-	-	-	COG0596	-
M164_0074	arCOG03698	COG4344S, COG4344	238618553	YP_002913378.1	1	Transcription	K	INFORMATION STORAGE AND PROCESSING	Transciptional regulator, contains HTH domain	hypothetical protein	n	-	238618553	-	-	-	-	-	-	-	-	-	-	-	-
M164_0075	arCOG01226	COG1703, COG1703E	238618554	YP_002913379.1	1	Posttranslational modification, protein turnover, chaperones	O	CELLULAR PROCESSES AND SIGNALING	Putative periplasmic protein kinase ArgK or related GTPase of G3E family	LAO/AO transport system ATPase	n	-	-	-	-	-	-	arCOG01226	-	-	-	-	-	-	-
M164_0076	arCOG01710	COG2185, COG2185I	238618555	YP_002913380.1	1	Lipid transport and metabolism	I	METABOLISM	Methylmalonyl-CoA mutase, C-terminal domain/subunit (cobalamin-binding)	cobalamin B12-binding domain-containing protein	n	-	-	-	-	-	-	arCOG01710	-	-	-	-	-	-	-
M164_0077	arCOG08340	12CM6	238618556	YP_002913381.1	1	Function unknown	S	POORLY CHARACTERIZED	Uncharacterized membrane protein	hypothetical protein	n	-	238618556	-	-	-	-	-	-	-	-	-	-	-	-
M164_0078	arCOG05900	COG4742K, 11UVW	238618557	YP_002913382.1	1	Transcription	K	INFORMATION STORAGE AND PROCESSING	Predicted transcriptional regulator	regulatory protein ArsR	n	-	238618557	-	-	-	-	-	-	-	-	-	-	-	-
M164_0079	arCOG08373	10ZSE	238618558	YP_002913383.1	1	Function unknown	S	POORLY CHARACTERIZED	Uncharacterized protein	hypothetical protein	u	-	238618558	-	-	-	-	-	-	-	-	-	-	-	-
M164_0080	arCOG05912	11Y2B	238618559	YP_002913384.1	1	Function unknown	S	POORLY CHARACTERIZED	Uncharacterized membrane protein	hypothetical protein	u	-	238618559	-	-	-	-	-	-	-	-	-	-	-	-
M164_0081	arCOG08341	127HJ	238618560	YP_002913385.1	1	Function unknown	S	POORLY CHARACTERIZED	Uncharacterized protein	hypothetical protein	n	-	238618560	-	-	-	-	-	-	-	-	-	-	-	-
M164_0082	arCOG02050	COG0730, COG0730R	238618561	YP_002913386.1	2	Inorganic ion transport and metabolism	P	METABOLISM	Sulfite exporter, TauE/SafE family	hypothetical protein	n	-	-	-	-	-	COG0730	arCOG02050	-	-	-	-	-	COG0730	-
M164_0083	arCOG02100	COG1321K, COG1321	238618562	YP_002913387.1	1	Transcription	K	INFORMATION STORAGE AND PROCESSING	Mn-dependent transcriptional regulator (DtxR family)	iron dependent repressor	n	-	238618562	-	-	-	-	arCOG02100	-	-	-	-	-	COG1321	-
M164_0084	arCOG04172	COG0329EM, COG0329	238618563	YP_002913388.1	4	Amino acid transport and metabolism	E	METABOLISM	Dihydrodipicolinate synthase/N-acetylneuraminate lyase	dihydrodipicolinate synthetase	n	-	-	COG0329	-	COG0329	-	arCOG04172	-	-	-	-	-	COG0329	-
M164_0085	arCOG00905	COG1573, COG1573L	238618564	YP_002913389.1	2	Replication, recombination and repair	L	INFORMATION STORAGE AND PROCESSING	Uracil-DNA glycosylase	phage SPO1 DNA polymerase-related protein	u	-	-	-	-	-	-	arCOG00905	-	-	-	-	-	COG1573	-
M164_0086	arCOG01259	COG1028, COG1028IQR	238618565	YP_002913390.1	7	Lipid transport and metabolism	I	METABOLISM	Short-chain alcohol dehydrogenase	short-chain dehydrogenase/reductase SDR	n	-	-	-	-	COG1028	-	arCOG01259	-	-	-	-	-	COG1028	-
M164_0087	arCOG03239	COG1106R, COG1106	238618566	YP_002913391.1	2	General function prediction only	R	POORLY CHARACTERIZED	ATPase, predicted component of phage defense system	hypothetical protein	n	-	238618566	-	-	-	-	arCOG03239	-	-	-	-	-	-	-
M164_0088	arCOG02718	0Y7Q9	238618567	YP_002913392.1	1	Function unknown	S	POORLY CHARACTERIZED	Predicted membrane protein, DUF131 family	hypothetical protein	n	-	-	-	-	-	-	-	-	-	-	-	-	-	-
M164_0089	arCOG05899	12AH7	238618568	YP_002913393.1	1	General function prediction only	R	POORLY CHARACTERIZED	Cell surface protein	hypothetical protein	e	-	238618568	-	-	-	-	-	-	-	-	-	-	-	-
M164_0090	arCOG01075	COG1051F, COG1051	238618569	YP_002913394.1	1	Nucleotide transport and metabolism	F	METABOLISM	NUDIX family hydrolase	NUDIX hydrolase	n	-	-	-	-	-	COG1051	arCOG01075	-	-	-	-	-	-	-
M164_0091	arCOG00486	COG0215J, COG0215	238618570	YP_002913395.1	1	Translation, ribosomal structure and biogenesis	J	INFORMATION STORAGE AND PROCESSING	Cysteinyl-tRNA synthetase	cysteinyl-tRNA synthetase	e	-	-	COG0215	-	COG0215	-	arCOG00486	-	-	-	-	-	COG0215	-
M164_0092	arCOG00052	COG0166, COG0166G	238618571	YP_002913396.1	1	Carbohydrate transport and metabolism	G	METABOLISM	Glucose-6-phosphate isomerase	bifunctional phosphoglucose/phosphomannose isomerase	e	-	-	-	-	COG0166	-	-	-	-	-	-	-	COG0166	-
M164_0093	arCOG05898	12987	238618572	YP_002913397.1	1	Function unknown	S	POORLY CHARACTERIZED	Uncharacterized protein	hypothetical protein	n	-	238618572	-	-	-	-	-	-	-	-	-	-	-	-
M164_0094	arCOG01069	COG0446, COG0446R	238618573	YP_002913398.1	1	Inorganic ion transport and metabolism	P	METABOLISM	CoA-dependent NAD(P)H Sulfur Oxidoreductase	CoA-disulfide reductase	n	-	-	-	-	-	-	arCOG01069	-	-	-	-	-	COG0446	-
M164_0095	arCOG00287	101KW	238618574	YP_002913399.1	1	Replication, recombination and repair	L	INFORMATION STORAGE AND PROCESSING	NurA 5'-3' nuclease	hypothetical protein	n	-	238618574	-	-	-	-	-	-	-	-	-	-	-	-
M164_0096	arCOG00284	COG0433, COG0433R	238618575	YP_002913400.1	2	Replication, recombination and repair	L	INFORMATION STORAGE AND PROCESSING	HerA helicase	hypothetical protein	n	-	238618575	-	-	-	-	-	-	-	-	-	-	-	-
M164_0097	arCOG05897	127BC	238618576	YP_002913401.1	1	Function unknown	S	POORLY CHARACTERIZED	Uncharacterized protein	hypothetical protein	u	-	238618576	-	-	-	-	-	-	-	-	-	-	-	-
M164_0098	arCOG00773	COG1607, COG1607I	238618577	YP_002913402.1	1	Lipid transport and metabolism	I	METABOLISM	Acyl-CoA hydrolase	thioesterase superfamily protein	n	238618577	-	-	-	-	-	-	-	-	-	-	-	-	-
M164_0099	arCOG00131, 02U5G	0YGGN	238618578	YP_002913403.1	2	Carbohydrate transport and metabolism	G	METABOLISM	MFS family permease	hypothetical protein	n	-	238618578	-	-	-	-	arCOG00131	-	-	-	-	-	-	-
M164_0100	arCOG01259	COG1028, COG1028IQR	238618579	YP_002913404.1	7	Lipid transport and metabolism	I	METABOLISM	Short-chain alcohol dehydrogenase	3-ketoacyl-ACP reductase	n	-	-	-	-	COG1028	-	arCOG01259	-	-	-	-	-	COG1028	-
M164_0101	arCOG02207	COG0708, COG0708L	238618580	YP_002913405.1	1	Replication, recombination and repair	L	INFORMATION STORAGE AND PROCESSING	Exonuclease III	exodeoxyribonuclease III Xth	n	-	-	-	-	COG0708	-	-	-	-	-	-	-	-	-
M164_0102	arCOG03682	COG0515RTKL, COG0515	238618581	YP_002913406.1	2	General function prediction only	R	POORLY CHARACTERIZED	Membrane associated serine/threonine protein kinase	serine/threonine protein kinase	n	-	238618581	-	-	-	-	arCOG03682	-	-	-	arCOG03682	-	COG0515	-
M164_0103	arCOG03465	0ZYCP	238618582	YP_002913407.1	3	Amino acid transport and metabolism	E	METABOLISM	Amino acid transporter	amino acid transporter	n	-	238618582	-	-	-	-	-	-	-	-	-	-	-	-
M164_0104	02TWF, arCOG02134	COG3677, COG3316L	238618583	YP_002913408.1	6	Mobilome: prophages, transposons	X	CELLULAR PROCESSES AND SIGNALING	Transposase	hypothetical protein	n	-	-	-	-	-	-	-	-	-	-	-	-	-	-
M164_0105	arCOG03465	0ZYCP	238618584	YP_002913409.1	3	Amino acid transport and metabolism	E	METABOLISM	Amino acid transporter	amino acid transporter	n	-	-	-	-	-	-	-	-	-	-	-	-	-	-
M164_0106	02TF9, arCOG01191	0ZB0A, COG2250S	238618585	YP_002913410.1	5	Defense mechanisms	V	CELLULAR PROCESSES AND SIGNALING	HEPN domain containing protein	HEPN domain-containing protein	n	-	238618585	-	-	-	-	arCOG01191	-	-	-	-	-	-	-
M164_0107	arCOG01137	COG0824, COG0824R	238618586	YP_002913411.1	1	Lipid transport and metabolism	I	METABOLISM	Acyl-CoA thioesterase FadM	thioesterase superfamily protein	n	238618586	-	-	-	-	COG0824	-	-	-	-	-	-	COG0824	-
M164_0108	arCOG00650	COG2241, COG2241H	238618587	YP_002913412.1	1	Coenzyme transport and metabolism	H	METABOLISM	Precorrin-6B methylase 1	cobalt-precorrin-6Y C(5)-methyltransferase	n	238618587	-	-	-	-	COG2241	arCOG00650	-	-	-	-	-	-	-
M164_0109	arCOG00651	COG2073H, COG2073	238618588	YP_002913413.1	1	Coenzyme transport and metabolism	H	METABOLISM	Cobalamin biosynthesis protein CbiG	cobalamin biosynthesis protein CbiG	n	-	-	-	-	-	-	-	-	-	-	-	-	-	-
M164_0110	arCOG00645	COG2875, COG2875H	238618589	YP_002913414.1	1	Coenzyme transport and metabolism	H	METABOLISM	Precorrin-4 methylase	precorrin-4 C(11)-methyltransferase	n	-	-	-	-	-	-	-	-	-	-	-	-	-	-
M164_0111	arCOG00648	COG2243H, COG2243	238618590	YP_002913415.1	1	Coenzyme transport and metabolism	H	METABOLISM	Precorrin-2 methylase	cobalt-precorrin-2 C(20)-methyltransferase	n	-	-	-	-	-	-	-	-	-	-	-	-	-	-
M164_0112	arCOG00977	COG2242, COG2242H	238618591	YP_002913416.1	1	Coenzyme transport and metabolism	H	METABOLISM	Precorrin-6B methylase 2	cobalt-precorrin-6Y C(15)-methyltransferase	n	238618591	-	-	-	-	-	-	-	-	-	-	-	-	-
M164_0113	arCOG04383	COG1903H, COG1903	238618592	YP_002913417.1	1	Coenzyme transport and metabolism	H	METABOLISM	Cobalamin biosynthesis protein CbiD	cobalt-precorrin-6A synthase	n	-	-	-	-	-	-	-	-	-	-	-	-	-	-
M164_0114	arCOG00647	COG1010H, COG1010	238618593	YP_002913418.1	1	Coenzyme transport and metabolism	H	METABOLISM	Precorrin-3B methylase	precorrin-3B C(17)-methyltransferase	n	-	-	-	-	-	-	-	-	-	-	-	-	-	-
M164_0115	arCOG02247	COG2138, COG2082H, COG2082	238618594	YP_002913419.1	1	Coenzyme transport and metabolism	H	METABOLISM	Precorrin isomerase	bifunctional sirohydrochlorin cobalt chelatase/precorrin-8X methylmutase	n	-	-	-	-	-	COG2138	-	-	-	-	-	-	-	-
M164_0116	02TUA, arCOG00938	COG0535R, 0XSPN	238618595	YP_002913420.1	5	General function prediction only	R	POORLY CHARACTERIZED	Radical SAM superfamily enzyme	radical SAM protein	n	-	-	-	-	-	-	arCOG00938	-	-	-	-	-	-	-
M164_0117	arCOG00498	COG0491, COG0491R	238618596	YP_002913421.1	3	General function prediction only	R	POORLY CHARACTERIZED	Metal-dependent hydrolase of the beta-lactamase superfamily II	beta-lactamase domain-containing protein	n	-	-	-	-	COG0491	COG0491	arCOG00498	-	-	-	-	-	COG0491	-
M164_0118	arCOG01809	COG1955, COG1955NU	238618597	YP_002913422.1	1	Cell motility	N	CELLULAR PROCESSES AND SIGNALING	Archaellum assembly protein J, TadC family	type II secretion system protein	n	-	238618597	-	-	-	-	arCOG01809	-	-	-	-	-	-	-
M164_0119	arCOG01817	COG0630NU, COG0630	238618598	YP_002913423.1	4	Cell motility	N	CELLULAR PROCESSES AND SIGNALING	ATPase involved in archaellum/pili biosynthesis	type II secretion system protein E	n	-	-	-	-	-	-	arCOG01817	-	-	-	-	-	-	-
M164_0120	arCOG04148	COG2874, COG2874NU	238618599	YP_002913424.1	1	Cell motility	N	CELLULAR PROCESSES AND SIGNALING	ATPase involved in biogenesis of archaellum	flagellar accessory protein FlaH	n	-	238618599	-	-	-	-	arCOG04148	-	-	-	-	-	-	-
M164_0121	arCOG01824	COG3353	238618600	YP_002913425.1	1	Cell motility	N	CELLULAR PROCESSES AND SIGNALING	Archaellum protein F, archaellin of FlaG/FlaF family	hypothetical protein	n	-	238618600	-	-	-	-	arCOG01824	-	-	-	-	-	-	-
M164_0122	arCOG01822	COG3354	238618601	YP_002913426.1	1	Cell motility	N	CELLULAR PROCESSES AND SIGNALING	Archaellum protein G, archaellin of FlaG/FlaF family	flagellar protein FlaG	n	-	238618601	-	-	-	-	arCOG01822	-	-	-	-	-	-	-
M164_0123	arCOG07206	0YVVY	238618602	YP_002913427.1	1	Cell motility	N	CELLULAR PROCESSES AND SIGNALING	Component of archaellum, FlaD/E family	hypothetical protein	n	-	238618602	-	-	-	-	-	-	-	-	-	-	-	-
M164_0124	arCOG01829	COG1681N, COG1681	238618603	YP_002913428.1	1	Cell motility	N	CELLULAR PROCESSES AND SIGNALING	Archaeal flagellins	flagellin	n	-	238618603	-	-	-	-	arCOG01829	-	-	-	-	-	-	-
M164_0125	arCOG07316	0ZCM4	238618604	YP_002913429.1	1	Function unknown	S	POORLY CHARACTERIZED	Uncharacterized membrane protein	hypothetical protein	u	-	238618604	-	-	-	-	-	-	-	-	-	-	-	-
M164_0126	arCOG07317	0YXNY	238618605	YP_002913430.1	1	Function unknown	S	POORLY CHARACTERIZED	Uncharacterized membrane protein	hypothetical protein	n	-	238618605	-	-	-	-	-	-	-	-	-	-	-	-
M164_0127	arCOG05970	11025	238618606	YP_002913431.1	1	Function unknown	S	POORLY CHARACTERIZED	Uncharacterized protein	hypothetical protein	u	-	238618606	-	-	-	-	-	-	-	-	-	-	-	-
M164_0128	arCOG05969	0Y099	238618607	YP_002913432.1	1	Transcription	K	INFORMATION STORAGE AND PROCESSING	Predicted transcriptional regulator	hypothetical protein	n	-	238618607	-	-	-	-	-	-	-	-	-	-	-	-
M164_0129	arCOG07318	0ZG3H	238618608	YP_002913433.1	1	Function unknown	S	POORLY CHARACTERIZED	Uncharacterized membrane protein	hypothetical protein	n	-	238618608	-	-	-	-	-	-	-	-	-	-	-	-
M164_0130	arCOG08375	110FR	238618609	YP_002913434.1	1	Function unknown	S	POORLY CHARACTERIZED	Uncharacterized membrane protein	hypothetical protein	n	-	238618609	-	-	-	-	-	-	-	-	-	-	-	-
M164_0131	arCOG01008	COG0864	238618610	YP_002913435.1	2	Defense mechanisms	V	CELLULAR PROCESSES AND SIGNALING	Transcriptional regulator, CopG/Arc/MetJ family (DNA-binding and a metal-binding domains)	CopG family transcriptional regulator	e	-	238618610	-	-	-	-	arCOG01008	-	-	-	-	-	-	-
M164_0134	arCOG07293	COG1192D, COG1192	238618611	YP_002913436.1	6	Cell cycle control, cell division, chromosome partitioning	D	CELLULAR PROCESSES AND SIGNALING	ATPase involved in chromosome partitioning, ParA family	hypothetical protein	n	-	238618611	-	-	-	-	-	-	-	-	-	-	COG1192	-
M164_0135	arCOG07293	COG1192D, COG1192	238618612	YP_002913437.1	6	Cell cycle control, cell division, chromosome partitioning	D	CELLULAR PROCESSES AND SIGNALING	ATPase involved in chromosome partitioning, ParA family	hypothetical protein	n	-	238618612	-	-	-	-	-	-	-	-	-	-	COG1192	-
M164_0136	arCOG01458	COG0604, COG0604CR	238618613	YP_002913438.1	2	Energy production and conversion	C	METABOLISM	NADPH:quinone reductase or related Zn-dependent oxidoreductase	alcohol dehydrogenase GroES	n	-	-	-	-	-	-	-	-	-	-	-	-	-	-
M164_0137	arCOG07319	111CD	238618614	YP_002913439.1	1	Function unknown	S	POORLY CHARACTERIZED	Uncharacterized protein	hypothetical protein	n	-	238618614	-	-	-	-	-	-	-	-	-	-	-	-
M164_0138	arCOG07293	COG1192D, COG1192	238618615	YP_002913440.1	6	Cell cycle control, cell division, chromosome partitioning	D	CELLULAR PROCESSES AND SIGNALING	ATPase involved in chromosome partitioning, ParA family	hypothetical protein	n	-	238618615	-	-	-	-	-	-	-	-	-	-	COG1192	-
M164_0139	arCOG01244	COG4342, COG4342S	238618616	YP_002913441.1	2	Mobilome: prophages, transposons	X	CELLULAR PROCESSES AND SIGNALING	Integrase/Recombinase	integrase family protein	n	-	238618616	-	-	-	-	arCOG01244	-	-	-	-	-	-	-
M164_0140	arCOG08459	-	238618617	YP_002913442.1	2	Function unknown	S	POORLY CHARACTERIZED	Uncharacterized protein	hypothetical protein	n	-	-	-	-	-	-	-	-	-	-	-	-	-	-
M164_0141	arCOG09855	-	238618618	YP_002913443.1	1	Function unknown	S	POORLY CHARACTERIZED	Uncharacterized protein	hypothetical protein	n	-	238618618	-	-	-	-	-	-	-	-	-	-	-	-
M164_0142	arCOG09856	-	238618619	YP_002913444.1	1	Function unknown	S	POORLY CHARACTERIZED	Uncharacterized protein	hypothetical protein	n	-	-	-	-	-	-	-	-	-	-	-	-	-	-
M164_0143	-	-	238618620	YP_002913445.1	34					hypothetical protein	n	-	-	-	-	-	-	-	-	-	-	-	-	-	-
M164_0144	arCOG09857	0Y973	238618621	YP_002913446.1	1	Function unknown	S	POORLY CHARACTERIZED	Uncharacterized protein	hypothetical protein	n	-	238618621	-	-	-	-	-	-	-	-	-	-	-	-
M164_0145	arCOG09858	-	238618622	YP_002913447.1	1	Function unknown	S	POORLY CHARACTERIZED	Uncharacterized protein	hypothetical protein	n	-	238618622	-	-	-	-	-	-	-	-	-	-	-	-
M164_0146	arCOG08376	-	238618623	YP_002913448.1	1	Function unknown	S	POORLY CHARACTERIZED	Uncharacterized protein	hypothetical protein	n	-	-	-	-	-	-	-	-	-	-	-	-	-	-
M164_0147	-	-	238618624	YP_002913449.1	34					hypothetical protein	n	-	-	-	-	-	-	-	-	-	-	-	-	-	-
M164_0148	-	-	238618625	YP_002913450.1	34					hypothetical protein	n	-	-	-	-	-	-	-	-	-	-	-	-	-	-
M164_0149	arCOG07185	111G5	238618626	YP_002913451.1	3	Function unknown	S	POORLY CHARACTERIZED	Uncharacterized protein	hypothetical protein	e	-	238618626	-	-	-	-	-	-	-	-	-	-	-	-
M164_0150	arCOG08377	110P0	238618627	YP_002913452.1	1	Function unknown	S	POORLY CHARACTERIZED	Uncharacterized protein	hypothetical protein	n	-	238618627	-	-	-	-	-	-	-	-	-	-	-	-
M164_0151	arCOG09859	-	238618628	YP_002913453.1	3	Function unknown	S	POORLY CHARACTERIZED	Uncharacterized protein	hypothetical protein	u	-	238618628	-	-	-	-	-	-	-	-	-	-	-	-
M164_0152	arCOG08378	-	238618629	YP_002913454.1	3	Defense mechanisms	V	CELLULAR PROCESSES AND SIGNALING	CopG/RHH family DNA binding protein	CopG DNA-binding domain protein	n	-	238618629	-	-	-	-	-	-	-	-	-	-	-	-
M164_0153	-	-	238618630	YP_002913455.1	34					hypothetical protein	n	-	-	-	-	-	-	-	-	-	-	-	-	-	-
M164_0154	arCOG09713	0YFR7, COG1959K	238618631	YP_002913456.1	2	Transcription	K	INFORMATION STORAGE AND PROCESSING	Transcriptional regulator, contains ATP-binding and MarR family HTH domains	MarR family transcriptional regulator	n	-	-	-	-	-	-	-	-	-	-	-	-	-	-
M164_0155	arCOG08379	-	238618632	YP_002913457.1	2	Replication, recombination and repair	L	INFORMATION STORAGE AND PROCESSING	Predicted endonuclease of PD-DExK superfamily	hypothetical protein	n	-	238618632	-	-	-	-	-	-	-	-	-	-	-	-
M164_0156	arCOG05344	122D1	238618633	YP_002913458.1	2	Carbohydrate transport and metabolism	G	METABOLISM	MFS family permease	transporter	n	-	238618633	-	-	-	-	-	-	-	-	-	-	-	-
M164_0157	arCOG01742	COG1503, COG1503J	238618634	YP_002913459.1	1	Translation, ribosomal structure and biogenesis	J	INFORMATION STORAGE AND PROCESSING	Peptide chain release factor eRF1	peptide chain release factor 1	e	-	-	-	-	-	-	arCOG01742	-	-	-	-	-	-	arCOG01742
M164_0158	arCOG00040	COG2236R, COG2236	238618635	YP_002913460.1	2	Coenzyme transport and metabolism	H	METABOLISM	Hypoxanthine phosphoribosyltransferase	phosphoribosyltransferase	e	-	-	-	-	-	-	arCOG00040	-	-	-	-	-	-	-
M164_0159	arCOG01327	COG0005F, COG0005	238618636	YP_002913461.1	1	Nucleotide transport and metabolism	F	METABOLISM	Purine nucleoside phosphorylase	5'-methylthioadenosine phosphorylase	n	-	-	-	-	-	-	arCOG01327	-	-	-	-	-	COG0005	-
M164_0160	arCOG05960	0YIRJ	238618637	YP_002913462.1	1	General function prediction only	R	POORLY CHARACTERIZED	Putative phosphosugar isomerase, SIS domain containing	hypothetical protein	n	-	238618637	-	-	-	-	-	-	-	-	-	-	-	-
M164_0161	arCOG01727	COG0142H, COG0142	238618638	YP_002913463.1	1	Coenzyme transport and metabolism	H	METABOLISM	Geranylgeranyl pyrophosphate synthase	polyprenyl synthetase	e	-	-	COG0142	-	COG0142	-	-	-	-	-	-	-	COG0142	-
M164_0162	arCOG01589	COG0189HJ, COG0189	238618639	YP_002913464.1	3	Coenzyme transport and metabolism	H	METABOLISM	Glutathione synthase/glutaminyl transferase/alpha-L-glutamate ligase	alpha-L-glutamate ligase	u	-	-	-	-	-	COG0189	arCOG01589	-	-	-	-	-	-	-
M164_0163	arCOG01580	COG1522K, COG1522	238618640	YP_002913465.1	4	Transcription	K	INFORMATION STORAGE AND PROCESSING	DNA-binding transcriptional regulator, Lrp family	AsnC family transcriptional regulator	e	-	-	-	-	-	COG1522	arCOG01580	-	-	-	-	-	-	arCOG01580
M164_0164	arCOG00570	COG0644C, COG0644	238618641	YP_002913466.1	6	Energy production and conversion	C	METABOLISM	Dehydrogenase (flavoprotein)	FAD dependent oxidoreductase	n	-	238618641	-	-	-	-	arCOG00570	-	-	-	-	-	COG0644	arCOG00570
M164_0165	arCOG07197	120IX	238618642	YP_002913467.1	1	Function unknown	S	POORLY CHARACTERIZED	Uncharacterized membrane protein	hypothetical protein	e	-	238618642	-	-	-	-	-	-	-	-	-	-	-	-
M164_0166	arCOG04779	COG1446, COG1446E	238618643	YP_002913468.1	1	Amino acid transport and metabolism	E	METABOLISM	Isoaspartyl peptidase or L-asparaginase, Ntn-hydrolase superfamily	peptidase T2 asparaginase 2	n	-	-	-	-	-	-	arCOG04779	-	-	-	-	-	-	-
M164_0167	arCOG05959	COG0622R, 10GDZ	238618644	YP_002913469.1	1	General function prediction only	R	POORLY CHARACTERIZED	ICC-like phosphoesterase	hypothetical protein	n	-	238618644	-	-	-	-	-	-	-	-	-	-	-	-
M164_0168	arCOG07196	0Y5EI	238618645	YP_002913470.1	1	Function unknown	S	POORLY CHARACTERIZED	Uncharacterized protein	hypothetical protein	n	-	238618645	-	-	-	-	-	-	-	-	-	-	-	-
M164_0169	arCOG05958	12CI4	238618646	YP_002913471.1	1	Function unknown	S	POORLY CHARACTERIZED	Uncharacterized protein	hypothetical protein	e	-	238618646	-	-	-	-	-	-	-	-	-	-	-	-
M164_0170	arCOG00570	COG0644C, COG0644	238618647	YP_002913472.1	6	Energy production and conversion	C	METABOLISM	Dehydrogenase (flavoprotein)	geranylgeranyl reductase	e	-	-	-	-	-	-	arCOG00570	-	-	-	-	-	COG0644	arCOG00570
M164_0171	arCOG04351	COG3356, COG3356S	238618648	YP_002913473.1	1	Lipid transport and metabolism	I	METABOLISM	Predicted membrane associated lipid hydrolase, neutral ceramidase superfamily	hypothetical protein	e	-	238618648	-	-	-	-	arCOG04351	-	-	-	-	-	-	-
M164_0172	arCOG05957	0Y4YS	238618649	YP_002913474.1	1	Function unknown	S	POORLY CHARACTERIZED	Uncharacterized protein	hypothetical protein	n	-	238618649	-	-	-	-	-	-	-	-	-	-	-	-
M164_0173	arCOG04221	COG0647, COG0647G	238618650	YP_002913475.1	1	Carbohydrate transport and metabolism	G	METABOLISM	Phosphatase of the HAD superfamily	HAD-superfamily hydrolase	n	-	-	-	-	-	-	arCOG04221	-	-	-	-	-	COG0647	-
M164_0174	arCOG00571	COG1053C, COG1053	238618651	YP_002913476.1	1	Energy production and conversion	C	METABOLISM	Succinate dehydrogenase/fumarate reductase, flavoprotein subunit	succinate dehydrogenase flavoprotein subunit	e	-	-	-	-	COG1053	-	arCOG00571	-	-	-	-	-	COG1053	-
M164_0175	arCOG00962	COG0479C, COG0479	238618652	YP_002913477.1	1	Energy production and conversion	C	METABOLISM	Succinate dehydrogenase/fumarate reductase, Fe-S protein subunit	succinate dehydrogenase iron-sulfur subunit	e	-	-	-	-	COG0479	-	-	-	-	-	-	-	COG0479	-
M164_0176	arCOG00338	COG2048, COG2048C	238618653	YP_002913478.1	2	Energy production and conversion	C	METABOLISM	Succinate dehydrogenase subunit C	CoB--CoM heterodisulfide reductase	e	-	-	-	-	-	-	arCOG00338	-	-	-	-	-	-	-
M164_0177	arCOG05375	12027	238618654	YP_002913479.1	1	Energy production and conversion	C	METABOLISM	Archaeal succinate dehydrogenase subunit D	succinate dehydrogenase subunit D (SdhD)	e	-	238618654	-	-	-	-	-	-	-	-	-	-	-	-
M164_0178	arCOG00442	COG2425R, COG2425	238618655	YP_002913480.1	1	General function prediction only	R	POORLY CHARACTERIZED	von Willebrand factor type A (vWA) domain containing protein	von Willebrand factor A	e	238618655	-	-	-	-	-	arCOG00442	-	-	-	arCOG00442	-	-	-
M164_0179	arCOG00434, arCOG00436	COG0714R, COG0714	238618656	YP_002913481.1	1	Cell motility	N	CELLULAR PROCESSES AND SIGNALING	MoxR-like ATPase	ATPase AAA	e	-	-	-	-	-	COG0714	arCOG00434, arCOG00436	-	-	-	-	-	COG0714	-
M164_0180	arCOG01510	COG1599, COG1599L	238618657	YP_002913482.1	1	Replication, recombination and repair	L	INFORMATION STORAGE AND PROCESSING	Single-stranded DNA-binding replication protein A (RPA), large (70 kD) subunit or related ssDNA-binding protein	single-stranded DNA-binding protein	e	-	238618657	-	-	-	-	arCOG01510	-	-	-	-	-	-	-
M164_0181	arCOG03838	12CB3	238618658	YP_002913483.1	1	Coenzyme transport and metabolism	H	METABOLISM	Coenzyme PQQ synthesis protein D	hypothetical protein	n	-	238618658	-	-	-	-	arCOG03838	-	-	-	-	-	-	-
M164_0182	arCOG00217	COG0303, COG0303H	238618659	YP_002913484.1	1	Coenzyme transport and metabolism	H	METABOLISM	Molybdopterin biosynthesis enzyme	bifunctional molybdopterin biosynthesis protein MoeA/hypothetical protein	u	-	-	-	-	-	COG0303	arCOG00217	-	-	-	-	-	-	-
M164_0183	arCOG01027	COG0083E, COG0083	238618660	YP_002913485.1	1	Amino acid transport and metabolism	E	METABOLISM	Homoserine kinase	homoserine kinase	n	238618660	-	-	-	COG0083	-	arCOG01027	-	-	-	-	-	COG0083	-
M164_0184	arCOG00060	COG0626E, COG0626	238618661	YP_002913486.1	1	Amino acid transport and metabolism	E	METABOLISM	Cystathionine beta-lyase/cystathionine gamma-synthase	hypothetical protein	n	-	-	-	-	COG0626	-	arCOG00060	-	-	-	-	-	COG0626	-
M164_0185	arCOG05956	0Y5H2	238618662	YP_002913487.1	1	Function unknown	S	POORLY CHARACTERIZED	Metal-binding protein with CxxC..HxxxxH signature	hypothetical protein	e	-	238618662	-	-	-	-	-	-	-	-	-	-	-	-
M164_0186	arCOG05955	11VZ7	238618663	YP_002913488.1	1	Function unknown	S	POORLY CHARACTERIZED	Uncharacterized protein	hypothetical protein	u	-	238618663	-	-	-	-	-	-	-	-	-	-	-	-
M164_0187	arCOG04164	COG4034, COG4034S	238618664	YP_002913489.1	1	Function unknown	S	POORLY CHARACTERIZED	Uncharacterized protein, DUF1152 family	hypothetical protein	n	-	-	-	-	-	-	-	-	-	-	-	-	-	-
M164_0188	arCOG05954	11J5D	238618665	YP_002913490.1	1	Function unknown	S	POORLY CHARACTERIZED	Uncharacterized protein	hypothetical protein	n	-	238618665	-	-	-	-	-	-	-	-	-	-	-	-
M164_0189	arCOG04150	COG1094, COG0415L	238618666	YP_002913491.1	1	Translation, ribosomal structure and biogenesis	J	INFORMATION STORAGE AND PROCESSING	rRNA processing protein Krr1/Pno1, contains KH domain	RNA-processing protein	n	-	238618666	-	-	-	-	arCOG04150	-	-	-	-	-	-	-
M164_0190	arCOG01180	COG1718, COG1718TD	238618667	YP_002913492.1	1	Signal transduction mechanisms	T	CELLULAR PROCESSES AND SIGNALING	Serine/threonine protein kinase involved in cell cycle control	Non-specific serine/threonine protein kinase	n	238618667	-	-	-	-	-	arCOG01180	-	-	COG1718	-	-	-	arCOG01180
M164_0191	arCOG01179	COG0361, COG0361J	238618668	YP_002913493.1	1	Translation, ribosomal structure and biogenesis	J	INFORMATION STORAGE AND PROCESSING	Translation initiation factor 1 (IF-1)	translation initiation factor IF-1	e	-	238618668	COG0361	COG0361	COG0361	-	arCOG01179	-	-	-	-	-	COG0361	-
M164_0192	arCOG01282	COG0183I, COG0183	238618669	YP_002913494.1	2	Lipid transport and metabolism	I	METABOLISM	Acetyl-CoA acetyltransferase	acetyl-CoA acetyltransferase	n	-	-	-	-	-	-	-	-	-	-	-	-	COG0183	-
M164_0193	arCOG01358	COG0621J, COG0621	238618670	YP_002913495.1	1	Translation, ribosomal structure and biogenesis	J	INFORMATION STORAGE AND PROCESSING	2-methylthioadenine synthetase	MiaB family RNA modification protein	e	238618670	-	COG0621	-	-	-	arCOG01358	-	-	-	-	-	COG0621	-
M164_0194	arCOG01640	COG1601, COG1601J	238618671	YP_002913496.1	1	Translation, ribosomal structure and biogenesis	J	INFORMATION STORAGE AND PROCESSING	Translation initiation factor 2, beta subunit (eIF-2beta)/eIF-5 N-terminal domain	translation initiation factor IF-2	e	-	238618671	-	-	-	-	arCOG01640	-	-	-	-	-	-	-
M164_0195	arCOG04051	COG2412, COG2412S	238618672	YP_002913497.1	1	Function unknown	S	POORLY CHARACTERIZED	Uncharacterized protein	hypothetical protein	u	-	238618672	-	-	-	-	arCOG04051	-	-	-	-	-	-	-
M164_0196	arCOG04149	COG1499, COG1499J	238618673	YP_002913498.1	1	Translation, ribosomal structure and biogenesis	J	INFORMATION STORAGE AND PROCESSING	NMD protein affecting ribosome stability and mRNA decay	NMD3 family protein	u	-	238618673	-	-	-	-	arCOG04149	-	-	-	-	-	-	-
M164_0197	arCOG04121	COG0164, COG0164L	238618674	YP_002913499.1	1	Replication, recombination and repair	L	INFORMATION STORAGE AND PROCESSING	Ribonuclease HII	ribonuclease HII	u	-	-	COG0164	-	COG0164	-	arCOG04121	-	-	-	-	-	COG0164	arCOG04121
M164_0198	arCOG00358	COG1163, COG1163R	238618675	YP_002913500.1	1	Translation, ribosomal structure and biogenesis	J	INFORMATION STORAGE AND PROCESSING	Ribosome-interacting GTPase 1	TGS domain-containing protein	n	-	-	-	-	-	COG1163	arCOG00358	-	-	-	-	-	-	arCOG00358
M164_0199	arCOG01808	COG2064, COG2064NU	238618676	YP_002913501.1	1	Cell motility	N	CELLULAR PROCESSES AND SIGNALING	Pilus assembly protein TadC	type II secretion system protein	n	-	238618676	-	-	-	-	arCOG01808	-	-	-	-	-	-	-
M164_0200	arCOG01817	COG0630NU, COG0630	238618677	YP_002913502.1	4	Cell motility	N	CELLULAR PROCESSES AND SIGNALING	ATPase involved in archaellum/pili biosynthesis	type II secretion system protein E	n	238618677	-	-	-	-	-	arCOG01817	-	-	-	-	-	-	-
M164_0201	arCOG01391	COG1215M, COG1215	238618678	YP_002913503.1	2	Cell wall/membrane/envelope biogenesis	M	CELLULAR PROCESSES AND SIGNALING	Glycosyl transferase family 2	family 2 glycosyl transferase	e	-	238618678	-	-	-	COG1215	-	-	-	-	-	-	-	-
M164_0202	arCOG01711	COG0221, COG0221C	238618679	YP_002913504.1	1	Energy production and conversion	C	METABOLISM	Inorganic pyrophosphatase	inorganic pyrophosphatase	e	-	-	-	-	COG0221	-	arCOG01711	-	-	-	-	-	COG0221	-
M164_0203	arCOG04311	COG1896R, COG1896	238618680	YP_002913505.1	1	Nucleotide transport and metabolism	F	METABOLISM	5'-deoxynucleotidase, HD superfamily hydrolase	metal dependent phosphohydrolase	n	-	-	-	-	-	-	arCOG04311	-	-	-	-	-	-	-
M164_0204	arCOG00020	COG0351, COG0351H, COG1992	238618681	YP_002913506.1	2	Coenzyme transport and metabolism	H	METABOLISM	Hydroxymethylpyrimidine/phosphomethylpyrimidine kinase	phosphomethylpyrimidine kinase	e	-	-	-	-	-	-	arCOG00020	-	-	-	-	-	COG0351	-
M164_0205	arCOG00534, arCOG00536	COG0314H, COG0314, COG1977	238618682	YP_002913507.1	1	Coenzyme transport and metabolism	H	METABOLISM	Molybdopterin converting factor, large subunit	MoaD family protein	e	238618682	-	-	-	-	-	arCOG00534, arCOG00536	-	-	-	-	-	-	-
M164_0206	arCOG05953	0Z7UJ	238618683	YP_002913508.1	1	Function unknown	S	POORLY CHARACTERIZED	Uncharacterized protein	hypothetical protein	n	-	238618683	-	-	-	-	-	-	-	-	-	-	-	-
M164_0207	arCOG07320	COG0247, COG0247C	238618684	YP_002913509.1	2	Energy production and conversion	C	METABOLISM	Iron-sulfur subunit of oxidoreductase, membrane associated	iron-sulfur protein	n	-	238618684	-	-	-	COG0247	-	-	-	-	-	-	-	-
M164_0208	arCOG04263	COG1829R, COG1829	238618685	YP_002913510.1	1	Coenzyme transport and metabolism	H	METABOLISM	Pantoate kinase	GHMP kinase	u	-	238618685	-	-	-	-	arCOG04263	-	-	-	-	-	-	-
M164_0209	arCOG04262	COG1701, COG1701S	238618686	YP_002913511.1	1	Coenzyme transport and metabolism	H	METABOLISM	Phosphopantothenate synthetase	hypothetical protein	e	-	-	-	-	-	-	arCOG04262	-	-	-	-	-	-	-
M164_0210	arCOG00584	COG0413H, COG0413	238618687	YP_002913512.1	1	Coenzyme transport and metabolism	H	METABOLISM	Ketopantoate hydroxymethyltransferase	3-methyl-2-oxobutanoate hydroxymethyltransferase	n	-	-	-	-	-	-	arCOG00584	-	-	-	-	-	COG0413	-
M164_0211	arCOG04261	11W8G	238618688	YP_002913513.1	1	Function unknown	S	POORLY CHARACTERIZED	Uncharacterized protein	hypothetical protein	n	-	238618688	-	-	-	-	-	-	-	-	-	-	-	-
M164_0212	arCOG00194	COG1131, COG1131V	238618689	YP_002913514.1	9	Defense mechanisms	V	CELLULAR PROCESSES AND SIGNALING	ABC-type multidrug transport system, ATPase component	ABC transporter	n	-	-	-	-	-	-	arCOG00194	-	-	-	-	-	COG1131	-
M164_0213	arCOG01462	COG1668, COG1668CP	238618690	YP_002913515.1	1	Energy production and conversion	C	METABOLISM	ABC-type Na+ efflux pump, permease component	hypothetical protein	n	238618690	-	-	-	-	-	arCOG01462	-	-	-	-	-	-	-
M164_0214	arCOG01117	COG1522	238618691	YP_002913516.1	3	Transcription	K	INFORMATION STORAGE AND PROCESSING	Lrp/AsnC family C-terminal domain	regulatory protein AsnC/Lrp family	n	-	-	-	-	-	COG1522	arCOG01117	-	-	-	-	-	-	-
M164_0215	arCOG08540	0Z56J	238618692	YP_002913517.1	8	Function unknown	S	POORLY CHARACTERIZED	Uncharacterized protein	hypothetical protein	n	-	238618692	-	-	-	-	-	-	-	-	-	-	-	-
M164_0216	arCOG04165	12BDH	238618693	YP_002913518.1	1	Transcription	K	INFORMATION STORAGE AND PROCESSING	Transcriptional regulator, contains N-terminal RHH domain	hypothetical protein	n	-	238618693	-	-	-	-	-	-	-	-	-	-	-	-
M164_0217	arCOG03845	0XYJ1	238618694	YP_002913519.1	1	Defense mechanisms	V	CELLULAR PROCESSES AND SIGNALING	CopG/MetJ, RHH domain containing DNA-binding protein, often an antitoxin in Type II toxin-antitoxin systems	CopG DNA-binding domain protein	e	-	238618694	-	-	-	-	-	-	-	-	-	-	-	-
M164_0218	arCOG00497	COG2220R, COG2220	238618695	YP_002913520.1	2	General function prediction only	R	POORLY CHARACTERIZED	Zn-dependent hydrolase of the beta-lactamase fold	hypothetical protein	n	-	-	-	-	-	-	arCOG00497	-	-	-	-	-	COG2220	-
M164_0219	arCOG02092	COG0119, COG0119E	238618696	YP_002913521.1	2	Amino acid transport and metabolism	E	METABOLISM	Isopropylmalate/homocitrate/citramalate synthase	trans-homoaconitate synthase	n	-	-	-	-	COG0119	COG0119	arCOG02092	-	-	-	-	-	COG0119	-
M164_0220	arCOG04303	COG1634, COG1634R	238618697	YP_002913522.1	1	Coenzyme transport and metabolism	H	METABOLISM	7,8-Dihydro-6-hydroxymethylpterin-pyrophosphokinase, HPPK, Rossmann fold enzyme	hypothetical protein	e	-	238618697	-	-	-	-	arCOG04303	-	-	-	-	-	-	arCOG04303
M164_0221	arCOG07195	0Y7KW	238618698	YP_002913523.1	1	Defense mechanisms	V	CELLULAR PROCESSES AND SIGNALING	Minimal nucleotidyltransferase	hypothetical protein	n	-	238618698	-	-	-	-	-	-	-	-	-	-	-	-
M164_0222	arCOG05952	12A19	238618699	YP_002913524.1	1	Defense mechanisms	V	CELLULAR PROCESSES AND SIGNALING	HEPN domain containing protein	hypothetical protein	n	-	238618699	-	-	-	-	-	-	-	-	-	-	-	-
M164_0223	arCOG05951	0Y5BQ	238618700	YP_002913525.1	1	Function unknown	S	POORLY CHARACTERIZED	Uncharacterized protein	hypothetical protein	n	-	238618700	-	-	-	-	-	-	-	-	-	-	-	-
M164_0224	arCOG05950	0YIYN	238618701	YP_002913526.1	1	Function unknown	S	POORLY CHARACTERIZED	Uncharacterized protein	hypothetical protein	e	-	238618701	-	-	-	-	-	-	-	-	-	-	-	-
M164_0225	arCOG02172	COG0720H, COG0720	238618702	YP_002913527.1	1	Coenzyme transport and metabolism	H	METABOLISM	6-pyruvoyl-tetrahydropterin synthase	hypothetical protein	e	238618702	-	-	-	-	-	arCOG02172	-	-	-	-	-	-	-
M164_0226	arCOG05949	0Y7EN	238618703	YP_002913528.1	1	Function unknown	S	POORLY CHARACTERIZED	Uncharacterized protein	hypothetical protein	n	-	238618703	-	-	-	-	-	-	-	-	-	-	-	-
M164_0227	arCOG01978	COG0294H, COG0294	238618704	YP_002913529.1	1	Coenzyme transport and metabolism	H	METABOLISM	Dihydropteroate synthase or related enzyme	dihydropteroate synthase-like protein	u	238618704	-	-	-	COG0294	COG0294	arCOG01978	-	-	-	-	-	COG0294	-
M164_0228	arCOG01296	COG0492, COG0492O	238618705	YP_002913530.1	3	Posttranslational modification, protein turnover, chaperones	O	CELLULAR PROCESSES AND SIGNALING	Thioredoxin reductase	thioredoxin reductase	e	-	-	COG0492	COG0492	COG0492	COG0492	arCOG01296	-	-	-	-	-	COG0492	-
M164_0229	arCOG01349	COG0483, COG0483G	238618706	YP_002913531.1	1	Carbohydrate transport and metabolism	G	METABOLISM	Archaeal fructose-1,6-bisphosphatase or related enzyme of inositol monophosphatase family	inositol monophosphatase	n	-	-	-	-	COG0483	-	arCOG01349	-	-	-	-	-	COG0483	-
M164_0230	arCOG01308	COG0464, COG0464O	238618707	YP_002913532.1	4	Posttranslational modification, protein turnover, chaperones	O	CELLULAR PROCESSES AND SIGNALING	ATPase of the AAA+ class , CDC48 family	Microtubule-severing ATPase	n	-	238618707	-	-	-	-	arCOG01308	-	-	-	-	-	-	arCOG01308
M164_0231	arCOG01521	COG1233, COG1233Q	238618708	YP_002913533.1	3	Secondary metabolites biosynthesis, transport and catabolism	Q	METABOLISM	Phytoene dehydrogenase or related enzyme	FAD dependent oxidoreductase	n	238618708	-	-	-	-	-	arCOG01521	-	-	-	-	-	-	-
M164_0232	arCOG01378	COG1524R, COG1524	238618709	YP_002913534.1	1	General function prediction only	R	POORLY CHARACTERIZED	Uncharacterized protein of the AP superfamily	type I phosphodiesterase/nucleotide pyrophosphatase	n	238618709	-	-	-	-	COG1524	-	-	-	-	-	-	-	-
M164_0233	arCOG00040	COG2236R, COG2236	238618710	YP_002913535.1	2	Coenzyme transport and metabolism	H	METABOLISM	Hypoxanthine phosphoribosyltransferase	phosphoribosyltransferase	u	-	-	-	-	-	-	arCOG00040	-	-	-	-	-	-	-
M164_0234	arCOG04232	COG1884, COG1884I	238618711	YP_002913536.1	1	Lipid transport and metabolism	I	METABOLISM	Methylmalonyl-CoA mutase	methylmalonyl-CoA mutase large subunit	n	-	-	-	-	-	-	arCOG04232	-	-	-	-	-	-	-
M164_0235	arCOG02706	COG0346, COG0346E	238618712	YP_002913537.1	1	Amino acid transport and metabolism	E	METABOLISM	Lactoylglutathione lyase or related enzyme	methylmalonyl-CoA epimerase	n	-	-	-	-	-	-	arCOG02706	-	-	-	-	-	-	-
M164_0236	arCOG01833	COG0071, COG0071O	238618713	YP_002913538.1	1	Posttranslational modification, protein turnover, chaperones	O	CELLULAR PROCESSES AND SIGNALING	Molecular chaperone (HSP20 family)	heat shock protein Hsp20	n	238618713	-	COG0071	-	COG0071	COG0071	arCOG01833	-	-	-	-	-	COG0071	-
M164_0237	arCOG04265	COG1779R, COG1779	238618714	YP_002913539.1	1	General function prediction only	R	POORLY CHARACTERIZED	C4-type Zn-finger protein	ZPR1-related zinc finger protein	e	-	238618714	-	-	-	-	arCOG04265	-	-	-	-	-	-	-
M164_0238	arCOG01562	COG5258R, COG5258	238618715	YP_002913540.1	1	General function prediction only	R	POORLY CHARACTERIZED	GTPase	protein synthesis factor GTP-binding	n	-	238618715	-	-	-	-	arCOG01562	-	-	-	-	-	-	-
M164_0239	arCOG01928	0XTYQ, COG3427S	238618716	YP_002913541.1	1	Energy production and conversion	C	METABOLISM	Carbon monoxide dehydrogenase subunit G, CoxG	carbon monoxide dehydrogenase subunit G	n	-	238618716	-	-	-	-	-	-	-	-	-	-	-	-
M164_0240	arCOG01927	COG3427, COG3427S	238618717	YP_002913542.1	2	Energy production and conversion	C	METABOLISM	Carbon monoxide dehydrogenase subunit G, CoxG	carbon monoxide dehydrogenase subunit G	u	-	-	-	-	-	-	-	-	-	-	-	-	-	-
M164_0241	arCOG01873	COG2068R, COG2068	238618718	YP_002913543.1	1	Coenzyme transport and metabolism	H	METABOLISM	GT-A family glycosyltransferase involved in molybdopterin guanine dinucleotide biosynthesis	4-diphosphocytidyl-2C-methyl-D-erythritol synthase	u	-	-	-	-	-	-	-	-	-	-	-	-	-	-
M164_0242	arCOG01925	COG2080C, COG2080	238618719	YP_002913544.1	2	Energy production and conversion	C	METABOLISM	Aerobic-type carbon monoxide dehydrogenase, small subunit CoxS/CutS homolog	(2Fe-2S)-binding domain-containing protein	e	-	-	-	-	-	-	-	-	-	-	-	-	-	-
M164_0243	arCOG01926	COG1319C, COG1319	238618720	YP_002913545.1	2	Energy production and conversion	C	METABOLISM	Aerobic-type carbon monoxide dehydrogenase, middle subunit CoxM/CutM homolog	molybdopterin dehydrogenase FAD-binding	e	-	-	-	-	-	-	-	-	-	-	-	-	-	-
M164_0244	arCOG00644	COG0007, COG0007H	238618721	YP_002913546.1	2	Coenzyme transport and metabolism	H	METABOLISM	Uroporphyrinogen-III methylase	uroporphyrin-III C-methyltransferase	e	-	-	-	-	COG0007	-	arCOG00644	-	-	-	-	-	-	-
M164_0245	arCOG07321	11S7B	238618722	YP_002913547.1	1	Function unknown	S	POORLY CHARACTERIZED	Uncharacterized membrane protein, DUF1404 family	hypothetical protein	n	-	238618722	-	-	-	-	-	-	-	-	-	-	-	-
M164_0246	arCOG08319	1291Z	238618723	YP_002913548.1	1	Function unknown	S	POORLY CHARACTERIZED	Uncharacterized protein	hypothetical protein	e	-	238618723	-	-	-	-	-	-	-	-	-	-	-	-
M164_0247	arCOG00059	11HW6, COG2222M	238618724	YP_002913549.1	1	Cell wall/membrane/envelope biogenesis	M	CELLULAR PROCESSES AND SIGNALING	Phosphosugar isomerase	sugar isomerase (SIS)	n	-	238618724	-	-	-	-	-	-	-	-	-	-	-	-
M164_0248	arCOG00695	COG0402FR, COG0402	238618725	YP_002913550.1	2	Nucleotide transport and metabolism	F	METABOLISM	Cytosine deaminase or related metal-dependent hydrolase	amidohydrolase	n	-	238618725	-	-	-	COG0402	arCOG00695	-	-	-	-	-	COG0402	-
M164_0249	arCOG00033	COG2520, COG2520R	238618726	YP_002913551.1	2	Translation, ribosomal structure and biogenesis	J	INFORMATION STORAGE AND PROCESSING	Wybutosine (yW) biosynthesis enzyme Trm5, tRNA (guanine) methyltransferase	hypothetical protein	n	-	-	-	-	-	-	arCOG00033	-	-	-	-	-	-	arCOG00033
M164_0250	arCOG01909	COG0174, COG0174E	238618727	YP_002913552.1	3	Amino acid transport and metabolism	E	METABOLISM	Glutamine synthetase	glutamine synthetase	n	238618727	-	-	-	COG0174	COG0174	arCOG01909	-	-	-	-	-	COG0174	-
M164_0251	arCOG01455, arCOG01457	COG1064, COG1064R	238618728	YP_002913553.1	2	General function prediction only	R	POORLY CHARACTERIZED	D-arabinose 1-dehydrogenase or another Zn-dependent alcohol dehydrogenase	alcohol dehydrogenase GroES	n	238618728	-	-	-	-	-	-	-	-	-	-	-	-	-
M164_0252	arCOG01013	COG4352, COG4352J	238618729	YP_002913554.1	1	Translation, ribosomal structure and biogenesis	J	INFORMATION STORAGE AND PROCESSING	Ribosomal protein L13E	50S ribosomal protein L13e	n	-	238618729	-	-	-	-	-	-	-	-	arCOG01013	-	-	-
M164_0253	arCOG04125	COG0430A, COG0430	238618730	YP_002913555.1	1	Translation, ribosomal structure and biogenesis	J	INFORMATION STORAGE AND PROCESSING	RNA 3'-terminal phosphate cyclase	RNA 3'-terminal-phosphate cyclase	n	-	-	-	-	-	-	arCOG04125	-	-	-	-	-	-	-
M164_0254	arCOG05929	0YRVX	238618731	YP_002913556.1	1	Function unknown	S	POORLY CHARACTERIZED	Uncharacterized protein	hypothetical protein	e	-	238618731	-	-	-	-	-	-	-	-	-	-	-	-
M164_0255	arCOG04582	COG0389L, COG0389	238618732	YP_002913557.1	1	Replication, recombination and repair	L	INFORMATION STORAGE AND PROCESSING	Family Y DNA polymerase	DNA polymerase IV	n	238618732	-	-	-	-	COG0389	-	-	-	-	-	-	-	-
M164_0256	arCOG00014	COG0524, COG0524G	238618733	YP_002913558.1	3	Carbohydrate transport and metabolism	G	METABOLISM	Sugar kinase, ribokinase family	PfkB domain-containing protein	n	-	-	-	-	-	COG0524	arCOG00014	-	-	-	-	-	-	arCOG00014
M164_0257	arCOG04081	COG1224, COG1224K	238618734	YP_002913559.1	1	Transcription	K	INFORMATION STORAGE AND PROCESSING	DNA helicase TIP49, TBP-interacting protein	TIP49 domain-containing protein	n	-	238618734	-	-	-	-	arCOG04081	-	-	-	-	-	-	-
M164_0258	arCOG00087	COG0518F, COG0518	238618735	YP_002913560.1	1	Nucleotide transport and metabolism	F	METABOLISM	GMP synthase - Glutamine amidotransferase domain	GMP synthase subunit A	e	-	-	-	-	COG0518	-	arCOG00087	-	-	-	-	-	COG0518	-
M164_0259	arCOG01171	COG0467T, COG0467	238618736	YP_002913561.1	2	Signal transduction mechanisms	T	CELLULAR PROCESSES AND SIGNALING	RecA-superfamily ATPase implicated in signal transduction	circadian clock protein KaiC	n	-	238618736	-	-	-	COG0467	arCOG01171	-	-	-	-	-	COG0467	-
M164_0260	arCOG03413	COG2453T, COG2453	238618737	YP_002913562.1	1	Signal transduction mechanisms	T	CELLULAR PROCESSES AND SIGNALING	Protein-tyrosine phosphatase	dual specificity protein phosphatase	n	-	-	-	-	-	-	arCOG03413	-	-	-	-	-	-	-
M164_0261	arCOG00929	COG1515L, COG1515	238618738	YP_002913563.1	1	Replication, recombination and repair	L	INFORMATION STORAGE AND PROCESSING	Deoxyinosine 3'endonuclease (endonuclease V)	Deoxyribonuclease V	n	-	-	-	-	-	-	arCOG00929	-	-	-	-	-	-	-
M164_0262	arCOG01943	COG1335, COG1335Q	238618739	YP_002913564.1	1	Secondary metabolites biosynthesis, transport and catabolism	Q	METABOLISM	Amidase related to nicotinamidase	isochorismatase hydrolase	n	-	-	-	-	-	-	arCOG01943	-	-	-	-	-	COG1335	-
M164_0263	arCOG00423	COG2404, COG2404R	238618740	YP_002913565.1	1	Translation, ribosomal structure and biogenesis	J	INFORMATION STORAGE AND PROCESSING	Oligoribonuclease NrnB or cAMP/cGMP phosphodiesterase, DHH superfamily	phosphoesterase DHHA1	n	-	238618740	-	-	-	-	-	-	-	-	-	-	-	-
M164_0264	arCOG01147	11IFQ, COG2129R	238618741	YP_002913566.1	1	Signal transduction mechanisms	T	CELLULAR PROCESSES AND SIGNALING	3',5'-cyclic AMP phosphodiesterase CpdA	metallophosphoesterase	n	-	-	-	-	-	-	-	-	-	-	-	-	-	-
M164_0265	arCOG04253	COG1415S, COG1415	238618742	YP_002913567.1	1	Function unknown	S	POORLY CHARACTERIZED	Uncharacterized protein	hypothetical protein	n	238618742	-	-	-	-	COG1415	arCOG04253	-	-	-	-	-	-	-
M164_0266	arCOG02640	COG1392, COG1392P	238618743	YP_002913568.1	2	Inorganic ion transport and metabolism	P	METABOLISM	YkaA-like protein involved in regulation of phosphate transport, PhoU/UPF0111/DUF47 family	hypothetical protein	n	-	238618743	-	-	-	-	arCOG02640	-	-	-	-	-	-	-
M164_0267	arCOG02267	COG0306P, COG0306	238618744	YP_002913569.1	1	Inorganic ion transport and metabolism	P	METABOLISM	Phosphate/sulphate permease	phosphate transporter	n	-	238618744	-	-	COG0306	-	arCOG02267	-	-	-	-	-	COG0306	-
M164_0268	arCOG01010	COG0864K, COG2161	238618745	YP_002913570.1	1	Defense mechanisms	V	CELLULAR PROCESSES AND SIGNALING	Antitoxin (DNA-binding domain) of toxin-antitoxin stability system	CopG family transcriptional regulator	e	-	238618745	-	-	-	-	-	-	-	-	-	-	-	-
M164_0269	arCOG00553	COG1204, COG1204R	238618746	YP_002913571.1	1	Replication, recombination and repair	L	INFORMATION STORAGE AND PROCESSING	Replicative superfamily II helicase	DEAD/DEAH box helicase	n	238618746	-	-	-	-	-	arCOG00553	-	-	-	-	-	-	-
M164_0270	arCOG02705	COG4799, COG4799I	238618747	YP_002913572.1	1	Lipid transport and metabolism	I	METABOLISM	Acetyl-CoA carboxylase, carboxyltransferase component	carboxyl transferase	n	-	-	-	-	-	-	arCOG02705	-	-	-	-	-	-	-
M164_0271	arCOG02699	COG0511I, COG0511	238618748	YP_002913573.1	1	Lipid transport and metabolism	I	METABOLISM	Biotin carboxyl carrier protein	biotin/lipoyl attachment domain-containing protein	n	-	-	-	-	COG0511	-	-	-	-	-	-	-	COG0511	-
M164_0272	arCOG01590	COG0439, COG4770I	238618749	YP_002913574.1	1	Lipid transport and metabolism	I	METABOLISM	Biotin carboxylase	Carbamoyl-phosphate synthase L chain ATP-binding	n	-	-	-	-	COG0439	-	arCOG01590	-	-	-	-	-	COG0439	-
M164_0273	arCOG00174	COG4986P, COG4986	238618750	YP_002913575.1	1	Inorganic ion transport and metabolism	P	METABOLISM	ABC-type anion transport system, duplicated permease component	binding-protein-dependent transport system inner membrane protein	e	-	-	-	-	-	-	-	-	-	-	-	-	-	-
M164_0274	arCOG00193	COG1116P, COG1116	238618751	YP_002913576.1	1	Inorganic ion transport and metabolism	P	METABOLISM	ABC-type nitrate/sulfonate/bicarbonate transport system, ATPase component	ABC transporter	e	-	-	-	-	-	-	arCOG00193	-	-	-	-	-	-	-
M164_0275	arCOG08380	-	238618752	YP_002913577.1	1	Function unknown	S	POORLY CHARACTERIZED	Uncharacterized membrane protein	hypothetical protein	n	-	238618752	-	-	-	-	-	-	-	-	-	-	-	-
M164_0276	arCOG02230	COG0066E, COG0066	238618753	YP_002913578.1	1	Amino acid transport and metabolism	E	METABOLISM	3-isopropylmalate dehydratase small subunit	3-isopropylmalate dehydratase small subunit	n	-	-	-	-	COG0066	-	arCOG02230	-	-	-	-	-	COG0066	-
M164_0277	arCOG01698	COG0065E, COG0065	238618754	YP_002913579.1	1	Amino acid transport and metabolism	E	METABOLISM	Homoaconitate hydratase/3-isopropylmalate dehydratase large subunit family protein	3-isopropylmalate dehydratase large subunit	n	-	-	-	-	COG0065	-	arCOG01698	-	-	-	-	-	COG0065	-
M164_0278	arCOG02840	COG0415, COG0415L	238618755	YP_002913580.1	1	Replication, recombination and repair	L	INFORMATION STORAGE AND PROCESSING	Deoxyribodipyrimidine photolyase	deoxyribodipyrimidine photo-lyase	n	-	-	-	-	-	-	-	-	-	-	-	-	-	-
M164_0279	arCOG03285	COG3387G, COG3387	238618756	YP_002913581.1	3	Carbohydrate transport and metabolism	G	METABOLISM	Glycosyl hydrolase family 15	glycoside hydrolase 15-related	n	238618756	-	-	-	-	COG3387	arCOG03285	-	-	-	-	-	-	-
M164_0280	arCOG02242	COG3355K, COG3355	238618757	YP_002913582.1	6	Transcription	K	INFORMATION STORAGE AND PROCESSING	Transcriptional regulator, contains HTH domain	transcriptional regulator TrmB	n	-	238618757	-	-	-	-	arCOG02242	-	-	-	-	-	-	-
M164_0281	arCOG01055	COG3432, COG3432K	238618758	YP_002913583.1	6	Transcription	K	INFORMATION STORAGE AND PROCESSING	Transcriptional regulator, contains HTH domain	hypothetical protein	n	-	238618758	-	-	-	-	arCOG01055	-	-	-	-	-	-	-
M164_0282	arCOG07293	COG1192D, COG1192	238618759	YP_002913584.1	6	Cell cycle control, cell division, chromosome partitioning	D	CELLULAR PROCESSES AND SIGNALING	ATPase involved in chromosome partitioning, ParA family	hypothetical protein	n	-	238618759	-	-	-	-	-	-	-	-	-	-	COG1192	-
M164_0283	arCOG03694	0ZJ66	238618760	YP_002913585.1	2	Function unknown	S	POORLY CHARACTERIZED	Uncharacterized membrane protein	membrane protein	n	-	-	-	-	-	-	-	-	-	-	-	-	-	-
M164_0284	arCOG01316	COG0591ER, COG0591	238618761	YP_002913586.1	2	Amino acid transport and metabolism	E	METABOLISM	Na+/proline symporter	Na+/solute symporter	n	-	-	-	-	-	-	arCOG01316	-	-	-	-	-	COG0591	-
M164_0285	arCOG04248	COG0846, COG0846K	238618762	YP_002913587.1	1	Transcription	K	INFORMATION STORAGE AND PROCESSING	NAD-dependent protein deacetylase, SIR2 family	NAD-dependent deacetylase	n	-	-	-	-	-	-	arCOG04248	-	-	-	-	-	COG0846	-
M164_0286	arCOG08381	-	238618763	YP_002913588.1	1	Function unknown	S	POORLY CHARACTERIZED	Uncharacterized protein	hypothetical protein	n	-	238618763	-	-	-	-	-	-	-	-	-	-	-	-
M164_0287	arCOG00663	COG1208, COG1208MJ	238618764	YP_002913589.1	1	Cell wall/membrane/envelope biogenesis	M	CELLULAR PROCESSES AND SIGNALING	Nucleoside-diphosphate-sugar pyrophosphorylase involved in lipopolysaccharide biosynthesis/translation initiation factor 2B, gamma/epsilon subunit	nucleotidyltransferase	e	-	-	-	-	-	-	arCOG00663	-	-	-	-	-	COG1208	-
M164_0288	arCOG00679, arCOG08402	COG0675	238618765	YP_002913590.1	4	Mobilome: prophages, transposons	X	CELLULAR PROCESSES AND SIGNALING	Transposase DNA-binding domain	hypothetical protein	n	-	-	-	-	-	-	arCOG00679	-	-	-	-	-	COG0675	-
M164_0289	arCOG02724	COG0350L, COG0350	238618766	YP_002913591.1	1	Replication, recombination and repair	L	INFORMATION STORAGE AND PROCESSING	Methylated DNA-protein cysteine methyltransferase	methylated-DNA--protein-cysteine methyltransferase	n	-	-	-	-	-	-	arCOG02724	-	-	-	-	-	COG0350	-
M164_0290	arCOG00401	COG0441J, COG0441	238618767	YP_002913592.1	2	Translation, ribosomal structure and biogenesis	J	INFORMATION STORAGE AND PROCESSING	Threonyl-tRNA synthetase	threonyl-tRNA synthetase	u	-	-	COG0441	COG0441	COG0441	-	arCOG00401	-	-	-	-	-	COG0441	arCOG00401
M164_0291	arCOG01394	COG0707M, COG0707	238618768	YP_002913593.1	1	Cell wall/membrane/envelope biogenesis	M	CELLULAR PROCESSES AND SIGNALING	UDP-N-acetylglucosamine:LPS N-acetylglucosamine transferase	oligosaccharide biosynthesis protein Alg14-like protein	e	-	238618768	-	-	COG0707	COG0707	-	-	-	-	-	-	-	-
M164_0292	arCOG00461	COG2231L, COG2231	238618769	YP_002913594.1	1	Replication, recombination and repair	L	INFORMATION STORAGE AND PROCESSING	Uncharacterized protein related to Endonuclease III	HhH-GPD family protein	n	-	-	-	-	-	-	-	-	-	-	-	-	-	-
M164_0293	arCOG01337	COG0045, COG0045C	238618770	YP_002913595.1	1	Energy production and conversion	C	METABOLISM	Succinyl-CoA synthetase, beta subunit	succinate--CoA ligase	e	-	-	-	-	COG0045	-	arCOG01337	-	-	-	-	-	COG0045	-
M164_0294	arCOG01339	COG0074C, COG0074	238618771	YP_002913596.1	1	Energy production and conversion	C	METABOLISM	Succinyl-CoA synthetase, alpha subunit	ATP-citrate lyase/succinyl-CoA ligase	e	-	-	-	-	COG0074	-	arCOG01339	-	-	-	-	-	COG0074	-
M164_0295	arCOG07210	111CE	238618772	YP_002913597.1	1	Function unknown	S	POORLY CHARACTERIZED	Uncharacterized membrane protein	hypothetical protein	u	-	238618772	-	-	-	-	-	-	-	-	-	-	-	-
M164_0296	arCOG08382	-	238618773	YP_002913598.1	1	Function unknown	S	POORLY CHARACTERIZED	Uncharacterized membrane protein	hypothetical protein	n	-	238618773	-	-	-	-	-	-	-	-	-	-	-	-
M164_0297	arCOG08212	129CR	238618774	YP_002913599.1	1	Function unknown	S	POORLY CHARACTERIZED	Uncharacterized protein	hypothetical protein	u	-	238618774	-	-	-	-	-	-	-	-	-	-	-	-
M164_0298	arCOG03700	0Y5HP, COG4454P	238618775	YP_002913600.1	3	Energy production and conversion	C	METABOLISM	Sulfocyanin	sulfocyanin	n	-	238618775	-	-	-	-	-	-	-	-	-	-	-	-
M164_0299	arCOG03856	0YRE6	238618776	YP_002913601.1	1	Function unknown	S	POORLY CHARACTERIZED	Uncharacterized membrane protein	hypothetical protein	n	-	238618776	-	-	-	-	-	-	-	-	-	-	-	-
M164_0300	arCOG00984	COG1454, COG1454C	238618777	YP_002913602.1	1	Energy production and conversion	C	METABOLISM	Alcohol dehydrogenase, class IV	iron-containing alcohol dehydrogenase	n	238618777	-	-	-	-	-	arCOG00984	-	-	-	-	-	COG1454	-
M164_0301	arCOG05962	0YPQ1	238618778	YP_002913603.1	1	Function unknown	S	POORLY CHARACTERIZED	Uncharacterized protein	hypothetical protein	n	-	238618778	-	-	-	-	-	-	-	-	-	-	-	-
M164_0302	arCOG07293	COG1192D, COG1192	238618779	YP_002913604.1	6	Cell cycle control, cell division, chromosome partitioning	D	CELLULAR PROCESSES AND SIGNALING	ATPase involved in chromosome partitioning, ParA family	hypothetical protein	n	-	238618779	-	-	-	-	-	-	-	-	-	-	COG1192	-
M164_0303	arCOG02638	COG0657, COG0657I	238618780	YP_002913605.1	4	General function prediction only	R	POORLY CHARACTERIZED	Alpha/beta superfamily hydrolase	Alpha/beta hydrolase fold-3 domain-containing protein	n	-	-	-	-	-	-	-	-	-	-	-	-	-	-
M164_0304	arCOG01455	COG1064, COG1064R	238618781	YP_002913606.1	7	General function prediction only	R	POORLY CHARACTERIZED	Zn-dependent alcohol dehydrogenase	alcohol dehydrogenase	n	-	-	-	-	-	-	-	-	-	-	-	-	-	-
M164_0305	arCOG01282	COG0183I, COG0183	238618782	YP_002913607.1	2	Lipid transport and metabolism	I	METABOLISM	Acetyl-CoA acetyltransferase	acetyl-CoA acetyltransferase	n	-	-	-	-	-	-	-	-	-	-	-	-	COG0183	-
M164_0306	arCOG01707, arCOG05965	COG1960I, COG1960	238618783	YP_002913608.1	8	Lipid transport and metabolism	I	METABOLISM	Acyl-CoA dehydrogenase	acyl-CoA dehydrogenase	n	238618783	-	-	-	-	COG1960	-	-	-	-	-	-	-	-
M164_0307	arCOG03658	COG0208F, COG0208	238618784	YP_002913609.1	1	Nucleotide transport and metabolism	F	METABOLISM	Ribonucleotide reductase, beta subunit (ferritin domain)	ribonucleotide-diphosphate reductase subunit beta	n	-	-	-	-	COG0208	-	-	-	-	-	-	-	COG0208	-
M164_0308	arCOG01259	COG1028, COG1028IQR	238618785	YP_002913610.1	7	Lipid transport and metabolism	I	METABOLISM	Short-chain alcohol dehydrogenase	3-ketoacyl-ACP reductase	n	-	-	-	-	COG1028	-	arCOG01259	-	-	-	-	-	COG1028	-
M164_0309	arCOG01455	COG1064, COG1064R	238618786	YP_002913611.1	7	General function prediction only	R	POORLY CHARACTERIZED	Zn-dependent alcohol dehydrogenase	alcohol dehydrogenase GroES	n	-	-	-	-	-	-	-	-	-	-	-	-	-	-
M164_0310	arCOG07265	0YTHQ	238618787	YP_002913612.1	3	Function unknown	S	POORLY CHARACTERIZED	Uncharacterized protein, DUF3211 family	hypothetical protein	n	-	238618787	-	-	-	-	-	-	-	-	-	-	-	-
M164_0311	arCOG02143	COG2368, COG2368Q	238618788	YP_002913613.1	3	Secondary metabolites biosynthesis, transport and catabolism	Q	METABOLISM	Aromatic ring hydroxylase	Vinylacetyl-CoA Delta-isomerase	n	238618788	-	-	-	-	COG2368	-	-	-	-	-	-	-	-
M164_0312	arCOG02687	COG2814G, 0XR5P	238618790	YP_002913615.1	4	Carbohydrate transport and metabolism	G	METABOLISM	MFS family permease	major facilitator superfamily protein	n	-	-	-	-	-	-	-	-	-	-	-	-	-	-
M164_0313	arCOG02647	COG1309, COG1309K	238618791	YP_002913616.1	1	Transcription	K	INFORMATION STORAGE AND PROCESSING	Transcriptional regulator, TetR/AcrR family	TetR family transcriptional regulator	n	238618791	-	-	-	-	COG1309	-	-	-	-	-	-	COG1309	-
M164_0314	arCOG01842	COG3255I, COG3255	238618792	YP_002913617.1	2	Lipid transport and metabolism	I	METABOLISM	Sterol carrier protein	hypothetical protein	n	-	-	-	-	-	COG3255	arCOG01842	-	-	-	-	-	-	-
M164_0315	arCOG01281, 02TNQ	COG0183I, COG0183	238618793	YP_002913618.1	3	Lipid transport and metabolism	I	METABOLISM	Acetyl-CoA acetyltransferase	acetyl-CoA C-acetyltransferase (acetoacetyl-CoAthiolase) (AcaB-6)	n	238618793	-	-	-	-	-	-	-	-	-	-	-	COG0183	-
M164_0316	arCOG01289	COG1545, COG1545R	238618794	YP_002913619.1	3	General function prediction only	R	POORLY CHARACTERIZED	OB-fold domain and Zn-ribbon containing protein, possible acyl-CoA-binding protein	hypothetical protein	n	238618794	-	-	-	-	COG1545	-	-	-	-	-	-	-	-
M164_0317	arCOG00856	COG0318, COG0318IQ	238618795	YP_002913620.1	8	Lipid transport and metabolism	I	METABOLISM	Acyl-CoA synthetase (AMP-forming)/AMP-acid ligase II	AMP-dependent synthetase and ligase	n	238618795	-	-	-	-	-	arCOG00856	-	-	-	-	-	COG0318	-
M164_0318	arCOG01707, arCOG05964	COG1960I, COG1960	238618796	YP_002913621.1	8	Lipid transport and metabolism	I	METABOLISM	Acyl-CoA dehydrogenase	acyl-CoA dehydrogenase	n	238618796	-	-	-	-	COG1960	-	-	-	-	-	-	-	-
M164_0319	arCOG00249	COG1024, COG1250, COG1250I	238618797	YP_002913622.1	5	Lipid transport and metabolism	I	METABOLISM	3-hydroxyacyl-CoA dehydrogenase, some fused to Enoyl-CoA hydratase	3-hydroxyacyl-CoA dehydrogenase	n	238618797	-	-	-	-	COG1250	-	-	-	-	-	-	COG1024	-
M164_0320	02TQ6, arCOG00498	COG0491R, 11GXF	238618798	YP_002913623.1	3	General function prediction only	R	POORLY CHARACTERIZED	Metal-dependent hydrolase of the beta-lactamase superfamily II	beta-lactamase domain-containing protein	n	-	-	-	-	-	-	arCOG00498	-	-	-	-	-	-	-
M164_0321	arCOG02687	COG2814G, 0XR5P	238618799	YP_002913624.1	4	Carbohydrate transport and metabolism	G	METABOLISM	MFS family permease	major facilitator superfamily protein	n	-	-	-	-	-	-	-	-	-	-	-	-	-	-
M164_0322	arCOG02638	COG0657, COG0657I	238618800	YP_002913625.1	4	General function prediction only	R	POORLY CHARACTERIZED	Alpha/beta superfamily hydrolase	carboxylesterase (est)	n	-	-	-	-	-	-	-	-	-	-	-	-	-	-
M164_0326	arCOG02638	COG0657, COG0657I	238618801	YP_002913626.1	4	General function prediction only	R	POORLY CHARACTERIZED	Alpha/beta superfamily hydrolase	carboxylesterase (est)	n	238618801	-	-	-	-	-	-	-	-	-	-	-	-	-
M164_0327	arCOG07204	0YAFI	238618802	YP_002913627.1	1	Lipid transport and metabolism	I	METABOLISM	Lysophospholipase, alpha-beta hydrolase superfamily	hypothetical protein	n	-	238618802	-	-	-	-	-	-	-	-	-	-	-	-
M164_0328	arCOG08540	0Z56J	238618803	YP_002913628.1	8	Function unknown	S	POORLY CHARACTERIZED	Uncharacterized protein	hypothetical protein	n	-	238618803	-	-	-	-	-	-	-	-	-	-	-	-
M164_0329	arCOG00507	0XQNN, COG0491R	238618804	YP_002913629.1	1	General function prediction only	R	POORLY CHARACTERIZED	Metal-dependent hydrolase of the beta-lactamase superfamily II	beta-lactamase domain-containing protein	n	238618804	-	-	-	-	-	-	-	-	-	-	-	-	-
M164_0330	arCOG00235	COG0179Q, COG0179	238618805	YP_002913630.1	3	Secondary metabolites biosynthesis, transport and catabolism	Q	METABOLISM	2-keto-4-pentenoate hydratase/2-oxohepta-3-ene-1,7-dioic acid hydratase (catechol pathway)	fumarylacetoacetate (FAA) hydrolase	n	-	-	-	-	-	-	arCOG00235	-	-	-	-	-	-	-
M164_0331	arCOG02638	COG0657, COG0657I	238618806	YP_002913631.1	4	General function prediction only	R	POORLY CHARACTERIZED	Alpha/beta superfamily hydrolase	Alpha/beta hydrolase fold-3 domain-containing protein	n	-	-	-	-	-	-	-	-	-	-	-	-	-	-
M164_0332	arCOG07263	COG1735R, COG1735	238618807	YP_002913632.1	1	General function prediction only	R	POORLY CHARACTERIZED	Thermostable phosphotriesterase, metal-dependent hydrolase with the TIM-barrel fold	Aryldialkylphosphatase	n	238618807	-	-	-	-	-	-	-	-	-	-	-	-	-
M164_0333	arCOG00856	COG0318, COG0318IQ	238618808	YP_002913633.1	8	Lipid transport and metabolism	I	METABOLISM	Acyl-CoA synthetase (AMP-forming)/AMP-acid ligase II	long-chain-fatty-acid--CoA ligase	n	-	-	-	-	-	-	arCOG00856	-	-	-	-	-	COG0318	-
M164_0334	arCOG01927	COG3427, COG3427S	238618809	YP_002913634.1	2	Energy production and conversion	C	METABOLISM	Carbon monoxide dehydrogenase subunit G, CoxG	carbon monoxide dehydrogenase subunit G	n	-	238618809	-	-	-	-	-	-	-	-	-	-	-	-
M164_0335	arCOG00753	COG0578C, COG0578	238618810	YP_002913635.1	1	Energy production and conversion	C	METABOLISM	Glycerol-3-phosphate dehydrogenase	FAD dependent oxidoreductase	n	-	-	-	-	-	-	-	-	-	-	-	-	-	-
M164_0336	arCOG00024	COG0554, COG0554C	238618811	YP_002913636.1	2	Energy production and conversion	C	METABOLISM	Glycerol kinase	carbohydrate kinase FGGY	n	-	-	-	-	-	-	arCOG00024	-	-	-	-	-	COG0554	-
M164_0337	arCOG02682	0XQKC	238618812	YP_002913637.1	4	Carbohydrate transport and metabolism	G	METABOLISM	MFS family permease	sugar transport-like protein	n	-	238618812	-	-	-	-	arCOG02682	-	-	-	-	-	-	-
M164_0338	arCOG08384, arCOG02682	0XQKC	238618813	YP_002913638.1	1	Function unknown	S	POORLY CHARACTERIZED	Uncharacterized protein	hypothetical protein	n	-	238618813	-	-	-	-	arCOG02682	-	-	-	-	-	-	-
M164_0339	arCOG02682	0XQKC	238618814	YP_002913639.1	4	Carbohydrate transport and metabolism	G	METABOLISM	MFS family permease	hypothetical protein	n	-	-	-	-	-	-	arCOG02682	-	-	-	-	-	-	-
M164_0340	arCOG01467	COG0842, COG0842V	238618815	YP_002913640.1	1	Defense mechanisms	V	CELLULAR PROCESSES AND SIGNALING	ABC-type multidrug transport system, permease component	ABC transporter	n	-	-	-	-	-	COG0842	arCOG01467	-	-	-	-	-	COG0842	-
M164_0341	arCOG00194	COG1131, COG1131V	238618816	YP_002913641.1	9	Defense mechanisms	V	CELLULAR PROCESSES AND SIGNALING	ABC-type multidrug transport system, ATPase component	daunorubicin resistance ABC transporter ATPase subunit	n	-	-	-	-	-	-	arCOG00194	-	-	-	-	-	COG1131	-
M164_0342	arCOG00002	COG1695K, COG1695	238618817	YP_002913642.1	3	Transcription	K	INFORMATION STORAGE AND PROCESSING	Transcriptional regulator, PadR family	PadR-like family transcriptional regulator	n	-	-	-	-	-	COG1695	arCOG00002	-	-	-	-	-	-	-
M164_0343	arCOG03169	COG1672R, COG1672	238618818	YP_002913643.1	6	General function prediction only	R	POORLY CHARACTERIZED	AAA+ superfamily ATPase	hypothetical protein	n	-	238618818	-	-	-	-	arCOG03169	-	-	-	arCOG03169	-	-	-
M164_0344	arCOG02754	0XPNN	238618819	YP_002913644.1	3	Mobilome: prophages, transposons	X	CELLULAR PROCESSES AND SIGNALING	Transposase, IS5 family	transposase ISC1058	n	-	-	-	-	-	-	-	-	-	-	-	-	-	-
M164_0345	arCOG00777	COG2050, COG2050Q	238618820	YP_002913645.1	5	Secondary metabolites biosynthesis, transport and catabolism	Q	METABOLISM	HGG motif-containing thioesterase, possibly involved in aromatic compounds catabolism	thioesterase superfamily protein	n	-	-	-	-	-	COG2050	arCOG00777	-	-	-	-	-	-	-
M164_0346	arCOG08482, arCOG03586	12C1C	238618821	YP_002913646.1	3	Mobilome: prophages, transposons	X	CELLULAR PROCESSES AND SIGNALING	Transposase	partial transposase in ISC1190	n	-	238618821	-	-	-	-	-	-	-	-	-	-	-	-
M164_0348	arCOG02127	COG3335, COG3415L	238618822	YP_002913647.1	3	Mobilome: prophages, transposons	X	CELLULAR PROCESSES AND SIGNALING	Transposase	ORF1 in transposon ISC1048	n	-	-	-	-	-	-	-	-	-	-	-	-	-	-
M164_0350	arCOG03902, 02TEF	0YA7E	238618823	YP_002913648.1	2	Mobilome: prophages, transposons	X	CELLULAR PROCESSES AND SIGNALING	IS4 transposase	transposase ISC1225	n	-	238618823	-	-	-	-	-	-	-	-	-	-	-	-
M164_0351	arCOG01204	COG1708R, COG1708	238618824	YP_002913649.1	2	Defense mechanisms	V	CELLULAR PROCESSES AND SIGNALING	Minimal nucleotidyltransferase	DNA polymerase beta domain-containing protein region	n	-	-	-	-	-	-	arCOG01204	-	-	-	-	-	-	-
M164_0352	arCOG01191	COG2250, COG2250S	238618825	YP_002913650.1	5	Defense mechanisms	V	CELLULAR PROCESSES AND SIGNALING	HEPN domain containing protein	HEPN domain-containing protein	n	-	-	-	-	-	COG2250	arCOG01191	-	-	-	-	-	-	-
M164_0353	arCOG08385, arCOG03166	COG1672	238618826	YP_002913651.1	1	Function unknown	S	POORLY CHARACTERIZED	Uncharacterized protein	hypothetical protein	n	-	238618826	-	-	-	-	arCOG03166	-	-	-	arCOG03166	-	-	-
M164_0354	arCOG07268	111K0	238618827	YP_002913652.1	1	Function unknown	S	POORLY CHARACTERIZED	Uncharacterized protein	hypothetical protein	u	-	238618827	-	-	-	-	-	-	-	-	-	-	-	-
M164_0355	arCOG04507, arCOG06207	12AK7, COG3350S	238618828	YP_002913653.1	1	Posttranslational modification, protein turnover, chaperones	O	CELLULAR PROCESSES AND SIGNALING	Rdx family selenoprotein	conserved hypothetical selenoprotein	n	-	-	-	-	-	-	arCOG04507	-	-	-	-	-	-	-
M164_0356	arCOG01070	COG0446, COG1251C	238618829	YP_002913654.1	2	General function prediction only	R	POORLY CHARACTERIZED	NAD(FAD)-dependent dehydrogenase	FAD-dependent pyridine nucleotide-disulfide oxidoreductase	n	-	-	-	-	-	-	-	-	-	-	-	-	COG0446	-
M164_0357	arCOG01773	COG0500	238618830	YP_002913655.1	2	Secondary metabolites biosynthesis, transport and catabolism	Q	METABOLISM	SAM-dependent methyltransferase	type 11 methyltransferase	n	-	238618830	-	-	-	-	arCOG01773	-	-	-	-	-	COG0500	-
M164_0358	arCOG03858	122GI	238618831	YP_002913656.1	2	Carbohydrate transport and metabolism	G	METABOLISM	Glycosyl hydrolase family 12	cellulase (endo 1,4 beta glucanase), (CelB)	n	-	238618831	-	-	-	-	-	-	-	-	-	-	-	-
M164_0359	arCOG04214	COG0432, COG0432S	238618832	YP_002913657.1	1	Function unknown	S	POORLY CHARACTERIZED	Uncharacterized protein	hypothetical protein	n	-	-	-	-	-	-	arCOG04214	-	-	-	-	-	COG0432	-
M164_0360	arCOG08386	COG0622R, COG0622	238618833	YP_002913658.1	1	Function unknown	S	POORLY CHARACTERIZED	Uncharacterized protein	hypothetical protein	n	-	238618833	-	-	-	-	-	-	-	-	-	-	-	-
M164_0361	arCOG02165	COG1305, COG1305E	238618834	YP_002913659.1	1	Amino acid transport and metabolism	E	METABOLISM	Transglutaminase-like cysteine protease	transglutaminase domain-containing protein	n	238618834	-	-	-	-	-	arCOG02165	-	-	-	-	-	-	-
M164_0362	arCOG03768	0XWVZ	238618835	YP_002913660.1	4	Function unknown	S	POORLY CHARACTERIZED	Uncharacterized membrane protein, DUF973 family	hypothetical protein	n	-	238618835	-	-	-	-	-	-	-	-	-	-	-	-
M164_0363	arCOG01580	COG1522K, COG1522	238618836	YP_002913661.1	4	Transcription	K	INFORMATION STORAGE AND PROCESSING	DNA-binding transcriptional regulator, Lrp family	AsnC family transcriptional regulator	n	238618836	-	-	-	-	COG1522	arCOG01580	-	-	-	-	-	-	arCOG01580
M164_0364	arCOG01601	COG1013, COG1013C	238618837	YP_002913662.1	3	Energy production and conversion	C	METABOLISM	Pyruvate:ferredoxin oxidoreductase or related 2-oxoacid:ferredoxin oxidoreductase, beta subunit	thiamine pyrophosphate TPP-binding domain-containing protein	n	-	-	-	-	-	-	arCOG01601	-	-	-	-	-	COG1013	-
M164_0365	arCOG01608	COG0674, COG0674C	238618838	YP_002913663.1	3	Energy production and conversion	C	METABOLISM	Pyruvate:ferredoxin oxidoreductase or related 2-oxoacid:ferredoxin oxidoreductase, alpha subunit	pyruvate flavodoxin/ferredoxin oxidoreductase domain-containing protein	n	-	-	-	-	-	-	arCOG01608	-	-	-	-	-	COG0674	-
M164_0367	02U5F, arCOG00147	COG2814G, 0XQUK	238618840	YP_002913665.1	2	Carbohydrate transport and metabolism	G	METABOLISM	MFS family permease	Oxalate/formate Antiporter	n	-	-	-	-	-	-	-	-	-	-	-	-	-	-
M164_0368	arCOG04386	COG1620, COG1620C	238618841	YP_002913666.1	1	Energy production and conversion	C	METABOLISM	L-lactate permease	L-lactate transport	n	-	-	-	-	-	-	arCOG04386	-	-	-	-	-	-	-
M164_0369	arCOG02219	COG1487R, COG1487	238618842	YP_002913667.1	3	Defense mechanisms	V	CELLULAR PROCESSES AND SIGNALING	PIN domain containing protein	PilT protein domain-containing protein	n	-	238618842	-	-	-	-	arCOG02219	-	-	-	-	-	-	-
M164_0370	arCOG07247	111K1	238618843	YP_002913668.1	1	Defense mechanisms	V	CELLULAR PROCESSES AND SIGNALING	RHH/copG family antitoxin	hypothetical protein	n	-	238618843	-	-	-	-	-	-	-	-	-	-	-	-
M164_0371	02THK, arCOG01791	0ZRMN, COG2227H	238618844	YP_002913669.1	2	Secondary metabolites biosynthesis, transport and catabolism	Q	METABOLISM	SAM-dependent methyltransferase	type 11 methyltransferase	n	-	-	-	-	-	-	arCOG01791	-	-	-	-	-	-	-
M164_0372	arCOG00132	COG0477	238618845	YP_002913670.1	34					hypothetical protein	n	-	-	-	-	COG0477	-	arCOG00132	-	-	-	-	-	COG0477	-
M164_0373	arCOG00130, arCOG00132	COG0477	238618846	YP_002913671.1	10	Carbohydrate transport and metabolism	G	METABOLISM	MFS family permease	hypothetical protein	n	-	238618846	-	-	COG0477	-	arCOG00130, arCOG00132	-	-	-	-	-	COG0477	-
M164_0374	arCOG01717	COG0154J, COG0154	238618847	YP_002913672.1	3	Translation, ribosomal structure and biogenesis	J	INFORMATION STORAGE AND PROCESSING	Asp-tRNAAsn/Glu-tRNAGln amidotransferase A subunit or related amidase	amidase	n	-	-	-	-	-	-	arCOG01717	-	-	-	-	-	COG0154	-
M164_0375	arCOG00312	COG0450, COG0450O	238618848	YP_002913673.1	1	Posttranslational modification, protein turnover, chaperones	O	CELLULAR PROCESSES AND SIGNALING	AhpC/TSA family peroxiredoxin	peroxiredoxin	n	-	-	-	-	COG0450	-	arCOG00312	-	-	-	-	-	COG0450	-
M164_0376	arCOG02734	COG1433S, COG1433	238618849	YP_002913674.1	1	Posttranslational modification, protein turnover, chaperones	O	CELLULAR PROCESSES AND SIGNALING	Predicted Fe-Mo cluster-binding protein, NifX family	dinitrogenase iron-molybdenum cofactor biosynthesis protein	n	-	238618849	-	-	-	COG1433	arCOG02734	-	-	-	-	-	-	-
M164_0377	arCOG05371, arCOG11466	0Y182	238618850	YP_002913675.1	1	Function unknown	S	POORLY CHARACTERIZED	Uncharacterized protein	hypothetical protein	n	-	238618850	-	-	-	-	-	-	-	-	-	-	-	-
M164_0378	arCOG05371	0Y182	238618851	YP_002913676.1	1	Function unknown	S	POORLY CHARACTERIZED	Uncharacterized membrane protein	hypothetical protein	n	-	238618851	-	-	-	-	-	-	-	-	-	-	-	-
M164_0379	arCOG08387	-	238618852	YP_002913677.1	1	Function unknown	S	POORLY CHARACTERIZED	Uncharacterized protein	hypothetical protein	n	-	238618852	-	-	-	-	-	-	-	-	-	-	-	-
M164_0381	arCOG03694	0ZJ66	238618853	YP_002913678.1	2	Function unknown	S	POORLY CHARACTERIZED	Uncharacterized membrane protein	hypothetical protein	n	-	238618853	-	-	-	-	-	-	-	-	-	-	-	-
M164_0382	arCOG01316	COG0591ER, COG0591	238618854	YP_002913679.1	2	Amino acid transport and metabolism	E	METABOLISM	Na+/proline symporter	Na+/solute symporter	n	238618854	-	-	-	-	-	arCOG01316	-	-	-	-	-	COG0591	-
M164_0383	arCOG01933, arCOG01931	COG2159, COG2159R	238618855	YP_002913680.1	1	General function prediction only	R	POORLY CHARACTERIZED	Predicted metal-dependent hydrolase of the TIM-barrel fold	amidohydrolase 2	n	-	-	-	-	-	COG2159	arCOG01931	-	-	-	-	-	-	-
M164_0384	arCOG03768	0XWVZ	238618856	YP_002913681.1	4	Function unknown	S	POORLY CHARACTERIZED	Uncharacterized membrane protein, DUF973 family	hypothetical protein	n	-	238618856	-	-	-	-	-	-	-	-	-	-	-	-
M164_0385	arCOG07239	10ZX9	238618857	YP_002913682.1	1	Function unknown	S	POORLY CHARACTERIZED	Uncharacterized protein	hypothetical protein	n	-	238618857	-	-	-	-	-	-	-	-	-	-	-	-
M164_0386	arCOG01521	COG1233, COG1233Q	238618859	YP_002913684.1	3	Secondary metabolites biosynthesis, transport and catabolism	Q	METABOLISM	Phytoene dehydrogenase or related enzyme	FAD dependent oxidoreductase	n	-	238618859	-	-	-	-	arCOG01521	-	-	-	-	-	-	-
M164_0387	arCOG00723	COG5483S, COG5483	238618860	YP_002913685.1	1	Function unknown	S	POORLY CHARACTERIZED	Uncharacterized protein, DUF488 family	hypothetical protein	n	-	-	-	-	-	-	arCOG00723	-	-	-	-	-	-	-
M164_0388	arCOG01933	COG2159, COG2159R	238618861	YP_002913686.1	4	General function prediction only	R	POORLY CHARACTERIZED	Predicted metal-dependent hydrolase of the TIM-barrel fold	amidohydrolase 2	n	238618861	-	-	-	-	COG2159	-	-	-	-	-	-	-	-
M164_0389	arCOG07254	COG5607S, COG5607	238618862	YP_002913687.1	1	Function unknown	S	POORLY CHARACTERIZED	CHAD domain	hypothetical protein	n	-	238618862	-	-	-	-	-	-	-	-	-	-	-	-
M164_0390	arCOG01891	COG0125F, COG0125	238618863	YP_002913688.1	3	Nucleotide transport and metabolism	F	METABOLISM	Thymidylate kinase	thymidylate kinase-like protein	n	-	238618863	COG0125	COG0125	COG0125	-	arCOG01891	-	-	-	-	-	COG0125	arCOG01891
M164_0391	arCOG01891	COG0125F, COG0125	238618864	YP_002913689.1	3	Nucleotide transport and metabolism	F	METABOLISM	Thymidylate kinase	dTMP kinase	n	238618864	-	COG0125	COG0125	COG0125	-	arCOG01891	-	-	-	-	-	COG0125	arCOG01891
M164_0392	arCOG05138	COG0248, COG0248FP	238618865	YP_002913690.1	1	Nucleotide transport and metabolism	F	METABOLISM	Exopolyphosphatase	Ppx/GppA phosphatase	n	238618865	-	-	-	-	-	-	-	-	-	-	-	COG0248	-
M164_0393	arCOG01992	COG2062, COG2062T	238618866	YP_002913691.1	1	Signal transduction mechanisms	T	CELLULAR PROCESSES AND SIGNALING	Phosphohistidine phosphatase SixA	phosphohistidine phosphatase, SixA	e	-	-	-	-	-	-	-	-	-	-	-	-	-	-
M164_0394	arCOG08388, arCOG03169	COG1672	238618867	YP_002913692.1	1	Function unknown	S	POORLY CHARACTERIZED	Uncharacterized protein	hypothetical protein	n	-	238618867	-	-	-	-	arCOG03169	-	-	-	arCOG03169	-	-	-
M164_0395	arCOG01601	COG1013, COG1013C	238618869	YP_002913694.1	3	Energy production and conversion	C	METABOLISM	Pyruvate:ferredoxin oxidoreductase or related 2-oxoacid:ferredoxin oxidoreductase, beta subunit	2-ketoisovalerate ferredoxin oxidoreductase subunit beta	n	-	-	-	-	-	-	arCOG01601	-	-	-	-	-	COG1013	-
M164_0396	arCOG01608	COG0674, COG0674C	238618870	YP_002913695.1	3	Energy production and conversion	C	METABOLISM	Pyruvate:ferredoxin oxidoreductase or related 2-oxoacid:ferredoxin oxidoreductase, alpha subunit	pyruvate flavodoxin/ferredoxin oxidoreductase domain-containing protein	n	-	-	-	-	-	-	arCOG01608	-	-	-	-	-	COG0674	-
M164_0397	arCOG01605	COG1144, COG1144C	238618871	YP_002913696.1	2	Energy production and conversion	C	METABOLISM	Pyruvate:ferredoxin oxidoreductase or related 2-oxoacid:ferredoxin oxidoreductase, delta subunit	pyruvate ferredoxin/flavodoxin oxidoreductase subunit delta	n	-	-	-	-	-	-	arCOG01605	-	-	-	-	-	-	-
M164_0398	arCOG01603	COG1014C, COG1014	238618872	YP_002913697.1	2	Energy production and conversion	C	METABOLISM	Pyruvate:ferredoxin oxidoreductase or related 2-oxoacid:ferredoxin oxidoreductase, gamma subunit	pyruvate/ketoisovalerate oxidoreductase subunit gamma	n	-	-	-	-	-	-	arCOG01603	-	-	-	-	-	COG1014	-
M164_0401	arCOG09862	111RV	238618874	YP_002913699.1	1	Mobilome: prophages, transposons	X	CELLULAR PROCESSES AND SIGNALING	Transposon ISC1043 related ORF	one of two inversely orientated ORFs in a partial ISC1043	n	-	-	-	-	-	-	-	-	-	-	-	-	-	-
M164_0402	arCOG08390	10ZNN	238618875	YP_002913700.1	1	Function unknown	S	POORLY CHARACTERIZED	Uncharacterized protein	hypothetical protein	n	-	238618875	-	-	-	-	-	-	-	-	-	-	-	-
M164_0403	arCOG07179	0Y6VS	238618876	YP_002913701.1	1	Function unknown	S	POORLY CHARACTERIZED	Uncharacterized protein	hypothetical protein	n	-	238618876	-	-	-	-	-	-	-	-	-	-	-	-
M164_0404	-	-	238618877	YP_002913702.1	34					hypothetical protein	n	-	-	-	-	-	-	-	-	-	-	-	-	-	-
M164_0405	arCOG07265	-	238618878	YP_002913703.1	3	Function unknown	S	POORLY CHARACTERIZED	Uncharacterized protein, DUF3211 family	hypothetical protein	u	-	238618878	-	-	-	-	-	-	-	-	-	-	-	-
M164_0406	arCOG00337	COG0277C, COG0277	238618879	YP_002913704.1	2	Energy production and conversion	C	METABOLISM	FAD/FMN-containing dehydrogenase	FAD linked oxidase domain-containing protein	n	-	-	-	-	-	-	arCOG00337	-	-	-	-	-	COG0277	-
M164_0407	arCOG00716	0XWZE, COG1848R	238618880	YP_002913705.1	1	Defense mechanisms	V	CELLULAR PROCESSES AND SIGNALING	PIN domain containing protein	PilT protein domain-containing protein	n	-	238618880	-	-	-	-	-	-	-	-	-	-	-	-
M164_0408	02TUB, arCOG00823	0YVV4	238618881	YP_002913706.1	2	Defense mechanisms	V	CELLULAR PROCESSES AND SIGNALING	AbrB family transcriptional regulator	AbrB family transcriptional regulator	n	-	238618881	-	-	-	-	-	-	-	-	-	-	-	-
M164_0409	arCOG02754	0XPNN	238618882	YP_002913707.1	3	Mobilome: prophages, transposons	X	CELLULAR PROCESSES AND SIGNALING	Transposase, IS5 family	transposase ISC1058	n	-	238618882	-	-	-	-	-	-	-	-	-	-	-	-
M164_0410	arCOG01252	COG1012, COG1012C	238618883	YP_002913708.1	5	Energy production and conversion	C	METABOLISM	Lactaldehyde dehydrogenase, Succinate semialdehyde dehydrogenase or other NAD-dependent aldehyde dehydrogenase	methylmalonate-semialdehyde dehydrogenase	n	238618883	-	-	-	-	COG1012	arCOG01252	-	-	-	-	-	COG1012	-
M164_0411	arCOG02272	COG3413R, COG3413	238618884	YP_002913709.1	7	Transcription	K	INFORMATION STORAGE AND PROCESSING	Transcriptional regulator, contains HTH domain	bacterio-opsin activator HTH domain-containing protein	n	-	238618884	-	-	-	-	-	-	-	-	-	-	-	-
M164_0412	arCOG01455	COG1064, COG1064R	238618885	YP_002913710.1	7	General function prediction only	R	POORLY CHARACTERIZED	Zn-dependent alcohol dehydrogenase	alcohol dehydrogenase GroES	n	-	-	-	-	-	-	-	-	-	-	-	-	-	-
M164_0413	arCOG04489	0YHQJ	238618886	YP_002913711.1	3	Secondary metabolites biosynthesis, transport and catabolism	Q	METABOLISM	Acetoacetate decarboxylase related enzyme	acetoacetate decarboxylase	n	238618886	-	-	-	-	-	-	-	-	-	-	-	-	-
M164_0414	arCOG04489	0YHQJ	238618887	YP_002913712.1	3	Secondary metabolites biosynthesis, transport and catabolism	Q	METABOLISM	Acetoacetate decarboxylase related enzyme	acetoacetate decarboxylase	n	238618887	-	-	-	-	-	-	-	-	-	-	-	-	-
M164_0415	arCOG06037	COG0346	238618888	YP_002913713.1	2	Amino acid transport and metabolism	E	METABOLISM	Catechol 2,3-dioxygenase or other lactoylglutathione lyase family enzyme	catechol 2,3 dioxygenase	n	238618888	-	-	-	-	-	-	-	-	-	-	-	-	-
M164_0416	arCOG07054	COG3193R, COG3193	238618889	YP_002913714.1	1	General function prediction only	R	POORLY CHARACTERIZED	Uncharacterized protein GlcG, DUF336 family	hypothetical protein	n	-	-	-	-	-	-	-	-	-	-	-	-	-	-
M164_0417	arCOG01070	COG0446, COG1251C	238618890	YP_002913715.1	2	General function prediction only	R	POORLY CHARACTERIZED	NAD(FAD)-dependent dehydrogenase	FAD-dependent pyridine nucleotide-disulfide oxidoreductase	n	-	-	-	-	-	-	-	-	-	-	-	-	COG0446	-
M164_0418	arCOG08540	0Z56J	238618891	YP_002913716.1	8	Function unknown	S	POORLY CHARACTERIZED	Uncharacterized protein	hypothetical protein	n	-	238618891	-	-	-	-	-	-	-	-	-	-	-	-
M164_0419	arCOG08364	0XRJ2	238618892	YP_002913717.1	1	Secondary metabolites biosynthesis, transport and catabolism	Q	METABOLISM	Methane/Phenol/Toluene Hydroxylase component, ferritin superfamily	methane/phenol/toluene hydroxylase	n	-	238618892	-	-	-	-	-	-	-	-	-	-	-	-
M164_0420	arCOG04507	COG3350	238618893	YP_002913718.1	3	Inorganic ion transport and metabolism	P	METABOLISM	TRASH/YHS-like protein, metallochaperone	YHS domain-containing protein	n	-	238618893	-	-	-	-	arCOG04507	-	-	-	-	-	-	-
M164_0421	arCOG08363	1110I	238618894	YP_002913719.1	1	Secondary metabolites biosynthesis, transport and catabolism	Q	METABOLISM	Methane/Phenol/Toluene Hydroxylase component	hypothetical protein	n	-	238618894	-	-	-	-	-	-	-	-	-	-	-	-
M164_0422	arCOG02852	COG2146, COG2146PR	238618895	YP_002913720.1	2	Inorganic ion transport and metabolism	P	METABOLISM	Ferredoxin subunit of nitrite reductase or ring-hydroxylating dioxygenase	Rieske (2Fe-2S) domain-containing protein	n	238618895	-	-	-	-	-	arCOG02852	-	-	-	-	-	-	-
M164_0423	arCOG08362	11X4T	238618896	YP_002913721.1	1	Secondary metabolites biosynthesis, transport and catabolism	Q	METABOLISM	MmoB/DmpM family, monooxygenase component	monooxygenase component MmoB/DmpM	n	238618896	-	-	-	-	-	-	-	-	-	-	-	-	-
M164_0424	arCOG08361	0XT95	238618897	YP_002913722.1	1	Secondary metabolites biosynthesis, transport and catabolism	Q	METABOLISM	Methane/Phenol/Toluene Hydroxylase component, ferritin superfamily	methane/phenol/toluene hydroxylase	n	238618897	-	-	-	-	-	-	-	-	-	-	-	-	-
M164_0425	arCOG01845	COG2151R, COG2151	238618898	YP_002913723.1	3	Posttranslational modification, protein turnover, chaperones	O	CELLULAR PROCESSES AND SIGNALING	Metal-sulfur cluster biosynthetic enzyme	hypothetical protein	n	-	-	-	-	-	-	arCOG01845	-	-	-	-	-	-	-
M164_0426	arCOG01998	COG0028, COG0028EH	238618899	YP_002913724.1	3	Amino acid transport and metabolism	E	METABOLISM	Acetolactate synthase large subunit or other thiamine pyrophosphate-requiring enzyme	thiamine pyrophosphate protein central region	n	-	-	-	-	COG0028	-	arCOG01998	-	-	-	-	-	COG0028	-
M164_0427	arCOG08391	-	238618900	YP_002913725.1	1	Function unknown	S	POORLY CHARACTERIZED	Uncharacterized protein	hypothetical protein	n	-	238618900	-	-	-	-	-	-	-	-	-	-	-	-
M164_0428	arCOG02935	COG1741, COG1741R	238618901	YP_002913726.1	1	General function prediction only	R	POORLY CHARACTERIZED	Pirin-related protein	Pirin domain-containing protein	n	-	-	-	-	-	-	-	-	-	-	-	-	-	-
M164_0429	arCOG00679, arCOG07303	COG0675L, 10314	238618902	YP_002913727.1	7	Mobilome: prophages, transposons	X	CELLULAR PROCESSES AND SIGNALING	Transposable element, IS605 OrfB family, contains RNAse H fold nuclease and Zn finger domains	transposase IS605 OrfB	n	-	238618902	-	-	-	-	arCOG00679	-	-	-	-	-	-	-
M164_0430	arCOG02687	COG2814G, 0XR5P	238618903	YP_002913728.1	4	Carbohydrate transport and metabolism	G	METABOLISM	MFS family permease	major facilitator superfamily protein	n	-	238618903	-	-	-	-	-	-	-	-	-	-	-	-
M164_0431	arCOG00242	COG1024, COG1024I	238618904	YP_002913729.1	2	Lipid transport and metabolism	I	METABOLISM	Enoyl-CoA hydratase/carnithine racemase	Enoyl-CoA hydratase/isomerase	n	238618904	-	-	-	-	-	-	-	-	-	-	-	COG1024	-
M164_0432	arCOG01455	COG1064, COG1064R	238618905	YP_002913730.1	7	General function prediction only	R	POORLY CHARACTERIZED	Zn-dependent alcohol dehydrogenase	alcohol dehydrogenase GroES	n	-	-	-	-	-	-	-	-	-	-	-	-	-	-
M164_0433	arCOG05865	COG1274, COG1274C	238618906	YP_002913731.1	1	Energy production and conversion	C	METABOLISM	Phosphoenolpyruvate carboxykinase, GTP-dependent	phosphoenolpyruvate carboxykinase	n	-	-	-	-	-	-	-	-	-	-	-	-	-	-
M164_0434	arCOG01421	COG0058, COG0058G	238618907	YP_002913732.1	1	Carbohydrate transport and metabolism	G	METABOLISM	Glucan phosphorylase	group 1 glycosyl transferase	n	238618907	-	-	-	-	-	arCOG01421	-	-	-	-	-	-	-
M164_0435	arCOG06004	11HBN	238618908	YP_002913733.1	1	Secondary metabolites biosynthesis, transport and catabolism	Q	METABOLISM	2-keto-4-pentenoate hydratase	hypothetical protein	n	-	-	-	-	-	-	-	-	-	-	-	-	-	-
M164_0436	arCOG01252	COG1012, COG1012C	238618909	YP_002913734.1	5	Energy production and conversion	C	METABOLISM	Lactaldehyde dehydrogenase, Succinate semialdehyde dehydrogenase or other NAD-dependent aldehyde dehydrogenase	aldehyde dehydrogenase	n	238618909	-	-	-	-	COG1012	arCOG01252	-	-	-	-	-	COG1012	-
M164_0437	arCOG00726	COG4113, COG4113R	238618910	YP_002913735.1	1	Defense mechanisms	V	CELLULAR PROCESSES AND SIGNALING	PIN domain containing protein, often a toxin of type II toxin-antitoxin systems	hypothetical protein	n	-	238618910	-	-	-	-	-	-	-	-	-	-	-	-
M164_0438	arCOG02217	0XWMR	238618911	YP_002913736.1	2	Defense mechanisms	V	CELLULAR PROCESSES AND SIGNALING	RHH/CopG DNA binding protein	hypothetical protein	n	-	238618911	-	-	-	-	-	-	-	-	-	-	-	-
M164_0439	arCOG08392	-	238618912	YP_002913737.1	1	Function unknown	S	POORLY CHARACTERIZED	Uncharacterized protein	hypothetical protein	n	-	238618912	-	-	-	-	-	-	-	-	-	-	-	-
M164_0440	arCOG04225	COG2110R, COG2110	238618913	YP_002913738.1	1	Translation, ribosomal structure and biogenesis	J	INFORMATION STORAGE AND PROCESSING	O-acetyl-ADP-ribose deacetylase (regulator of RNase III), contains Macro domain	hypothetical protein	n	-	-	-	-	-	-	arCOG04225	-	-	-	-	-	COG2110	-
M164_0441	arCOG01417	COG0438, COG0438M	238618914	YP_002913739.1	7	Cell wall/membrane/envelope biogenesis	M	CELLULAR PROCESSES AND SIGNALING	Glycosyltransferase	group 1 glycosyl transferase	n	-	238618914	-	-	-	COG0438	-	-	-	-	-	-	COG0438	-
M164_0442	arCOG03460	COG2120, COG2120S	238618915	YP_002913740.1	1	Carbohydrate transport and metabolism	G	METABOLISM	N-acetylglucosaminyl deacetylase, LmbE family	LmbE family protein	n	238618915	-	-	-	-	-	arCOG03460	-	-	-	-	-	-	-
M164_0443	arCOG03724	126BM	238618916	YP_002913741.1	1	Function unknown	S	POORLY CHARACTERIZED	KID-like repeats containing protein, paREP15 family	hypothetical protein	n	-	238618916	-	-	-	-	-	-	-	-	-	-	-	-
M164_0444	arCOG07726	0YGZF	238618917	YP_002913742.1	2	Function unknown	S	POORLY CHARACTERIZED	Uncharacterized protein	hypothetical protein	n	-	238618917	-	-	-	-	-	-	-	-	-	-	-	-
M164_0445	arCOG05416	11QN9	238618918	YP_002913743.1	1	Coenzyme transport and metabolism	H	METABOLISM	Lycopene cyclase family protein	hypothetical protein	n	238618918	-	-	-	-	-	-	-	-	-	-	-	-	-
M164_0446	arCOG02936	COG1562, COG1562I	238618919	YP_002913744.1	1	Lipid transport and metabolism	I	METABOLISM	Phytoene/squalene synthetase	squalene/phytoene synthase	n	-	-	-	-	-	-	-	-	-	-	-	-	-	-
M164_0447	arCOG05415	11P84	238618920	YP_002913745.1	1	Coenzyme transport and metabolism	H	METABOLISM	Carotene hydroxylase	fatty acid hydroxylase	n	238618920	-	-	-	-	-	-	-	-	-	-	-	-	-
M164_0448	arCOG01521	COG1233, COG1233Q	238618921	YP_002913746.1	3	Secondary metabolites biosynthesis, transport and catabolism	Q	METABOLISM	Phytoene dehydrogenase or related enzyme	phytoene desaturase	n	-	-	-	-	-	-	arCOG01521	-	-	-	-	-	-	-
M164_0449	arCOG09863	COG1017C, COG1017	238618922	YP_002913747.1	1	Energy production and conversion	C	METABOLISM	Hemoglobin-like flavoprotein	flavohemoprotein	e	-	-	-	-	-	-	-	-	-	-	-	-	-	-
M164_0450	arCOG03169	COG1672R, COG1672	238618923	YP_002913748.1	6	General function prediction only	R	POORLY CHARACTERIZED	AAA+ superfamily ATPase	ATPase	n	-	-	-	-	-	-	arCOG03169	-	-	-	arCOG03169	-	-	-
M164_0451	arCOG00184	COG4608E, COG4608	238618924	YP_002913749.1	5	Amino acid transport and metabolism	E	METABOLISM	ABC-type oligopeptide transport system, ATPase component	peptide ABC transporter ATPase	n	-	238618924	-	-	-	-	arCOG00184	-	-	-	-	-	-	-
M164_0452	arCOG08394	-	238618925	YP_002913750.1	2	Function unknown	S	POORLY CHARACTERIZED	Uncharacterized membrane protein	hypothetical protein	n	-	238618925	-	-	-	-	-	-	-	-	-	-	-	-
M164_0453	arCOG07922, arCOG09888	COG3385	238618926	YP_002913751.1	6	Mobilome: prophages, transposons	X	CELLULAR PROCESSES AND SIGNALING	Transposase ISC1217	Transposase, ISC1217	n	-	238618926	-	-	-	-	-	-	-	-	-	-	-	-
M164_0454	arCOG08394	-	238618927	YP_002913752.1	2	Function unknown	S	POORLY CHARACTERIZED	Uncharacterized membrane protein	hypothetical protein	u	-	-	-	-	-	-	-	-	-	-	-	-	-	-
M164_0455	arCOG08395	1104J	238618928	YP_002913753.1	1	Function unknown	S	POORLY CHARACTERIZED	Uncharacterized membrane protein	hypothetical protein	n	-	238618928	-	-	-	-	-	-	-	-	-	-	-	-
M164_0456	arCOG00184	COG4608E, COG4608	238618929	YP_002913754.1	5	Amino acid transport and metabolism	E	METABOLISM	ABC-type oligopeptide transport system, ATPase component	peptide ABC transporter ATPase	n	-	-	-	-	-	-	arCOG00184	-	-	-	-	-	-	-
M164_0457	arCOG00181	COG0444EP, COG0444	238618930	YP_002913755.1	4	Amino acid transport and metabolism	E	METABOLISM	ABC-type dipeptide/oligopeptide/nickel transport system, ATPase component	peptide ABC transporter ATPase	n	-	-	-	-	-	COG0444	arCOG00181	-	-	-	-	-	COG0444	-
M164_0458	arCOG00749	COG1173, COG1173EP	238618931	YP_002913756.1	1	Amino acid transport and metabolism	E	METABOLISM	ABC-type dipeptide/oligopeptide/nickel transport system, permease component	binding-protein-dependent transport system inner membrane protein	n	-	-	-	-	-	COG1173	arCOG00749	-	-	-	-	-	COG1173	-
M164_0459	arCOG00751	COG0601EP, COG0601	238618932	YP_002913757.1	6	Amino acid transport and metabolism	E	METABOLISM	ABC-type dipeptide/oligopeptide/nickel transport system, permease component	binding-protein-dependent transport system inner membrane protein	n	-	-	-	-	-	COG0601	arCOG00751	-	-	-	-	-	COG0601	-
M164_0460	arCOG01672	COG3889R, COG3889	238618933	YP_002913758.1	1	General function prediction only	R	POORLY CHARACTERIZED	Extracellular solute-binding protein with Ig-fold domain	hypothetical protein	n	-	238618933	-	-	-	-	arCOG01672	-	-	-	-	-	-	-
M164_0461	arCOG06045	COG3589, COG3589S	238618934	YP_002913759.1	2	Function unknown	S	POORLY CHARACTERIZED	Uncharacterized protein	hypothetical protein	n	238618934	-	-	-	-	-	-	-	-	-	-	-	-	-
M164_0462	arCOG01256	COG2872, COG2872R	238618935	YP_002913760.1	1	Translation, ribosomal structure and biogenesis	J	INFORMATION STORAGE AND PROCESSING	Ser-tRNA(Ala) deacylase AlaX (editing enzyme)	alanyl-tRNA synthetase-like protein	n	-	-	-	-	-	-	-	-	-	-	-	-	-	-
M164_0463	arCOG01444	COG1203R, COG1203	238618936	YP_002913761.1	2	Defense mechanisms	V	CELLULAR PROCESSES AND SIGNALING	CRISPR-associated helicase Cas3	hypothetical protein	n	-	238618936	-	-	-	-	arCOG01444	-	-	-	-	-	-	-
M164_0464	arCOG01443	COG2254, COG2254L	238618937	YP_002913762.1	1	Defense mechanisms	V	CELLULAR PROCESSES AND SIGNALING	HD superfamily nuclease	hypothetical protein	n	-	238618937	-	-	-	-	-	-	-	-	-	-	-	-
M164_0465	arCOG00057	COG0449, COG0449M	238618938	YP_002913763.1	3	Cell wall/membrane/envelope biogenesis	M	CELLULAR PROCESSES AND SIGNALING	Glucosamine 6-phosphate synthetase	glutamine amidotransferase	n	-	238618938	COG0449	-	-	-	arCOG00057	-	-	-	-	-	COG0449	-
M164_0466	arCOG00196	COG1131, COG1131V	238618939	YP_002913764.1	2	Defense mechanisms	V	CELLULAR PROCESSES AND SIGNALING	ABC-type multidrug transport system, ATPase component	ABC transporter	n	-	-	-	-	-	-	arCOG00196	-	-	-	-	-	COG1131	-
M164_0467	arCOG07731	11MA3	238618940	YP_002913765.1	2	Function unknown	S	POORLY CHARACTERIZED	Uncharacterized membrane protein	hypothetical protein	n	-	238618940	-	-	-	-	-	-	-	-	-	-	-	-
M164_0468	arCOG08324	0XZU6	238618941	YP_002913766.1	1	Function unknown	S	POORLY CHARACTERIZED	Uncharacterized membrane protein	hypothetical protein	n	-	238618941	-	-	-	-	-	-	-	-	-	-	-	-
M164_0469	arCOG02431	COG1611, COG1611R	238618942	YP_002913767.1	1	General function prediction only	R	POORLY CHARACTERIZED	Predicted Rossmann fold nucleotide-binding protein	hypothetical protein	n	238618942	-	-	-	-	-	arCOG02431	-	-	-	-	-	COG1611	-
M164_0470	arCOG04874	COG2055C, COG2055	238618943	YP_002913768.1	1	Energy production and conversion	C	METABOLISM	Malate/lactate/ureidoglycolate dehydrogenase, LDH2 family	malate/L-lactate dehydrogenase	n	-	-	-	-	-	-	arCOG04874	-	-	-	-	-	-	-
M164_0471	arCOG05318	COG2721, COG2721G	238618944	YP_002913769.1	1	Carbohydrate transport and metabolism	G	METABOLISM	Altronate dehydratase related enzyme	SAF domain-containing protein	n	-	-	-	-	-	-	-	-	-	-	-	-	-	-
M164_0472	arCOG05317	COG2721, COG2721G	238618945	YP_002913770.1	1	Carbohydrate transport and metabolism	G	METABOLISM	Altronate dehydratase	D-galactarate dehydratase/Altronate hydrolase domain protein	n	-	-	-	-	-	-	-	-	-	-	-	-	-	-
M164_0473	arCOG01168	COG4948MR, COG4948	238618946	YP_002913771.1	8	Cell wall/membrane/envelope biogenesis	M	CELLULAR PROCESSES AND SIGNALING	L-alanine-DL-glutamate epimerase or related enzyme of enolase superfamily	mandelate racemase/muconate lactonizing protein	n	238618946	-	-	-	-	COG4948	arCOG01168	-	-	-	-	-	-	-
M164_0474	arCOG06023	COG3376	238618947	YP_002913772.1	2	Inorganic ion transport and metabolism	P	METABOLISM	High-affinity nickel permease	conserved nickel transporter	n	-	238618947	-	-	-	COG3376	-	-	-	-	-	-	-	-
M164_0477	arCOG06044	COG1802, COG1802K	238618948	YP_002913773.1	1	Transcription	K	INFORMATION STORAGE AND PROCESSING	Transcriptional regulator, GntR family	GntR family transcriptional regulator	n	-	-	-	-	-	-	-	-	-	-	-	-	-	-
M164_0478	arCOG00760	COG2301, COG2301G	238618949	YP_002913774.1	1	Carbohydrate transport and metabolism	G	METABOLISM	Beta-methylmalyl-CoA lyase, Citrate lyase beta subunit family	citryl-CoA lyase	n	-	-	-	-	-	-	-	-	-	-	-	-	-	-
M164_0479	arCOG00777	COG2050, COG2050Q	238618950	YP_002913775.1	5	Secondary metabolites biosynthesis, transport and catabolism	Q	METABOLISM	HGG motif-containing thioesterase, possibly involved in aromatic compounds catabolism	thioesterase superfamily protein	n	238618950	-	-	-	-	COG2050	arCOG00777	-	-	-	-	-	-	-
M164_0480	arCOG03169	COG1672R, COG1672	238618951	YP_002913776.1	6	General function prediction only	R	POORLY CHARACTERIZED	AAA+ superfamily ATPase	ATPase	n	-	238618951	-	-	-	-	arCOG03169	-	-	-	arCOG03169	-	-	-
M164_0481	arCOG02266	COG0598P, COG0598	238618952	YP_002913777.1	2	Inorganic ion transport and metabolism	P	METABOLISM	Mg2+ and Co2+ transporter	hypothetical protein	u	-	238618952	-	-	COG0598	-	-	-	-	-	-	-	COG0598	-
M164_0482	arCOG07922, arCOG09888	COG3385	238618955	YP_002913780.1	6	Mobilome: prophages, transposons	X	CELLULAR PROCESSES AND SIGNALING	Transposase ISC1217	Transposase, ISC1217	n	-	-	-	-	-	-	-	-	-	-	-	-	-	-
M164_0483	arCOG04032	0XQKF	238618956	YP_002913781.1	2	Replication, recombination and repair	L	INFORMATION STORAGE AND PROCESSING	Eukaryotic-type DNA primase, catalytic (small) subunit homolog, fused to HTH domain and deviated primase large subunit	hypothetical protein	n	-	238618956	-	-	-	-	-	-	-	-	-	-	-	-
M164_0484	arCOG07293	COG1192D, COG1192	238618957	YP_002913782.1	6	Cell cycle control, cell division, chromosome partitioning	D	CELLULAR PROCESSES AND SIGNALING	ATPase involved in chromosome partitioning, ParA family	hypothetical protein	n	-	238618957	-	-	-	-	-	-	-	-	-	-	COG1192	-
M164_0485	arCOG03167	COG1373	238618958	YP_002913783.1	6	General function prediction only	R	POORLY CHARACTERIZED	Predicted ATPase, AAA+ superfamily	hypothetical protein	u	-	238618958	-	-	-	-	arCOG03167	-	-	-	arCOG03167	-	-	-
M164_0486	arCOG00247	COG2084, COG2084I	238618959	YP_002913784.1	2	Lipid transport and metabolism	I	METABOLISM	3-hydroxyisobutyrate dehydrogenase or related beta-hydroxyacid dehydrogenase	6-phosphogluconate dehydrogenase	n	-	-	-	-	-	-	arCOG00247	-	-	-	-	-	COG2084	-
M164_0487	arCOG01446, 02TNK	0ZGCB	238618960	YP_002913785.1	3		VK		CRISPR-Cas associated transcriptional regulator, contains CARF and HTH domain	CRISPR locus-related DNA-binding protein	n	-	238618960	-	-	-	-	arCOG01446	-	-	-	-	-	-	-
M164_0488	arCOG03169	COG1672R, COG1672	238618961	YP_002913786.1	6	General function prediction only	R	POORLY CHARACTERIZED	AAA+ superfamily ATPase	ATPase	n	-	238618961	-	-	-	-	arCOG03169	-	-	-	arCOG03169	-	-	-
M164_0489	arCOG08314	0Z4KY	238618962	YP_002913787.1	1	Function unknown	S	POORLY CHARACTERIZED	Uncharacterized protein	hypothetical protein	n	-	238618962	-	-	-	-	-	-	-	-	-	-	-	-
M164_0490	arCOG01192	COG2250S, 11V9R	238618963	YP_002913788.1	2	Defense mechanisms	V	CELLULAR PROCESSES AND SIGNALING	HEPN domain containing protein	HEPN domain-containing protein	n	238618963	-	-	-	-	-	-	-	-	-	-	-	-	-
M164_0491	02U6D, arCOG01203	COG1669R, COG1708	238618964	YP_002913789.1	1	Defense mechanisms	V	CELLULAR PROCESSES AND SIGNALING	Minimal nucleotidyltransferase	DNA polymerase beta domain-containing protein region	u	-	238618964	-	-	-	-	-	-	-	-	-	-	-	-
M164_0492	arCOG08482, arCOG03586	12C1C	238618966	YP_002913791.1	3	Mobilome: prophages, transposons	X	CELLULAR PROCESSES AND SIGNALING	Transposase	transposase ISC1190	n	-	238618966	-	-	-	-	-	-	-	-	-	-	-	-
M164_0493	arCOG00679, arCOG01191	COG2250	238618967	YP_002913792.1	34					hypothetical protein	u	-	-	-	-	-	COG2250	arCOG00679, arCOG01191	-	-	-	-	-	-	-
M164_0494	arCOG01205	COG1708	238618968	YP_002913793.1	1	Defense mechanisms	V	CELLULAR PROCESSES AND SIGNALING	Minimal nucleotidyltransferase	DNA polymerase beta domain-containing protein region	n	-	238618968	-	-	-	-	arCOG01205	-	-	-	-	-	-	-
M164_0495	arCOG00150	COG1653, COG1653G	238618969	YP_002913794.1	2	Carbohydrate transport and metabolism	G	METABOLISM	ABC-type sugar transport system, periplasmic component	arabinose ABC transporter, arabinose binding protein	n	-	238618969	-	-	-	COG1653	-	-	-	-	-	-	-	-
M164_0496	arCOG00511	COG0491, COG0491R	238618970	YP_002913795.1	3	General function prediction only	R	POORLY CHARACTERIZED	Metal-dependent hydrolase of the beta-lactamase superfamily II	beta-lactamase domain-containing protein	n	238618970	-	-	-	COG0491	COG0491	-	-	-	-	-	-	COG0491	-
M164_0497	arCOG02272	COG3413R, COG3413	238618971	YP_002913796.1	7	Transcription	K	INFORMATION STORAGE AND PROCESSING	Transcriptional regulator, contains HTH domain	bacterio-opsin activator HTH domain-containing protein	n	-	238618971	-	-	-	-	-	-	-	-	-	-	-	-
M164_0498	arCOG06976	COG3508, COG3508Q	238618972	YP_002913797.1	1	Secondary metabolites biosynthesis, transport and catabolism	Q	METABOLISM	Homogentisate 1,2-dioxygenase	homogentisate 12-dioxygenase	n	238618972	-	-	-	-	COG3508	-	-	-	-	-	-	-	-
M164_0499	arCOG02410	COG2141, COG2141C	238618973	YP_002913798.1	1	Energy production and conversion	C	METABOLISM	Coenzyme F420-dependent N5,N10-methylene tetrahydromethanopterin reductase or related flavin-dependent oxidoreductase	luciferase family protein	n	238618973	-	-	-	-	COG2141	-	-	-	-	-	-	-	-
M164_0500	arCOG07310	0YIYU	238618974	YP_002913799.1	2	Function unknown	S	POORLY CHARACTERIZED	Uncharacterized protein	hypothetical protein	n	-	238618974	-	-	-	-	-	-	-	-	-	-	-	-
M164_0501	arCOG03585, arCOG03586	12C1C	238618975	YP_002913800.1	4	Mobilome: prophages, transposons	X	CELLULAR PROCESSES AND SIGNALING	Transposase	transposase ISC1229	u	-	238618975	-	-	-	-	-	-	-	-	-	-	-	-
M164_0502	arCOG08398, arCOG03586	12C1C	238618976	YP_002913801.1	1	Function unknown	S	POORLY CHARACTERIZED	Uncharacterized protein	hypothetical protein	n	-	238618976	-	-	-	-	-	-	-	-	-	-	-	-
M164_0503	arCOG03847	0YW5N	238618977	YP_002913802.1	1	Defense mechanisms	V	CELLULAR PROCESSES AND SIGNALING	CARF domain containing protein	hypothetical protein	n	-	238618977	-	-	-	-	arCOG03847	-	-	-	-	-	-	-
M164_0504	arCOG07198	0YS5Y	238618978	YP_002913803.1	1	Function unknown	S	POORLY CHARACTERIZED	Uncharacterized membrane protein	hypothetical protein	n	-	238618978	-	-	-	-	-	-	-	-	-	-	-	-
M164_0505	arCOG01145	COG2129, COG2129R	238618979	YP_002913804.1	4	General function prediction only	R	POORLY CHARACTERIZED	Phosphohydrolase, Icc/MPP superfamily	hypothetical protein	n	-	238618979	-	-	-	-	arCOG01145	-	-	-	-	-	-	-
M164_0506	arCOG08400	-	238618980	YP_002913805.1	1	Function unknown	S	POORLY CHARACTERIZED	Uncharacterized protein	hypothetical protein	n	-	238618980	-	-	-	-	-	-	-	-	-	-	-	-
M164_0507	arCOG01659	COG0412, COG0412Q	238618981	YP_002913806.1	1	Secondary metabolites biosynthesis, transport and catabolism	Q	METABOLISM	Dienelactone hydrolase or related enzyme	Carboxymethylenebutenolidase	n	238618981	-	-	-	-	-	-	-	-	-	-	-	-	-
M164_0508	arCOG03669	COG4934O, COG4934	238618982	YP_002913807.1	1	Posttranslational modification, protein turnover, chaperones	O	CELLULAR PROCESSES AND SIGNALING	Subtilase family protease	Peptidase S53 propeptide	n	-	-	-	-	-	-	-	-	-	-	-	-	-	-
M164_0509	arCOG01129	11U4M, COG0819K	238618983	YP_002913808.1	1	Transcription	K	INFORMATION STORAGE AND PROCESSING	Transcriptional activator TenA	TenA family transcriptional activator	n	-	-	-	-	-	-	-	-	-	-	-	-	-	-
M164_0510	arCOG01167	COG1529C, COG1529	238618984	YP_002913809.1	8	Energy production and conversion	C	METABOLISM	Aerobic-type carbon monoxide dehydrogenase, large subunit CoxL/CutL homolog	molybdopterin binding aldehyde oxidase and xanthine dehydrogenase	n	-	238618984	-	-	-	COG1529	-	-	-	-	-	-	-	-
M164_0511	arCOG07258	11080	238618985	YP_002913810.1	1	Function unknown	S	POORLY CHARACTERIZED	Uncharacterized membrane protein	hypothetical protein	n	-	238618985	-	-	-	-	-	-	-	-	-	-	-	-
M164_0512	arCOG02951	COG0296G, COG0296	238618986	YP_002913811.1	1	Carbohydrate transport and metabolism	G	METABOLISM	1,4-alpha-glucan branching enzyme	malto-oligosyltrehalose trehalohydrolase	n	238618986	-	-	-	-	-	-	-	-	-	-	-	-	-
M164_0513	arCOG02949	COG1523G, COG1523	238618987	YP_002913812.1	1	Carbohydrate transport and metabolism	G	METABOLISM	Bifunctional 4-alpha-glucanotransferase/ amylo-alpha-1,6-glucosidase	glycogen debranching protein GlgX	n	-	-	-	-	-	-	-	-	-	-	-	-	-	-
M164_0514	arCOG02955	COG3280G, COG3280	238618988	YP_002913813.1	1	Carbohydrate transport and metabolism	G	METABOLISM	Maltooligosyl trehalose synthase	maltooligosyl trehalose synthase	n	238618988	-	-	-	-	-	-	-	-	-	-	-	-	-
M164_0515	arCOG08401	0YVRE	238618989	YP_002913814.1	1	Defense mechanisms	V	CELLULAR PROCESSES AND SIGNALING	RHH/copG family antitoxin	hypothetical protein	n	-	238618989	-	-	-	-	-	-	-	-	-	-	-	-
M164_0516	02T8Y, arCOG03384	COG0793, COG4946, COG4946S	238618990	YP_002913815.1	1	Function unknown	S	POORLY CHARACTERIZED	Uncharacterized protein related to the periplasmic component of the Tol biopolymer transport system	peptidase S41	n	238618990	-	-	-	-	COG4946	-	-	-	-	-	-	-	-
M164_0517	arCOG01484	COG1985, COG1985H	238618991	YP_002913816.1	1	Coenzyme transport and metabolism	H	METABOLISM	Pyrimidine reductase, riboflavin biosynthesis	5-amino-6-(5-phosphoribosylamino)uracil reductase	n	-	-	-	-	-	-	arCOG01484	-	-	-	-	-	COG1985	-
M164_0518	arCOG08402	0Y4KH	238618992	YP_002913817.1	4	Mobilome: prophages, transposons	X	CELLULAR PROCESSES AND SIGNALING	Transposase DNA-binding domain	hypothetical protein	n	-	238618992	-	-	-	-	-	-	-	-	-	-	-	-
M164_0519	arCOG08403	-	238618993	YP_002913818.1	1	Function unknown	S	POORLY CHARACTERIZED	Uncharacterized protein	hypothetical protein	u	-	238618993	-	-	-	-	-	-	-	-	-	-	-	-
M164_0520	arCOG04119	COG4914	238618994	YP_002913819.1	2	General function prediction only	R	POORLY CHARACTERIZED	Predicted nucleotidyltransferase	hypothetical protein	n	-	238618994	-	-	-	-	-	-	-	-	-	-	-	-
M164_0521	arCOG03768	0XWVZ	238618995	YP_002913820.1	4	Function unknown	S	POORLY CHARACTERIZED	Uncharacterized membrane protein, DUF973 family	hypothetical protein	n	-	238618995	-	-	-	-	-	-	-	-	-	-	-	-
M164_0522	arCOG08408, 02SRI	0YN4A	238618996	YP_002913821.1	2	Function unknown	S	POORLY CHARACTERIZED	Uncharacterized protein	hypothetical protein	n	-	238618996	-	-	-	-	-	-	-	-	-	-	-	-
M164_0523	arCOG08406	-	238618997	YP_002913822.1	1	Function unknown	S	POORLY CHARACTERIZED	Uncharacterized membrane protein	hypothetical protein	n	-	238618997	-	-	-	-	-	-	-	-	-	-	-	-
M164_0524	arCOG06947	0YUZT	238618998	YP_002913823.1	2	Function unknown	S	POORLY CHARACTERIZED	Zn finger protein	zinc finger C2H2-type domain-containing protein	n	-	238618998	-	-	-	-	-	-	-	-	-	-	-	-
M164_0525	arCOG07733	-	238618999	YP_002913824.1	3	Function unknown	S	POORLY CHARACTERIZED	Uncharacterized membrane protein	hypothetical protein	n	-	-	-	-	-	-	-	-	-	-	-	-	-	-
M164_0526	arCOG08407	-	238619000	YP_002913825.1	1	Function unknown	S	POORLY CHARACTERIZED	Uncharacterized protein	hypothetical protein	n	-	-	-	-	-	-	-	-	-	-	-	-	-	-
M164_0527	arCOG07733	0YZ5X	238619001	YP_002913826.1	3	Function unknown	S	POORLY CHARACTERIZED	Uncharacterized membrane protein	hypothetical protein	n	-	238619001	-	-	-	-	-	-	-	-	-	-	-	-
M164_0528	arCOG07733	0YZ5X	238619002	YP_002913827.1	3	Function unknown	S	POORLY CHARACTERIZED	Uncharacterized membrane protein	hypothetical protein	n	-	238619002	-	-	-	-	-	-	-	-	-	-	-	-
M164_0529	arCOG08408	0YN4A	238619003	YP_002913828.1	2	Function unknown	S	POORLY CHARACTERIZED	Uncharacterized protein	hypothetical protein	n	-	238619003	-	-	-	-	-	-	-	-	-	-	-	-
M164_0530	arCOG03749	COG4243, COG4243S	238619004	YP_002913829.1	1	Function unknown	S	POORLY CHARACTERIZED	Uncharacterized membrane protein	vitamin K epoxide reductase	n	-	238619004	-	-	-	-	-	-	-	-	-	-	-	-
M164_0531	arCOG07237	0YAA7	238619005	YP_002913830.1	1	Defense mechanisms	V	CELLULAR PROCESSES AND SIGNALING	PIN domain	hypothetical protein	n	-	238619005	-	-	-	-	-	-	-	-	-	-	-	-
M164_0532	arCOG04331	COG5496R, COG5496	238619006	YP_002913831.1	1	General function prediction only	R	POORLY CHARACTERIZED	Thioesterase-like protein	hypothetical protein	n	-	238619006	-	-	-	-	-	-	-	-	-	-	-	-
M164_0533	arCOG05850	COG2039O, COG2039	238619007	YP_002913832.1	1	Posttranslational modification, protein turnover, chaperones	O	CELLULAR PROCESSES AND SIGNALING	Pyrrolidone-carboxylate peptidase (N-terminal pyroglutamyl peptidase)	pyrrolidone-carboxylate peptidase	n	-	-	-	-	-	-	-	-	-	-	-	-	-	-
M164_0534	arCOG01424	11JNK, COG1196D	238619008	YP_002913833.1	2	General function prediction only	R	POORLY CHARACTERIZED	RecB-nuclease fused to coiled-coil domain	hypothetical protein	n	-	238619008	-	-	-	-	-	-	-	-	-	-	-	-
M164_0535	arCOG01141	COG0622R, COG0622	238619009	YP_002913834.1	1	General function prediction only	R	POORLY CHARACTERIZED	ICC-like phosphoesterase	metallophosphoesterase	n	-	238619009	-	-	-	-	arCOG01141	-	-	-	-	-	-	-
M164_0538	arCOG04431	COG0580G, COG0580	238619010	YP_002913835.1	1	Carbohydrate transport and metabolism	G	METABOLISM	Glycerol uptake facilitator or related permease (Major Intrinsic Protein Family)	major intrinsic protein	n	-	-	-	-	-	-	-	-	-	-	-	-	-	-
M164_0539	arCOG00024	COG0554, COG0554C	238619011	YP_002913836.1	2	Energy production and conversion	C	METABOLISM	Glycerol kinase	glycerol kinase	n	-	-	-	-	-	-	arCOG00024	-	-	-	-	-	COG0554	-
M164_0541	arCOG04100	COG1960I, COG1960	238619012	YP_002913837.1	1	Lipid transport and metabolism	I	METABOLISM	Acyl-CoA dehydrogenase	acyl-CoA dehydrogenase	n	-	-	-	-	-	COG1960	-	-	-	-	-	-	-	-
M164_0542	arCOG00856	COG0318, COG0318IQ	238619013	YP_002913838.1	8	Lipid transport and metabolism	I	METABOLISM	Acyl-CoA synthetase (AMP-forming)/AMP-acid ligase II	AMP-dependent synthetase and ligase	n	-	-	-	-	-	-	arCOG00856	-	-	-	-	-	COG0318	-
M164_0543	arCOG02623	COG1541, COG1541H	238619014	YP_002913839.1	1	Coenzyme transport and metabolism	H	METABOLISM	Coenzyme F390 synthetase	medium-chain-fatty-acid--CoA ligase (AlkK-1)	n	-	-	-	-	-	COG1541	-	-	-	-	-	-	-	-
M164_0544	arCOG01870	COG1865S, COG1865	238619015	YP_002913840.1	1	Coenzyme transport and metabolism	H	METABOLISM	Adenosylcobinamide amidohydrolase	hypothetical protein	n	-	-	-	-	-	-	arCOG01870	-	-	-	-	-	-	-
M164_0545	arCOG02792	0Y72W	238619016	YP_002913841.1	1	Carbohydrate transport and metabolism	G	METABOLISM	MFS family permease	major facilitator superfamily protein	n	-	238619016	-	-	-	-	-	-	-	-	-	-	-	-
M164_0546	arCOG05339	0YYRN	238619017	YP_002913842.1	1	Function unknown	S	POORLY CHARACTERIZED	Uncharacterized membrane protein	transporter (proton symporter)	n	-	238619017	-	-	-	-	-	-	-	-	-	-	-	-
M164_0547	arCOG06014	COG4194, COG4194R	238619018	YP_002913843.1	1	General function prediction only	R	POORLY CHARACTERIZED	Predicted membrane protein	hypothetical protein	n	-	-	-	-	-	-	-	-	-	-	-	-	-	-
M164_0548	arCOG04027	COG1725, COG1725K	238619019	YP_002913844.1	1	Transcription	K	INFORMATION STORAGE AND PROCESSING	Transcriptional regulator (GntR family)	GntR family transcriptional regulator	u	-	-	-	-	-	COG1725	-	-	-	-	-	-	-	-
M164_0550	arCOG04756	COG0679	238619020	YP_002913845.1	1	General function prediction only	R	POORLY CHARACTERIZED	Predicted permease	hypothetical protein	n	-	238619020	-	-	-	COG0679	arCOG04756	-	-	-	-	-	-	-
M164_0551	arCOG03861	0YRY6	238619021	YP_002913846.1	2	Function unknown	S	POORLY CHARACTERIZED	Uncharacterized protein	hypothetical protein	n	-	238619021	-	-	-	-	-	-	-	-	-	-	-	-
M164_0552	arCOG06001	11J6T	238619022	YP_002913847.1	3	General function prediction only	R	POORLY CHARACTERIZED	Extracellular solute-binding protein with Ig-fold domain	hypothetical protein	n	-	238619022	-	-	-	-	-	-	-	-	-	-	-	-
M164_0553	arCOG03768	0XWVZ	238619023	YP_002913848.1	4	Function unknown	S	POORLY CHARACTERIZED	Uncharacterized membrane protein, DUF973 family	hypothetical protein	n	-	238619023	-	-	-	-	-	-	-	-	-	-	-	-
M164_0556	arCOG01495	COG0243C, COG0243	238619024	YP_002913849.1	1	Energy production and conversion	C	METABOLISM	Molybdopterin oxidoreductase	molybdopterin oxidoreductase Fe4S4 region	n	238619024	-	-	-	-	COG0243	-	-	-	-	-	-	-	-
M164_0557	arCOG01500	COG0437, COG0437C	238619025	YP_002913850.1	3	Energy production and conversion	C	METABOLISM	Fe-S-cluster-containing dehydrogenase component	4Fe-4S ferredoxin	n	-	-	-	-	-	COG0437	arCOG01500	-	-	-	-	-	-	-
M164_0558	arCOG02026	0ZY09	238619026	YP_002913851.1	1	Energy production and conversion	C	METABOLISM	Polysulphide reductase, NrfD	polysulfide reductase NrfD	n	238619026	-	-	-	-	-	-	-	-	-	-	-	-	-
M164_0559	arCOG02181, arCOG02187	COG1144C, COG1145	238619027	YP_002913852.1	2	Energy production and conversion	C	METABOLISM	Ferredoxin domain containing protein	4Fe-4S ferredoxin	n	-	238619027	-	-	-	-	-	-	-	-	-	-	-	-
M164_0560	arCOG01506	COG3381, COG3381R	238619028	YP_002913853.1	1	General function prediction only	R	POORLY CHARACTERIZED	Uncharacterized component of anaerobic dehydrogenase	cytoplasmic chaperone TorD family protein	n	-	-	-	-	-	-	-	-	-	-	-	-	-	-
M164_0561	arCOG09948, arCOG07925	0YI5J	238619029	YP_002913854.1	2	Mobilome: prophages, transposons	X	CELLULAR PROCESSES AND SIGNALING	Transposon ISC1212 related ORF	transposase, ISC1234/ST1916	n	-	238619029	-	-	-	-	-	-	-	-	-	-	-	-
M164_0562	arCOG04918	COG3328, COG3328L	238619030	YP_002913855.1	6	Mobilome: prophages, transposons	X	CELLULAR PROCESSES AND SIGNALING	Transposase	transposase ISC1250	n	-	238619030	-	-	-	-	-	-	-	-	-	-	-	-
M164_0563	arCOG02127, arCOG08409	COG3335	238619031	YP_002913856.1	1	Transcription	K	INFORMATION STORAGE AND PROCESSING	Transcriptional regulator, contains wHTH domain	hypothetical protein	n	-	238619031	-	-	-	-	-	-	-	-	-	-	-	-
M164_0564	arCOG08410	-	238619032	YP_002913857.1	1	Mobilome: prophages, transposons	X	CELLULAR PROCESSES AND SIGNALING	Transposon ISC1395 related protein, fragment	hypothetical protein	n	-	238619032	-	-	-	-	-	-	-	-	-	-	-	-
M164_0565	arCOG02129, arCOG08411	COG3335	238619033	YP_002913858.1	1	Mobilome: prophages, transposons	X	CELLULAR PROCESSES AND SIGNALING	ISC1395 transposon related ORF	hypothetical protein	u	-	238619033	-	-	-	-	arCOG02129	-	-	-	-	-	-	-
M164_0566	arCOG08412	111JB	238619034	YP_002913859.1	1	Function unknown	S	POORLY CHARACTERIZED	Uncharacterized protein	hypothetical protein	n	-	238619034	-	-	-	-	-	-	-	-	-	-	-	-
M164_0567	arCOG03047, arCOG00691, arCOG07852	0Z8JD, COG1574, 111FX	238619035	YP_002913860.1	1	General function prediction only	R	POORLY CHARACTERIZED	Predicted regulatory AAA ATPase	hypothetical protein	n	-	238619035	-	-	-	-	arCOG00691	-	-	-	-	-	-	-
M164_0569	arCOG02128, 02TGC	COG3415, COG3415L	238619036	YP_002913861.1	1	Mobilome: prophages, transposons	X	CELLULAR PROCESSES AND SIGNALING	Transposase	ORF1 in transposon ISC1078	n	-	238619036	-	-	-	-	-	-	-	-	-	-	-	-
M164_0570	arCOG02129	COG3335, COG3335L	238619037	YP_002913862.1	2	Mobilome: prophages, transposons	X	CELLULAR PROCESSES AND SIGNALING	Transposase	ORF2 in transposon ISC1078	n	-	238619037	-	-	-	-	arCOG02129	-	-	-	-	-	-	-
M164_0571	arCOG02994	COG1917S, COG1917	238619038	YP_002913863.1	1	Function unknown	S	POORLY CHARACTERIZED	Cupin domain containing protein	cupin	n	-	-	-	-	-	-	arCOG02994	-	-	-	-	-	-	-
M164_0572	arCOG07305	0Z8XU	238619039	YP_002913864.1	1	Function unknown	S	POORLY CHARACTERIZED	Uncharacterized membrane protein	hypothetical protein	n	-	238619039	-	-	-	-	-	-	-	-	-	-	-	-
M164_0573	arCOG06017	0YMS2	238619040	YP_002913865.1	2	Function unknown	S	POORLY CHARACTERIZED	Uncharacterized protein	hypothetical protein	n	-	238619040	-	-	-	-	-	-	-	-	-	-	-	-
M164_0574	arCOG00504	COG0491, COG0491R	238619041	YP_002913866.1	3	General function prediction only	R	POORLY CHARACTERIZED	Metal-dependent hydrolase of the beta-lactamase superfamily II	beta-lactamase domain-containing protein	n	-	-	-	-	COG0491	COG0491	arCOG00504	-	-	-	-	-	COG0491	-
M164_0575	arCOG00945	COG0641R, COG0641	238619042	YP_002913867.1	1	General function prediction only	R	POORLY CHARACTERIZED	Radical SAM superfamily enzyme	radical SAM protein	n	-	-	-	-	-	-	-	-	-	-	-	-	-	-
M164_0577	arCOG02133	COG1662L, COG3677	238619043	YP_002913868.1	2	Mobilome: prophages, transposons	X	CELLULAR PROCESSES AND SIGNALING	Transposase and inactivated derivatives, IS1 family	hypothetical protein	n	-	238619043	-	-	-	-	-	-	-	-	-	-	-	-
M164_0578	arCOG03167	COG1373, COG1373R	238619044	YP_002913869.1	6	General function prediction only	R	POORLY CHARACTERIZED	Predicted ATPase, AAA+ superfamily	ATPase AAA	n	-	-	-	-	-	-	arCOG03167	-	-	-	arCOG03167	-	-	-
M164_0580	arCOG01907	COG2013, COG2013S	238619045	YP_002913870.1	1	Function unknown	S	POORLY CHARACTERIZED	Uncharacterized protein, AIM24 family	hypothetical protein	n	-	-	-	-	-	-	arCOG01907	-	-	-	-	-	-	-
M164_0581	02TWF, arCOG02134	COG3677, COG3316L	238619046	YP_002913871.1	6	Mobilome: prophages, transposons	X	CELLULAR PROCESSES AND SIGNALING	Transposase	hypothetical protein	n	-	238619046	-	-	-	-	-	-	-	-	-	-	-	-
M164_0582	arCOG01646	COG1506, COG1506E	238619047	YP_002913872.1	2	Amino acid transport and metabolism	E	METABOLISM	Dipeptidyl aminopeptidase/acylaminoacyl-peptidase	acylaminoacyl-peptidase	n	-	238619047	-	-	-	-	arCOG01646	-	-	-	-	-	-	-
M164_0584	arCOG01512	COG0146, COG0146EQ	238619048	YP_002913873.1	2	Amino acid transport and metabolism	E	METABOLISM	N-methylhydantoinase B/acetone carboxylase, alpha subunit	5-oxoprolinase	n	-	-	-	-	-	-	arCOG01512	-	-	-	-	-	-	-
M164_0585	arCOG01511	COG0145, COG0145EQ	238619049	YP_002913874.1	3	Amino acid transport and metabolism	E	METABOLISM	N-methylhydantoinase A/acetone carboxylase, beta subunit	5-oxoprolinase	n	-	-	-	-	-	-	arCOG01511	-	-	-	-	-	-	-
M164_0586	arCOG01587	COG1522K, COG1522	238619050	YP_002913875.1	1	Transcription	K	INFORMATION STORAGE AND PROCESSING	DNA-binding transcriptional regulator, Lrp family	AsnC family transcriptional regulator	n	-	238619050	-	-	-	COG1522	-	-	-	-	-	-	-	-
M164_0587	arCOG03447	COG1457F, COG1457	238619051	YP_002913876.1	1	Nucleotide transport and metabolism	F	METABOLISM	Purine-cytosine permease or related protein	cytosine/purines uracil thiamine allantoin permease	n	-	-	-	-	-	-	arCOG03447	-	-	-	-	-	-	-
M164_0588	arCOG07255	1115D	238619052	YP_002913877.1	1	Function unknown	S	POORLY CHARACTERIZED	Uncharacterized membrane protein	hypothetical protein	n	-	238619052	-	-	-	-	-	-	-	-	-	-	-	-
M164_0589	arCOG03841	COG3535, COG3535S	238619053	YP_002913878.1	2	Function unknown	S	POORLY CHARACTERIZED	Uncharacterized protein, DUF917 family	hypothetical protein	n	-	-	-	-	-	-	arCOG03841	-	-	-	-	-	-	-
M164_0590	arCOG01511	COG0145, COG0145EQ	238619054	YP_002913879.1	3	Amino acid transport and metabolism	E	METABOLISM	N-methylhydantoinase A/acetone carboxylase, beta subunit	hydantoinase/oxoprolinase	n	-	-	-	-	-	-	arCOG01511	-	-	-	-	-	-	-
M164_0591	arCOG03841, arCOG03840	COG3535, COG3535S	238619055	YP_002913880.1	2	Function unknown	S	POORLY CHARACTERIZED	Uncharacterized protein, DUF917 family	hypothetical protein	n	-	238619055	-	-	-	-	arCOG03841	-	-	-	-	-	-	-
M164_0592	arCOG03164	COG2452, COG2452L	238619056	YP_002913881.1	2	Mobilome: prophages, transposons	X	CELLULAR PROCESSES AND SIGNALING	Site-specific integrase-resolvase	hypothetical protein	n	238619056	-	-	-	-	-	arCOG03164	-	-	-	-	-	-	-
M164_0593	arCOG00679, arCOG08402	0Y4KH	238619057	YP_002913882.1	7	Mobilome: prophages, transposons	X	CELLULAR PROCESSES AND SIGNALING	Transposable element, IS605 OrfB family, contains RNAse H fold nuclease and Zn finger domains	transposase, IS605 OrfB family	n	-	238619057	-	-	-	-	arCOG00679	-	-	-	-	-	-	-
M164_0594	arCOG02272, arCOG02274	COG3413R, COG3413	238619058	YP_002913883.1	1	Transcription	K	INFORMATION STORAGE AND PROCESSING	Transcriptional regulator, contains HTH domain	bacterio-opsin activator HTH domain-containing protein	n	-	238619058	-	-	-	-	-	-	-	-	-	-	-	-
M164_0595	arCOG02684	COG2814G, 0XSHZ	238619059	YP_002913884.1	1	Carbohydrate transport and metabolism	G	METABOLISM	MFS family permease	major facilitator superfamily protein	n	238619059	-	-	-	-	-	-	-	-	-	-	-	-	-
M164_0596	arCOG01168	COG4948MR, COG4948	238619060	YP_002913885.1	8	Cell wall/membrane/envelope biogenesis	M	CELLULAR PROCESSES AND SIGNALING	L-alanine-DL-glutamate epimerase or related enzyme of enolase superfamily	mandelate racemase/muconate lactonizing protein	n	-	-	-	-	-	COG4948	arCOG01168	-	-	-	-	-	-	-
M164_0597	arCOG01457	COG1064, COG1064R	238619061	YP_002913886.1	2	General function prediction only	R	POORLY CHARACTERIZED	D-arabinose 1-dehydrogenase or another Zn-dependent alcohol dehydrogenase	alcohol dehydrogenase GroES	n	-	-	-	-	-	-	-	-	-	-	-	-	-	-
M164_0599	arCOG08437, arCOG03166	COG1672R, COG1672	238619062	YP_002913887.1	2	General function prediction only	R	POORLY CHARACTERIZED	ATPase, fragment	hypothetical protein	n	-	238619062	-	-	-	-	arCOG03166	-	-	-	arCOG03166	-	-	-
M164_0600	arCOG00683	COG0675, COG0675L	238619063	YP_002913888.1	1	Mobilome: prophages, transposons	X	CELLULAR PROCESSES AND SIGNALING	Transposable element, IS605 OrfB family, contains RNAse H fold nuclease and Zn finger domains	transposase, IS605 OrfB family	n	-	-	-	-	-	-	-	-	-	-	-	-	COG0675	-
M164_0601	arCOG02759	COG1943, COG1943L	238619064	YP_002913889.1	4	Mobilome: prophages, transposons	X	CELLULAR PROCESSES AND SIGNALING	REP element-mobilizing transposase RayT	transposase IS200-family protein	n	-	-	-	-	-	-	arCOG02759	-	-	-	-	-	-	-
M164_0603	arCOG00284	COG0433	238619065	YP_002913890.1	2	Replication, recombination and repair	L	INFORMATION STORAGE AND PROCESSING	HerA helicase	hypothetical protein	n	-	238619065	-	-	-	-	-	-	-	-	-	-	-	-
M164_0604	arCOG00724	0XYIW	238619066	YP_002913891.1	3	Transcription	K	INFORMATION STORAGE AND PROCESSING	Transcriptional regulator, PadR family	hypothetical protein	n	-	238619066	-	-	-	-	arCOG00724	-	-	-	-	-	-	-
M164_0605	arCOG01107	COG0624, COG0624E	238619067	YP_002913892.1	3	Amino acid transport and metabolism	E	METABOLISM	Acetylornithine deacetylase/Succinyl-diaminopimelate desuccinylase or related deacylase	succinyl-diaminopimelate desuccinylase	n	-	-	-	-	COG0624	-	arCOG01107	-	-	-	-	-	COG0624	-
M164_0606	arCOG02691	0XP7I	238619068	YP_002913893.1	5	Carbohydrate transport and metabolism	G	METABOLISM	MFS family permease	major facilitator superfamily protein	n	-	-	-	-	-	-	-	-	-	-	-	-	-	-
M164_0607	arCOG07260	COG3191, COG3191EQ	238619069	YP_002913894.1	1	Amino acid transport and metabolism	E	METABOLISM	L-aminopeptidase/D-esterase	peptidase S58 DmpA	n	238619069	-	-	-	-	-	-	-	-	-	-	-	-	-
M164_0608	arCOG01259	COG1028, COG1028IQR	238619070	YP_002913895.1	7	Lipid transport and metabolism	I	METABOLISM	Short-chain alcohol dehydrogenase	short-chain dehydrogenase/reductase SDR	n	-	-	-	-	COG1028	-	arCOG01259	-	-	-	-	-	COG1028	-
M164_0609	arCOG08086, arCOG02221	0ZPXP	238619071	YP_002913896.1	3	Defense mechanisms	V	CELLULAR PROCESSES AND SIGNALING	PIN domain containing protein	PilT protein domain-containing protein	n	238619071	-	-	-	-	-	-	-	-	-	-	-	-	-
M164_0610	arCOG06085	-	238619072	YP_002913897.1	1	Defense mechanisms	V	CELLULAR PROCESSES AND SIGNALING	Antitoxin, CopJ/RHH family	hypothetical protein	n	-	238619072	-	-	-	-	-	-	-	-	-	-	-	-
M164_0611	arCOG08413	-	238619073	YP_002913898.1	1	Function unknown	S	POORLY CHARACTERIZED	Uncharacterized protein	hypothetical protein	n	-	238619073	-	-	-	-	-	-	-	-	-	-	-	-
M164_0612	arCOG00511	COG0491, COG0491R	238619074	YP_002913899.1	3	General function prediction only	R	POORLY CHARACTERIZED	Metal-dependent hydrolase of the beta-lactamase superfamily II	hypothetical protein	n	-	-	-	-	COG0491	COG0491	-	-	-	-	-	-	COG0491	-
M164_0613	arCOG00684	COG0675, COG0675L	238619075	YP_002913900.1	4	Mobilome: prophages, transposons	X	CELLULAR PROCESSES AND SIGNALING	Transposable element, IS605 OrfB family, contains RNAse H fold nuclease and Zn finger domains	transposase, IS605 OrfB family	n	-	-	-	-	-	-	-	-	-	-	-	-	COG0675	-
M164_0614	arCOG02759	COG1943, COG1943L	238619076	YP_002913901.1	4	Mobilome: prophages, transposons	X	CELLULAR PROCESSES AND SIGNALING	REP element-mobilizing transposase RayT	transposase IS200-family protein	n	-	-	-	-	-	-	arCOG02759	-	-	-	-	-	-	-
M164_0615	arCOG03743	COG5550O, 11Z2Z	238619077	YP_002913902.1	1	Amino acid transport and metabolism	E	METABOLISM	Predicted aspartyl protease	hypothetical protein	n	-	-	-	-	-	-	-	-	-	-	-	-	-	-
M164_0616	arCOG00790	COG1468, COG1468L	238619078	YP_002913903.1	2	Defense mechanisms	V	CELLULAR PROCESSES AND SIGNALING	CRISPR-associated protein Cas4, RecB family exonuclease	hypothetical protein	n	-	238619078	-	-	-	-	arCOG00790	-	-	-	-	-	-	-
M164_0617	arCOG03737	11R4V	238619079	YP_002913904.1	2	Transcription	K	INFORMATION STORAGE AND PROCESSING	Transcriptional regulator of GntR family	PepK	n	-	238619079	-	-	-	-	-	-	-	-	-	-	-	-
M164_0618	arCOG03737	11R4V	238619080	YP_002913905.1	34					hypothetical protein	n	-	-	-	-	-	-	-	-	-	-	-	-	-	-
M164_0619	arCOG08540	0Z56J	238619081	YP_002913906.1	8	Function unknown	S	POORLY CHARACTERIZED	Uncharacterized protein	hypothetical protein	n	-	238619081	-	-	-	-	-	-	-	-	-	-	-	-
M164_0620	arCOG09869	-	238619082	YP_002913907.1	1	Function unknown	S	POORLY CHARACTERIZED	Uncharacterized membrane protein	hypothetical protein	n	-	238619082	-	-	-	-	-	-	-	-	-	-	-	-
M164_0621	arCOG02681	COG1753, COG1753S	238619083	YP_002913908.1	1	Defense mechanisms	V	CELLULAR PROCESSES AND SIGNALING	RHH/copG family antitoxin	hypothetical protein	u	-	238619083	-	-	-	-	arCOG02681	-	-	-	-	-	-	-
M164_0622	arCOG02219	COG1487R, COG1487	238619084	YP_002913909.1	3	Defense mechanisms	V	CELLULAR PROCESSES AND SIGNALING	PIN domain containing protein	PilT protein domain-containing protein	n	-	-	-	-	-	-	arCOG02219	-	-	-	-	-	-	-
M164_0623	arCOG00696	COG1228Q, COG1228	238619085	YP_002913910.1	3	Secondary metabolites biosynthesis, transport and catabolism	Q	METABOLISM	Imidazolonepropionase or related amidohydrolase	hypothetical protein	n	-	-	-	-	-	-	arCOG00696	-	-	-	-	-	-	-
M164_0624	arCOG07289	0YZI8	238619086	YP_002913911.1	2	Function unknown	S	POORLY CHARACTERIZED	Uncharacterized protein	hypothetical protein	n	-	-	-	-	-	-	-	-	-	-	-	-	-	-
M164_0625	arCOG03712	126P4	238619087	YP_002913912.1	3	Defense mechanisms	V	CELLULAR PROCESSES AND SIGNALING	HEPN domain containing protein	PaREP1 family protein	n	-	238619087	-	-	-	-	-	-	-	-	-	-	-	-
M164_0626	arCOG08414	-	238619088	YP_002913913.1	1	Function unknown	S	POORLY CHARACTERIZED	Uncharacterized protein	hypothetical protein	n	-	238619088	-	-	-	-	-	-	-	-	-	-	-	-
M164_0627	arCOG03239	COG1106R, COG1106	238619089	YP_002913914.1	2	General function prediction only	R	POORLY CHARACTERIZED	ATPase, predicted component of phage defense system	hypothetical protein	e	-	238619089	-	-	-	-	arCOG03239	-	-	-	-	-	-	-
M164_0628	arCOG00724	0XYIW	238619090	YP_002913915.1	3	Transcription	K	INFORMATION STORAGE AND PROCESSING	Transcriptional regulator, PadR family	hypothetical protein	n	-	238619090	-	-	-	-	arCOG00724	-	-	-	-	-	-	-
M164_0629	arCOG07718	0Y9W8	238619091	YP_002913916.1	1	Function unknown	S	POORLY CHARACTERIZED	Uncharacterized protein	hypothetical protein	n	-	238619091	-	-	-	-	-	-	-	-	-	-	-	-
M164_0630	arCOG03672	10GSG	238619092	YP_002913917.1	2	Amino acid transport and metabolism	E	METABOLISM	Thermopsin-like protease	Thermopsin	n	-	238619092	-	-	-	-	-	-	-	-	-	-	-	-
M164_0631	arCOG05713	11S3T	238619093	YP_002913918.1	1	Defense mechanisms	V	CELLULAR PROCESSES AND SIGNALING	McrBC 5-methylcytosine restriction system component	hypothetical protein	n	-	238619093	-	-	-	-	-	-	-	-	-	-	-	-
M164_0632	arCOG03779	COG1401V, COG1401	238619094	YP_002913919.1	1	Defense mechanisms	V	CELLULAR PROCESSES AND SIGNALING	GTPase subunit of restriction endonuclease	ATPase AAA	n	-	238619094	-	-	-	COG1401	arCOG03779	-	-	-	-	-	-	-
M164_0633	arCOG01055	COG3432, COG3432K	238619095	YP_002913920.1	6	Transcription	K	INFORMATION STORAGE AND PROCESSING	Transcriptional regulator, contains HTH domain	hypothetical protein	n	-	238619095	-	-	-	-	arCOG01055	-	-	-	-	-	-	-
M164_0634	arCOG01371	COG1088, COG1088M	238619096	YP_002913921.1	1	Cell wall/membrane/envelope biogenesis	M	CELLULAR PROCESSES AND SIGNALING	dTDP-D-glucose 4,6-dehydratase	NAD-dependent epimerase/dehydratase	n	-	-	-	-	-	-	arCOG01371	-	-	-	-	-	-	-
M164_0635	arCOG00667	COG1209M, COG1209	238619097	YP_002913922.1	1	Cell wall/membrane/envelope biogenesis	M	CELLULAR PROCESSES AND SIGNALING	dTDP-glucose pyrophosphorylase	glucose-1-phosphate thymidylyltransferase	n	-	-	-	-	-	-	arCOG00667	-	-	-	-	-	-	-
M164_0636	arCOG01367	COG1091M, COG1091	238619098	YP_002913923.1	2	Cell wall/membrane/envelope biogenesis	M	CELLULAR PROCESSES AND SIGNALING	dTDP-4-dehydrorhamnose reductase	dTDP-4-dehydrorhamnose reductase	n	-	-	-	-	-	-	arCOG01367	-	-	-	-	-	-	-
M164_0637	arCOG05966	COG3511, COG3511M	238619099	YP_002913924.1	2	Cell wall/membrane/envelope biogenesis	M	CELLULAR PROCESSES AND SIGNALING	Phospholipase C	phosphoesterase	n	-	-	-	-	-	-	-	-	-	-	-	-	-	-
M164_0638	arCOG08415	-	238619100	YP_002913925.1	1	Function unknown	S	POORLY CHARACTERIZED	Uncharacterized protein	hypothetical protein	n	-	238619100	-	-	-	-	-	-	-	-	-	-	-	-
M164_0639	arCOG08416	-	238619101	YP_002913926.1	1	Function unknown	S	POORLY CHARACTERIZED	Uncharacterized protein	hypothetical protein	n	-	238619101	-	-	-	-	-	-	-	-	-	-	-	-
M164_0640	arCOG08422	-	238619102	YP_002913927.1	1	Function unknown	S	POORLY CHARACTERIZED	LamG-like jellyroll fold domain	hypothetical protein	n	-	238619102	-	-	-	-	-	-	-	-	-	-	-	-
M164_0641	arCOG03442	-	238619103	YP_002913928.1	1	Function unknown	S	POORLY CHARACTERIZED	Uncharacterized membrane anchored protein with Ig-like domain	hypothetical protein	n	-	238619103	-	-	-	-	arCOG03442	-	-	-	-	-	-	-
M164_0642	arCOG01403	COG0438, COG0438M	238619104	YP_002913929.1	9	Cell wall/membrane/envelope biogenesis	M	CELLULAR PROCESSES AND SIGNALING	Glycosyltransferase	group 1 glycosyl transferase	n	-	-	-	-	-	COG0438	arCOG01403	-	-	-	-	-	COG0438	-
M164_0643	arCOG01389	COG1215M, COG1215	238619105	YP_002913930.1	4	Cell wall/membrane/envelope biogenesis	M	CELLULAR PROCESSES AND SIGNALING	Glycosyl transferase family 2	family 2 glycosyl transferase	n	-	-	-	-	-	COG1215	arCOG01389	-	-	-	-	-	-	-
M164_0644	arCOG01403	COG0438, COG0438M	238619106	YP_002913931.1	9	Cell wall/membrane/envelope biogenesis	M	CELLULAR PROCESSES AND SIGNALING	Glycosyltransferase	group 1 glycosyl transferase	n	-	238619106	-	-	-	COG0438	arCOG01403	-	-	-	-	-	COG0438	-
M164_0645	arCOG01397	COG0463	238619107	YP_002913932.1	2	Cell wall/membrane/envelope biogenesis	M	CELLULAR PROCESSES AND SIGNALING	Glycosyl transferase family 2	family 2 glycosyl transferase	n	-	-	-	-	-	-	-	-	-	-	-	-	COG0463	-
M164_0646	arCOG01403	COG0438, COG0438M	238619108	YP_002913933.1	9	Cell wall/membrane/envelope biogenesis	M	CELLULAR PROCESSES AND SIGNALING	Glycosyltransferase	group 1 glycosyl transferase	n	-	-	-	-	-	COG0438	arCOG01403	-	-	-	-	-	COG0438	-
M164_0647	arCOG01397	COG0463	238619109	YP_002913934.1	2	Cell wall/membrane/envelope biogenesis	M	CELLULAR PROCESSES AND SIGNALING	Glycosyl transferase family 2	hypothetical protein	n	-	238619109	-	-	-	-	-	-	-	-	-	-	COG0463	-
M164_0648	arCOG01383	COG1216, COG1216R	238619110	YP_002913935.1	2	Cell wall/membrane/envelope biogenesis	M	CELLULAR PROCESSES AND SIGNALING	Glycosyl transferase family 2	family 2 glycosyl transferase	n	-	-	-	-	-	COG1216	arCOG01383	-	-	-	-	-	-	-
M164_0649	arCOG01383	COG1216, COG1216R	238619111	YP_002913936.1	2	Cell wall/membrane/envelope biogenesis	M	CELLULAR PROCESSES AND SIGNALING	Glycosyl transferase family 2	family 2 glycosyl transferase	n	-	-	-	-	-	COG1216	arCOG01383	-	-	-	-	-	-	-
M164_0650	arCOG01403	COG0438, COG0438M	238619112	YP_002913937.1	9	Cell wall/membrane/envelope biogenesis	M	CELLULAR PROCESSES AND SIGNALING	Glycosyltransferase	group 1 glycosyl transferase	n	-	-	-	-	-	COG0438	arCOG01403	-	-	-	-	-	COG0438	-
M164_0651	arCOG01417	COG0438, COG0438M	238619113	YP_002913938.1	7	Cell wall/membrane/envelope biogenesis	M	CELLULAR PROCESSES AND SIGNALING	Glycosyltransferase	group 1 glycosyl transferase	n	-	238619113	-	-	-	COG0438	-	-	-	-	-	-	COG0438	-
M164_0652	arCOG02209	COG2244R, COG2244	238619114	YP_002913939.1	2	Cell wall/membrane/envelope biogenesis	M	CELLULAR PROCESSES AND SIGNALING	MATE family membrane protein, Rfbx family	polysaccharide biosynthesis protein	n	-	238619114	-	-	-	COG2244	arCOG02209	-	-	-	-	-	-	-
M164_0653	arCOG01411	COG0438, COG0438M	238619115	YP_002913940.1	2	Cell wall/membrane/envelope biogenesis	M	CELLULAR PROCESSES AND SIGNALING	Glycosyltransferase	group 1 glycosyl transferase	n	-	-	-	-	-	COG0438	arCOG01411	-	-	-	-	-	COG0438	-
M164_0655	arCOG01385, arCOG01381	COG1215M, COG0463	238619116	YP_002913941.1	2	Cell wall/membrane/envelope biogenesis	M	CELLULAR PROCESSES AND SIGNALING	Glycosyl transferase family 2	family 2 glycosyl transferase	n	-	-	-	-	-	-	arCOG01385, arCOG01381	-	-	-	-	-	COG0463	-
M164_0656	arCOG02884	COG4743, COG4743S	238619117	YP_002913942.1	1	Function unknown	S	POORLY CHARACTERIZED	Membrane associated protein with extracellular Ig-like domain, a component of a putative secretion system	hypothetical protein	n	-	238619117	-	-	-	-	arCOG02884	-	-	-	-	-	-	-
M164_0657	arCOG02887	COG4743S	238619118	YP_002913943.1	1	Function unknown	S	POORLY CHARACTERIZED	Membrane associated protein with extracellular Ig-like domain, a component of a putative secretion system	hypothetical protein	u	-	238619118	-	-	-	-	-	-	-	-	-	-	-	-
M164_0658	arCOG08419	-	238619119	YP_002913944.1	1	Function unknown	S	POORLY CHARACTERIZED	Uncharacterized membrane protein	hypothetical protein	n	-	238619119	-	-	-	-	-	-	-	-	-	-	-	-
M164_0659	arCOG08420	-	238619120	YP_002913945.1	1	Function unknown	S	POORLY CHARACTERIZED	Uncharacterized membrane protein	hypothetical protein	n	-	238619120	-	-	-	-	-	-	-	-	-	-	-	-
M164_0660	arCOG01403	COG0438, COG0438M	238619121	YP_002913946.1	9	Cell wall/membrane/envelope biogenesis	M	CELLULAR PROCESSES AND SIGNALING	Glycosyltransferase	group 1 glycosyl transferase	n	-	-	-	-	-	COG0438	arCOG01403	-	-	-	-	-	COG0438	-
M164_0661	arCOG01385	COG1216, COG1216R	238619122	YP_002913947.1	1	Cell wall/membrane/envelope biogenesis	M	CELLULAR PROCESSES AND SIGNALING	Glycosyl transferase family 2	family 2 glycosyl transferase	n	-	-	-	-	-	COG1216	arCOG01385	-	-	-	-	-	-	-
M164_0662	arCOG01403	111MW, COG0438M, COG0438	238619123	YP_002913948.1	9	Cell wall/membrane/envelope biogenesis	M	CELLULAR PROCESSES AND SIGNALING	Glycosyltransferase	group 1 glycosyl transferase	n	-	238619123	-	-	-	COG0438	arCOG01403	-	-	-	-	-	COG0438	-
M164_0663	arCOG08074	-	238619124	YP_002913949.1	1	Function unknown	S	POORLY CHARACTERIZED	Uncharacterized membrane protein	hypothetical protein	n	-	238619124	-	-	-	-	-	-	-	-	-	-	-	-
M164_0664	arCOG01314	-	238619125	YP_002913950.1	1	Function unknown	S	POORLY CHARACTERIZED	Uncharacterized membrane anchored protein with extracellular flavodoxin-like domain, a component of a putative secretion system	hypothetical protein	e	-	238619125	-	-	-	-	arCOG01314	-	-	-	-	-	-	-
M164_0665	arCOG03671	11JH3	238619126	YP_002913951.1	3	Amino acid transport and metabolism	E	METABOLISM	Thermopsin-like protease	hypothetical protein	n	-	238619126	-	-	-	-	-	-	-	-	-	-	-	-
M164_0666	arCOG01385, arCOG01381	COG1215M, COG0463	238619127	YP_002913952.1	2	Cell wall/membrane/envelope biogenesis	M	CELLULAR PROCESSES AND SIGNALING	Glycosyl transferase family 2	family 2 glycosyl transferase	u	-	238619127	-	-	-	-	arCOG01385, arCOG01381	-	-	-	-	-	COG0463	-
M164_0667	arCOG01369	COG0451MG, COG0451	238619128	YP_002913953.1	2	Cell wall/membrane/envelope biogenesis	M	CELLULAR PROCESSES AND SIGNALING	Nucleoside-diphosphate-sugar epimerase	NAD-dependent epimerase/dehydratase	n	-	-	-	-	COG0451	-	arCOG01369	-	-	-	-	-	COG0451	-
M164_0668	02T8H, arCOG00253	COG1004M, COG1004	238619129	YP_002913954.1	1	Cell wall/membrane/envelope biogenesis	M	CELLULAR PROCESSES AND SIGNALING	UDP-glucose 6-dehydrogenase	nucleotide sugar dehydrogenase	u	-	-	-	-	-	-	arCOG00253	-	-	-	-	-	-	-
M164_0669	arCOG00665	COG1210, COG1210M	238619130	YP_002913955.1	1	Cell wall/membrane/envelope biogenesis	M	CELLULAR PROCESSES AND SIGNALING	UDP-glucose pyrophosphorylase	nucleotidyltransferase	n	-	-	-	-	-	-	arCOG00665	-	-	-	-	-	-	-
M164_0670	arCOG01055	COG3432, COG3432K	238619131	YP_002913956.1	6	Transcription	K	INFORMATION STORAGE AND PROCESSING	Transcriptional regulator, contains HTH domain	hypothetical protein	u	-	238619131	-	-	-	-	arCOG01055	-	-	-	-	-	-	-
M164_0671	arCOG01403, arCOG01409	COG0438, COG0438M	238619132	YP_002913957.1	1	Cell wall/membrane/envelope biogenesis	M	CELLULAR PROCESSES AND SIGNALING	Glycosyltransferase	glycosyltransferase	e	-	-	-	-	-	COG0438	arCOG01403, arCOG01409	-	-	-	-	-	COG0438	-
M164_0672	arCOG00894	COG0463M, COG0463	238619133	YP_002913958.1	1	Cell wall/membrane/envelope biogenesis	M	CELLULAR PROCESSES AND SIGNALING	Glycosyl transferase family 2	family 2 glycosyl transferase	u	-	-	-	-	-	-	arCOG00894	-	-	-	-	-	COG0463	-
M164_0673	arCOG07726	0YGZF	238619134	YP_002913959.1	2	Function unknown	S	POORLY CHARACTERIZED	Uncharacterized protein	hypothetical protein	n	-	238619134	-	-	-	-	-	-	-	-	-	-	-	-
M164_0674	arCOG08417	-	238619135	YP_002913960.1	1	Function unknown	S	POORLY CHARACTERIZED	LamG-like jellyroll fold domain	hypothetical protein	n	-	238619135	-	-	-	-	-	-	-	-	-	-	-	-
M164_0675	arCOG08329	1117Z	238619136	YP_002913961.1	1	Function unknown	S	POORLY CHARACTERIZED	Uncharacterized protein	hypothetical protein	u	-	238619136	-	-	-	-	-	-	-	-	-	-	-	-
M164_0676	arCOG01740	COG0681	238619137	YP_002913962.1	1	Intracellular trafficking, secretion, and vesicular transport	U	CELLULAR PROCESSES AND SIGNALING	Signal peptidase I	membrane protein	n	-	238619137	-	-	COG0681	-	-	-	-	-	-	-	COG0681	-
M164_0677	arCOG13101	-	238619138	YP_002913963.1	1	Function unknown	S	POORLY CHARACTERIZED	Uncharacterized protein	hypothetical protein	e	-	238619138	-	-	-	-	-	-	-	-	-	-	-	-
M164_0678	arCOG04474	0Y4FQ	238619139	YP_002913964.1	1	Function unknown	S	POORLY CHARACTERIZED	Uncharacterized membrane protein	hypothetical protein	u	-	238619139	-	-	-	-	-	-	-	-	-	-	-	-
M164_0679	arCOG01055	COG3432, COG3432K	238619140	YP_002913965.1	6	Transcription	K	INFORMATION STORAGE AND PROCESSING	Transcriptional regulator, contains HTH domain	hypothetical protein	n	-	238619140	-	-	-	-	arCOG01055	-	-	-	-	-	-	-
M164_0680	arCOG08328	10ZSG	238619141	YP_002913966.1	1	Function unknown	S	POORLY CHARACTERIZED	Uncharacterized membrane protein	hypothetical protein	u	-	238619141	-	-	-	-	-	-	-	-	-	-	-	-
M164_0681	arCOG08423	-	238619142	YP_002913967.1	1	Function unknown	S	POORLY CHARACTERIZED	Uncharacterized protein	hypothetical protein	u	-	238619142	-	-	-	-	-	-	-	-	-	-	-	-
M164_0682	arCOG08424	1104I	238619143	YP_002913968.1	1	Function unknown	S	POORLY CHARACTERIZED	Uncharacterized protein	hypothetical protein	e	-	238619143	-	-	-	-	-	-	-	-	-	-	-	-
M164_0683	arCOG00583	COG2224C, COG2224	238619144	YP_002913969.1	1	Energy production and conversion	C	METABOLISM	Isocitrate lyase	isocitrate lyase	n	238619144	-	-	-	-	-	-	-	-	-	-	-	-	-
M164_0684	arCOG05498	COG2225, COG2225C	238619145	YP_002913970.1	1	Energy production and conversion	C	METABOLISM	Malate synthase	malate synthase	n	-	-	-	-	-	-	-	-	-	-	-	-	-	-
M164_0686	arCOG02691	COG2211G, 0XP7I	238619146	YP_002913971.1	5	Carbohydrate transport and metabolism	G	METABOLISM	MFS family permease	major facilitator superfamily protein	n	238619146	-	-	-	-	-	-	-	-	-	-	-	-	-
M164_0687	arCOG04201	COG0365I, COG0365	238619147	YP_002913972.1	4	Lipid transport and metabolism	I	METABOLISM	Acyl-coenzyme A synthetase/AMP-(fatty) acid ligase	AMP-dependent synthetase and ligase	n	-	-	-	-	-	COG0365	-	-	-	-	-	-	COG0365	-
M164_0688	arCOG02304	COG1804, COG1804C	238619148	YP_002913973.1	2	Energy production and conversion	C	METABOLISM	Succinyl-CoA:mesaconate CoA-transferase or predicted acyl-CoA transferase/carnitine dehydratase or	L-carnitine dehydratase/bile acid-inducible protein F	n	-	-	-	-	-	-	-	-	-	-	-	-	-	-
M164_0689	arCOG08540	0Z56J	238619149	YP_002913974.1	8	Function unknown	S	POORLY CHARACTERIZED	Uncharacterized protein	hypothetical protein	n	-	238619149	-	-	-	-	-	-	-	-	-	-	-	-
M164_0690	arCOG02852	COG2146, COG2146PR	238619150	YP_002913975.1	2	Inorganic ion transport and metabolism	P	METABOLISM	Ferredoxin subunit of nitrite reductase or ring-hydroxylating dioxygenase	Rieske (2Fe-2S) domain-containing protein	n	-	-	-	-	-	-	arCOG02852	-	-	-	-	-	-	-
M164_0691	arCOG01093	COG2406, COG2406R	238619151	YP_002913976.1	1	General function prediction only	R	POORLY CHARACTERIZED	Protein distantly related to bacterial ferritins	DNA protection protein DPS	n	-	-	-	-	-	COG2406	arCOG01093	-	-	-	-	-	-	-
M164_0692	arCOG04531	COG1914P, COG1914	238619152	YP_002913977.1	2	Inorganic ion transport and metabolism	P	METABOLISM	Mn2+ and Fe2+ transporter of the NRAMP family	natural resistance-associated macrophage protein	n	-	238619152	-	-	COG1914	COG1914	arCOG04531	-	-	-	-	-	-	-
M164_0693	arCOG00130	COG0477	238619153	YP_002913978.1	10	Carbohydrate transport and metabolism	G	METABOLISM	MFS family permease	major facilitator superfamily protein	n	-	-	-	-	COG0477	-	arCOG00130	-	-	-	-	-	COG0477	-
M164_0695	arCOG00517	COG0491, COG0491R	238619155	YP_002913980.1	1	General function prediction only	R	POORLY CHARACTERIZED	Rhodanese Homology Domain fused to Zn-dependent hydrolase of beta-lactamase superfamily	beta-lactamase domain-containing protein	n	238619155	-	-	-	COG0491	COG0491	-	-	-	-	-	-	COG0491	-
M164_0696	arCOG00310	COG1225O, COG1225	238619156	YP_002913981.1	3	Posttranslational modification, protein turnover, chaperones	O	CELLULAR PROCESSES AND SIGNALING	Peroxiredoxin	alkyl hydroperoxide reductase	n	-	-	-	-	COG1225	COG1225	arCOG00310	-	-	-	-	-	COG1225	-
M164_0697	arCOG01529	COG0365I, COG0365	238619157	YP_002913982.1	6	Lipid transport and metabolism	I	METABOLISM	Acyl-coenzyme A synthetase/AMP-(fatty) acid ligase	AMP-dependent synthetase and ligase	n	238619157	-	-	-	-	COG0365	arCOG01529	-	-	-	-	-	COG0365	-
M164_0698	arCOG01602	COG1014C, COG1014	238619158	YP_002913983.1	1	Energy production and conversion	C	METABOLISM	Pyruvate:ferredoxin oxidoreductase or related 2-oxoacid:ferredoxin oxidoreductase, gamma subunit	indolepyruvate oxidoreductase subunit beta	n	-	-	-	-	-	-	arCOG01602	-	-	-	-	-	COG1014	-
M164_0699	arCOG01609	COG4231C, COG4231	238619159	YP_002913984.1	1	Energy production and conversion	C	METABOLISM	Indolepyruvate ferredoxin oxidoreductase, alpha and beta subunit	thiamine pyrophosphate TPP-binding domain-containing protein	n	-	-	-	-	-	-	arCOG01609	-	-	-	-	-	-	-
M164_0700	arCOG08425	1117Y	238619160	YP_002913985.1	1	Function unknown	S	POORLY CHARACTERIZED	Uncharacterized protein	hypothetical protein	n	-	238619160	-	-	-	-	-	-	-	-	-	-	-	-
M164_0701	arCOG08540	0Z56J	238619161	YP_002913986.1	8	Function unknown	S	POORLY CHARACTERIZED	Uncharacterized protein	hypothetical protein	n	-	-	-	-	-	-	-	-	-	-	-	-	-	-
M164_0702	arCOG08425, arCOG08426	110WQ, 1117Y	238619162	YP_002913987.1	1	Function unknown	S	POORLY CHARACTERIZED	Uncharacterized protein	hypothetical protein	n	-	238619162	-	-	-	-	-	-	-	-	-	-	-	-
M164_0703	arCOG01288	COG1545, COG1545R	238619163	YP_002913988.1	1	General function prediction only	R	POORLY CHARACTERIZED	OB-fold domain and Zn-ribbon containing protein, possible acyl-CoA-binding protein	hypothetical protein	n	238619163	-	-	-	-	COG1545	-	-	-	-	-	-	-	-
M164_0704	arCOG01287	COG1545, COG1545R	238619164	YP_002913989.1	1	General function prediction only	R	POORLY CHARACTERIZED	OB-fold domain and Zn-ribbon containing protein, possible acyl-CoA-binding protein	hypothetical protein	n	238619164	-	-	-	-	COG1545	-	-	-	-	-	-	-	-
M164_0705	arCOG01280	COG0183I, COG0183	238619165	YP_002913990.1	1	Lipid transport and metabolism	I	METABOLISM	Acetyl-CoA acetyltransferase	acetyl-CoA acetyltransferase	n	238619165	-	-	-	-	-	-	-	-	-	-	-	COG0183	-
M164_0706	arCOG01279	COG0183I, COG0183	238619166	YP_002913991.1	1	Lipid transport and metabolism	I	METABOLISM	Acetyl-CoA acetyltransferase	acetyl-CoA acetyltransferase	n	-	-	-	-	-	-	-	-	-	-	-	-	COG0183	-
M164_0707	arCOG01707	COG1960I, COG1960	238619167	YP_002913992.1	8	Lipid transport and metabolism	I	METABOLISM	Acyl-CoA dehydrogenase	acyl-CoA dehydrogenase	n	238619167	-	-	-	-	COG1960	-	-	-	-	-	-	-	-
M164_0708	arCOG01529	COG0365I, COG0365	238619168	YP_002913993.1	6	Lipid transport and metabolism	I	METABOLISM	Acyl-coenzyme A synthetase/AMP-(fatty) acid ligase	AMP-dependent synthetase and ligase	n	-	238619168	-	-	-	COG0365	arCOG01529	-	-	-	-	-	COG0365	-
M164_0709	arCOG02272	COG3413R, COG3413	238619169	YP_002913994.1	7	Transcription	K	INFORMATION STORAGE AND PROCESSING	Transcriptional regulator, contains HTH domain	bacterio-opsin activator HTH domain-containing protein	n	-	238619169	-	-	-	-	-	-	-	-	-	-	-	-
M164_0710	arCOG02687	COG2814G, 0XR5P	238619170	YP_002913995.1	4	Carbohydrate transport and metabolism	G	METABOLISM	MFS family permease	major facilitator superfamily protein	n	238619170	-	-	-	-	-	-	-	-	-	-	-	-	-
M164_0711	arCOG02017	COG1853R, COG1853	238619171	YP_002913996.1	1	Energy production and conversion	C	METABOLISM	NADH-FMN oxidoreductase RutF, flavin reductase (DIM6/NTAB) family	flavin reductase domain-containing protein FMN-binding	n	-	-	-	-	-	-	arCOG02017	-	-	-	-	-	COG1853	-
M164_0712	arCOG06037	COG2514R, COG0346	238619172	YP_002913997.1	2	Amino acid transport and metabolism	E	METABOLISM	Catechol 2,3-dioxygenase or other lactoylglutathione lyase family enzyme	3,4-dihydroxyphenylacetate 2,3-dioxygenase	n	238619172	-	-	-	-	-	-	-	-	-	-	-	-	-
M164_0713	arCOG02143	COG2368, COG2368Q	238619173	YP_002913998.1	3	Secondary metabolites biosynthesis, transport and catabolism	Q	METABOLISM	Aromatic ring hydroxylase	4-hydroxyphenylacetate 3-hydroxylase	n	238619173	-	-	-	-	COG2368	-	-	-	-	-	-	-	-
M164_0714	arCOG01730	COG3384S, COG3384	238619174	YP_002913999.1	1	Secondary metabolites biosynthesis, transport and catabolism	Q	METABOLISM	Aromatic ring-opening dioxygenase, catalytic LigB subunit related enzyme	extradiol ring-cleavage dioxygenase class III protein subunit B	n	-	-	-	-	-	-	-	-	-	-	-	-	-	-
M164_0715	arCOG00579	COG1594K, COG1594	238619175	YP_002914000.1	2	Transcription	K	INFORMATION STORAGE AND PROCESSING	DNA-directed RNA polymerase, subunit M/Transcription elongation factor TFIIS	DNA-directed RNA polymerase, subunit M (RpoM-2)	n	-	238619175	-	-	-	-	arCOG00579	-	-	-	-	-	-	arCOG00579
M164_0716	arCOG06046	COG5592, COG5592S	238619176	YP_002914001.1	1	Function unknown	S	POORLY CHARACTERIZED	Hemerythrin HHE cation binding domain containing protein	hemerythrin hhE cation binding domain-containing protein	n	-	238619176	-	-	-	-	-	-	-	-	-	-	-	-
M164_0717	arCOG08427	1117X	238619177	YP_002914002.1	1	Function unknown	S	POORLY CHARACTERIZED	Uncharacterized membrane protein	hypothetical protein	n	-	238619177	-	-	-	-	-	-	-	-	-	-	-	-
M164_0718	arCOG08428	111JA	238619178	YP_002914003.1	1	Function unknown	S	POORLY CHARACTERIZED	Uncharacterized protein	hypothetical protein	n	-	238619178	-	-	-	-	-	-	-	-	-	-	-	-
M164_0719	arCOG03902, 02TEF	0YA7E, COG3385L	238619179	YP_002914004.1	2	Mobilome: prophages, transposons	X	CELLULAR PROCESSES AND SIGNALING	IS4 transposase	transposase IS4 family protein	n	-	238619179	-	-	-	-	-	-	-	-	-	-	-	-
M164_0720	arCOG08540	0Z56J	238619180	YP_002914005.1	8	Function unknown	S	POORLY CHARACTERIZED	Uncharacterized protein	hypothetical protein	n	-	238619180	-	-	-	-	-	-	-	-	-	-	-	-
M164_0721	arCOG08216	0Y7AJ	238619181	YP_002914006.1	1	Defense mechanisms	V	CELLULAR PROCESSES AND SIGNALING	AbrB family transcriptional regulator, antitoxin component of toxin-antitoxin system	hypothetical protein	u	-	238619181	-	-	-	-	arCOG08216	-	-	-	-	-	-	-
M164_0722	arCOG00713	COG1848, COG1848R	238619182	YP_002914007.1	3	Defense mechanisms	V	CELLULAR PROCESSES AND SIGNALING	PIN domain containing protein	PilT protein domain-containing protein	n	-	238619182	-	-	-	-	arCOG00713	-	-	-	-	-	-	-
M164_0723	arCOG09870	-	238619183	YP_002914008.1	1	Mobilome: prophages, transposons	X	CELLULAR PROCESSES AND SIGNALING	Transposon ISC1395 related ORF	hypothetical protein	u	-	-	-	-	-	-	-	-	-	-	-	-	-	-
M164_0724	arCOG00144	COG2814G, 0XNN3	238619184	YP_002914009.1	5	Carbohydrate transport and metabolism	G	METABOLISM	MFS family permease	major facilitator superfamily protein	n	238619184	-	-	-	-	-	arCOG00144	-	-	-	-	-	-	-
M164_0725	arCOG08429	1104H	238619185	YP_002914010.1	1	Function unknown	S	POORLY CHARACTERIZED	Uncharacterized protein	hypothetical protein	n	-	238619185	-	-	-	-	-	-	-	-	-	-	-	-
M164_0726	arCOG06831	0XYDP, COG3654R	238619186	YP_002914011.1	1	Defense mechanisms	V	CELLULAR PROCESSES AND SIGNALING	Prophage maintenance system killer protein	death-on-curing family protein	n	-	238619186	-	-	-	-	-	-	-	-	-	-	-	-
M164_0727	arCOG10132	0Z43C	238619187	YP_002914012.1	1	Function unknown	S	POORLY CHARACTERIZED	Uncharacterized protein	hypothetical protein	e	-	238619187	-	-	-	-	-	-	-	-	-	-	-	-
M164_0728	arCOG03672	10GSG	238619188	YP_002914013.1	2	Amino acid transport and metabolism	E	METABOLISM	Thermopsin-like protease	Thermopsin	n	-	238619188	-	-	-	-	-	-	-	-	-	-	-	-
M164_0729	arCOG01352	COG0334, COG0334E	238619189	YP_002914014.1	2	Amino acid transport and metabolism	E	METABOLISM	Glutamate dehydrogenase/leucine dehydrogenase	Glu/Leu/Phe/Val dehydrogenase	n	-	-	-	-	-	-	arCOG01352	-	-	-	-	-	COG0334	-
M164_0730	arCOG00009	COG0531E, COG0531	238619190	YP_002914015.1	2	Amino acid transport and metabolism	E	METABOLISM	Amino acid transporter	amino acid permease	n	-	-	-	-	-	COG0531	arCOG00009	-	-	-	-	-	COG0531	-
M164_0731	arCOG03448	COG1953FH, COG1953	238619191	YP_002914016.1	1	Nucleotide transport and metabolism	F	METABOLISM	Cytosine/uracil/thiamine/allantoin permease	cytosine/purines uracil thiamine allantoin permease	n	-	-	-	-	-	-	-	-	-	-	-	-	-	-
M164_0732	arCOG04201	COG0365I, COG0365	238619192	YP_002914017.1	4	Lipid transport and metabolism	I	METABOLISM	Acyl-coenzyme A synthetase/AMP-(fatty) acid ligase	AMP-dependent synthetase and ligase	n	238619192	-	-	-	-	COG0365	-	-	-	-	-	-	COG0365	-
M164_0733	arCOG00696	COG1228Q, COG1228	238619193	YP_002914018.1	3	Secondary metabolites biosynthesis, transport and catabolism	Q	METABOLISM	Imidazolonepropionase or related amidohydrolase	amidohydrolase	n	-	-	-	-	-	-	arCOG00696	-	-	-	-	-	-	-
M164_0734	arCOG02691	COG2211G, 0XP7I	238619194	YP_002914019.1	5	Carbohydrate transport and metabolism	G	METABOLISM	MFS family permease	major facilitator superfamily protein	n	-	-	-	-	-	-	-	-	-	-	-	-	-	-
M164_0735	arCOG07202	0YESR	238619195	YP_002914020.1	1	General function prediction only	R	POORLY CHARACTERIZED	Membrane-bound metal-dependent hydrolase YbcI, DUF457 family	membrane-bound metal-dependent hydrolase	n	-	238619195	-	-	-	-	-	-	-	-	-	-	-	-
M164_0736	arCOG03670	11JH3	238619196	YP_002914021.1	1	Amino acid transport and metabolism	E	METABOLISM	Thermopsin-like protease	Thermopsin	n	-	238619196	-	-	-	-	-	-	-	-	-	-	-	-
M164_0737	arCOG00558	COG0513, COG0513LKJ	238619197	YP_002914022.1	1	Replication, recombination and repair	L	INFORMATION STORAGE AND PROCESSING	Superfamily II DNA and RNA helicase	DEAD/DEAH box helicase	n	-	-	-	-	COG0513	-	arCOG00558	-	-	-	-	-	COG0513	-
M164_0738	arCOG03660	0XZNX	238619198	YP_002914023.1	1	Carbohydrate transport and metabolism	G	METABOLISM	MFS family permease	major facilitator superfamily protein	n	-	238619198	-	-	-	-	-	-	-	-	-	-	-	-
M164_0739	arCOG07264	0YYHS	238619199	YP_002914024.1	2	Function unknown	S	POORLY CHARACTERIZED	Predicted membrane protein with C-terminal Zn ribbon domain	hypothetical protein	n	-	238619199	-	-	-	-	-	-	-	-	-	-	-	-
M164_0740	arCOG02250	COG0619P, COG0619	238619200	YP_002914025.1	1	Coenzyme transport and metabolism	H	METABOLISM	Energy-coupling factor transporter transmembrane protein EcfT	cobalt transport protein	n	-	-	-	-	-	COG0619	arCOG02250	-	-	-	-	-	-	-
M164_0741	arCOG00188	COG1123R, COG1122	238619201	YP_002914026.1	2	Inorganic ion transport and metabolism	P	METABOLISM	Energy-coupling factor transporter ATP-binding protein EcfA2	ABC transporter	n	-	-	-	-	-	-	arCOG00188	-	-	-	-	-	-	-
M164_0742	arCOG06009	11FYG	238619202	YP_002914027.1	1	General function prediction only	R	POORLY CHARACTERIZED	Predicted permease	hypothetical protein	n	-	238619202	-	-	-	-	-	-	-	-	-	-	-	-
M164_0743	arCOG02291	COG1011R, COG1011	238619203	YP_002914028.1	4	General function prediction only	R	POORLY CHARACTERIZED	HAD superfamily hydrolase	HAD-superfamily hydrolase, subfamily IA, variant1	n	-	-	-	-	COG1011	-	arCOG02291	-	-	-	-	-	COG1011	-
M164_0744	arCOG02703	COG2226H, 0ZWK3	238619204	YP_002914029.1	1	Secondary metabolites biosynthesis, transport and catabolism	Q	METABOLISM	SAM-dependent methyltransferase	type 11 methyltransferase	n	-	-	-	-	-	-	-	-	-	-	-	-	-	-
M164_0745	arCOG05320	128UT	238619205	YP_002914030.1	3	General function prediction only	R	POORLY CHARACTERIZED	Predicted membrane-bound metal-dependent hydrolase	hypothetical protein	n	-	238619205	-	-	-	-	-	-	-	-	-	-	-	-
M164_0746	arCOG09871	111RU	238619206	YP_002914031.1	1	Function unknown	S	POORLY CHARACTERIZED	SWIM Zn-finger	zinc finger SWIM domain-containing protein	n	-	238619206	-	-	-	-	-	-	-	-	-	-	-	-
M164_0747	arCOG05888	0YVM7	238619208	YP_002914033.1	2	Replication, recombination and repair	L	INFORMATION STORAGE AND PROCESSING	Chromosomal protein Sac7d/Sso7d	DNA-binding 7 kDa protein	n	-	238619208	-	-	-	-	-	-	-	-	-	-	-	-
M164_0748	arCOG01247	0ZG24, COG4974L	238619209	YP_002914034.1	3	Replication, recombination and repair	L	INFORMATION STORAGE AND PROCESSING	Site-specific recombinase XerD	integrase family protein	n	-	238619209	-	-	-	-	-	-	-	-	-	-	-	-
M164_0749	arCOG09872	-	238619210	YP_002914035.1	1	Transcription	K	INFORMATION STORAGE AND PROCESSING	Transcriptional regulator, contains HTH domain	hypothetical protein	u	-	238619210	-	-	-	-	-	-	-	-	-	-	-	-
M164_0750	arCOG07309	0ZAHT	238619211	YP_002914036.1	2	Defense mechanisms	V	CELLULAR PROCESSES AND SIGNALING	Plasmid regulatory DNA-binding protein	plasmid regulator	u	-	238619211	-	-	-	-	-	-	-	-	-	-	-	-
M164_0751	-	-	238619212	YP_002914037.1	34					hypothetical protein	n	-	-	-	-	-	-	-	-	-	-	-	-	-	-
M164_0752	arCOG09873	-	238619213	YP_002914038.1	3	Mobilome: prophages, transposons	X	CELLULAR PROCESSES AND SIGNALING	RepA plasmid replication protein	hypothetical protein	n	-	238619213	-	-	-	-	-	-	-	-	-	-	-	-
M164_0753	arCOG08378	-	238619214	YP_002914039.1	3	Defense mechanisms	V	CELLULAR PROCESSES AND SIGNALING	CopG/RHH family DNA binding protein	CopG DNA-binding domain protein	u	-	-	-	-	-	-	-	-	-	-	-	-	-	-
M164_0754	arCOG09874	-	238619215	YP_002914040.1	1	Function unknown	S	POORLY CHARACTERIZED	Uncharacterized protein	hypothetical protein	n	-	238619215	-	-	-	-	-	-	-	-	-	-	-	-
M164_0755	arCOG09859	-	238619216	YP_002914041.1	3	Function unknown	S	POORLY CHARACTERIZED	Uncharacterized protein	hypothetical protein	u	-	-	-	-	-	-	-	-	-	-	-	-	-	-
M164_0756	arCOG07185	111G5	238619217	YP_002914042.1	3	Function unknown	S	POORLY CHARACTERIZED	Uncharacterized protein	hypothetical protein	e	-	238619217	-	-	-	-	-	-	-	-	-	-	-	-
M164_0757	arCOG08433	-	238619218	YP_002914043.1	1	Function unknown	S	POORLY CHARACTERIZED	Uncharacterized protein, contains DUF2326 domain	hypothetical protein	n	-	238619218	-	-	-	-	-	-	-	-	-	-	-	-
M164_0758	arCOG01292, 02T93, arCOG00615	COG0446, COG1902, COG1902C	238619219	YP_002914044.1	1	Amino acid transport and metabolism	E	METABOLISM	NADPH-dependent glutamate synthase beta chain or related oxidoreductase	NADH:flavin oxidoreductase	n	-	-	-	-	-	-	arCOG01292	-	-	-	-	-	COG0446	-
M164_0759	arCOG01401	COG0500	238619220	YP_002914045.1	3	Secondary metabolites biosynthesis, transport and catabolism	Q	METABOLISM	SAM-dependent methyltransferase	hypothetical protein	n	-	238619220	-	-	-	-	-	-	-	-	-	-	COG0500	-
M164_0760	arCOG01401	-	238619221	YP_002914046.1	3	Secondary metabolites biosynthesis, transport and catabolism	Q	METABOLISM	SAM-dependent methyltransferase	hypothetical protein	n	-	-	-	-	-	-	-	-	-	-	-	-	-	-
M164_0761	arCOG08075	-	238619222	YP_002914047.1	1	Cell wall/membrane/envelope biogenesis	M	CELLULAR PROCESSES AND SIGNALING	Glycosyl transferase group 1	hypothetical protein	n	-	238619222	-	-	-	-	-	-	-	-	-	-	-	-
M164_0762	arCOG03639	COG0121R, COG0121	238619223	YP_002914048.1	2	General function prediction only	R	POORLY CHARACTERIZED	Predicted glutamine amidotransferase	hypothetical protein	n	-	-	-	-	-	-	arCOG03639	-	-	-	-	-	-	-
M164_0763	arCOG07233	COG3327, COG3327K	238619224	YP_002914049.1	2	Transcription	K	INFORMATION STORAGE AND PROCESSING	Phenylacetic acid-responsive transcriptional repressor	PaaX family transcriptional regulator	n	238619224	-	-	-	-	-	-	-	-	-	-	-	-	-
M164_0764	arCOG06122	COG0365I, COG0365	238619225	YP_002914050.1	1	Lipid transport and metabolism	I	METABOLISM	Acyl-coenzyme A synthetase/AMP-(fatty) acid ligase	benzoate-CoA ligase family	n	-	-	-	-	-	COG0365	-	-	-	-	-	-	COG0365	-
M164_0765	arCOG04786	COG3396S, COG3396	238619226	YP_002914051.1	2	Secondary metabolites biosynthesis, transport and catabolism	Q	METABOLISM	1,2-phenylacetyl-CoA epoxidase, catalytic subunit	phenylacetic acid catabolic family protein	n	-	238619226	-	-	-	-	-	-	-	-	-	-	-	-
M164_0766	arCOG04786	COG3396S, COG3396	238619227	YP_002914052.1	2	Secondary metabolites biosynthesis, transport and catabolism	Q	METABOLISM	1,2-phenylacetyl-CoA epoxidase, catalytic subunit	phenylacetic acid catabolic family protein	n	238619227	-	-	-	-	-	-	-	-	-	-	-	-	-
M164_0767	arCOG00239	COG1024, COG1024I	238619228	YP_002914053.1	4	Lipid transport and metabolism	I	METABOLISM	Enoyl-CoA hydratase/carnithine racemase	Enoyl-CoA hydratase/isomerase	n	238619228	-	-	-	-	-	-	-	-	-	-	-	COG1024	-
M164_0768	arCOG03202	COG0826, COG0826O	238619229	YP_002914054.1	1	Posttranslational modification, protein turnover, chaperones	O	CELLULAR PROCESSES AND SIGNALING	Collagenase family protease	peptidase U32	n	238619229	-	-	-	-	-	-	-	-	-	-	-	-	-
M164_0769	arCOG02062	COG0425, COG0425O	238619230	YP_002914055.1	4	Inorganic ion transport and metabolism	P	METABOLISM	TusA-related sulfurtransferase	SirA family protein	n	-	-	-	-	-	-	arCOG02062	-	-	-	-	-	-	-
M164_0770	arCOG06025	0YD8W	238619231	YP_002914056.1	1	Function unknown	S	POORLY CHARACTERIZED	Uncharacterized membrane protein	hypothetical protein	n	-	238619231	-	-	-	-	-	-	-	-	-	-	-	-
M164_0771	arCOG05707	0YPWQ	238619232	YP_002914057.1	1	Function unknown	S	POORLY CHARACTERIZED	Uncharacterized membrane protein	hypothetical protein	n	-	238619232	-	-	-	-	-	-	-	-	-	-	-	-
M164_0772	arCOG05367	0Y175, COG5592S	238619233	YP_002914058.1	1	Function unknown	S	POORLY CHARACTERIZED	Hemerythrin HHE cation binding domain containing protein	hemerythrin hhE cation binding domain-containing protein	n	-	-	-	-	-	-	-	-	-	-	-	-	-	-
M164_0773	arCOG06013	0YJ4W	238619234	YP_002914059.1	1	Function unknown	S	POORLY CHARACTERIZED	Uncharacterized protein	hypothetical protein	n	-	238619234	-	-	-	-	-	-	-	-	-	-	-	-
M164_0774	arCOG04548	COG1143C, COG1146	238619235	YP_002914060.1	2	Energy production and conversion	C	METABOLISM	Ferredoxin	4Fe-4S ferredoxin	n	-	238619235	-	-	-	-	-	-	-	-	-	-	-	-
M164_0775	arCOG03778	11P2Q	238619236	YP_002914061.1	1	Function unknown	S	POORLY CHARACTERIZED	Uncharacterized membrane protein	hypothetical protein	n	-	238619236	-	-	-	-	-	-	-	-	-	-	-	-
M164_0776	arCOG01338, arCOG01340	COG1042, COG1042C	238619237	YP_002914062.1	1	Energy production and conversion	C	METABOLISM	Acyl-CoA synthetase, ATP-grasp containing subunit	acetyl CoA synthetase	n	-	-	-	-	-	-	arCOG01338, arCOG01340	-	-	-	-	-	-	arCOG01340
M164_0777	arCOG04349	COG3374S, COG3374	238619238	YP_002914063.1	2	Function unknown	S	POORLY CHARACTERIZED	Uncharacterized membrane protein, DUF981 family	hypothetical protein	n	-	238619238	-	-	-	-	-	-	-	-	-	-	-	-
M164_0778	arCOG03649	COG0531E, COG0531	238619239	YP_002914064.1	1	Amino acid transport and metabolism	E	METABOLISM	Amino acid transporter	amino acid permease	n	-	238619239	-	-	-	COG0531	-	-	-	-	-	-	COG0531	-
M164_0779	arCOG01426	11KYG	238619240	YP_002914065.1	1	General function prediction only	R	POORLY CHARACTERIZED	RecB family nuclease with coiled-coil N-terminal domain, paREP7 family protein	DNA repair ATPase	n	-	238619240	-	-	-	-	-	-	-	-	-	-	-	-
M164_0780	arCOG04348	COG2226H, COG2226	238619241	YP_002914066.1	1	Coenzyme transport and metabolism	H	METABOLISM	Ubiquinone/menaquinone biosynthesis C-methylase UbiE	hypothetical protein	n	238619241	-	-	-	COG2226	-	-	-	-	-	-	-	COG2226	-
M164_0781	arCOG08434	10ZSD	238619242	YP_002914067.1	1	Function unknown	S	POORLY CHARACTERIZED	Uncharacterized protein	hypothetical protein	n	-	238619242	-	-	-	-	-	-	-	-	-	-	-	-
M164_0783	arCOG00696	COG1228Q, COG1228	238619243	YP_002914068.1	3	Secondary metabolites biosynthesis, transport and catabolism	Q	METABOLISM	Imidazolonepropionase or related amidohydrolase	amidohydrolase	n	238619243	-	-	-	-	-	arCOG00696	-	-	-	-	-	-	-
M164_0784	02T8Z, arCOG03002	COG4309S, COG4309, COG1917	238619244	YP_002914069.1	1	Function unknown	S	POORLY CHARACTERIZED	Cupin domain fused to uncharacterized domain of COG4309	cupin	n	-	238619244	-	-	-	-	-	-	-	-	-	-	-	-
M164_0785	arCOG08435	110JE	238619245	YP_002914070.1	1	Function unknown	S	POORLY CHARACTERIZED	Uncharacterized protein	hypothetical protein	n	-	238619245	-	-	-	-	-	-	-	-	-	-	-	-
M164_0786	arCOG08436	0ZEV4	238619246	YP_002914071.1	1	Function unknown	S	POORLY CHARACTERIZED	Uncharacterized membrane protein	hypothetical protein	n	-	-	-	-	-	-	-	-	-	-	-	-	-	-
M164_0787	arCOG03700	0Y5HP, COG3794C	238619247	YP_002914072.1	3	Energy production and conversion	C	METABOLISM	Sulfocyanin	blue (type 1) copper domain-containing protein	n	-	-	-	-	-	-	-	-	-	-	-	-	-	-
M164_0788	arCOG01471	COG3945S, COG3945	238619248	YP_002914073.1	1	General function prediction only	R	POORLY CHARACTERIZED	Hemerythrin HHE cation binding domain containing protein	hemerythrin hhE cation binding domain-containing protein	n	-	-	-	-	-	-	arCOG01471	-	-	-	-	-	-	-
M164_0789	arCOG05360	0XU82	238619249	YP_002914074.1	1	Function unknown	S	POORLY CHARACTERIZED	Uncharacterized protein	hypothetical protein	n	-	238619249	-	-	-	-	-	-	-	-	-	-	-	-
M164_0790	arCOG02271	COG3413R, COG3413	238619250	YP_002914075.1	3	Transcription	K	INFORMATION STORAGE AND PROCESSING	Transcriptional regulator, contains HTH domain	bacterio-opsin activator HTH domain-containing protein	n	-	238619250	-	-	-	-	arCOG02271	-	-	-	-	-	-	-
M164_0791	arCOG06027	COG3189, COG3189S	238619251	YP_002914076.1	1	Function unknown	S	POORLY CHARACTERIZED	Uncharacterized protein, DUF488 family	hypothetical protein	n	-	-	-	-	-	-	arCOG06027	-	-	-	-	-	-	-
M164_0792	arCOG11402, 02SUT	0Z0I3	238619252	YP_002914077.1	1	Function unknown	S	POORLY CHARACTERIZED	Zn finger protein, C2H2-type	zinc finger C2H2-type domain-containing protein	n	-	238619252	-	-	-	-	-	-	-	-	-	-	-	-
M164_0794	arCOG01202	COG1708, COG2413R	238619253	YP_002914078.1	1	Defense mechanisms	V	CELLULAR PROCESSES AND SIGNALING	Minimal nucleotidyltransferase	DNA polymerase beta domain-containing protein region	n	-	-	-	-	-	-	arCOG01202	-	-	-	-	-	-	-
M164_0797	arCOG01845	COG2151R, COG2151	238619254	YP_002914079.1	3	Posttranslational modification, protein turnover, chaperones	O	CELLULAR PROCESSES AND SIGNALING	Metal-sulfur cluster biosynthetic enzyme	hypothetical protein	n	-	238619254	-	-	-	-	arCOG01845	-	-	-	-	-	-	-
M164_0798	arCOG02053	COG0589, COG0589T	238619255	YP_002914080.1	5	Signal transduction mechanisms	T	CELLULAR PROCESSES AND SIGNALING	Nucleotide-binding protein, UspA family	UspA domain-containing protein	n	-	-	-	-	-	COG0589	arCOG02053	-	-	-	-	-	COG0589	-
M164_0799	arCOG04083	COG2355, COG2355E	238619256	YP_002914081.1	1	Amino acid transport and metabolism	E	METABOLISM	Zn-dependent dipeptidase, microsomal dipeptidase homolog	peptidase M19	n	-	-	-	-	-	-	-	-	-	-	-	-	-	-
M164_0800	arCOG00132	COG0477	238619257	YP_002914082.1	5	Carbohydrate transport and metabolism	G	METABOLISM	MFS family permease	major facilitator superfamily protein	n	-	-	-	-	COG0477	-	arCOG00132	-	-	-	-	-	COG0477	-
M164_0801	arCOG01171	COG0467T, COG0467	238619258	YP_002914083.1	2	Signal transduction mechanisms	T	CELLULAR PROCESSES AND SIGNALING	RecA-superfamily ATPase implicated in signal transduction	hypothetical protein	n	-	-	-	-	-	COG0467	arCOG01171	-	-	-	-	-	COG0467	-
M164_0802	arCOG04761	COG1968V, COG1968	238619259	YP_002914084.1	1	Lipid transport and metabolism	I	METABOLISM	Undecaprenyl pyrophosphate phosphatase	UDP pyrophosphate phosphatase	n	-	-	-	-	-	-	arCOG04761	-	-	-	-	-	-	-
M164_0803	arCOG01331	COG0501O, COG0501	238619260	YP_002914085.1	3	Posttranslational modification, protein turnover, chaperones	O	CELLULAR PROCESSES AND SIGNALING	Zn-dependent protease with chaperone function	peptidase M48 Ste24p	n	-	238619260	-	-	-	-	arCOG01331	-	-	-	-	-	COG0501	-
M164_0804	arCOG00090	COG0518F, COG0518	238619261	YP_002914086.1	1	Nucleotide transport and metabolism	F	METABOLISM	GMP synthase - Glutamine amidotransferase domain	glutamine amidotransferase	n	-	-	-	-	COG0518	-	-	-	-	-	-	-	COG0518	-
M164_0805	arCOG05342	11J7B	238619262	YP_002914087.1	1	Energy production and conversion	C	METABOLISM	Thiosulphate:quinone oxidoreductase (TQO) small subunit DoxA	TQO small subunit DoxA domain protein	n	-	-	-	-	-	-	-	-	-	-	-	-	-	-
M164_0806	arCOG02862	0Y2VC	238619263	YP_002914088.1	1	Function unknown	S	POORLY CHARACTERIZED	Predicted membrane protein, DoxD family	TQO small subunit DoxD	n	-	-	-	-	-	-	-	-	-	-	-	-	-	-
M164_0807	arCOG08437	COG1672	238619264	YP_002914089.1	2	General function prediction only	R	POORLY CHARACTERIZED	ATPase, fragment	hypothetical protein	n	-	238619264	-	-	-	-	-	-	-	-	-	-	-	-
M164_0808	arCOG00271	COG0697	238619265	YP_002914090.1	4	Carbohydrate transport and metabolism	G	METABOLISM	Permease of the drug/metabolite transporter (DMT) superfamily	hypothetical protein	n	238619265	-	-	-	COG0697	COG0697	arCOG00271	-	-	-	-	-	COG0697	-
M164_0809	arCOG00877	COG1061KL, COG1061	238619266	YP_002914091.1	1	Transcription	K	INFORMATION STORAGE AND PROCESSING	DNA or RNA helicase of superfamily II	type III restriction protein res subunit	n	-	238619266	-	-	-	COG1061	-	-	-	-	-	-	-	-
M164_0812	arCOG07301	-	238619267	YP_002914092.1	1	Function unknown	S	POORLY CHARACTERIZED	Uncharacterized protein	hypothetical protein	n	-	238619267	-	-	-	-	-	-	-	-	-	-	-	-
M164_0813	arCOG04294	11JBI	238619268	YP_002914093.1	1	Replication, recombination and repair	L	INFORMATION STORAGE AND PROCESSING	RecA/RadA recombinase, inactivated	hypothetical protein	n	-	238619268	-	-	-	-	-	-	-	-	-	-	-	-
M164_0814	arCOG00329	COG0417, COG0417L	238619269	YP_002914094.1	1	Replication, recombination and repair	L	INFORMATION STORAGE AND PROCESSING	DNA polymerase PolB2, inactivated	DNA polymerase B region	n	-	238619269	-	-	-	-	-	-	-	-	-	-	-	-
M164_0815	arCOG07300	0XZWK	238619270	YP_002914095.1	1	Replication, recombination and repair	L	INFORMATION STORAGE AND PROCESSING	Uncharacterized protein associated with inactivated PolB-like polymerase	DNA polymerase II (DNA polymerase B2) amino-end (dpo2)	n	-	238619270	-	-	-	-	-	-	-	-	-	-	-	-
M164_0816	arCOG09948, arCOG07925	0YI5J	238619271	YP_002914096.1	2	Mobilome: prophages, transposons	X	CELLULAR PROCESSES AND SIGNALING	Transposon ISC1212 related ORF	ORF2 in transposon ISC1212	n	-	238619271	-	-	-	-	-	-	-	-	-	-	-	-
M164_0817	arCOG03721	12AA7	238619272	YP_002914097.1	5	Defense mechanisms	V	CELLULAR PROCESSES AND SIGNALING	HEPN domain containing protein	PaREP1 family protein	n	-	238619272	-	-	-	-	-	-	-	-	-	-	-	-
M164_0818	arCOG05398	COG0463	238619273	YP_002914098.1	2	Cell wall/membrane/envelope biogenesis	M	CELLULAR PROCESSES AND SIGNALING	Glycosyl transferase family 2	family 2 glycosyl transferase	n	-	238619273	-	-	-	-	-	-	-	-	-	-	COG0463	-
M164_0819	arCOG03654	COG0531E, COG0531	238619274	YP_002914099.1	3	Amino acid transport and metabolism	E	METABOLISM	Amino acid transporter	amino acid permease	n	-	238619274	-	-	-	COG0531	-	-	-	-	-	-	COG0531	-
M164_0820	arCOG01929	COG1975, COG1975O	238619275	YP_002914100.1	2	Posttranslational modification, protein turnover, chaperones	O	CELLULAR PROCESSES AND SIGNALING	Xanthine and CO dehydrogenase maturation factor, XdhC/CoxF family	hypothetical protein	n	-	238619275	-	-	-	-	-	-	-	-	-	-	-	-
M164_0821	arCOG06016	11S62	238619276	YP_002914101.1	1	Energy production and conversion	C	METABOLISM	Cytochrome b558/566, subunit B	cytochrome b558/566, subunit B (CbsB)	n	-	238619276	-	-	-	-	-	-	-	-	-	-	-	-
M164_0822	arCOG06015	108NF	238619277	YP_002914102.1	2	Secondary metabolites biosynthesis, transport and catabolism	Q	METABOLISM	Ethylbenzene dehydrogenase subunit A, cytochrome b558/566	cytochrome b558/566 subunit A	n	-	238619277	-	-	-	-	-	-	-	-	-	-	-	-
M164_0823	arCOG01149	COG0622R, 11YBY	238619278	YP_002914103.1	1	General function prediction only	R	POORLY CHARACTERIZED	Calcineurin-like phosphoesterase	metallophosphoesterase	n	-	238619278	-	-	-	-	-	-	-	-	-	-	-	-
M164_0824	arCOG03712	126P4	238619280	YP_002914105.1	3	Defense mechanisms	V	CELLULAR PROCESSES AND SIGNALING	HEPN domain containing protein	PaREP1 family protein	n	-	238619280	-	-	-	-	-	-	-	-	-	-	-	-
M164_0825	-	-	238619281	YP_002914106.1	34					hypothetical protein	n	-	-	-	-	-	-	-	-	-	-	-	-	-	-
M164_0826	arCOG01578	COG0474P, COG0474	238619282	YP_002914107.1	1	Inorganic ion transport and metabolism	P	METABOLISM	Cation transport ATPase	plasma-membrane proton-efflux P-type ATPase	n	-	-	-	-	-	-	arCOG01578	-	-	-	-	-	-	-
M164_0827	arCOG02053	COG0589, COG0589T	238619283	YP_002914108.1	5	Signal transduction mechanisms	T	CELLULAR PROCESSES AND SIGNALING	Nucleotide-binding protein, UspA family	UspA domain-containing protein	n	-	-	-	-	-	COG0589	arCOG02053	-	-	-	-	-	COG0589	-
M164_0828	arCOG00818, 02U90	COG2002K, 0Y1NE	238619284	YP_002914109.1	3	Defense mechanisms	V	CELLULAR PROCESSES AND SIGNALING	AbrB family transcriptional regulator	AbrB family transcriptional regulator	u	-	238619284	-	-	-	-	arCOG00818	-	-	-	-	-	-	-
M164_0829	arCOG00713	COG1848, COG1848R	238619285	YP_002914110.1	3	Defense mechanisms	V	CELLULAR PROCESSES AND SIGNALING	PIN domain containing protein	PilT protein domain-containing protein	n	-	238619285	-	-	-	-	arCOG00713	-	-	-	-	-	-	-
M164_0830	arCOG01658	COG1073R, COG1073	238619286	YP_002914111.1	1	General function prediction only	R	POORLY CHARACTERIZED	Alpha/beta superfamily hydrolase	peptidase S15	n	-	-	-	-	-	COG1073	-	-	-	-	-	-	COG1073	-
M164_0831	arCOG00777	COG2050, COG2050Q	238619287	YP_002914112.1	5	Secondary metabolites biosynthesis, transport and catabolism	Q	METABOLISM	HGG motif-containing thioesterase, possibly involved in aromatic compounds catabolism	thioesterase superfamily protein	n	238619287	-	-	-	-	COG2050	arCOG00777	-	-	-	-	-	-	-
M164_0832	arCOG00857	COG0318, COG0318IQ	238619288	YP_002914113.1	2	Lipid transport and metabolism	I	METABOLISM	Acyl-CoA synthetase (AMP-forming)/AMP-acid ligase II	AMP-dependent synthetase and ligase	n	238619288	-	-	-	-	-	-	-	-	-	-	-	COG0318	-
M164_0833	arCOG07233	COG3327, COG3327K	238619289	YP_002914114.1	2	Transcription	K	INFORMATION STORAGE AND PROCESSING	Phenylacetic acid-responsive transcriptional repressor	PaaX family transcriptional regulator	n	238619289	-	-	-	-	-	-	-	-	-	-	-	-	-
M164_0834	arCOG03837, arCOG01939	COG0095, COG0095H	238619290	YP_002914115.1	3	Coenzyme transport and metabolism	H	METABOLISM	Lipoate-protein ligase A associated domain	biotin/lipoate A/B protein ligase	n	-	238619290	-	-	COG0095	-	arCOG01939	-	-	-	-	-	COG0095	-
M164_0835	arCOG04201	COG0365I, COG0365	238619291	YP_002914116.1	4	Lipid transport and metabolism	I	METABOLISM	Acyl-coenzyme A synthetase/AMP-(fatty) acid ligase	AMP-dependent synthetase and ligase	n	238619291	-	-	-	-	COG0365	-	-	-	-	-	-	COG0365	-
M164_0836	arCOG01842	COG3255	238619292	YP_002914117.1	2	Lipid transport and metabolism	I	METABOLISM	Sterol carrier protein	hypothetical protein	n	-	238619292	-	-	-	COG3255	arCOG01842	-	-	-	-	-	-	-
M164_0837	arCOG06766	0YQQP	238619293	YP_002914118.1	1	Function unknown	S	POORLY CHARACTERIZED	Uncharacterized protein	hypothetical protein	n	-	-	-	-	-	-	-	-	-	-	-	-	-	-
M164_0838	arCOG04489	COG4689Q, 0YHQJ	238619294	YP_002914119.1	3	Secondary metabolites biosynthesis, transport and catabolism	Q	METABOLISM	Acetoacetate decarboxylase related enzyme	acetoacetate decarboxylase	n	238619294	-	-	-	-	-	-	-	-	-	-	-	-	-
M164_0839	arCOG01529	COG0365I, COG0365	238619295	YP_002914120.1	6	Lipid transport and metabolism	I	METABOLISM	Acyl-coenzyme A synthetase/AMP-(fatty) acid ligase	AMP-dependent synthetase and ligase	n	-	238619295	-	-	-	COG0365	arCOG01529	-	-	-	-	-	COG0365	-
M164_0840	arCOG01933	COG2159, COG2159R	238619296	YP_002914121.1	4	General function prediction only	R	POORLY CHARACTERIZED	Predicted metal-dependent hydrolase of the TIM-barrel fold	amidohydrolase 2	n	-	-	-	-	-	COG2159	-	-	-	-	-	-	-	-
M164_0841	arCOG02682	COG2814G, 0XQKC	238619297	YP_002914122.1	4	Carbohydrate transport and metabolism	G	METABOLISM	MFS family permease	general substrate transporter	n	-	-	-	-	-	-	arCOG02682	-	-	-	-	-	-	-
M164_0842	arCOG01168	COG4948MR, COG4948	238619298	YP_002914123.1	8	Cell wall/membrane/envelope biogenesis	M	CELLULAR PROCESSES AND SIGNALING	L-alanine-DL-glutamate epimerase or related enzyme of enolase superfamily	mandelate racemase/muconate lactonizing protein	n	-	-	-	-	-	COG4948	arCOG01168	-	-	-	-	-	-	-
M164_0843	arCOG00856	COG0318, COG0318IQ	238619299	YP_002914124.1	8	Lipid transport and metabolism	I	METABOLISM	Acyl-CoA synthetase (AMP-forming)/AMP-acid ligase II	AMP-dependent synthetase and ligase	n	238619299	-	-	-	-	-	arCOG00856	-	-	-	-	-	COG0318	-
M164_0844	arCOG00774	COG2030I, COG2030	238619300	YP_002914125.1	3	Lipid transport and metabolism	I	METABOLISM	Mesaconyl-CoA hydratase (Acyl dehydratase family)	MaoC domain-containing protein dehydratase	u	-	-	-	-	-	-	-	-	-	-	-	-	-	-
M164_0845	arCOG01283	COG1545, COG1545R	238619301	YP_002914126.1	2	General function prediction only	R	POORLY CHARACTERIZED	OB-fold domain and Zn-ribbon containing protein, possible acyl-CoA-binding protein	hypothetical protein	n	-	238619301	-	-	-	COG1545	-	-	-	-	-	-	-	-
M164_0846	arCOG01278	COG0183I, COG0183	238619302	YP_002914127.1	5	Lipid transport and metabolism	I	METABOLISM	Acetyl-CoA acetyltransferase	acetyl-CoA acetyltransferase	n	238619302	-	-	-	-	-	arCOG01278	-	-	-	-	-	COG0183	arCOG01278
M164_0847	arCOG01281, 02TNQ	COG0183I, COG0183	238619303	YP_002914128.1	3	Lipid transport and metabolism	I	METABOLISM	Acetyl-CoA acetyltransferase	acetyl-CoA acetyltransferase	n	-	-	-	-	-	-	-	-	-	-	-	-	COG0183	-
M164_0848	arCOG01289	COG1545, COG1545R	238619304	YP_002914129.1	3	General function prediction only	R	POORLY CHARACTERIZED	OB-fold domain and Zn-ribbon containing protein, possible acyl-CoA-binding protein	hypothetical protein	u	-	238619304	-	-	-	COG1545	-	-	-	-	-	-	-	-
M164_0849	arCOG00498	COG0491, COG0491R	238619305	YP_002914130.1	3	General function prediction only	R	POORLY CHARACTERIZED	Metal-dependent hydrolase of the beta-lactamase superfamily II	beta-lactamase domain-containing protein	u	-	-	-	-	COG0491	COG0491	arCOG00498	-	-	-	-	-	COG0491	-
M164_0850	arCOG01843	COG3255I	238619306	YP_002914131.1	1	Lipid transport and metabolism	I	METABOLISM	Sterol carrier protein	hypothetical protein	e	-	238619306	-	-	-	-	-	-	-	-	-	-	-	-
M164_0851	arCOG01707	COG1960I, COG1960	238619307	YP_002914132.1	8	Lipid transport and metabolism	I	METABOLISM	Acyl-CoA dehydrogenase	acyl-CoA dehydrogenase	n	-	-	-	-	-	COG1960	-	-	-	-	-	-	-	-
M164_0852	arCOG03837, arCOG01939	COG0095, COG0095H	238619308	YP_002914133.1	3	Coenzyme transport and metabolism	H	METABOLISM	Lipoate-protein ligase A associated domain	biotin/lipoate A/B protein ligase	u	-	238619308	-	-	COG0095	-	arCOG01939	-	-	-	-	-	COG0095	-
M164_0853	arCOG02007	0XPY2	238619309	YP_002914134.1	2	Posttranslational modification, protein turnover, chaperones	O	CELLULAR PROCESSES AND SIGNALING	Prenyltransferase family protein containing thioredoxin domain	hypothetical protein	e	-	-	-	-	-	-	arCOG02007	-	-	-	-	-	-	-
M164_0854	arCOG00249	COG1024, COG1250, COG1250I	238619310	YP_002914135.1	5	Lipid transport and metabolism	I	METABOLISM	3-hydroxyacyl-CoA dehydrogenase, some fused to Enoyl-CoA hydratase	3-hydroxyacyl-CoA dehydrogenase	n	-	-	-	-	-	COG1250	-	-	-	-	-	-	COG1024	-
M164_0855	arCOG00856	COG0318, COG0318IQ	238619311	YP_002914136.1	8	Lipid transport and metabolism	I	METABOLISM	Acyl-CoA synthetase (AMP-forming)/AMP-acid ligase II	AMP-dependent synthetase and ligase	u	238619311	-	-	-	-	-	arCOG00856	-	-	-	-	-	COG0318	-
M164_0856	arCOG06112	COG0365I, COG0365	238619312	YP_002914137.1	1	Lipid transport and metabolism	I	METABOLISM	Acyl-coenzyme A synthetase/AMP-(fatty) acid ligase	acetyl-CoA synthetase (acs-1)	e	-	238619312	-	-	-	COG0365	-	-	-	-	-	-	COG0365	-
M164_0857	arCOG01068	COG1249, COG1249C	238619313	YP_002914138.1	4	Energy production and conversion	C	METABOLISM	Pyruvate/2-oxoglutarate dehydrogenase complex, dihydrolipoamide dehydrogenase (E3) component or related enzyme	FAD-dependent pyridine nucleotide-disulfide oxidoreductase	e	-	-	-	-	COG1249	-	arCOG01068	-	-	-	-	-	COG1249	-
M164_0858	arCOG01054	COG1071C, COG1071	238619314	YP_002914139.1	1	Energy production and conversion	C	METABOLISM	Pyruvate/2-oxoglutarate/acetoin dehydrogenase complex, dehydrogenase (E1) component, eukaryotic type, alpha subunit	dehydrogenase E1 component	e	-	-	-	-	-	-	-	-	-	-	-	-	-	-
M164_0859	arCOG01052	COG0022C, COG0022	238619315	YP_002914140.1	3	Energy production and conversion	C	METABOLISM	Pyruvate/2-oxoglutarate/acetoin dehydrogenase complex, dehydrogenase (E1) component	transketolase	u	-	-	-	-	-	-	-	-	-	-	-	-	-	-
M164_0860	arCOG01350	COG3199, COG3199S	238619316	YP_002914141.1	2	Nucleotide transport and metabolism	F	METABOLISM	Predicted inorganic polyphosphate/ATP-NAD kinase	ATP-NAD/AcoX kinase	e	-	-	-	-	-	-	arCOG01350	-	-	-	-	-	-	-
M164_0861	arCOG01706	COG0508, COG0508C	238619317	YP_002914142.1	1	Energy production and conversion	C	METABOLISM	Pyruvate/2-oxoglutarate dehydrogenase complex, dihydrolipoamide acyltransferase (E2) component or related enzyme	catalytic domain of components of variousde hydrogenase complexes	e	-	-	-	-	COG0508	-	-	-	-	-	-	-	COG0508	-
M164_0862	arCOG02129	COG3335, COG3335L	238619318	YP_002914143.1	2	Mobilome: prophages, transposons	X	CELLULAR PROCESSES AND SIGNALING	Transposase	ORF2 in transposon ISC1078	n	238619318	-	-	-	-	-	arCOG02129	-	-	-	-	-	-	-
M164_0863	arCOG08438	COG5517, COG5517Q	238619319	YP_002914144.1	1	Secondary metabolites biosynthesis, transport and catabolism	Q	METABOLISM	3-phenylpropionate/cinnamic acid dioxygenase, small subunit	aromatic-ring-hydroxylating dioxygenase subunit beta	e	238619319	-	-	-	-	-	-	-	-	-	-	-	-	-
M164_0864	arCOG07775	COG4638, COG4638PR	238619320	YP_002914145.1	1	Inorganic ion transport and metabolism	P	METABOLISM	Phenylpropionate dioxygenase or related ring-hydroxylating dioxygenase, large terminal subunit, contains Rieske 2Fe-2S domain	Rieske (2Fe-2S) domain-containing protein	u	238619320	-	-	-	-	-	-	-	-	-	-	-	-	-
M164_0865	arCOG01671	COG0043H, COG0043	238619321	YP_002914146.1	2	Coenzyme transport and metabolism	H	METABOLISM	3-polyprenyl-4-hydroxybenzoate decarboxylase or related decarboxylase	UbiD family decarboxylase	e	-	-	-	-	COG0043	-	arCOG01671	-	-	-	-	-	COG0043	-
M164_0866	arCOG01455	COG1064, COG1064R	238619322	YP_002914147.1	7	General function prediction only	R	POORLY CHARACTERIZED	Zn-dependent alcohol dehydrogenase	alcohol dehydrogenase GroES	e	-	-	-	-	-	-	-	-	-	-	-	-	-	-
M164_0867	arCOG02690	COG2814G, 0XSSD	238619323	YP_002914148.1	2	Carbohydrate transport and metabolism	G	METABOLISM	MFS family permease	major facilitator superfamily protein	u	238619323	-	-	-	-	-	-	-	-	-	-	-	-	-
M164_0868	arCOG02272	COG3413R, COG3413	238619324	YP_002914149.1	7	Transcription	K	INFORMATION STORAGE AND PROCESSING	Transcriptional regulator, contains HTH domain	bacterio-opsin activator HTH domain-containing protein	e	-	238619324	-	-	-	-	-	-	-	-	-	-	-	-
M164_0869	arCOG04201	COG0365I, COG0365	238619325	YP_002914150.1	4	Lipid transport and metabolism	I	METABOLISM	Acyl-coenzyme A synthetase/AMP-(fatty) acid ligase	AMP-dependent synthetase and ligase	n	-	-	-	-	-	COG0365	-	-	-	-	-	-	COG0365	-
M164_0870	arCOG00239	COG1024, COG1024I	238619326	YP_002914151.1	4	Lipid transport and metabolism	I	METABOLISM	Enoyl-CoA hydratase/carnithine racemase	Enoyl-CoA hydratase/isomerase	n	238619326	-	-	-	-	-	-	-	-	-	-	-	COG1024	-
M164_0871	arCOG01167	COG1529C, COG1529	238619327	YP_002914152.1	8	Energy production and conversion	C	METABOLISM	Aerobic-type carbon monoxide dehydrogenase, large subunit CoxL/CutL homolog	molybdopterin binding aldehyde oxidase and xanthine dehydrogenase	n	238619327	-	-	-	-	COG1529	-	-	-	-	-	-	-	-
M164_0872	arCOG02218	0Y1DQ	238619328	YP_002914153.1	1	Defense mechanisms	V	CELLULAR PROCESSES AND SIGNALING	RHH/CopG DNA binding protein	hypothetical protein	u	-	238619328	-	-	-	-	-	-	-	-	-	-	-	-
M164_0873	arCOG00729	COG4113, COG4113R	238619329	YP_002914154.1	1	Defense mechanisms	V	CELLULAR PROCESSES AND SIGNALING	PIN domain containing protein, often a toxin of type II toxin-antitoxin systems	PilT protein domain-containing protein	n	-	238619329	-	-	-	-	-	-	-	-	-	-	-	-
M164_0874	arCOG07922, arCOG09888	COG3385	238619330	YP_002914155.1	6	Mobilome: prophages, transposons	X	CELLULAR PROCESSES AND SIGNALING	Transposase ISC1217	hypothetical protein	n	-	-	-	-	-	-	-	-	-	-	-	-	-	-
M164_0875	arCOG02665	121KQ	238619331	YP_002914156.1	1	Defense mechanisms	V	CELLULAR PROCESSES AND SIGNALING	CRISPR-Cas system related protein, RAMP superfamily Cas5 group	hypothetical protein	n	-	238619331	-	-	-	-	-	-	-	-	-	-	-	-
M164_0876	arCOG02666	COG1353, COG1353R	238619332	YP_002914157.1	1	Defense mechanisms	V	CELLULAR PROCESSES AND SIGNALING	CRISPR associated protein Cas10, large subunit of Type III system effector complex, contains HD family nuclease	Crm2 family CRISPR-associated protein	n	-	238619332	-	-	-	COG1353	arCOG02666	-	-	-	-	-	-	-
M164_0877	arCOG02661	COG1604, COG1604L	238619333	YP_002914158.1	1	Defense mechanisms	V	CELLULAR PROCESSES AND SIGNALING	CRISPR-Cas system related protein, RAMP superfamily Cas7 group	Cmr6 family CRISPR-associated RAMP protein	n	-	238619333	-	-	-	-	-	-	-	-	-	-	-	-
M164_0878	arCOG03891	11HVK	238619334	YP_002914159.1	1	Defense mechanisms	V	CELLULAR PROCESSES AND SIGNALING	CRISPR-Cas system related protein, RAMP superfamily Cas7 group	Cmr1 family CRISPR-associated RAMP protein	n	-	238619334	-	-	-	-	arCOG03891	-	-	-	-	-	-	-
M164_0879	arCOG02656	0Y1EX	238619335	YP_002914160.1	1	Defense mechanisms	V	CELLULAR PROCESSES AND SIGNALING	CRISPR-Cas system related protein, small subunit of CASCADE complex	hypothetical protein	n	-	238619335	-	-	-	-	-	-	-	-	-	-	-	-
M164_0880	arCOG02657	COG1336, COG1336L	238619336	YP_002914161.1	1	Defense mechanisms	V	CELLULAR PROCESSES AND SIGNALING	CRISPR-Cas system related protein, RAMP superfamily Cas7 group	Cmr4 family CRISPR-associated RAMP protein	n	-	-	-	-	-	-	-	-	-	-	-	-	-	-
M164_0881	arCOG03437	0Z4PG	238619337	YP_002914162.1	1	Defense mechanisms	V	CELLULAR PROCESSES AND SIGNALING	CARF domain containing protein, contains HTH and HEPN domains	hypothetical protein	n	-	238619337	-	-	-	-	-	-	-	-	-	-	-	-
M164_0882	arCOG02134	COG3316, COG3316L	238619338	YP_002914163.1	6	Mobilome: prophages, transposons	X	CELLULAR PROCESSES AND SIGNALING	Transposase	hypothetical protein	n	-	-	-	-	-	-	-	-	-	-	-	-	-	-
M164_0883	arCOG04028, arCOG04029	COG5550O, COG5550	238619339	YP_002914164.1	3	Amino acid transport and metabolism	E	METABOLISM	Pepsin-like aspartate protease	hypothetical protein	n	-	238619339	-	-	-	-	-	-	-	-	-	-	-	-
M164_0884	arCOG01935	COG4006S, COG4006	238619340	YP_002914165.1	1	Defense mechanisms	V	CELLULAR PROCESSES AND SIGNALING	CARF and HTH domains containing protein	CRISPR-associated protein	n	-	238619340	-	-	-	-	-	-	-	-	-	-	-	-
M164_0885	arCOG04448	COG1397, COG1397O	238619341	YP_002914166.1	1	Posttranslational modification, protein turnover, chaperones	O	CELLULAR PROCESSES AND SIGNALING	ADP-ribosylglycohydrolase	ADP-ribosylation/Crystallin J1	n	238619341	-	-	-	-	COG1397	-	-	-	-	-	-	-	-
M164_0886	arCOG08440	-	238619342	YP_002914167.1	1	Function unknown	S	POORLY CHARACTERIZED	Uncharacterized protein	hypothetical protein	n	-	238619342	-	-	-	-	-	-	-	-	-	-	-	-
M164_0887	arCOG08441	-	238619343	YP_002914168.1	1	Defense mechanisms	V	CELLULAR PROCESSES AND SIGNALING	Ribbon-helix-helix protein, copG family	CopG DNA-binding domain protein	n	-	238619343	-	-	-	-	-	-	-	-	-	-	-	-
M164_0889	arCOG04195	COG4343S, COG4343	238619344	YP_002914169.1	1	Defense mechanisms	V	CELLULAR PROCESSES AND SIGNALING	CRISPR-associated protein, RecB family exonuclease	CRISPR-associated protein, Csa1 family	n	-	-	-	-	-	-	-	-	-	-	-	-	-	-
M164_0890	arCOG01452	COG1518L, COG1518	238619345	YP_002914170.1	1	Defense mechanisms	V	CELLULAR PROCESSES AND SIGNALING	CRISPR-associated protein Cas1	CRISPR-associated protein Cas1	n	-	-	-	-	-	-	arCOG01452	-	-	-	-	-	-	-
M164_0891	arCOG04194	COG1343, COG1343L	238619346	YP_002914171.1	1	Defense mechanisms	V	CELLULAR PROCESSES AND SIGNALING	CRISPR-associated protein Cas2	CRISPR-associated protein Cas2	n	238619346	-	-	-	-	-	arCOG04194	-	-	-	-	-	-	-
M164_0892	arCOG00786	COG1468, COG1468L	238619347	YP_002914172.1	1	Defense mechanisms	V	CELLULAR PROCESSES AND SIGNALING	CRISPR-associated protein Cas4, RecB family exonuclease	CRISPR-associated protein Cas4	n	-	238619347	-	-	-	-	arCOG00786	-	-	-	-	-	-	-
M164_0893	arCOG01446	COG3415L, COG0640	238619348	YP_002914173.1	3		VK		CRISPR-Cas associated transcriptional regulator, contains CARF and HTH domain	hypothetical protein	n	-	238619348	-	-	-	-	arCOG01446	-	-	-	-	-	COG0640	-
M164_0894	arCOG01247	-	238619349	YP_002914174.1	3	Replication, recombination and repair	L	INFORMATION STORAGE AND PROCESSING	Site-specific recombinase XerD	integrase family protein	n	-	-	-	-	-	-	-	-	-	-	-	-	-	-
M164_0895	-	-	238619350	YP_002914175.1	34					hypothetical protein	n	-	-	-	-	-	-	-	-	-	-	-	-	-	-
M164_0896	-	-	238619351	YP_002914176.1	34					hypothetical protein	n	-	-	-	-	-	-	-	-	-	-	-	-	-	-
M164_0897	-	-	238619352	YP_002914177.1	34					hypothetical protein	n	-	-	-	-	-	-	-	-	-	-	-	-	-	-
M164_0898	-	-	238619353	YP_002914178.1	34					hypothetical protein	n	-	-	-	-	-	-	-	-	-	-	-	-	-	-
M164_0899	-	-	238619354	YP_002914179.1	34					hypothetical protein	n	-	-	-	-	-	-	-	-	-	-	-	-	-	-
M164_0900	-	-	238619355	YP_002914180.1	34					hypothetical protein	n	-	-	-	-	-	-	-	-	-	-	-	-	-	-
M164_0901	-	-	238619356	YP_002914181.1	34					hypothetical protein	n	-	-	-	-	-	-	-	-	-	-	-	-	-	-
M164_0902	-	-	238619357	YP_002914182.1	34					hypothetical protein	n	-	-	-	-	-	-	-	-	-	-	-	-	-	-
M164_0903	arCOG09873	-	238619358	YP_002914183.1	3	Mobilome: prophages, transposons	X	CELLULAR PROCESSES AND SIGNALING	RepA plasmid replication protein	hypothetical protein	n	-	-	-	-	-	-	-	-	-	-	-	-	-	-
M164_0904	-	-	238619359	YP_002914184.1	34					hypothetical protein	n	-	-	-	-	-	-	-	-	-	-	-	-	-	-
M164_0905	-	-	238619360	YP_002914185.1	34					hypothetical protein	n	-	-	-	-	-	-	-	-	-	-	-	-	-	-
M164_0906	arCOG02041	COG1502I	238619361	YP_002914186.1	1	Lipid transport and metabolism	I	METABOLISM	Phosphatidylserine/phosphatidylglycerophosphate/cardiolipin synthase or related enzyme	hypothetical protein	n	-	-	-	-	-	-	arCOG02041	-	-	-	-	-	-	-
M164_0908	arCOG01446	COG0640	238619363	YP_002914188.1	3		VK		CRISPR-Cas associated transcriptional regulator, contains CARF and HTH domain	CRISPR locus-related DNA-binding protein	n	-	238619363	-	-	-	-	arCOG01446	-	-	-	-	-	COG0640	-
M164_0909	arCOG03823	0YQTW	238619364	YP_002914189.1	1	Defense mechanisms	V	CELLULAR PROCESSES AND SIGNALING	CRISPR-Cas system associated protein, predicted small subunit of CASCADE complex	CRISPR-associated protein, Csa5 family	n	-	238619364	-	-	-	-	arCOG03823	-	-	-	-	-	-	-
M164_0910	arCOG03617	COG1857L, COG1857	238619365	YP_002914190.1	1	Defense mechanisms	V	CELLULAR PROCESSES AND SIGNALING	CRISPR-Cas system related protein Cas7, RAMP superfamily	DevR family CRISPR-associated autoregulator	n	-	-	-	-	-	COG1857	arCOG03617	-	-	-	-	-	-	-
M164_0911	arCOG02670	COG1688, COG1688L	238619366	YP_002914191.1	1	Defense mechanisms	V	CELLULAR PROCESSES AND SIGNALING	CRISPR-Cas system related protein Cas5, RAMP superfamily	CRISPR-associated protein Cas5 family	e	-	238619366	-	-	-	-	-	-	-	-	-	-	-	-
M164_0912	arCOG01444	COG1203R, COG1203	238619367	YP_002914192.1	2	Defense mechanisms	V	CELLULAR PROCESSES AND SIGNALING	CRISPR-associated helicase Cas3	CRISPR-associated helicase Cas3	n	-	238619367	-	-	-	-	arCOG01444	-	-	-	-	-	-	-
M164_0913	arCOG01442	COG2254, COG2254L	238619368	YP_002914193.1	1	Defense mechanisms	V	CELLULAR PROCESSES AND SIGNALING	CRISPR-Cas system associated HD superfamily nuclease	CRISPR-associated HD domain-containing protein	n	-	238619368	-	-	-	-	arCOG01442	-	-	-	-	-	-	-
M164_0914	arCOG07299	11K2D	238619369	YP_002914194.1	1	Defense mechanisms	V	CELLULAR PROCESSES AND SIGNALING	CRISPR-associated protein, CsaX family, putative deteriorated Cas8-like subunit	hypothetical protein	n	-	238619369	-	-	-	-	-	-	-	-	-	-	-	-
M164_0915	arCOG01439	COG5551S, COG5551	238619370	YP_002914195.1	1	Defense mechanisms	V	CELLULAR PROCESSES AND SIGNALING	CRISPR-Cas system related protein, RAMP superfamily Cas6 group	CRISPR-associated protein Cas6	n	-	238619370	-	-	-	-	-	-	-	-	-	-	-	-
M164_0916	arCOG08402	0Y4KH	238619371	YP_002914196.1	4	Mobilome: prophages, transposons	X	CELLULAR PROCESSES AND SIGNALING	Transposase DNA-binding domain	hypothetical protein	n	-	-	-	-	-	-	-	-	-	-	-	-	-	-
M164_0917	arCOG08442	0ZN68	238619372	YP_002914197.1	1	Function unknown	S	POORLY CHARACTERIZED	Uncharacterized protein	hypothetical protein	n	-	238619372	-	-	-	-	-	-	-	-	-	-	-	-
M164_0918	arCOG02221	COG1848, COG1848R	238619373	YP_002914198.1	3	Defense mechanisms	V	CELLULAR PROCESSES AND SIGNALING	PIN domain containing protein	PilT protein domain-containing protein	n	-	238619373	-	-	-	-	-	-	-	-	-	-	-	-
M164_0919	arCOG00818	COG2002	238619374	YP_002914199.1	3	Defense mechanisms	V	CELLULAR PROCESSES AND SIGNALING	AbrB family transcriptional regulator	AbrB family transcriptional regulator	n	-	238619374	-	-	-	-	arCOG00818	-	-	-	-	-	-	-
M164_0920	arCOG03167	COG1373, COG1373R	238619375	YP_002914200.1	6	General function prediction only	R	POORLY CHARACTERIZED	Predicted ATPase, AAA+ superfamily	ATPase AAA	n	-	-	-	-	-	-	arCOG03167	-	-	-	arCOG03167	-	-	-
M164_0921	arCOG01729	COG3885, COG3885S	238619376	YP_002914201.1	1	Secondary metabolites biosynthesis, transport and catabolism	Q	METABOLISM	Aromatic ring-opening dioxygenase, LigB subunit	hypothetical protein	n	238619376	-	-	-	-	COG3885	-	-	-	-	-	-	-	-
M164_0922	arCOG07922, arCOG09888	COG3385	238619377	YP_002914202.1	6	Mobilome: prophages, transposons	X	CELLULAR PROCESSES AND SIGNALING	Transposase ISC1217	hypothetical protein	u	-	238619377	-	-	-	-	-	-	-	-	-	-	-	-
M164_0923	arCOG06007	0YND5	238619378	YP_002914203.1	1	Function unknown	S	POORLY CHARACTERIZED	Uncharacterized membrane protein	hypothetical protein	n	-	238619378	-	-	-	-	-	-	-	-	-	-	-	-
M164_0924	arCOG01918	COG0330, COG0330O	238619379	YP_002914204.1	1	Posttranslational modification, protein turnover, chaperones	O	CELLULAR PROCESSES AND SIGNALING	Membrane protease subunit, stomatin/prohibitin homolog	hypothetical protein	n	238619379	-	-	-	COG0330	-	-	-	-	-	-	-	COG0330	-
M164_0925	arCOG05710	0XWZ1	238619380	YP_002914205.1	1	Function unknown	S	POORLY CHARACTERIZED	Uncharacterized protein	hypothetical protein	n	-	-	-	-	-	-	-	-	-	-	-	-	-	-
M164_0926	arCOG00130, 02U29	11HDY	238619381	YP_002914206.1	10	Carbohydrate transport and metabolism	G	METABOLISM	MFS family permease	major facilitator superfamily protein	n	-	238619381	-	-	-	-	arCOG00130	-	-	-	-	-	-	-
M164_0927	arCOG06000	10ZPJ	238619382	YP_002914207.1	1	Function unknown	S	POORLY CHARACTERIZED	Uncharacterized protein	hypothetical protein	n	-	238619382	-	-	-	-	-	-	-	-	-	-	-	-
M164_0928	arCOG05999	0XZTM	238619383	YP_002914208.1	1	Function unknown	S	POORLY CHARACTERIZED	Uncharacterized membrane protein	hypothetical protein	n	-	238619383	-	-	-	-	-	-	-	-	-	-	-	-
M164_0929	arCOG00895	COG0463M, COG0463	238619384	YP_002914209.1	2	Cell wall/membrane/envelope biogenesis	M	CELLULAR PROCESSES AND SIGNALING	Glycosyl transferase family 2	family 2 glycosyl transferase	n	-	-	-	-	-	-	arCOG00895	-	-	-	-	-	COG0463	-
M164_0930	arCOG03852	0YGNX	238619386	YP_002914211.1	2	Function unknown	S	POORLY CHARACTERIZED	Uncharacterized protein	hypothetical protein	n	-	238619386	-	-	-	-	-	-	-	-	-	-	-	-
M164_0931	arCOG01108	COG1473R, COG1473	238619387	YP_002914212.1	1	General function prediction only	R	POORLY CHARACTERIZED	Metal-dependent amidase/aminoacylase/carboxypeptidase	amidohydrolase	n	-	-	-	-	-	-	arCOG01108	-	-	-	-	-	-	-
M164_0932	arCOG03858	122GI	238619388	YP_002914213.1	2	Carbohydrate transport and metabolism	G	METABOLISM	Glycosyl hydrolase family 12	endoglucanase	n	-	-	-	-	-	-	-	-	-	-	-	-	-	-
M164_0933	arCOG03865, arCOG03864	COG4354, COG4354G	238619389	YP_002914214.1	2	Carbohydrate transport and metabolism	G	METABOLISM	Uncharacterized protein, contains beta-Glucocerebrosidase 2 and DUF608 domains	hypothetical protein	n	-	238619389	-	-	-	-	-	-	-	-	-	-	-	-
M164_0934	arCOG00684	COG0675, COG0675L	238619390	YP_002914215.1	4	Mobilome: prophages, transposons	X	CELLULAR PROCESSES AND SIGNALING	Transposable element, IS605 OrfB family, contains RNAse H fold nuclease and Zn finger domains	transposase, IS605 OrfB family	n	-	-	-	-	-	-	-	-	-	-	-	-	COG0675	-
M164_0935	arCOG02759	COG1943, COG1943L	238619391	YP_002914216.1	4	Mobilome: prophages, transposons	X	CELLULAR PROCESSES AND SIGNALING	REP element-mobilizing transposase RayT	transposase IS200-family protein	n	-	-	-	-	-	-	arCOG02759	-	-	-	-	-	-	-
M164_0936	arCOG04204	COG3342S, COG3342	238619393	YP_002914218.1	1	General function prediction only	R	POORLY CHARACTERIZED	N-terminal nucleophile hydrolase superfamily protein	hypothetical protein	n	-	-	-	-	-	-	-	-	-	-	-	-	-	-
M164_0939	arCOG08446	-	238619394	YP_002914219.1	1	Function unknown	S	POORLY CHARACTERIZED	Uncharacterized membrane protein	hypothetical protein	n	-	238619394	-	-	-	-	-	-	-	-	-	-	-	-
M164_0940	arCOG01665	COG2026	238619396	YP_002914221.1	1	Defense mechanisms	V	CELLULAR PROCESSES AND SIGNALING	Cytotoxic translational repressor of toxin-antitoxin stability system	hypothetical protein	n	-	238619396	-	-	-	-	arCOG01665	-	-	-	-	-	-	-
M164_0941	arCOG08540	0Z56J	238619397	YP_002914222.1	8	Function unknown	S	POORLY CHARACTERIZED	Uncharacterized protein	hypothetical protein	n	-	238619397	-	-	-	-	-	-	-	-	-	-	-	-
M164_0942	arCOG05320	128UT	238619398	YP_002914223.1	3	General function prediction only	R	POORLY CHARACTERIZED	Predicted membrane-bound metal-dependent hydrolase	hypothetical protein	n	-	238619398	-	-	-	-	-	-	-	-	-	-	-	-
M164_0943	arCOG05914	111Q6	238619399	YP_002914224.1	1	Function unknown	S	POORLY CHARACTERIZED	Uncharacterized protein	hypothetical protein	n	-	238619399	-	-	-	-	-	-	-	-	-	-	-	-
M164_0944	arCOG00194	COG1131, COG1131V	238619400	YP_002914225.1	9	Defense mechanisms	V	CELLULAR PROCESSES AND SIGNALING	ABC-type multidrug transport system, ATPase component	ABC transporter	n	-	-	-	-	-	-	arCOG00194	-	-	-	-	-	COG1131	-
M164_0945	arCOG02441, 02U64	COG1277R, COG1277	238619401	YP_002914226.1	1	Posttranslational modification, protein turnover, chaperones	O	CELLULAR PROCESSES AND SIGNALING	ABC-type transport system involved in multi-copper enzyme maturation, permease component	hypothetical protein	n	-	238619401	-	-	-	-	-	-	-	-	-	-	-	-
M164_0946	arCOG00511	COG0491	238619402	YP_002914227.1	3	General function prediction only	R	POORLY CHARACTERIZED	Metal-dependent hydrolase of the beta-lactamase superfamily II	hypothetical protein	n	-	-	-	-	COG0491	COG0491	-	-	-	-	-	-	COG0491	-
M164_0947	arCOG03169	COG1672	238619403	YP_002914228.1	6	General function prediction only	R	POORLY CHARACTERIZED	AAA+ superfamily ATPase	hypothetical protein	n	-	-	-	-	-	-	arCOG03169	-	-	-	arCOG03169	-	-	-
M164_0948	arCOG02741	COG0422, COG0422H	238619404	YP_002914229.1	1	Coenzyme transport and metabolism	H	METABOLISM	Thiamine biosynthesis protein ThiC	thiamine biosynthesis protein ThiC	n	-	-	-	-	-	-	arCOG02741	-	-	-	-	-	COG0422	-
M164_0949	arCOG04465	COG0059, COG0059EH	238619405	YP_002914230.1	2	Amino acid transport and metabolism	E	METABOLISM	Ketol-acid reductoisomerase	ketol-acid reductoisomerase	n	-	-	-	-	COG0059	-	arCOG04465	-	-	-	-	-	COG0059	-
M164_0952	arCOG07311	0YW6P	238619406	YP_002914231.1	1	Transcription	K	INFORMATION STORAGE AND PROCESSING	Transcriptional regulator, contains HTH domain	hypothetical protein	n	-	238619406	-	-	-	-	-	-	-	-	-	-	-	-
M164_0953	arCOG08449	1117W	238619407	YP_002914232.1	1	Function unknown	S	POORLY CHARACTERIZED	Uncharacterized protein	hypothetical protein	n	-	238619407	-	-	-	-	-	-	-	-	-	-	-	-
M164_0954	arCOG01352	COG0334, COG0334E	238619408	YP_002914233.1	2	Amino acid transport and metabolism	E	METABOLISM	Glutamate dehydrogenase/leucine dehydrogenase	Glu/Leu/Phe/Val dehydrogenase	n	238619408	-	-	-	-	-	arCOG01352	-	-	-	-	-	COG0334	-
M164_0955	arCOG00684	COG0675, COG0675L	238619409	YP_002914234.1	4	Mobilome: prophages, transposons	X	CELLULAR PROCESSES AND SIGNALING	Transposable element, IS605 OrfB family, contains RNAse H fold nuclease and Zn finger domains	transposase, IS605 OrfB family	n	-	-	-	-	-	-	-	-	-	-	-	-	COG0675	-
M164_0956	arCOG04029	COG5550O, 0YSXS	238619410	YP_002914235.1	3	Amino acid transport and metabolism	E	METABOLISM	Pepsin-like aspartate protease	hypothetical protein	n	-	238619410	-	-	-	-	-	-	-	-	-	-	-	-
M164_0957	arCOG07304	0ZBYH	238619411	YP_002914236.1	2	Defense mechanisms	V	CELLULAR PROCESSES AND SIGNALING	RHH/CopG family DNA binding protein	hypothetical protein	n	-	238619411	-	-	-	-	-	-	-	-	-	-	-	-
M164_0958	arCOG04188	COG1898, COG1898M	238619412	YP_002914237.1	1	Cell wall/membrane/envelope biogenesis	M	CELLULAR PROCESSES AND SIGNALING	dTDP-4-dehydrorhamnose 3,5-epimerase or related enzyme	dTDP-4-dehydrorhamnose 3,5-epimerase	n	-	-	-	-	-	-	arCOG04188	-	-	-	-	-	-	-
M164_0959	arCOG02266	COG0598P, COG0598	238619413	YP_002914238.1	2	Inorganic ion transport and metabolism	P	METABOLISM	Mg2+ and Co2+ transporter	Mg2 transporter protein CorA family protein	u	-	238619413	-	-	COG0598	-	-	-	-	-	-	-	COG0598	-
M164_0960	arCOG02133	COG1662L, COG3677	238619414	YP_002914239.1	2	Mobilome: prophages, transposons	X	CELLULAR PROCESSES AND SIGNALING	Transposase and inactivated derivatives, IS1 family	hypothetical protein	n	-	-	-	-	-	-	-	-	-	-	-	-	-	-
M164_0961	arCOG03706	0Y1FC, COG1848R	238619415	YP_002914240.1	2	Defense mechanisms	V	CELLULAR PROCESSES AND SIGNALING	PIN domain containing protein	PilT protein domain-containing protein	n	-	238619415	-	-	-	-	-	-	-	-	-	-	-	-
M164_0962	arCOG05414	0Y27Z	238619416	YP_002914241.1	2	Defense mechanisms	V	CELLULAR PROCESSES AND SIGNALING	CopG/RHH family DNA binding protein, antitoxin	hypothetical protein	u	-	238619416	-	-	-	-	-	-	-	-	-	-	-	-
M164_0963	arCOG09879, arCOG03167	COG1373	238619417	YP_002914242.1	1	Function unknown	S	POORLY CHARACTERIZED	Uncharacterized protein	hypothetical protein	n	-	238619417	-	-	-	-	arCOG03167	-	-	-	arCOG03167	-	-	-
M164_0965	arCOG00815	COG2002K, COG2002	238619418	YP_002914243.1	3	Defense mechanisms	V	CELLULAR PROCESSES AND SIGNALING	AbrB family transcriptional regulator	AbrB family transcriptional regulator	n	-	238619418	-	-	-	-	arCOG00815	-	-	-	-	-	-	-
M164_0966	arCOG02730	COG1848, COG1848R	238619419	YP_002914244.1	2	Defense mechanisms	V	CELLULAR PROCESSES AND SIGNALING	PIN domain containing protein	PilT protein domain-containing protein	n	-	238619419	-	-	-	-	arCOG02730	-	-	-	-	-	-	-
M164_0967	arCOG03585	COG3547	238619420	YP_002914245.1	4	Mobilome: prophages, transposons	X	CELLULAR PROCESSES AND SIGNALING	Transposase	hypothetical protein	u	-	238619420	-	-	-	COG3547	-	-	-	-	-	-	-	-
M164_0970	arCOG09881	-	238619421	YP_002914246.1	1	Function unknown	S	POORLY CHARACTERIZED	Uncharacterized protein	hypothetical protein	n	-	238619421	-	-	-	-	-	-	-	-	-	-	-	-
M164_0971	arCOG03166	COG1672R, COG1672	238619422	YP_002914247.1	1	Defense mechanisms	V	CELLULAR PROCESSES AND SIGNALING	AAA+ superfamily ATPase fused to HTH and RecB nuclease domains	ATPase	n	-	-	-	-	-	-	arCOG03166	-	-	-	arCOG03166	-	-	-
M164_0972	arCOG03721	12AA7	238619423	YP_002914248.1	5	Defense mechanisms	V	CELLULAR PROCESSES AND SIGNALING	HEPN domain containing protein	PaREP1 family protein	n	-	238619423	-	-	-	-	-	-	-	-	-	-	-	-
M164_0973	arCOG03237	COG1106R, COG1106	238619424	YP_002914249.1	1	General function prediction only	R	POORLY CHARACTERIZED	ATPase, predicted component of phage defense system	hypothetical protein	n	-	-	-	-	-	-	-	-	-	-	-	-	-	-
M164_0974	arCOG02759	COG1943, COG1943L	238619425	YP_002914250.1	4	Mobilome: prophages, transposons	X	CELLULAR PROCESSES AND SIGNALING	REP element-mobilizing transposase RayT	transposase IS200-family protein	n	-	-	-	-	-	-	arCOG02759	-	-	-	-	-	-	-
M164_0975	arCOG00684	COG0675, COG0675L	238619426	YP_002914251.1	4	Mobilome: prophages, transposons	X	CELLULAR PROCESSES AND SIGNALING	Transposable element, IS605 OrfB family, contains RNAse H fold nuclease and Zn finger domains	transposase, IS605 OrfB family	n	-	-	-	-	-	-	-	-	-	-	-	-	COG0675	-
M164_0976	arCOG03167	COG1373, COG1373R	238619427	YP_002914252.1	6	General function prediction only	R	POORLY CHARACTERIZED	Predicted ATPase, AAA+ superfamily	ATPase (AAA+ superfamily)-like protein	n	-	238619427	-	-	-	-	arCOG03167	-	-	-	arCOG03167	-	-	-
M164_0977	arCOG04918	COG3328, COG3328L	238619428	YP_002914253.1	6	Mobilome: prophages, transposons	X	CELLULAR PROCESSES AND SIGNALING	Transposase	transposase ISC1250	n	-	-	-	-	-	-	-	-	-	-	-	-	-	-
M164_0978	arCOG04918	COG3328, COG3328L	238619429	YP_002914254.1	6	Mobilome: prophages, transposons	X	CELLULAR PROCESSES AND SIGNALING	Transposase	hypothetical protein	n	-	238619429	-	-	-	-	-	-	-	-	-	-	-	-
M164_0979	arCOG04918	COG3328, COG3328L	238619430	YP_002914255.1	6	Mobilome: prophages, transposons	X	CELLULAR PROCESSES AND SIGNALING	Transposase	transposase ISC1332	n	-	-	-	-	-	-	-	-	-	-	-	-	-	-
M164_0981	arCOG07925	0YI5J	238619431	YP_002914256.1	2	Mobilome: prophages, transposons	X	CELLULAR PROCESSES AND SIGNALING	Transposase ISC1234	transposase, ISC1234/ST1916	n	-	-	-	-	-	-	-	-	-	-	-	-	-	-
M164_0982	arCOG01403	COG0438	238619432	YP_002914257.1	34					glycosyltransferase	n	-	-	-	-	-	COG0438	arCOG01403	-	-	-	-	-	COG0438	-
M164_0983	arCOG05398	COG0463	238619433	YP_002914258.1	2	Cell wall/membrane/envelope biogenesis	M	CELLULAR PROCESSES AND SIGNALING	Glycosyl transferase family 2	family 2 glycosyl transferase	n	-	238619433	-	-	-	-	-	-	-	-	-	-	COG0463	-
M164_0984	arCOG01401, arCOG01402	COG0500	238619434	YP_002914259.1	1	Secondary metabolites biosynthesis, transport and catabolism	Q	METABOLISM	SAM-dependent methyltransferase	hypothetical protein	n	-	238619434	-	-	-	-	arCOG01402	-	-	-	-	-	COG0500	-
M164_0985	arCOG01381, arCOG00896	COG0463M, COG0463	238619435	YP_002914260.1	1	Cell wall/membrane/envelope biogenesis	M	CELLULAR PROCESSES AND SIGNALING	Glycosyl transferase family 2	family 2 glycosyl transferase	n	-	238619435	-	-	-	-	arCOG01381, arCOG00896	-	-	-	-	-	COG0463	-
M164_0987	arCOG07925	0YI5J	238619436	YP_002914261.1	2	Mobilome: prophages, transposons	X	CELLULAR PROCESSES AND SIGNALING	Transposase ISC1234	transposase, ISC1234/ST1916	u	-	238619436	-	-	-	-	-	-	-	-	-	-	-	-
M164_0988	arCOG01403	COG0438	238619437	YP_002914262.1	34					glycosyltransferase	u	-	-	-	-	-	COG0438	arCOG01403	-	-	-	-	-	COG0438	-
M164_0989	arCOG07850	0YFVJ	238619439	YP_002914264.1	1	Function unknown	S	POORLY CHARACTERIZED	Uncharacterized membrane protein	hypothetical protein	n	-	238619439	-	-	-	-	-	-	-	-	-	-	-	-
M164_0990	arCOG01417	COG0438	238619440	YP_002914265.1	34					glycosyltransferase	n	-	-	-	-	-	COG0438	-	-	-	-	-	-	COG0438	-
M164_0991	arCOG01417	COG0438, COG0438M	238619441	YP_002914266.1	7	Cell wall/membrane/envelope biogenesis	M	CELLULAR PROCESSES AND SIGNALING	Glycosyltransferase	group 1 glycosyl transferase	n	-	238619441	-	-	-	COG0438	-	-	-	-	-	-	COG0438	-
M164_0992	02TNP, arCOG01400	11T30, COG2520R	238619442	YP_002914267.1	2	Secondary metabolites biosynthesis, transport and catabolism	Q	METABOLISM	SAM-dependent methyltransferase	FkbM family methyltransferase	n	-	-	-	-	-	-	-	-	-	-	-	-	-	-
M164_0993	arCOG01403	COG0438, COG0438M	238619443	YP_002914268.1	9	Cell wall/membrane/envelope biogenesis	M	CELLULAR PROCESSES AND SIGNALING	Glycosyltransferase	group 1 glycosyl transferase	n	238619443	-	-	-	-	COG0438	arCOG01403	-	-	-	-	-	COG0438	-
M164_0994	arCOG01417	COG0438, COG0438M	238619444	YP_002914269.1	7	Cell wall/membrane/envelope biogenesis	M	CELLULAR PROCESSES AND SIGNALING	Glycosyltransferase	group 1 glycosyl transferase	n	-	238619444	-	-	-	COG0438	-	-	-	-	-	-	COG0438	-
M164_0995	arCOG01411	COG0438, COG0438M	238619445	YP_002914270.1	2	Cell wall/membrane/envelope biogenesis	M	CELLULAR PROCESSES AND SIGNALING	Glycosyltransferase	group 1 glycosyl transferase	n	238619445	-	-	-	-	COG0438	arCOG01411	-	-	-	-	-	COG0438	-
M164_0996	02TNP, arCOG01400	11T30	238619446	YP_002914271.1	2	Secondary metabolites biosynthesis, transport and catabolism	Q	METABOLISM	SAM-dependent methyltransferase	FkbM family methyltransferase	n	-	-	-	-	-	-	-	-	-	-	-	-	-	-
M164_0997	arCOG01417	COG0438, COG0438M	238619447	YP_002914272.1	7	Cell wall/membrane/envelope biogenesis	M	CELLULAR PROCESSES AND SIGNALING	Glycosyltransferase	group 1 glycosyl transferase	n	-	238619447	-	-	-	COG0438	-	-	-	-	-	-	COG0438	-
M164_0998	arCOG03850	COG4122R	238619448	YP_002914273.1	3	General function prediction only	R	POORLY CHARACTERIZED	Predicted O-methyltransferase YrrM	hypothetical protein	n	-	-	-	-	-	-	arCOG03850	-	-	-	-	-	-	-
M164_0999	arCOG03850	-	238619449	YP_002914274.1	3	General function prediction only	R	POORLY CHARACTERIZED	Predicted O-methyltransferase YrrM	hypothetical protein	n	-	-	-	-	-	-	arCOG03850	-	-	-	-	-	-	-
M164_1000	arCOG09882, arCOG01188	COG2192O, COG2192	238619450	YP_002914275.1	1	General function prediction only	R	POORLY CHARACTERIZED	Predicted carbamoyl transferase, NodU family	carbamoyl transferase NodU family-like protein	n	-	238619450	-	-	-	-	-	-	-	-	-	-	-	-
M164_1001	02TWF, arCOG02134	COG3677, COG3316L	238619451	YP_002914276.1	6	Mobilome: prophages, transposons	X	CELLULAR PROCESSES AND SIGNALING	Transposase	hypothetical protein	n	-	-	-	-	-	-	-	-	-	-	-	-	-	-
M164_1002	arCOG01188	COG2192O, COG2192	238619452	YP_002914277.1	2	General function prediction only	R	POORLY CHARACTERIZED	Predicted carbamoyl transferase, NodU family	nodulation protein	n	-	-	-	-	-	-	-	-	-	-	-	-	-	-
M164_1003	arCOG01188	COG2192O, COG2192	238619453	YP_002914278.1	2	General function prediction only	R	POORLY CHARACTERIZED	Predicted carbamoyl transferase, NodU family	nodulation protein	n	-	-	-	-	-	-	-	-	-	-	-	-	-	-
M164_1004	-	-	238619454	YP_002914279.1	34					hypothetical protein	n	-	-	-	-	-	-	-	-	-	-	-	-	-	-
M164_1005	arCOG09883	-	238619455	YP_002914280.1	1	Function unknown	S	POORLY CHARACTERIZED	Uncharacterized protein	hypothetical protein	n	-	238619455	-	-	-	-	-	-	-	-	-	-	-	-
M164_1006	arCOG02209	COG2244R, COG2244	238619456	YP_002914281.1	2	Cell wall/membrane/envelope biogenesis	M	CELLULAR PROCESSES AND SIGNALING	MATE family membrane protein, Rfbx family	polysaccharide biosynthesis protein	n	-	238619456	-	-	-	COG2244	arCOG02209	-	-	-	-	-	-	-
M164_1007	arCOG09884	-	238619457	YP_002914282.1	1	Function unknown	S	POORLY CHARACTERIZED	Uncharacterized membrane protein	hypothetical protein	u	-	-	-	-	-	-	-	-	-	-	-	-	-	-
M164_1008	arCOG05431	COG0438, COG0438M	238619458	YP_002914283.1	2	Cell wall/membrane/envelope biogenesis	M	CELLULAR PROCESSES AND SIGNALING	Glycosyltransferase	group 1 glycosyl transferase	n	-	238619458	-	-	-	COG0438	-	-	-	-	-	-	COG0438	-
M164_1009	arCOG01401	COG0500	238619459	YP_002914284.1	3	Secondary metabolites biosynthesis, transport and catabolism	Q	METABOLISM	SAM-dependent methyltransferase	hypothetical protein	n	-	238619459	-	-	-	-	-	-	-	-	-	-	COG0500	-
M164_1010	-	-	238619460	YP_002914285.1	34					hypothetical protein	n	-	-	-	-	-	-	-	-	-	-	-	-	-	-
M164_1011	arCOG02219	COG1487R, COG1487	238619461	YP_002914286.1	3	Defense mechanisms	V	CELLULAR PROCESSES AND SIGNALING	PIN domain containing protein	hypothetical protein	n	-	238619461	-	-	-	-	arCOG02219	-	-	-	-	-	-	-
M164_1012	arCOG07289	0YZI8	238619462	YP_002914287.1	2	Function unknown	S	POORLY CHARACTERIZED	Uncharacterized protein	17 kDa surface antigen	n	-	238619462	-	-	-	-	-	-	-	-	-	-	-	-
M164_1013	arCOG09885	-	238619463	YP_002914288.1	1	Function unknown	S	POORLY CHARACTERIZED	Uncharacterized protein	hypothetical protein	n	-	238619463	-	-	-	-	-	-	-	-	-	-	-	-
M164_1014	arCOG07244	1115F	238619464	YP_002914289.1	2	Defense mechanisms	V	CELLULAR PROCESSES AND SIGNALING	CRISPR assocaited protein, Cas10-like subunit Type III-A effector complex	hypothetical protein	n	-	238619464	-	-	-	-	-	-	-	-	-	-	-	-
M164_1015	arCOG07244	1115F	238619465	YP_002914290.1	2	Defense mechanisms	V	CELLULAR PROCESSES AND SIGNALING	CRISPR assocaited protein, Cas10-like subunit Type III-A effector complex	hypothetical protein	n	-	238619465	-	-	-	-	-	-	-	-	-	-	-	-
M164_1016	arCOG05431	COG0438, COG0438M	238619466	YP_002914291.1	2	Cell wall/membrane/envelope biogenesis	M	CELLULAR PROCESSES AND SIGNALING	Glycosyltransferase	group 1 glycosyl transferase	n	-	238619466	-	-	-	COG0438	-	-	-	-	-	-	COG0438	-
M164_1017	arCOG03169	COG1672R, COG1672	238619467	YP_002914292.1	6	General function prediction only	R	POORLY CHARACTERIZED	AAA+ superfamily ATPase	ATPase	n	-	238619467	-	-	-	-	arCOG03169	-	-	-	arCOG03169	-	-	-
M164_1018	arCOG03721	12AA7	238619468	YP_002914293.1	5	Defense mechanisms	V	CELLULAR PROCESSES AND SIGNALING	HEPN domain containing protein	PaREP1 family protein	n	-	238619468	-	-	-	-	-	-	-	-	-	-	-	-
M164_1019	arCOG02106	COG1708	238619469	YP_002914294.1	1	Defense mechanisms	V	CELLULAR PROCESSES AND SIGNALING	Minimal nucleotidyltransferase	hypothetical protein	u	-	238619469	-	-	-	-	-	-	-	-	-	-	-	-
M164_1020	arCOG02109	COG2445, COG2445S	238619470	YP_002914295.1	1	Defense mechanisms	V	CELLULAR PROCESSES AND SIGNALING	HEPN domain containing protein	hypothetical protein	n	-	-	-	-	-	-	arCOG02109	-	-	-	-	-	-	-
M164_1021	-	-	238619471	YP_002914296.1	34					hypothetical protein	n	-	-	-	-	-	-	-	-	-	-	-	-	-	-
M164_1022	arCOG00679	COG0675, COG0675L	238619472	YP_002914297.1	7	Mobilome: prophages, transposons	X	CELLULAR PROCESSES AND SIGNALING	Transposable element, IS605 OrfB family, contains RNAse H fold nuclease and Zn finger domains	transposase, IS605 OrfB family	n	-	238619472	-	-	-	-	arCOG00679	-	-	-	-	-	COG0675	-
M164_1023	02U4U, arCOG02217	0XVJB	238619473	YP_002914298.1	2	Defense mechanisms	V	CELLULAR PROCESSES AND SIGNALING	RHH/CopG DNA binding protein	hypothetical protein	n	-	238619473	-	-	-	-	-	-	-	-	-	-	-	-
M164_1024	arCOG00727	COG4113, COG4113R	238619474	YP_002914299.1	3	Defense mechanisms	V	CELLULAR PROCESSES AND SIGNALING	PIN domain containing protein, often a toxin of type II toxin-antitoxin systems	PilT protein domain-containing protein	n	-	238619474	-	-	-	-	-	-	-	-	-	-	-	-
M164_1025	arCOG08451	-	238619475	YP_002914300.1	1	Function unknown	S	POORLY CHARACTERIZED	Uncharacterized protein	hypothetical protein	e	-	238619475	-	-	-	-	-	-	-	-	-	-	-	-
M164_1026	arCOG05472	12AHU	238619476	YP_002914301.1	2	General function prediction only	R	POORLY CHARACTERIZED	Predicted nucleotidyltransferase	hypothetical protein	n	-	238619476	-	-	-	-	-	-	-	-	-	-	-	-
M164_1027	arCOG01252	COG1012, COG1012C	238619477	YP_002914302.1	5	Energy production and conversion	C	METABOLISM	Lactaldehyde dehydrogenase, Succinate semialdehyde dehydrogenase or other NAD-dependent aldehyde dehydrogenase	aldehyde dehydrogenase	n	-	-	-	-	-	COG1012	arCOG01252	-	-	-	-	-	COG1012	-
M164_1028	arCOG00938	COG0535, COG0535R	238619478	YP_002914303.1	5	General function prediction only	R	POORLY CHARACTERIZED	Radical SAM superfamily enzyme	radical SAM protein	n	-	-	-	-	-	-	arCOG00938	-	-	-	-	-	-	-
M164_1029	arCOG00938	COG0535, COG0535R	238619479	YP_002914304.1	5	General function prediction only	R	POORLY CHARACTERIZED	Radical SAM superfamily enzyme	radical SAM protein	n	-	-	-	-	-	-	arCOG00938	-	-	-	-	-	-	-
M164_1030	arCOG05401	129P2	238619480	YP_002914305.1	1	Defense mechanisms	V	CELLULAR PROCESSES AND SIGNALING	RHH/CopG family DNA binding protein	hypothetical protein	n	-	238619480	-	-	-	-	-	-	-	-	-	-	-	-
M164_1031	arCOG05472	12AHU	238619481	YP_002914306.1	2	General function prediction only	R	POORLY CHARACTERIZED	Predicted nucleotidyltransferase	hypothetical protein	n	-	-	-	-	-	-	-	-	-	-	-	-	-	-
M164_1032	arCOG07229	0Y88Q	238619482	YP_002914307.1	1	Function unknown	S	POORLY CHARACTERIZED	Uncharacterized protein	hypothetical protein	e	-	238619482	-	-	-	-	-	-	-	-	-	-	-	-
M164_1036	arCOG08453	1104G	238619484	YP_002914309.1	1	Function unknown	S	POORLY CHARACTERIZED	Uncharacterized protein	hypothetical protein	n	-	238619484	-	-	-	-	-	-	-	-	-	-	-	-
M164_1037	arCOG07234	110K3	238619485	YP_002914310.1	1	Function unknown	S	POORLY CHARACTERIZED	Uncharacterized membrane protein	hypothetical protein	n	-	238619485	-	-	-	-	-	-	-	-	-	-	-	-
M164_1038	arCOG04082	COG2366R, COG2366	238619486	YP_002914311.1	1	Secondary metabolites biosynthesis, transport and catabolism	Q	METABOLISM	Acyl-homoserine lactone (AHL) acylase PvdQ	peptidase S45 penicillin amidase	n	238619486	-	-	-	-	-	-	-	-	-	-	-	-	-
M164_1040	arCOG01197	COG1708	238619487	YP_002914312.1	1	Defense mechanisms	V	CELLULAR PROCESSES AND SIGNALING	Minimal nucleotidyltransferase	DNA polymerase beta domain-containing protein region	n	-	-	-	-	-	-	-	-	-	-	-	-	-	-
M164_1041	arCOG01191	COG2250, COG2250S	238619488	YP_002914313.1	5	Defense mechanisms	V	CELLULAR PROCESSES AND SIGNALING	HEPN domain containing protein	HEPN domain-containing protein	n	-	-	-	-	-	COG2250	arCOG01191	-	-	-	-	-	-	-
M164_1042	arCOG00679	COG0675, COG0675L	238619489	YP_002914314.1	7	Mobilome: prophages, transposons	X	CELLULAR PROCESSES AND SIGNALING	Transposable element, IS605 OrfB family, contains RNAse H fold nuclease and Zn finger domains	transposase, IS605 OrfB family	n	-	238619489	-	-	-	-	arCOG00679	-	-	-	-	-	COG0675	-
M164_1043	arCOG01192	11V9R	238619490	YP_002914315.1	2	Defense mechanisms	V	CELLULAR PROCESSES AND SIGNALING	HEPN domain containing protein	hypothetical protein	n	-	238619490	-	-	-	-	-	-	-	-	-	-	-	-
M164_1044	arCOG06047	COG2814G, 0XRFA	238619491	YP_002914316.1	1	Carbohydrate transport and metabolism	G	METABOLISM	MFS family permease	major facilitator superfamily protein	n	-	-	-	-	-	-	-	-	-	-	-	-	-	-
M164_1045	arCOG02689	0ZJHS, COG2271G	238619492	YP_002914317.1	1	Carbohydrate transport and metabolism	G	METABOLISM	MFS family permease	general substrate transporter	n	-	-	-	-	-	-	-	-	-	-	-	-	-	-
M164_1046	arCOG02702	COG2226H, COG0500	238619493	YP_002914318.1	1	Secondary metabolites biosynthesis, transport and catabolism	Q	METABOLISM	SAM-dependent methyltransferase	type 11 methyltransferase	n	-	-	-	-	-	-	arCOG02702	-	-	-	-	-	COG0500	-
M164_1047	arCOG04333	COG0436, COG0436E	238619494	YP_002914319.1	1	Amino acid transport and metabolism	E	METABOLISM	Aspartate/tyrosine/aromatic aminotransferase	class I and II aminotransferase	n	-	-	-	-	-	-	arCOG04333	-	-	-	-	-	COG0436	-
M164_1048	arCOG00919	COG1591L, COG1591	238619495	YP_002914320.1	2	Replication, recombination and repair	L	INFORMATION STORAGE AND PROCESSING	Holliday junction resolvase, archaeal type	Holliday junction-type resolvase	n	-	238619495	-	-	-	-	arCOG00919	-	-	-	-	-	-	-
M164_1049	arCOG03671	11JH3	238619496	YP_002914321.1	3	Amino acid transport and metabolism	E	METABOLISM	Thermopsin-like protease	hypothetical protein	n	-	238619496	-	-	-	-	-	-	-	-	-	-	-	-
M164_1050	arCOG02881	COG0530, COG0530P	238619497	YP_002914322.1	2	Inorganic ion transport and metabolism	P	METABOLISM	Ca2+/Na+ antiporter	sodium/calcium exchanger membrane region	n	-	238619497	-	-	-	COG0530	arCOG02881	-	-	-	-	-	COG0530	-
M164_1051	arCOG03654	COG0531E, COG0531	238619498	YP_002914323.1	3	Amino acid transport and metabolism	E	METABOLISM	Amino acid transporter	amino acid permease	n	-	238619498	-	-	-	COG0531	-	-	-	-	-	-	COG0531	-
M164_1052	arCOG03284	COG1449G, COG1449	238619499	YP_002914324.1	1	Carbohydrate transport and metabolism	G	METABOLISM	Glycosyl hydrolase family 57	glycoside hydrolase family protein	n	-	238619499	-	-	-	-	-	-	-	-	-	-	-	-
M164_1053	arCOG00154	COG2182, COG2182G	238619500	YP_002914325.1	1	Carbohydrate transport and metabolism	G	METABOLISM	Maltose-binding periplasmic protein	extracellular solute-binding protein	n	238619500	-	-	-	-	COG2182	-	-	-	-	-	-	-	-
M164_1054	arCOG00157	COG1175, COG1175G	238619501	YP_002914326.1	3	Carbohydrate transport and metabolism	G	METABOLISM	ABC-type sugar transport system, permease component	binding-protein-dependent transport system inner membrane protein	n	-	-	-	-	-	-	-	-	-	-	-	-	-	-
M164_1055	arCOG00160	COG3833, COG3833G	238619502	YP_002914327.1	1	Carbohydrate transport and metabolism	G	METABOLISM	ABC-type maltose transport system, permease component	binding-protein-dependent transport system inner membrane protein	n	-	-	-	-	-	-	-	-	-	-	-	-	-	-
M164_1056	arCOG00175	COG3839G, COG3839	238619503	YP_002914328.1	5	Carbohydrate transport and metabolism	G	METABOLISM	ABC-type sugar transport system, ATPase component	ABC transporter	n	-	-	-	-	-	-	arCOG00175	-	-	-	-	-	-	-
M164_1057	arCOG03285	COG3387G, COG3387	238619504	YP_002914329.1	3	Carbohydrate transport and metabolism	G	METABOLISM	Glycosyl hydrolase family 15	glycoside hydrolase 15-related	n	-	238619504	-	-	-	COG3387	arCOG03285	-	-	-	-	-	-	-
M164_1058	arCOG00144	COG2814G, 0XNN3	238619505	YP_002914330.1	5	Carbohydrate transport and metabolism	G	METABOLISM	MFS family permease	EmrB/QacA subfamily drug resistance transporter	n	-	-	-	-	-	-	arCOG00144	-	-	-	-	-	-	-
M164_1059	arCOG01191	COG2250, COG2250S	238619506	YP_002914331.1	5	Defense mechanisms	V	CELLULAR PROCESSES AND SIGNALING	HEPN domain containing protein	HEPN domain-containing protein	n	-	238619506	-	-	-	COG2250	arCOG01191	-	-	-	-	-	-	-
M164_1060	arCOG07292	COG1708	238619507	YP_002914332.1	1	Defense mechanisms	V	CELLULAR PROCESSES AND SIGNALING	Minimal nucleotidyltransferase	DNA polymerase beta domain-containing protein region	e	-	238619507	-	-	-	-	-	-	-	-	-	-	-	-
M164_1061	arCOG02291	COG1011R, COG1011	238619508	YP_002914333.1	4	General function prediction only	R	POORLY CHARACTERIZED	HAD superfamily hydrolase	haloacid dehalogenase	n	-	-	-	-	COG1011	-	arCOG02291	-	-	-	-	-	COG1011	-
M164_1062	arCOG01204, 02TNX	11ZUR	238619509	YP_002914334.1	2	Defense mechanisms	V	CELLULAR PROCESSES AND SIGNALING	Minimal nucleotidyltransferase	DNA polymerase beta domain-containing protein region	n	-	238619509	-	-	-	-	arCOG01204	-	-	-	-	-	-	-
M164_1063	02TFH, arCOG01191	COG2250S, 1298Z	238619510	YP_002914335.1	5	Defense mechanisms	V	CELLULAR PROCESSES AND SIGNALING	HEPN domain containing protein	HEPN domain-containing protein	n	-	238619510	-	-	-	-	arCOG01191	-	-	-	-	-	-	-
M164_1064	arCOG00504	COG0491, COG0491R	238619511	YP_002914336.1	3	General function prediction only	R	POORLY CHARACTERIZED	Metal-dependent hydrolase of the beta-lactamase superfamily II	beta-lactamase domain-containing protein	n	-	-	-	-	COG0491	COG0491	arCOG00504	-	-	-	-	-	COG0491	-
M164_1065	arCOG01707, arCOG05965	COG1960I, COG1960	238619512	YP_002914337.1	8	Lipid transport and metabolism	I	METABOLISM	Acyl-CoA dehydrogenase	acyl-CoA dehydrogenase	n	-	-	-	-	-	COG1960	-	-	-	-	-	-	-	-
M164_1066	arCOG03167	COG1373, COG1373R	238619513	YP_002914338.1	6	General function prediction only	R	POORLY CHARACTERIZED	Predicted ATPase, AAA+ superfamily	hypothetical protein	n	-	-	-	-	-	-	arCOG03167	-	-	-	arCOG03167	-	-	-
M164_1067	arCOG00774	COG2030I, COG2030	238619514	YP_002914339.1	3	Lipid transport and metabolism	I	METABOLISM	Mesaconyl-CoA hydratase (Acyl dehydratase family)	MaoC domain-containing protein dehydratase	n	-	-	-	-	-	-	-	-	-	-	-	-	-	-
M164_1068	arCOG01707, arCOG05964	COG1960I, COG1960	238619515	YP_002914340.1	8	Lipid transport and metabolism	I	METABOLISM	Acyl-CoA dehydrogenase	acyl-CoA dehydrogenase	n	238619515	-	-	-	-	COG1960	-	-	-	-	-	-	-	-
M164_1069	arCOG00322	COG0312R, COG0312	238619516	YP_002914341.1	2	Posttranslational modification, protein turnover, chaperones	O	CELLULAR PROCESSES AND SIGNALING	Inactivated Zn-dependent protease, component of TldD/TldE system	peptidase U62 modulator of DNA gyrase	n	-	-	-	-	COG0312	COG0312	arCOG00322	-	-	-	-	-	-	-
M164_1070	arCOG00321	COG0312R, COG0312	238619517	YP_002914342.1	2	Posttranslational modification, protein turnover, chaperones	O	CELLULAR PROCESSES AND SIGNALING	Zn-dependent protease, component of TldD/TldE system	peptidase U62 modulator of DNA gyrase	e	238619517	-	-	-	COG0312	COG0312	arCOG00321	-	-	-	-	-	-	-
M164_1071	arCOG08454	11R56	238619518	YP_002914343.1	1	Function unknown	S	POORLY CHARACTERIZED	Uncharacterized protein	hypothetical protein	n	-	238619518	-	-	-	-	-	-	-	-	-	-	-	-
M164_1072	arCOG08455	-	238619519	YP_002914344.1	1	Function unknown	S	POORLY CHARACTERIZED	Uncharacterized protein	hypothetical protein	n	-	238619519	-	-	-	-	-	-	-	-	-	-	-	-
M164_1073	arCOG05633	11TGS	238619520	YP_002914345.1	1	Function unknown	S	POORLY CHARACTERIZED	Uncharacterized protein	hypothetical protein	n	-	238619520	-	-	-	-	-	-	-	-	-	-	-	-
M164_1074	arCOG05400	124WR	238619521	YP_002914346.1	1	Function unknown	S	POORLY CHARACTERIZED	Protein containing potental lipid transfer domain, START superfamily	hypothetical protein	n	-	238619521	-	-	-	-	-	-	-	-	-	-	-	-
M164_1075	arCOG03108	COG2235, COG2235E	238619522	YP_002914347.1	1	Amino acid transport and metabolism	E	METABOLISM	Arginine deiminase	amidinotransferase	n	-	-	-	-	-	-	-	-	-	-	-	-	-	-
M164_1076	arCOG02692	COG2814G, COG0477	238619523	YP_002914348.1	1	Carbohydrate transport and metabolism	G	METABOLISM	MFS family permease	major facilitator superfamily protein	n	-	-	-	-	COG0477	-	-	-	-	-	-	-	COG0477	-
M164_1077	arCOG01432	COG1350, COG1350R	238619524	YP_002914349.1	2	Amino acid transport and metabolism	E	METABOLISM	Tryptophan synthase beta-subunit	tryptophan synthase subunit beta	n	238619524	-	-	-	-	-	arCOG01432	-	-	-	-	-	-	-
M164_1078	arCOG00194	COG1131, COG1131V	238619525	YP_002914350.1	9	Defense mechanisms	V	CELLULAR PROCESSES AND SIGNALING	ABC-type multidrug transport system, ATPase component	ABC transporter	n	-	-	-	-	-	-	arCOG00194	-	-	-	-	-	COG1131	-
M164_1079	arCOG01468	COG0842	238619526	YP_002914351.1	1	Defense mechanisms	V	CELLULAR PROCESSES AND SIGNALING	ABC-type multidrug transport system, permease component	ABC transporter	n	-	238619526	-	-	-	COG0842	-	-	-	-	-	-	COG0842	-
M164_1080	arCOG00147	COG0477, COG2271G	238619527	YP_002914352.1	2	Carbohydrate transport and metabolism	G	METABOLISM	MFS family permease	major facilitator superfamily protein	n	238619527	-	-	-	COG0477	-	-	-	-	-	-	-	COG0477	-
M164_1081	arCOG03665	COG4934O, COG4934	238619528	YP_002914353.1	3	Posttranslational modification, protein turnover, chaperones	O	CELLULAR PROCESSES AND SIGNALING	Subtilase family protease	Peptidase S53 propeptide	n	-	238619528	-	-	-	-	-	-	-	-	-	-	-	-
M164_1082	arCOG00130	COG0477	238619529	YP_002914354.1	10	Carbohydrate transport and metabolism	G	METABOLISM	MFS family permease	major facilitator superfamily protein	n	-	-	-	-	COG0477	-	arCOG00130	-	-	-	-	-	COG0477	-
M164_1083	arCOG01953	COG0475P, COG0475	238619530	YP_002914355.1	1	Inorganic ion transport and metabolism	P	METABOLISM	Kef-type K+ transport system, membrane component	sodium/hydrogen exchanger	n	-	-	-	-	-	-	arCOG01953	-	-	-	-	-	COG0475	-
M164_1084	arCOG06017	0YMS2	238619531	YP_002914356.1	2	Function unknown	S	POORLY CHARACTERIZED	Uncharacterized protein	hypothetical protein	n	-	238619531	-	-	-	-	-	-	-	-	-	-	-	-
M164_1085	arCOG01934, arCOG01933	0YINM	238619532	YP_002914357.1	4	General function prediction only	R	POORLY CHARACTERIZED	Predicted metal-dependent hydrolase of the TIM-barrel fold	hypothetical protein	n	-	238619532	-	-	-	-	-	-	-	-	-	-	-	-
M164_1086	arCOG00338	COG2048, COG2048C	238619533	YP_002914358.1	2	Energy production and conversion	C	METABOLISM	Succinate dehydrogenase subunit C	CoB--CoM heterodisulfide reductase	n	-	-	-	-	-	-	arCOG00338	-	-	-	-	-	-	-
M164_1087	arCOG00966	COG1150, COG1150C	238619534	YP_002914359.1	1	Energy production and conversion	C	METABOLISM	Heterodisulfide reductase, subunit C	heterodisulfide reductase subunit C (HdrC-2)	n	-	-	-	-	-	-	-	-	-	-	-	-	-	-
M164_1088	arCOG05916	11N03	238619535	YP_002914360.1	1	Energy production and conversion	C	METABOLISM	Predicted heterodisulfide reductase subunit	hypothetical protein	n	-	-	-	-	-	-	-	-	-	-	-	-	-	-
M164_1089	arCOG02235	COG1148C, COG1148	238619536	YP_002914361.1	1	Energy production and conversion	C	METABOLISM	Heterodisulfide reductase, subunit A or related polyferredoxin	FAD-dependent pyridine nucleotide-disulfide oxidoreductase	n	-	-	-	-	-	-	arCOG02235	-	-	-	-	-	-	-
M164_1090	arCOG00342	COG2048, COG2048C	238619537	YP_002914362.1	1	Energy production and conversion	C	METABOLISM	Heterodisulfide reductase, subunit B	hypothetical protein	n	238619537	-	-	-	-	-	-	-	-	-	-	-	-	-
M164_1091	arCOG00965	COG1150, COG1150C	238619538	YP_002914363.1	1	Energy production and conversion	C	METABOLISM	Heterodisulfide reductase, subunit C	heterodisulfide reductase, subunit C (HdrC-1)	n	238619538	-	-	-	-	-	-	-	-	-	-	-	-	-
M164_1092	arCOG02062	COG0425, COG0425O	238619539	YP_002914364.1	4	Inorganic ion transport and metabolism	P	METABOLISM	TusA-related sulfurtransferase	SirA family protein	n	-	-	-	-	-	-	arCOG02062	-	-	-	-	-	-	-
M164_1093	arCOG02064	COG2210S, COG2210	238619540	YP_002914365.1	1	Energy production and conversion	C	METABOLISM	Peroxiredoxin family protein	hypothetical protein	n	-	-	-	-	-	-	arCOG02064	-	-	-	-	-	-	-
M164_1094	arCOG02066	COG2044R, COG2044	238619541	YP_002914366.1	1	General function prediction only	R	POORLY CHARACTERIZED	DsrE/DsrF/DrsH-like family peroxiredoxin	DsrE family protein	n	-	-	-	-	-	-	-	-	-	-	-	-	-	-
M164_1095	arCOG01068	COG1249, COG1249C	238619542	YP_002914367.1	4	Energy production and conversion	C	METABOLISM	Pyruvate/2-oxoglutarate dehydrogenase complex, dihydrolipoamide dehydrogenase (E3) component or related enzyme	FAD-dependent pyridine nucleotide-disulfide oxidoreductase	n	-	-	-	-	COG1249	-	arCOG01068	-	-	-	-	-	COG1249	-
M164_1096	arCOG05917	120UR	238619543	YP_002914368.1	1	Function unknown	S	POORLY CHARACTERIZED	Uncharacterized protein	hypothetical protein	n	-	238619543	-	-	-	-	-	-	-	-	-	-	-	-
M164_1097	arCOG01218	COG0526, COG3634O	238619544	YP_002914369.1	2	Posttranslational modification, protein turnover, chaperones	O	CELLULAR PROCESSES AND SIGNALING	Thiol-disulfide isomerase or thioredoxin	glutaredoxin-like protein	n	-	238619544	-	COG0526	COG0526	-	arCOG01218	-	-	-	-	-	COG0526	-
M164_1098	arCOG07180	1294U	238619545	YP_002914370.1	1	Defense mechanisms	V	CELLULAR PROCESSES AND SIGNALING	PIN domain	hypothetical protein	n	-	238619545	-	-	-	-	-	-	-	-	-	-	-	-
M164_1099	arCOG05895	COG2427, COG2427S	238619546	YP_002914371.1	1	Function unknown	S	POORLY CHARACTERIZED	Uncharacterized protein YjgD, DUF1641 family	hypothetical protein	e	-	238619546	-	-	-	-	-	-	-	-	-	-	-	-
M164_1100	arCOG00326	COG0123BQ, COG0123	238619547	YP_002914372.1	1	General function prediction only	R	POORLY CHARACTERIZED	Deacetylase, including yeast histone deacetylase and acetoin utilization protein	histone deacetylase superfamily protein	n	-	-	-	-	-	-	-	-	-	-	-	-	-	-
M164_1101	arCOG02979	1267B	238619548	YP_002914373.1	1	Function unknown	S	POORLY CHARACTERIZED	Uncharacterized protein	hypothetical protein	n	-	238619548	-	-	-	-	-	-	-	-	-	-	-	-
M164_1102	arCOG00662	COG2516, COG2516R	238619549	YP_002914374.1	1	General function prediction only	R	POORLY CHARACTERIZED	Biotin synthase-related protein, radical SAM superfamily	radical SAM protein	n	-	-	-	-	-	-	arCOG00662	-	-	-	-	-	-	-
M164_1103	arCOG05825	COG1856S, COG1856	238619550	YP_002914375.1	1	General function prediction only	R	POORLY CHARACTERIZED	Radical SAM superfamily enzyme	radical SAM protein	n	-	-	-	-	-	-	arCOG05825	-	-	-	-	-	-	-
M164_1104	arCOG03837, arCOG01939	COG0095, COG0095H	238619551	YP_002914376.1	3	Coenzyme transport and metabolism	H	METABOLISM	Lipoate-protein ligase A associated domain	biotin/lipoate A/B protein ligase	n	238619551	-	-	-	COG0095	-	arCOG01939	-	-	-	-	-	COG0095	-
M164_1105	arCOG04227	COG1832R, COG1832	238619552	YP_002914377.1	1	General function prediction only	R	POORLY CHARACTERIZED	Predicted CoA-binding protein	CoA-binding protein	n	-	-	-	-	-	-	arCOG04227	-	-	-	-	-	COG1832	-
M164_1106	arCOG02242	COG3355K, COG3355	238619553	YP_002914378.1	6	Transcription	K	INFORMATION STORAGE AND PROCESSING	Transcriptional regulator, contains HTH domain	transcriptional regulator TrmB	n	-	238619553	-	-	-	-	arCOG02242	-	-	-	-	-	-	-
M164_1107	arCOG02072	128T4, COG0425O	238619554	YP_002914379.1	1	Inorganic ion transport and metabolism	P	METABOLISM	TusA-related sulfurtransferase	hypothetical protein	e	-	238619554	-	-	-	-	-	-	-	-	-	-	-	-
M164_1108	arCOG04507	COG3350S, COG3350	238619555	YP_002914380.1	3	Inorganic ion transport and metabolism	P	METABOLISM	TRASH/YHS-like protein, metallochaperone	hypothetical protein	n	-	238619555	-	-	-	-	arCOG04507	-	-	-	-	-	-	-
M164_1109	arCOG02242	COG3355K, COG3355	238619556	YP_002914381.1	6	Transcription	K	INFORMATION STORAGE AND PROCESSING	Transcriptional regulator, contains HTH domain	transcriptional regulator TrmB	n	-	238619556	-	-	-	-	arCOG02242	-	-	-	-	-	-	-
M164_1110	arCOG05918	1207Y	238619557	YP_002914382.1	1	Function unknown	S	POORLY CHARACTERIZED	Uncharacterized protein	hypothetical protein	n	-	238619557	-	-	-	-	-	-	-	-	-	-	-	-
M164_1111	arCOG05919	11ZTS	238619558	YP_002914383.1	1	General function prediction only	R	POORLY CHARACTERIZED	HAD superfamily hydrolase	hypothetical protein	n	-	238619558	-	-	-	-	-	-	-	-	-	-	-	-
M164_1112	arCOG01303	COG0509, COG0509E	238619559	YP_002914384.1	3	Amino acid transport and metabolism	E	METABOLISM	Glycine cleavage system H protein (lipoate-binding)	glycine cleavage H-protein	n	238619559	-	-	-	-	-	arCOG01303	-	-	-	-	-	COG0509	-
M164_1113	arCOG07291	0YZ45	238619560	YP_002914385.1	1	Function unknown	S	POORLY CHARACTERIZED	Uncharacterized protein	hypothetical protein	n	-	238619560	-	-	-	-	-	-	-	-	-	-	-	-
M164_1114	arCOG00130	COG0477, COG2271G	238619561	YP_002914386.1	10	Carbohydrate transport and metabolism	G	METABOLISM	MFS family permease	major facilitator superfamily protein	n	238619561	-	-	-	COG0477	-	arCOG00130	-	-	-	-	-	COG0477	-
M164_1115	arCOG00023	0YTN9	238619562	YP_002914387.1	1	General function prediction only	R	POORLY CHARACTERIZED	Predicted transcriptional regulator	hypothetical protein	n	-	238619562	-	-	-	-	-	-	-	-	-	-	-	-
M164_1116	arCOG02242	COG3355K, COG3355	238619563	YP_002914388.1	6	Transcription	K	INFORMATION STORAGE AND PROCESSING	Transcriptional regulator, contains HTH domain	transcriptional regulator TrmB	e	-	238619563	-	-	-	-	arCOG02242	-	-	-	-	-	-	-
M164_1117	arCOG07849	0Z5PY	238619564	YP_002914389.1	1	Translation, ribosomal structure and biogenesis	J	INFORMATION STORAGE AND PROCESSING	Ribosome associated protein L45A	hypothetical protein	n	-	238619564	-	-	-	-	-	-	-	-	-	-	-	-
M164_1118	arCOG04811	COG2383	238619565	YP_002914390.1	1	Function unknown	S	POORLY CHARACTERIZED	Uncharacterized membrane protein, Fun14 family	hypothetical protein	n	-	238619565	-	-	-	-	arCOG04811	-	-	-	-	-	-	-
M164_1119	arCOG03772	COG4345S, COG4345	238619566	YP_002914391.1	1	Replication, recombination and repair	L	INFORMATION STORAGE AND PROCESSING	Predicted DNA binding protein, Pae2254 family	hypothetical protein	n	-	238619566	-	-	-	-	-	-	-	-	-	-	-	-
M164_1120	arCOG01212	11SAG	238619567	YP_002914392.1	1	Function unknown	S	POORLY CHARACTERIZED	Uncharacterized protein	hypothetical protein	n	-	238619567	-	-	-	-	-	-	-	-	-	-	-	-
M164_1121	arCOG01697	COG1048, COG1048C	238619568	YP_002914393.1	1	Energy production and conversion	C	METABOLISM	Aconitase A	aconitate hydratase	e	-	-	-	-	-	-	-	-	-	-	-	-	COG1048	-
M164_1122	arCOG04307	COG1530, COG1530J	238619569	YP_002914394.1	1	Translation, ribosomal structure and biogenesis	J	INFORMATION STORAGE AND PROCESSING	Ribonuclease G and E	hypothetical protein	n	-	-	-	-	COG1530	-	arCOG04307	-	-	-	-	-	-	-
M164_1123	arCOG07290	0YT75	238619570	YP_002914395.1	1	Function unknown	S	POORLY CHARACTERIZED	Uncharacterized protein	hypothetical protein	n	-	238619570	-	-	-	-	-	-	-	-	-	-	-	-
M164_1124	arCOG02900	COG2304, COG2304R	238619571	YP_002914396.1	2	General function prediction only	R	POORLY CHARACTERIZED	vWFA domain containing protein	von Willebrand factor A	n	-	238619571	-	-	-	-	arCOG02900	-	-	-	arCOG02900	-	-	-
M164_1125	arCOG01143	COG0639, COG0639T	238619572	YP_002914397.1	1	Signal transduction mechanisms	T	CELLULAR PROCESSES AND SIGNALING	Serine/threonine protein phosphatase PP2A family	bis(5'-nucleosyl)-tetraphosphatase	n	-	-	-	-	COG0639	-	arCOG01143	-	-	-	-	-	COG0639	-
M164_1126	arCOG05332	COG1716, COG1716T	238619573	YP_002914398.1	1	Signal transduction mechanisms	T	CELLULAR PROCESSES AND SIGNALING	FHA domain containing protein	FHA domain-containing protein	n	-	238619573	-	-	-	-	-	-	-	-	arCOG05332	-	-	-
M164_1127	arCOG02900	COG2304, COG2304R	238619574	YP_002914399.1	2	General function prediction only	R	POORLY CHARACTERIZED	vWFA domain containing protein	von Willebrand factor A	n	-	238619574	-	-	-	-	arCOG02900	-	-	-	arCOG02900	-	-	-
M164_1128	arCOG00967	COG2419, COG2419S	238619575	YP_002914400.1	1	Translation, ribosomal structure and biogenesis	J	INFORMATION STORAGE AND PROCESSING	tRNA m(1)G methyltransferase	tRNA (guanine-N1-)-methyltransferase	n	-	238619575	-	-	-	-	arCOG00967	-	-	-	-	-	-	-
M164_1129	arCOG05972	11YSZ	238619576	YP_002914401.1	1	Function unknown	S	POORLY CHARACTERIZED	Uncharacterized protein	hypothetical protein	n	-	238619576	-	-	-	-	-	-	-	-	-	-	-	-
M164_1130	arCOG05316	COG2057I, COG2057	238619577	YP_002914402.1	1	Lipid transport and metabolism	I	METABOLISM	Acyl CoA:acetate/3-ketoacid CoA transferase, beta subunit	coenzyme A transferase	n	-	-	-	-	-	-	-	-	-	-	-	-	-	-
M164_1131	arCOG01987	COG1788I, COG1788	238619578	YP_002914403.1	1	Lipid transport and metabolism	I	METABOLISM	Acyl CoA:acetate/3-ketoacid CoA transferase, alpha subunit	coenzyme A transferase	n	-	-	-	-	-	-	-	-	-	-	-	-	-	-
M164_1132	arCOG03181	COG1846K, COG1846	238619579	YP_002914404.1	1	Transcription	K	INFORMATION STORAGE AND PROCESSING	Transcriptional regulator, MarR family	MarR family transcriptional regulator	n	-	238619579	-	-	COG1846	COG1846	-	-	-	-	-	-	-	-
M164_1133	arCOG02312	COG0577, COG4591M	238619580	YP_002914405.1	2	Defense mechanisms	V	CELLULAR PROCESSES AND SIGNALING	ABC-type antimicrobial peptide transport system, permease component	hypothetical protein	n	-	-	-	-	-	COG0577	arCOG02312	-	-	-	-	-	-	-
M164_1134	arCOG02089	COG1361M, COG1361	238619581	YP_002914406.1	3	Cell wall/membrane/envelope biogenesis	M	CELLULAR PROCESSES AND SIGNALING	S-layer domain	hypothetical protein	n	-	238619581	-	-	-	-	-	-	-	-	-	-	-	-
M164_1135	arCOG00922	COG1136V, COG1136	238619582	YP_002914407.1	1	Defense mechanisms	V	CELLULAR PROCESSES AND SIGNALING	ABC-type antimicrobial peptide transport system, ATPase component	ABC transporter	n	-	-	-	-	COG1136	-	arCOG00922	-	-	-	-	-	COG1136	-
M164_1136	arCOG01749	COG0114, COG0114C	238619583	YP_002914408.1	1	Energy production and conversion	C	METABOLISM	Fumarase	fumarate hydratase	e	-	-	-	-	COG0114	-	-	-	-	-	-	-	COG0114	-
M164_1137	arCOG05973	11ZUS	238619584	YP_002914409.1	1	Coenzyme transport and metabolism	H	METABOLISM	Ubiquinone/menaquinone biosynthesis C-methylase UbiE	hypothetical protein	n	-	238619584	-	-	-	-	-	-	-	-	-	-	-	-
M164_1138	arCOG00606	COG0517, COG2905T	238619585	YP_002914410.1	3	General function prediction only	R	POORLY CHARACTERIZED	CBS domain	signal-transduction protein with CBS domains	n	-	-	-	-	COG0517	-	arCOG00606	-	-	-	-	-	COG0517	arCOG00606
M164_1139	arCOG02869	COG2761, COG2761Q	238619586	YP_002914411.1	1	Secondary metabolites biosynthesis, transport and catabolism	Q	METABOLISM	Predicted dithiol-disulfide isomerase involved in polyketide biosynthesis	DSBA oxidoreductase	n	238619586	-	-	-	-	-	-	-	-	-	-	-	-	-
M164_1140	arCOG00009	COG0531, COG0833E	238619587	YP_002914412.1	2	Amino acid transport and metabolism	E	METABOLISM	Amino acid transporter	amino acid permease	n	-	-	-	-	-	COG0531	arCOG00009	-	-	-	-	-	COG0531	-
M164_1141	arCOG00769	COG0693, COG0693R	238619588	YP_002914413.1	1	General function prediction only	R	POORLY CHARACTERIZED	Putative intracellular protease/amidase	Pfpi family intracellular protease	n	-	-	-	-	-	-	arCOG00769	-	-	-	-	-	COG0693	-
M164_1142	arCOG00223	COG2005, COG2005R	238619589	YP_002914414.1	1	Transcription	K	INFORMATION STORAGE AND PROCESSING	N-terminal domain of molybdenum-binding protein	molybdenum transport protein ModA related protein (ModA)	n	-	-	-	-	-	-	arCOG00223	-	-	-	-	-	-	-
M164_1143	arCOG01597	COG0026F, COG0026	238619590	YP_002914415.1	1	Nucleotide transport and metabolism	F	METABOLISM	Phosphoribosylaminoimidazole carboxylase (NCAIR synthetase)	phosphoribosylaminoimidazole carboxylase ATPase subunit	e	-	-	-	-	-	-	-	-	-	-	-	-	COG0026	-
M164_1144	arCOG02464	COG0041, COG0041F	238619591	YP_002914416.1	1	Nucleotide transport and metabolism	F	METABOLISM	Phosphoribosylcarboxyaminoimidazole (NCAIR) mutase	phosphoribosylaminoimidazole carboxylase catalytic subunit	e	-	-	-	-	-	-	arCOG02464	-	-	-	-	-	COG0041	-
M164_1145	arCOG00345	COG0277C, COG0277	238619592	YP_002914417.1	1	Energy production and conversion	C	METABOLISM	FAD/FMN-containing dehydrogenase	FAD linked oxidase domain-containing protein	n	-	238619592	-	-	-	-	-	-	-	-	-	-	COG0277	-
M164_1146	arCOG01905	COG1846K, 0XX2I	238619593	YP_002914418.1	1	Transcription	K	INFORMATION STORAGE AND PROCESSING	Transcriptional regulator, contains HTH domain	MarR family transcriptional regulator	u	-	238619593	-	-	-	-	-	-	-	-	-	-	-	-
M164_1147	arCOG05971	0YJHY	238619594	YP_002914419.1	1	Carbohydrate transport and metabolism	G	METABOLISM	MFS family permease	hypothetical protein	n	-	238619594	-	-	-	-	-	-	-	-	-	-	-	-
M164_1148	arCOG01303	COG0509, COG0509E	238619595	YP_002914420.1	3	Amino acid transport and metabolism	E	METABOLISM	Glycine cleavage system H protein (lipoate-binding)	glycine cleavage system protein H	n	238619595	-	-	-	-	-	arCOG01303	-	-	-	-	-	COG0509	-
M164_1149	arCOG01939	COG0095, COG0095H	238619596	YP_002914421.1	3	Coenzyme transport and metabolism	H	METABOLISM	Lipoate-protein ligase A	biotin/lipoate A/B protein ligase	n	238619596	-	-	-	COG0095	-	arCOG01939	-	-	-	-	-	COG0095	-
M164_1150	arCOG07227	0Y27X	238619597	YP_002914422.1	1	Inorganic ion transport and metabolism	P	METABOLISM	Sulfurtransferase TusA	hypothetical protein	n	-	238619597	-	-	-	-	-	-	-	-	-	-	-	-
M164_1151	arCOG05921	124QR	238619598	YP_002914423.1	1	Function unknown	S	POORLY CHARACTERIZED	Uncharacterized protein	hypothetical protein	n	-	238619598	-	-	-	-	-	-	-	-	-	-	-	-
M164_1152	arCOG03686	COG1765O, COG1765	238619599	YP_002914424.1	1	Posttranslational modification, protein turnover, chaperones	O	CELLULAR PROCESSES AND SIGNALING	Predicted redox protein, regulator of disulfide bond formation	OsmC family protein	n	-	-	-	-	-	-	arCOG03686	-	-	-	-	-	-	-
M164_1153	arCOG05920	11MZI	238619600	YP_002914425.1	1	Function unknown	S	POORLY CHARACTERIZED	Uncharacterized protein	hypothetical protein	n	-	238619600	-	-	-	-	-	-	-	-	-	-	-	-
M164_1154	arCOG04397	COG0004P, COG0004	238619601	YP_002914426.1	1	Inorganic ion transport and metabolism	P	METABOLISM	Ammonia permease	ammonium transporter	n	-	-	-	-	-	-	arCOG04397	-	-	-	-	-	COG0004	-
M164_1155	arCOG07724	1110U	238619602	YP_002914427.1	2	Function unknown	S	POORLY CHARACTERIZED	Uncharacterized protein	hypothetical protein	n	-	238619602	-	-	-	-	-	-	-	-	-	-	-	-
M164_1156	arCOG02044	COG1287, COG1287R	238619603	YP_002914428.1	1	Cell wall/membrane/envelope biogenesis	M	CELLULAR PROCESSES AND SIGNALING	Oligosaccharyltransferase membrane subunit	oligosaccharyl transferase STT3 subunit	e	-	238619603	-	-	-	-	arCOG02044	-	-	-	-	-	-	-
M164_1157	arCOG00906	COG2260, COG2260J	238619604	YP_002914429.1	1	Translation, ribosomal structure and biogenesis	J	INFORMATION STORAGE AND PROCESSING	rRNA maturation protein Nop10, contains Zn-ribbon domain	H/ACA RNA-protein complex component Nop10p	u	-	238619604	-	-	-	-	arCOG00906	-	-	-	-	-	-	-
M164_1158	arCOG04107	COG1093, COG1093J	238619605	YP_002914430.1	1	Translation, ribosomal structure and biogenesis	J	INFORMATION STORAGE AND PROCESSING	Translation initiation factor 2, alpha subunit (eIF-2alpha)	translation initiation factor IF-2	e	-	-	-	-	-	-	arCOG04107	-	-	COG1093	-	-	-	-
M164_1159	arCOG04108	COG2051J, COG2051	238619606	YP_002914431.1	1	Translation, ribosomal structure and biogenesis	J	INFORMATION STORAGE AND PROCESSING	Ribosomal protein S27E	30S ribosomal protein S27e	n	-	238619606	-	-	-	-	arCOG04108	-	-	-	-	-	-	-
M164_1160	arCOG04109	COG1631, COG1631J	238619607	YP_002914432.1	1	Translation, ribosomal structure and biogenesis	J	INFORMATION STORAGE AND PROCESSING	Ribosomal protein L44E	50S ribosomal protein L44e	e	-	238619607	-	-	-	-	arCOG04109	-	-	COG1631	-	-	-	-
M164_1161	arCOG00551	COG1711	238619608	YP_002914433.1	1	Replication, recombination and repair	L	INFORMATION STORAGE AND PROCESSING	DNA replication initiation complex subunit, GINS15 family	hypothetical protein	e	-	238619608	-	-	-	-	arCOG00551	-	-	-	-	-	-	-
M164_1162	arCOG04110	COG1467, COG1467L	238619609	YP_002914434.1	1	Replication, recombination and repair	L	INFORMATION STORAGE AND PROCESSING	Eukaryotic-type DNA primase, catalytic (small) subunit	DNA primase small subunit	e	-	238619609	-	-	-	-	arCOG04110	-	-	-	-	-	-	-
M164_1163	arCOG00488	COG0592, COG0592L	238619610	YP_002914435.1	3	Replication, recombination and repair	L	INFORMATION STORAGE AND PROCESSING	DNA polymerase sliding clamp subunit (PCNA homolog)	proliferating cell nuclear antigen PcnA	e	-	238619610	-	COG0592	COG0592	-	arCOG00488	-	-	COG0592	-	-	COG0592	-
M164_1164	arCOG01225	COG1100, COG1100R	238619611	YP_002914436.1	1	General function prediction only	R	POORLY CHARACTERIZED	GTPase SAR1 or related small G protein	GTPase	n	-	238619611	-	-	-	-	arCOG01225	-	-	-	-	-	-	-
M164_1165	arCOG00067	COG0462, COG0462FE	238619612	YP_002914437.1	1	Nucleotide transport and metabolism	F	METABOLISM	Phosphoribosylpyrophosphate synthetase	ribose-phosphate pyrophosphokinase	e	-	-	COG0462	-	COG0462	COG0462	arCOG00067	-	COG0462	-	-	-	COG0462	arCOG00067
M164_1166	arCOG00047	COG1041, COG1041L	238619613	YP_002914438.1	1	Translation, ribosomal structure and biogenesis	J	INFORMATION STORAGE AND PROCESSING	tRNA G10 N-methylase Trm11	RNA methylase	n	-	-	-	-	-	-	arCOG00047	-	-	-	-	-	-	-
M164_1167	arCOG00501	COG1234, COG1234R	238619614	YP_002914439.1	1	Translation, ribosomal structure and biogenesis	J	INFORMATION STORAGE AND PROCESSING	Ribonuclease Z, beta-lactamase superfamily hydrolase	ribonuclease Z	e	-	-	-	-	-	-	arCOG00501	-	-	-	-	-	COG1234	arCOG00501
M164_1168	arCOG01043	COG1931S, COG1931	238619615	YP_002914440.1	1	General function prediction only	R	POORLY CHARACTERIZED	Predicted RNA binding protein with dsRBD fold	hypothetical protein	e	-	238619615	-	-	-	-	arCOG01043	-	-	-	-	-	-	-
M164_1169	arCOG01045	COG0237H, COG0237	238619616	YP_002914441.1	1	Coenzyme transport and metabolism	H	METABOLISM	Dephospho-CoA kinase	adenylate kinase related protein (AdkA-like)	u	-	-	COG0237	-	-	-	arCOG01045	-	-	-	-	-	COG0237	-
M164_1170	arCOG01736	COG1514J, COG1514	238619617	YP_002914442.1	1	Translation, ribosomal structure and biogenesis	J	INFORMATION STORAGE AND PROCESSING	2'-5' RNA ligase	2'-5' RNA ligase	n	-	-	-	-	-	-	arCOG01736	-	-	-	-	-	-	-
M164_1171	arCOG04249	COG1746, COG1746J	238619618	YP_002914443.1	1	Translation, ribosomal structure and biogenesis	J	INFORMATION STORAGE AND PROCESSING	tRNA nucleotidyltransferase (CCA-adding enzyme)	tRNA CCA-pyrophosphorylase	e	-	238619618	-	-	-	-	arCOG04249	-	-	-	-	-	-	arCOG04249
M164_1172	arCOG01182	COG2112, COG2112T	238619619	YP_002914444.1	1	Signal transduction mechanisms	T	CELLULAR PROCESSES AND SIGNALING	Predicted Ser/Thr protein kinase	hypothetical protein	n	-	-	-	-	-	-	arCOG01182	-	-	-	-	-	-	-
M164_1173	arCOG07461	0Y3S8	238619620	YP_002914445.1	1	Function unknown	S	POORLY CHARACTERIZED	Zn finger protein, C2C2 type	hypothetical protein	u	-	238619620	-	-	-	-	-	-	-	-	-	-	-	-
M164_1174	02TWF, arCOG02134	COG3677, COG3316L	238619621	YP_002914447.1	6	Mobilome: prophages, transposons	X	CELLULAR PROCESSES AND SIGNALING	Transposase	hypothetical protein	n	-	-	-	-	-	-	-	-	-	-	-	-	-	-
M164_1175	arCOG05978	12C7M	238619622	YP_002914448.1	1	Cell wall/membrane/envelope biogenesis	M	CELLULAR PROCESSES AND SIGNALING	Extracellular protein containing Kelch and FN3 domains	fibronectin type III domain-containing protein	n	-	238619622	-	-	-	-	arCOG05978	-	-	-	-	-	-	-
M164_1176	arCOG00164	COG0555, COG0555O	238619623	YP_002914449.1	1	Posttranslational modification, protein turnover, chaperones	O	CELLULAR PROCESSES AND SIGNALING	ABC-type sulfate transport system, permease component	binding-protein-dependent transport system inner membrane protein	n	238619623	-	-	-	COG0555	-	arCOG00164	-	-	-	-	-	-	-
M164_1177	arCOG00219	COG0725, COG0725P	238619624	YP_002914450.1	1	Inorganic ion transport and metabolism	P	METABOLISM	ABC-type molybdate transport system, periplasmic component	extracellular solute-binding protein	n	-	238619624	-	-	-	-	arCOG00219	-	-	-	-	-	-	-
M164_1178	arCOG01263	COG0300R, COG0300	238619625	YP_002914451.1	1	General function prediction only	R	POORLY CHARACTERIZED	Short-chain dehydrogenase	short-chain dehydrogenase/reductase SDR	n	-	-	-	-	-	-	arCOG01263	-	-	-	-	-	-	-
M164_1179	arCOG01491	COG0243, COG3383R	238619626	YP_002914452.1	3	Energy production and conversion	C	METABOLISM	Anaerobic dehydrogenase	nitrate reductase	n	-	-	-	-	-	COG0243	arCOG01491	-	-	-	-	-	-	-
M164_1180	arCOG00679	COG0675, COG0675L	238619627	YP_002914453.1	7	Mobilome: prophages, transposons	X	CELLULAR PROCESSES AND SIGNALING	Transposable element, IS605 OrfB family, contains RNAse H fold nuclease and Zn finger domains	transposase, IS605 OrfB family	n	-	-	-	-	-	-	arCOG00679	-	-	-	-	-	COG0675	-
M164_1181	arCOG03164	COG2452, COG2452L	238619628	YP_002914454.1	2	Mobilome: prophages, transposons	X	CELLULAR PROCESSES AND SIGNALING	Site-specific integrase-resolvase	excisionase family DNA binding domain-containing protein	n	-	-	-	-	-	-	arCOG03164	-	-	-	-	-	-	-
M164_1182	arCOG01491	COG0243, COG3383R	238619629	YP_002914455.1	3	Energy production and conversion	C	METABOLISM	Anaerobic dehydrogenase	molybdopterin oxidoreductase Fe4S4 region	n	-	-	-	-	-	COG0243	arCOG01491	-	-	-	-	-	-	-
M164_1183	arCOG00891	COG0084L, COG0084	238619630	YP_002914456.1	2	Replication, recombination and repair	L	INFORMATION STORAGE AND PROCESSING	Mg-dependent DNase	TatD-related deoxyribonuclease	n	-	-	-	-	COG0084	-	arCOG00891	-	-	-	-	-	COG0084	-
M164_1184	arCOG07213	111PN	238619631	YP_002914457.1	1	Function unknown	S	POORLY CHARACTERIZED	Uncharacterized protein	hypothetical protein	n	-	238619631	-	-	-	-	-	-	-	-	-	-	-	-
M164_1185	arCOG01545	COG0650C, COG0650	238619632	YP_002914458.1	1	Energy production and conversion	C	METABOLISM	Formate hydrogenlyase subunit 4	formate hydrogenlyase subunit 4 (HycD)	n	-	-	-	-	-	-	arCOG01545	-	-	-	-	-	-	-
M164_1186	arCOG03626	COG4237C, COG4237	238619633	YP_002914459.1	1	Energy production and conversion	C	METABOLISM	Hydrogenase-4 membrane subunit HyfE	hypothetical protein	n	-	-	-	-	-	-	-	-	-	-	-	-	-	-
M164_1187	arCOG01537	COG0651CP, COG0651	238619634	YP_002914460.1	2	Energy production and conversion	C	METABOLISM	NADH:ubiquinone oxidoreductase subunit 4 (chain M)	hydrogenase 4 subunit F	n	-	-	-	-	-	-	arCOG01537	-	-	-	-	-	-	-
M164_1188	arCOG01547	COG3261, COG3261C	238619635	YP_002914461.1	1	Energy production and conversion	C	METABOLISM	Ni,Fe-hydrogenase III large subunit and subunit G	formate hydrogenlyase subunit 5 (HycE)	n	-	-	-	-	-	-	arCOG01547	-	-	-	-	-	-	-
M164_1189	arCOG01553	COG3260, COG3260C	238619636	YP_002914462.1	1	Energy production and conversion	C	METABOLISM	Ni,Fe-hydrogenase III small subunit	NADH ubiquinone oxidoreductase 20 kDa subunit	n	-	-	-	-	-	-	arCOG01553	-	-	-	-	-	-	-
M164_1190	arCOG01537	COG0651CP, COG0651	238619637	YP_002914463.1	2	Energy production and conversion	C	METABOLISM	NADH:ubiquinone oxidoreductase subunit 4 (chain M)	hydrogenase 4 subunit B	n	238619637	-	-	-	-	-	arCOG01537	-	-	-	-	-	-	-
M164_1191	arCOG08457	111J9	238619638	YP_002914464.1	1	Function unknown	S	POORLY CHARACTERIZED	Uncharacterized protein	hypothetical protein	n	-	238619638	-	-	-	-	-	-	-	-	-	-	-	-
M164_1192	arCOG02019	COG2897P, COG2897	238619639	YP_002914465.1	2	Inorganic ion transport and metabolism	P	METABOLISM	Rhodanese-related sulfurtransferase	Rhodanese domain-containing protein	n	-	-	-	-	-	-	-	-	-	-	-	-	-	-
M164_1193	arCOG06023	COG3376P, COG3376	238619640	YP_002914466.1	2	Inorganic ion transport and metabolism	P	METABOLISM	High-affinity nickel permease	high-affinity nickel-transporter	n	238619640	-	-	-	-	COG3376	-	-	-	-	-	-	-	-
M164_1194	arCOG01999	COG0028, COG0028EH	238619641	YP_002914467.1	1	Carbohydrate transport and metabolism	G	METABOLISM	Pyruvate oxidase	pyruvate dehydrogenase	n	-	-	-	-	COG0028	-	-	-	-	-	-	-	COG0028	-
M164_1195	arCOG01067	COG1252C, COG1252	238619642	YP_002914468.1	2	Energy production and conversion	C	METABOLISM	NADH dehydrogenase, FAD-containing subunit	FAD-dependent pyridine nucleotide-disulfide oxidoreductase	n	238619642	-	-	-	-	COG1252	-	-	-	-	-	-	-	-
M164_1196	arCOG09915, arCOG07925	0YI5J	238619644	YP_002914470.1	1	Mobilome: prophages, transposons	X	CELLULAR PROCESSES AND SIGNALING	Transposon ISC1234/ISC1290 related ORF	transposase ISC1290	n	-	238619644	-	-	-	-	-	-	-	-	-	-	-	-
M164_1197	arCOG03651	COG0531E, COG0531	238619645	YP_002914471.1	1	Amino acid transport and metabolism	E	METABOLISM	Amino acid transporter	amino acid permease	n	238619645	-	-	-	-	COG0531	-	-	-	-	-	-	COG0531	-
M164_1198	arCOG02272	COG3413R, COG3413	238619646	YP_002914472.1	7	Transcription	K	INFORMATION STORAGE AND PROCESSING	Transcriptional regulator, contains HTH domain	bacterio-opsin activator HTH domain-containing protein	n	-	238619646	-	-	-	-	-	-	-	-	-	-	-	-
M164_1199	arCOG01107	COG0624, COG0624E	238619647	YP_002914473.1	3	Amino acid transport and metabolism	E	METABOLISM	Acetylornithine deacetylase/Succinyl-diaminopimelate desuccinylase or related deacylase	succinyl-diaminopimelate desuccinylase	n	-	-	-	-	COG0624	-	arCOG01107	-	-	-	-	-	COG0624	-
M164_1200	arCOG05881	0XPT3	238619648	YP_002914474.1	1	Function unknown	S	POORLY CHARACTERIZED	Uncharacterized protein, DUF1177 family	hypothetical protein	n	-	-	-	-	-	-	-	-	-	-	-	-	-	-
M164_1201	arCOG00341, arCOG00340	COG0277C, COG0277	238619649	YP_002914475.1	2	Energy production and conversion	C	METABOLISM	FAD/FMN-containing dehydrogenase fused to Heterodisulfide reductase, subunit B	FAD linked oxidase domain-containing protein	n	238619649	-	-	-	-	-	-	-	-	-	-	-	COG0277	-
M164_1202	arCOG00175	COG3839G, COG3839	238619650	YP_002914476.1	5	Carbohydrate transport and metabolism	G	METABOLISM	ABC-type sugar transport system, ATPase component	ABC transporter	n	-	-	-	-	-	-	arCOG00175	-	-	-	-	-	-	-
M164_1203	arCOG00159	COG0395, COG0395G	238619651	YP_002914477.1	3	Carbohydrate transport and metabolism	G	METABOLISM	ABC-type sugar transport system, permease component	binding-protein-dependent transport system inner membrane protein	n	-	-	-	-	-	COG0395	-	-	-	-	-	-	-	-
M164_1204	arCOG00157	COG1175, COG1175G	238619652	YP_002914478.1	3	Carbohydrate transport and metabolism	G	METABOLISM	ABC-type sugar transport system, permease component	binding-protein-dependent transport system inner membrane protein	n	-	-	-	-	-	-	-	-	-	-	-	-	-	-
M164_1205	arCOG00153	COG1653, COG1653G	238619653	YP_002914479.1	1	Carbohydrate transport and metabolism	G	METABOLISM	ABC-type trehalose transport system, periplasmic component	extracellular solute-binding protein	n	-	-	-	-	-	COG1653	arCOG00153	-	-	-	-	-	-	-
M164_1206	arCOG04459	COG0379H, COG0379	238619654	YP_002914480.1	1	Coenzyme transport and metabolism	H	METABOLISM	Quinolinate synthase	quinolinate synthetase	n	-	-	-	-	-	-	arCOG04459	-	-	-	-	-	-	-
M164_1207	arCOG00572	COG0029, COG0029H	238619655	YP_002914481.1	1	Coenzyme transport and metabolism	H	METABOLISM	Aspartate oxidase	L-aspartate oxidase	n	-	-	-	-	-	-	-	-	-	-	-	-	-	-
M164_1208	arCOG01482	COG0157, COG0157H	238619656	YP_002914482.1	1	Coenzyme transport and metabolism	H	METABOLISM	Nicotinate-nucleotide pyrophosphorylase	nicotinate-nucleotide pyrophosphorylase	n	-	-	-	-	-	-	arCOG01482	-	-	-	-	-	COG0157	-
M164_1209	arCOG02761	COG3439S, COG3439	238619657	YP_002914483.1	1	Function unknown	S	POORLY CHARACTERIZED	Uncharacterized protein, DUF302 family	hypothetical protein	n	-	-	-	-	-	-	-	-	-	-	-	-	-	-
M164_1210	arCOG00001	COG1695K, COG1695	238619658	YP_002914484.1	1	Transcription	K	INFORMATION STORAGE AND PROCESSING	Transcriptional regulator, PadR family	PadR-like family transcriptional regulator	n	-	-	-	-	-	COG1695	arCOG00001	-	-	-	-	-	-	-
M164_1211	arCOG00130	COG0477, COG2271G	238619659	YP_002914485.1	10	Carbohydrate transport and metabolism	G	METABOLISM	MFS family permease	major facilitator superfamily protein	n	-	-	-	-	COG0477	-	arCOG00130	-	-	-	-	-	COG0477	-
M164_1212	arCOG03287	COG3408, COG3408G	238619660	YP_002914486.1	1	Carbohydrate transport and metabolism	G	METABOLISM	Glycogen debranching enzyme	glycogen debranching protein	n	-	-	-	-	-	-	-	-	-	-	-	-	-	-
M164_1213	arCOG03285	COG3387G, COG3387	238619661	YP_002914487.1	3	Carbohydrate transport and metabolism	G	METABOLISM	Glycosyl hydrolase family 15	glycoside hydrolase 15-related	n	-	-	-	-	-	COG3387	arCOG03285	-	-	-	-	-	-	-
M164_1214	arCOG00666	COG1208, COG1208MJ	238619662	YP_002914488.1	4	Cell wall/membrane/envelope biogenesis	M	CELLULAR PROCESSES AND SIGNALING	N-acetylglucosamine-1-phosphate uridyltransferase	nucleotidyltransferase	n	-	-	-	-	-	-	arCOG00666	-	-	-	-	-	COG1208	-
M164_1215	arCOG03278	COG1449G, COG1449	238619663	YP_002914489.1	1	Carbohydrate transport and metabolism	G	METABOLISM	Glycosyl hydrolase family 57	Alpha-amylase	n	-	-	-	-	-	-	arCOG03278	-	-	-	-	-	-	-
M164_1216	arCOG01420	COG0297, COG0297G	238619664	YP_002914490.1	1	Carbohydrate transport and metabolism	G	METABOLISM	Glycogen synthase	starch synthase	n	-	-	-	-	-	-	-	-	-	-	-	-	-	-
M164_1217	arCOG03852	0YGNX	238619665	YP_002914491.1	2	Function unknown	S	POORLY CHARACTERIZED	Uncharacterized protein	hypothetical protein	n	-	238619665	-	-	-	-	-	-	-	-	-	-	-	-
M164_1218	arCOG00758	COG0665, COG0665E	238619666	YP_002914492.1	1	Amino acid transport and metabolism	E	METABOLISM	Glycine/D-amino acid oxidase (deaminating)	FAD dependent oxidoreductase	n	-	-	-	-	-	-	-	-	-	-	-	-	COG0665	-
M164_1220	arCOG07922	COG3385	238619667	YP_002914493.1	1	Mobilome: prophages, transposons	X	CELLULAR PROCESSES AND SIGNALING	Transposase ISC1217	hypothetical protein	n	-	238619667	-	-	-	-	-	-	-	-	-	-	-	-
M164_1221	arCOG05414	0Y27Z	238619668	YP_002914494.1	2	Defense mechanisms	V	CELLULAR PROCESSES AND SIGNALING	CopG/RHH family DNA binding protein, antitoxin	hypothetical protein	n	-	238619668	-	-	-	-	-	-	-	-	-	-	-	-
M164_1222	arCOG03706	0Y1FC, COG1848R	238619669	YP_002914495.1	2	Defense mechanisms	V	CELLULAR PROCESSES AND SIGNALING	PIN domain containing protein	PilT protein domain-containing protein	n	-	238619669	-	-	-	-	-	-	-	-	-	-	-	-
M164_1224	arCOG02127	COG3335, COG3415L	238619670	YP_002914496.1	3	Mobilome: prophages, transposons	X	CELLULAR PROCESSES AND SIGNALING	Transposase	ORF1 in transposon ISC1048	u	238619670	-	-	-	-	-	-	-	-	-	-	-	-	-
M164_1225	arCOG05998	11QAX	238619671	YP_002914497.1	1	Function unknown	S	POORLY CHARACTERIZED	Uncharacterized helical repeat protein, DUF1955 family	hypothetical protein	n	-	238619671	-	-	-	-	-	-	-	-	-	-	-	-
M164_1226	arCOG04120	COG0469G, COG0469	238619672	YP_002914498.1	1	Carbohydrate transport and metabolism	G	METABOLISM	Pyruvate kinase	pyruvate kinase	n	-	-	-	-	COG0469	-	arCOG04120	-	-	-	-	-	COG0469	-
M164_1227	arCOG05380	COG2149S, 122CH	238619673	YP_002914499.1	1	Function unknown	S	POORLY CHARACTERIZED	Uncharacterized membrane protein	hypothetical protein	n	238619673	-	-	-	-	-	-	-	-	-	-	-	-	-
M164_1228	arCOG01122	COG0120G, COG0120	238619674	YP_002914500.1	1	Carbohydrate transport and metabolism	G	METABOLISM	Ribose 5-phosphate isomerase	ribose 5-phosphate isomerase	e	-	-	-	-	COG0120	-	arCOG01122	-	-	-	-	-	COG0120	-
M164_1229	arCOG02092, arCOG01117	COG0119, COG0119E	238619675	YP_002914501.1	3	Transcription	K	INFORMATION STORAGE AND PROCESSING	Lrp/AsnC family C-terminal domain	2-isopropylmalate synthase	n	-	-	-	-	COG0119	COG0119	arCOG02092, arCOG01117	-	-	-	-	-	COG0119	-
M164_1230	arCOG07215	127ZX	238619676	YP_002914502.1	1	Function unknown	S	POORLY CHARACTERIZED	Uncharacterized protein	hypothetical protein	u	-	238619676	-	-	-	-	-	-	-	-	-	-	-	-
M164_1231	arCOG00858	COG0528F, COG0528	238619677	YP_002914503.1	1	Nucleotide transport and metabolism	F	METABOLISM	Uridylate kinase	uridylate kinase	e	-	-	COG0528	-	COG0528	-	arCOG00858	-	COG0528	-	-	-	COG0528	-
M164_1232	arCOG04114	121Y1	238619678	YP_002914504.1	1	Replication, recombination and repair	L	INFORMATION STORAGE AND PROCESSING	Chromatin protein Cren7	hypothetical protein	e	-	238619678	-	-	-	-	-	-	-	-	-	-	-	-
M164_1233	arCOG01260	COG1028, COG1028IQR	238619679	YP_002914505.1	1	Lipid transport and metabolism	I	METABOLISM	Short-chain alcohol dehydrogenase	short-chain dehydrogenase/reductase SDR	e	238619679	-	-	-	COG1028	-	-	-	-	-	-	-	COG1028	-
M164_1234	arCOG00247	COG2084, COG2084I	238619680	YP_002914506.1	2	Lipid transport and metabolism	I	METABOLISM	3-hydroxyisobutyrate dehydrogenase or related beta-hydroxyacid dehydrogenase	3-hydroxyisobutyrate dehydrogenase	n	238619680	-	-	-	-	-	arCOG00247	-	-	-	-	-	COG2084	-
M164_1235	arCOG01015	COG1258J, COG1258	238619681	YP_002914507.1	1	Translation, ribosomal structure and biogenesis	J	INFORMATION STORAGE AND PROCESSING	tRNA U54 and U55 pseudouridine synthase Pus10	pseudouridylate synthase	e	-	238619681	-	-	-	-	arCOG01015	-	-	-	-	-	-	-
M164_1236	arCOG01228	COG0541U, COG0541	238619682	YP_002914508.1	1	Intracellular trafficking, secretion, and vesicular transport	U	CELLULAR PROCESSES AND SIGNALING	Signal recognition particle GTPase	GTP-binding signal recognition particle SRP54 G-domain	u	238619682	-	COG0541	COG0541	COG0541	COG0541	arCOG01228	-	COG0541	COG0541	-	-	COG0541	arCOG01228
M164_1237	arCOG04277	COG0231J, COG0231	238619683	YP_002914509.1	1	Translation, ribosomal structure and biogenesis	J	INFORMATION STORAGE AND PROCESSING	Translation elongation factor P (EF-P)/translation initiation factor 5A (eIF-5A)	translation initiation factor IF-5A	e	-	238619683	COG0231	COG0231	COG0231	-	arCOG04277	-	-	-	-	-	COG0231	-
M164_1238	arCOG04143	COG1697, COG1697L	238619684	YP_002914510.1	1	Replication, recombination and repair	L	INFORMATION STORAGE AND PROCESSING	DNA topoisomerase VI, subunit A	DNA topoisomerase VI subunit A	e	-	-	-	-	-	-	arCOG04143	-	-	-	-	-	-	-
M164_1239	arCOG01165	COG1389, COG1389L	238619685	YP_002914511.1	1	Replication, recombination and repair	L	INFORMATION STORAGE AND PROCESSING	DNA topoisomerase VI, subunit B	DNA topoisomerase VI subunit B	e	-	-	-	-	-	-	arCOG01165	-	-	-	-	-	-	-
M164_1240	arCOG04142	COG1899O, COG1899	238619686	YP_002914512.1	1	Posttranslational modification, protein turnover, chaperones	O	CELLULAR PROCESSES AND SIGNALING	Deoxyhypusine synthase	deoxyhypusine synthase	e	-	-	-	-	-	-	arCOG04142	-	-	-	-	-	-	arCOG04142
M164_1241	arCOG04246	COG1690, COG1690S	238619687	YP_002914513.1	1	Translation, ribosomal structure and biogenesis	J	INFORMATION STORAGE AND PROCESSING	RNA 3'-P ligase, RtcB family protein	hypothetical protein	e	-	-	-	-	-	-	arCOG04246	-	-	-	-	-	-	arCOG04246
M164_1242	arCOG04135	125Y0	238619688	YP_002914514.1	1	General function prediction only	R	POORLY CHARACTERIZED	Zn-finger protein	hypothetical protein	u	-	238619688	-	-	-	-	-	-	-	-	-	-	-	-
M164_1243	arCOG00557	COG1201, COG1201R	238619689	YP_002914515.1	3	General function prediction only	R	POORLY CHARACTERIZED	Lhr-like helicase with C-terminal Zn finger domain	DEAD/DEAH box helicase	e	-	-	-	-	-	COG1201	arCOG00557	-	-	-	-	-	-	-
M164_1244	arCOG01753	COG1581, COG1581K	238619690	YP_002914516.1	2	Transcription	K	INFORMATION STORAGE AND PROCESSING	Archaeal DNA-binding protein	DNA/RNA-binding protein	n	-	238619690	-	-	-	-	arCOG01753	-	-	-	-	-	-	-
M164_1245	arCOG01526	COG1110L, COG1110	238619691	YP_002914517.1	2	Replication, recombination and repair	L	INFORMATION STORAGE AND PROCESSING	Reverse gyrase	reverse gyrase	e	-	238619691	-	-	-	COG1110	arCOG01526	-	-	-	-	-	-	-
M164_1246	arCOG01753	COG1581, COG1581K	238619692	YP_002914518.1	2	Transcription	K	INFORMATION STORAGE AND PROCESSING	Archaeal DNA-binding protein	DNA/RNA-binding protein albA	e	-	238619692	-	-	-	-	arCOG01753	-	-	-	-	-	-	-
M164_1247	arCOG04324	120NT	238619693	YP_002914519.1	1	Function unknown	S	POORLY CHARACTERIZED	Uncharacterized protein	hypothetical protein	n	-	238619693	-	-	-	-	-	-	-	-	-	-	-	-
M164_1248	arCOG07216	0XWS9	238619694	YP_002914520.1	1	Function unknown	S	POORLY CHARACTERIZED	Uncharacterized protein	hypothetical protein	u	-	238619694	-	-	-	-	-	-	-	-	-	-	-	-
M164_1249	arCOG05979	12AQZ	238619695	YP_002914521.1	1	Function unknown	S	POORLY CHARACTERIZED	Uncharacterized protein	hypothetical protein	n	-	238619695	-	-	-	-	-	-	-	-	-	-	-	-
M164_1250	arCOG00874	COG1061KL, COG1061	238619696	YP_002914522.1	2	Transcription	K	INFORMATION STORAGE AND PROCESSING	ssDNA-dependent ATPase, helicase superfamily II	type III restriction protein res subunit	n	-	238619696	-	-	-	COG1061	arCOG00874	-	-	-	-	-	-	-
M164_1251	arCOG07217	0YWDG	238619697	YP_002914523.1	1	Function unknown	S	POORLY CHARACTERIZED	Uncharacterized protein	hypothetical protein	e	-	238619697	-	-	-	-	-	-	-	-	-	-	-	-
M164_1252	arCOG02726	COG0721, COG0721J	238619698	YP_002914524.1	1	Translation, ribosomal structure and biogenesis	J	INFORMATION STORAGE AND PROCESSING	Asp-tRNAAsn/Glu-tRNAGln amidotransferase C subunit	aspartyl/glutamyl-tRNA amidotransferase subunit C	e	-	-	-	-	-	-	arCOG02726	-	-	-	-	-	COG0721	-
M164_1253	arCOG01717	COG0154J, COG0154	238619699	YP_002914525.1	3	Translation, ribosomal structure and biogenesis	J	INFORMATION STORAGE AND PROCESSING	Asp-tRNAAsn/Glu-tRNAGln amidotransferase A subunit or related amidase	aspartyl/glutamyl-tRNA amidotransferase subunit A	e	-	-	-	-	-	-	arCOG01717	-	-	-	-	-	COG0154	-
M164_1254	arCOG04174	COG0731C, COG0731	238619700	YP_002914526.1	1	Translation, ribosomal structure and biogenesis	J	INFORMATION STORAGE AND PROCESSING	Wybutosine (yW) biosynthesis enzyme, Fe-S oxidoreductase	tRNA-modifying protein	n	-	238619700	-	-	-	-	arCOG04174	-	-	-	-	-	-	-
M164_1255	arCOG01904	COG1339KH, COG1339	238619701	YP_002914527.1	1	Coenzyme transport and metabolism	H	METABOLISM	CTP-dependent Riboflavin kinase	hypothetical protein	n	-	238619701	-	-	-	-	arCOG01904	-	-	-	-	-	-	arCOG01904
M164_1256	arCOG01224, arCOG01222, 02T8Q	COG0615, COG1849, COG0615MI	238619702	YP_002914528.1	1	Cell wall/membrane/envelope biogenesis	M	CELLULAR PROCESSES AND SIGNALING	Cytidylyltransferase fused to conserved domain of DUF357 family	cytidyltransferase	e	-	238619702	-	-	-	-	arCOG01224, arCOG01222	-	-	-	-	-	-	arCOG01222
M164_1257	arCOG04161	COG1798J, COG1798	238619703	YP_002914529.1	1	Translation, ribosomal structure and biogenesis	J	INFORMATION STORAGE AND PROCESSING	Diphthamide biosynthesis methyltransferase	diphthine synthase	n	-	238619703	-	-	-	-	arCOG04161	-	-	-	-	-	-	-
M164_1258	arCOG01150	COG1407, COG1407R	238619704	YP_002914530.1	1	General function prediction only	R	POORLY CHARACTERIZED	Predicted phosphohydrolase, MPP superfamily	phosphoesterase	u	-	-	-	-	-	-	arCOG01150	-	-	-	-	-	-	-
M164_1259	arCOG01764	COG2101K, COG2101	238619705	YP_002914531.1	1	Transcription	K	INFORMATION STORAGE AND PROCESSING	TATA-box binding protein (TBP), component of TFIID and TFIIIB	transcription factor	e	-	238619705	-	-	-	-	arCOG01764	-	-	COG2101	-	-	-	-
M164_1260	arCOG03659	COG2971, COG2971G	238619706	YP_002914532.1	2	Carbohydrate transport and metabolism	G	METABOLISM	BadF-type ATPase, related to human N-acetylglucosamine kinase	BadF/BadG/BcrA/BcrD type ATPase	n	-	238619706	-	-	-	-	-	-	-	-	-	-	-	-
M164_1261	arCOG04104	0Y799	238619707	YP_002914533.1	1	Translation, ribosomal structure and biogenesis	J	INFORMATION STORAGE AND PROCESSING	Ribosome associated protein L46A	hypothetical protein	n	-	238619707	-	-	-	-	-	-	-	-	-	-	-	-
M164_1262	arCOG04151	COG2237, COG2237S	238619708	YP_002914534.1	1	General function prediction only	R	POORLY CHARACTERIZED	ABC-type multidrug transport system, permease component	hypothetical protein	n	-	238619708	-	-	-	-	arCOG04151	-	-	-	-	-	-	-
M164_1263	arCOG01159	COG1340S, COG1340	238619709	YP_002914535.1	1	Function unknown	S	POORLY CHARACTERIZED	Uncharacterized archaeal coiled-coil protein	hypothetical protein	n	-	238619709	-	-	-	-	arCOG01159	-	-	-	-	-	-	-
M164_1264	arCOG02466	COG3277	238619710	YP_002914536.1	1	Translation, ribosomal structure and biogenesis	J	INFORMATION STORAGE AND PROCESSING	RNA-binding protein involved in rRNA processing	H/ACA RNA-protein complex component Gar1	e	-	238619710	-	-	-	-	arCOG02466	-	-	-	-	-	-	-
M164_1265	arCOG01981	COG1405K, COG1405	238619711	YP_002914537.1	2	Transcription	K	INFORMATION STORAGE AND PROCESSING	Transcription initiation factor TFIIB, Brf1 subunit/Transcription initiation factor TFIIB	Zinc finger TFIIB-type domain protein	e	-	238619711	-	-	-	-	arCOG01981	-	-	-	-	-	-	-
M164_1266	arCOG04153	COG2512S, COG1522	238619712	YP_002914538.1	1	Transcription	K	INFORMATION STORAGE AND PROCESSING	RNA polymerase III subunit C34, Lrp/AsnC family	hypothetical protein	e	-	238619712	-	-	-	COG1522	-	-	-	-	-	-	-	-
M164_1267	arCOG01219	COG1867, COG1867J	238619713	YP_002914539.1	1	Translation, ribosomal structure and biogenesis	J	INFORMATION STORAGE AND PROCESSING	N2,N2-dimethylguanosine tRNA methyltransferase	N(2),N(2)-dimethylguanosine tRNA methyltransferase	n	-	-	-	-	-	-	arCOG01219	-	-	COG1867	-	-	-	arCOG01219
M164_1268	arCOG04152	COG1395K, COG1395	238619714	YP_002914540.1	1	Transcription	K	INFORMATION STORAGE AND PROCESSING	Predicted transcriptional regulator	XRE family transcriptional regulator	n	-	238619714	-	-	-	-	arCOG04152	-	-	-	-	-	-	-
M164_1269	arCOG01921	COG2083, COG2083S	238619715	YP_002914541.1	1	Function unknown	S	POORLY CHARACTERIZED	Uncharacterized protein, DUF61 family	hypothetical protein	n	-	238619715	-	-	-	-	arCOG01921	-	-	-	-	-	-	-
M164_1270	arCOG00078	COG1889, COG1889J	238619716	YP_002914542.1	1	Translation, ribosomal structure and biogenesis	J	INFORMATION STORAGE AND PROCESSING	Fibrillarin-like rRNA methylase	fibrillarin	e	-	238619716	-	-	-	-	arCOG00078	-	-	COG1889	-	-	-	arCOG00078
M164_1271	arCOG01923	COG1498J, COG1498	238619717	YP_002914543.1	1	Translation, ribosomal structure and biogenesis	J	INFORMATION STORAGE AND PROCESSING	RNA processing factor Prp31, contains Nop domain	C/D box methylation guide ribonucleoprotein complex aNOP56 subunit	u	-	238619717	-	-	-	-	arCOG01923	-	-	COG1498	-	-	-	arCOG01923
M164_1272	arCOG04293	COG4919J, COG4919	238619718	YP_002914544.1	1	Translation, ribosomal structure and biogenesis	J	INFORMATION STORAGE AND PROCESSING	Ribosomal protein S30	30S ribosomal protein S30e	e	-	238619718	-	-	-	-	-	-	-	-	arCOG04293	-	-	-
M164_1273	arCOG01924	COG0252EJ, COG0252	238619719	YP_002914545.1	1	Amino acid transport and metabolism	E	METABOLISM	L-asparaginase/archaeal Glu-tRNAGln amidotransferase subunit D	glutamyl-tRNA(Gln) amidotransferase subunit D	e	238619719	-	-	-	-	-	arCOG01924	-	-	-	-	-	-	arCOG01924
M164_1274	arCOG01719	COG2511, COG2511J	238619720	YP_002914546.1	1	Translation, ribosomal structure and biogenesis	J	INFORMATION STORAGE AND PROCESSING	Archaeal Glu-tRNAGln amidotransferase subunit E (contains GAD domain)	glutamyl-tRNA(Gln) amidotransferase subunit E	e	-	238619720	-	-	-	-	arCOG01719	-	-	-	-	-	-	-
M164_1275	arCOG05980	11N2A	238619721	YP_002914547.1	1	Function unknown	S	POORLY CHARACTERIZED	Uncharacterized protein	hypothetical protein	e	-	238619721	-	-	-	-	-	-	-	-	-	-	-	-
M164_1276	arCOG00017	COG2522, COG2522R	238619722	YP_002914548.1	1	General function prediction only	R	POORLY CHARACTERIZED	Predicted transcriptional regulator	hypothetical protein	n	-	238619722	-	-	-	-	arCOG00017	-	-	-	-	-	-	-
M164_1277	arCOG04276	COG0209F, COG0209	238619723	YP_002914549.1	1	Nucleotide transport and metabolism	F	METABOLISM	Ribonucleotide reductase, alpha subunit	ribonucleoside-diphosphate reductase,adenosyl cobalamin-dependent	e	-	-	-	-	COG0209	-	arCOG04276	-	-	-	-	-	COG0209	-
M164_1278	arCOG01715	COG0719, COG0719O	238619725	YP_002914551.1	2	Posttranslational modification, protein turnover, chaperones	O	CELLULAR PROCESSES AND SIGNALING	Cysteine desulfurase activator SufB	FeS assembly protein SufD	e	-	238619725	-	-	COG0719	-	arCOG01715	-	-	-	-	-	COG0719	-
M164_1279	arCOG01715	COG0719, COG0719O	238619726	YP_002914552.1	2	Posttranslational modification, protein turnover, chaperones	O	CELLULAR PROCESSES AND SIGNALING	Cysteine desulfurase activator SufB	FeS assembly protein SufB	e	-	-	-	-	COG0719	-	arCOG01715	-	-	-	-	-	COG0719	-
M164_1280	arCOG04236	COG0396O, COG0396	238619727	YP_002914553.1	1	Posttranslational modification, protein turnover, chaperones	O	CELLULAR PROCESSES AND SIGNALING	Cysteine desulfurase activator ATPase	FeS assembly ATPase SufC	e	-	-	-	-	COG0396	-	arCOG04236	-	-	-	-	-	COG0396	arCOG04236
M164_1281	arCOG00318	COG0704P, COG0704	238619728	YP_002914554.1	3	Inorganic ion transport and metabolism	P	METABOLISM	Phosphate uptake regulator	SpoVT/AbrB domain-containing protein	n	-	238619728	-	-	-	-	arCOG00318	-	-	-	-	-	COG0704	-
M164_1282	arCOG01840	12B0W	238619729	YP_002914555.1	1	Posttranslational modification, protein turnover, chaperones	O	CELLULAR PROCESSES AND SIGNALING	Molecular chaperone (HSP20 family)	hypothetical protein	n	-	238619729	-	-	-	-	-	-	-	-	-	-	-	-
M164_1283	arCOG00347	COG1938, COG1938R	238619730	YP_002914556.1	2	General function prediction only	R	POORLY CHARACTERIZED	Archaeal enzyme of ATP-grasp superfamily	hypothetical protein	n	-	238619730	-	-	-	-	arCOG00347	-	-	-	-	-	-	-
M164_1284	arCOG01303	COG0509, COG0509E	238619731	YP_002914557.1	3	Amino acid transport and metabolism	E	METABOLISM	Glycine cleavage system H protein (lipoate-binding)	glycine cleavage system protein H	n	-	-	-	-	-	-	arCOG01303	-	-	-	-	-	COG0509	-
M164_1285	arCOG00756	COG0404E, COG0404	238619732	YP_002914558.1	1	Amino acid transport and metabolism	E	METABOLISM	Glycine cleavage system T protein (aminomethyltransferase)	glycine cleavage system aminomethyltransferase T	n	-	-	-	-	-	-	arCOG00756	-	-	-	-	-	COG0404	-
M164_1286	arCOG00077	COG0403, COG0403E	238619733	YP_002914559.1	1	Amino acid transport and metabolism	E	METABOLISM	Glycine cleavage system protein P (pyridoxal-binding), N-terminal domain	glycine dehydrogenase subunit 1	n	-	-	-	-	-	-	arCOG00077	-	-	-	-	-	COG0403	-
M164_1287	arCOG00076	COG1003, COG1003E	238619734	YP_002914560.1	1	Amino acid transport and metabolism	E	METABOLISM	Glycine cleavage system protein P (pyridoxal-binding), C-terminal domain	glycine dehydrogenase subunit 2	n	-	-	-	-	-	-	arCOG00076	-	-	-	-	-	COG1003	-
M164_1288	arCOG01739	COG0681	238619735	YP_002914561.1	1	Intracellular trafficking, secretion, and vesicular transport	U	CELLULAR PROCESSES AND SIGNALING	Signal peptidase I	peptidase S26B, signal peptidase	e	-	238619735	-	-	COG0681	-	arCOG01739	-	-	-	-	-	COG0681	-
M164_1289	arCOG04323	11UPT	238619736	YP_002914562.1	1	Function unknown	S	POORLY CHARACTERIZED	Zn-finger protein	hypothetical protein	e	-	238619736	-	-	-	-	-	-	-	-	-	-	-	-
M164_1290	arCOG05982	111TW	238619737	YP_002914563.1	1	Function unknown	S	POORLY CHARACTERIZED	Uncharacterized membrane protein	hypothetical protein	u	-	238619737	-	-	-	-	-	-	-	-	-	-	-	-
M164_1291	arCOG01169	COG0148G, COG0148	238619738	YP_002914564.1	1	Carbohydrate transport and metabolism	G	METABOLISM	Enolase	phosphopyruvate hydratase	n	-	-	COG0148	-	COG0148	-	arCOG01169	-	-	-	-	-	COG0148	arCOG01169
M164_1292	arCOG08458	0Y43D	238619739	YP_002914565.1	1	Function unknown	S	POORLY CHARACTERIZED	Uncharacterized membrane protein	hypothetical protein	n	-	238619739	-	-	-	-	-	-	-	-	-	-	-	-
M164_1293	arCOG04054	11F6A	238619740	YP_002914566.1	1	Cell cycle control, cell division, chromosome partitioning	D	CELLULAR PROCESSES AND SIGNALING	Potential cell division protein, a component of ESCRT system	hypothetical protein	e	-	238619740	-	-	-	-	-	-	-	-	arCOG04054	-	-	-
M164_1294	arCOG00453	COG5491, COG5491N	238619741	YP_002914567.1	1	Cell cycle control, cell division, chromosome partitioning	D	CELLULAR PROCESSES AND SIGNALING	Archaeal division protein CdvB, Snf7/Vps24/ESCRT-III family	hypothetical protein	e	-	238619741	-	-	-	-	-	-	-	-	arCOG00453	-	-	-
M164_1295	arCOG01307	COG0464, COG0464O	238619742	YP_002914568.1	1	Cell cycle control, cell division, chromosome partitioning	D	CELLULAR PROCESSES AND SIGNALING	Cell division ATPase of the AAA+ class, ESCRT system component	ATPase AAA	e	-	238619742	-	-	-	-	arCOG01307	-	-	-	arCOG01307	-	-	-
M164_1296	arCOG01527	COG0550, COG0550L	238619743	YP_002914569.1	1	Replication, recombination and repair	L	INFORMATION STORAGE AND PROCESSING	Topoisomerase IA	DNA topoisomerase I	n	-	-	-	COG0550	-	-	arCOG01527	-	-	-	-	-	COG0550	-
M164_1297	arCOG01268	COG1758K, COG1758	238619744	YP_002914570.1	1	Transcription	K	INFORMATION STORAGE AND PROCESSING	DNA-directed RNA polymerase subunit K/omega	DNA-directed RNA polymerase subunit K	e	-	238619744	-	-	COG1758	-	arCOG01268	-	-	-	-	-	COG1758	arCOG01268
M164_1298	arCOG00082	COG0075, COG0075E	238619745	YP_002914571.1	2		EF		Serine-pyruvate aminotransferase/archaeal aspartate aminotransferase	serine--pyruvate transaminase	n	-	-	-	-	-	-	arCOG00082	-	-	-	-	-	COG0075	-
M164_1299	arCOG01754	COG0111, COG0111HE	238619746	YP_002914572.1	1	Coenzyme transport and metabolism	H	METABOLISM	Phosphoglycerate dehydrogenase or related dehydrogenase	D-isomer specific 2-hydroxyacid dehydrogenase NAD-binding subunit	n	-	-	-	-	COG0111	-	arCOG01754	-	-	-	-	-	COG0111	-
M164_1300	arCOG04357	COG1059, COG1059L	238619747	YP_002914573.1	1	Replication, recombination and repair	L	INFORMATION STORAGE AND PROCESSING	Thermostable 8-oxoguanine DNA glycosylase	N-glycosylase/DNA lyase	n	-	-	-	-	-	-	arCOG04357	-	-	-	-	-	-	-
M164_1301	arCOG07219	0Z9VE	238619748	YP_002914574.1	1	Function unknown	S	POORLY CHARACTERIZED	Uncharacterized protein	hypothetical protein	n	-	238619748	-	-	-	-	-	-	-	-	-	-	-	-
M164_1302	arCOG04103	12AEZ	238619749	YP_002914575.1	1	Function unknown	S	POORLY CHARACTERIZED	Zn finger protein	hypothetical protein	e	-	238619749	-	-	-	-	-	-	-	-	-	-	-	-
M164_1303	arCOG08333	111JD	238619750	YP_002914576.1	1	Function unknown	S	POORLY CHARACTERIZED	Uncharacterized protein	hypothetical protein	e	-	238619750	-	-	-	-	-	-	-	-	-	-	-	-
M164_1304	arCOG07222	0Y6JE	238619751	YP_002914577.1	1	Function unknown	S	POORLY CHARACTERIZED	Uncharacterized protein	hypothetical protein	u	-	238619751	-	-	-	-	-	-	-	-	-	-	-	-
M164_1305	arCOG04062	11XCT	238619752	YP_002914578.1	1	Function unknown	S	POORLY CHARACTERIZED	Uncharacterized protein	hypothetical protein	n	-	238619752	-	-	-	-	-	-	-	-	-	-	-	-
M164_1306	arCOG00570	COG0644C, COG0644	238619753	YP_002914579.1	6	Energy production and conversion	C	METABOLISM	Dehydrogenase (flavoprotein)	hypothetical protein	e	-	238619753	-	-	-	-	arCOG00570	-	-	-	-	-	COG0644	arCOG00570
M164_1307	arCOG00808	COG0525, COG0525J	238619754	YP_002914580.1	1	Translation, ribosomal structure and biogenesis	J	INFORMATION STORAGE AND PROCESSING	Valyl-tRNA synthetase	valyl-tRNA synthetase	e	-	-	COG0525	COG0525	COG0525	-	arCOG00808	-	-	-	-	-	COG0525	arCOG00808
M164_1308	arCOG01130	COG0436, COG0436E	238619755	YP_002914581.1	1	Amino acid transport and metabolism	E	METABOLISM	Aspartate/tyrosine/aromatic aminotransferase	aspartate aminotransferase	u	-	-	-	-	-	-	arCOG01130	-	-	-	-	-	COG0436	-
M164_1309	arCOG01088	COG0134E, COG0134	238619756	YP_002914582.1	1	Amino acid transport and metabolism	E	METABOLISM	Indole-3-glycerol phosphate synthase	Indole-3-glycerol phosphate synthase	n	-	-	-	-	COG0134	-	arCOG01088	-	-	-	-	-	COG0134	-
M164_1310	arCOG00086	COG0512EH, COG0512	238619757	YP_002914583.1	1	Amino acid transport and metabolism	E	METABOLISM	Anthranilate/para-aminobenzoate synthase component II	anthranilate synthase component II	n	-	-	-	-	COG0512	-	arCOG00086	-	-	-	-	-	COG0512	-
M164_1311	arCOG02014	COG0147EH, COG0147	238619758	YP_002914584.1	1	Amino acid transport and metabolism	E	METABOLISM	Anthranilate/para-aminobenzoate synthase component I	anthranilate synthase component I	n	-	-	-	-	COG0147	-	arCOG02014	-	-	-	-	-	COG0147	-
M164_1312	arCOG01983	COG0135, COG0135E	238619759	YP_002914585.1	1	Amino acid transport and metabolism	E	METABOLISM	Phosphoribosylanthranilate isomerase	N-(5 -phosphoribosyl)anthranilate isomerase	n	-	-	-	-	-	-	arCOG01983	-	-	-	-	-	COG0135	-
M164_1313	arCOG02012	COG0547E, COG0547	238619760	YP_002914586.1	1	Amino acid transport and metabolism	E	METABOLISM	Anthranilate phosphoribosyltransferase	anthranilate phosphoribosyltransferase	n	-	-	-	-	-	-	arCOG02012	-	-	-	-	-	COG0547	-
M164_1314	arCOG01086	COG0159E, COG0159	238619761	YP_002914587.1	1	Amino acid transport and metabolism	E	METABOLISM	Tryptophan synthase alpha chain	tryptophan synthase subunit alpha	n	238619761	-	-	-	COG0159	-	arCOG01086	-	-	-	-	-	COG0159	-
M164_1315	arCOG01432	COG1350, COG1350R	238619762	YP_002914588.1	2	Amino acid transport and metabolism	E	METABOLISM	Tryptophan synthase beta-subunit	tryptophan synthase subunit beta	n	-	-	-	-	-	-	arCOG01432	-	-	-	-	-	-	-
M164_1316	arCOG01674	COG1254, COG1254C	238619763	YP_002914589.1	1	Energy production and conversion	C	METABOLISM	Acylphosphatase	acylphosphatase	e	-	-	-	-	-	-	arCOG01674	-	-	-	-	-	-	-
M164_1317	arCOG04213	COG1260I, COG1260	238619764	YP_002914590.1	2	Lipid transport and metabolism	I	METABOLISM	Myo-inositol-1-phosphate synthase	Myo-inositol-1-phosphate synthase	e	-	-	-	-	-	-	arCOG04213	-	-	-	-	-	COG1260	-
M164_1318	arCOG01111	COG0574G, COG0574	238619765	YP_002914591.1	2	Carbohydrate transport and metabolism	G	METABOLISM	Phosphoenolpyruvate synthase/pyruvate phosphate dikinase	phosphoenolpyruvate synthase	n	-	-	-	-	-	-	arCOG01111	-	-	-	-	-	COG0574	-
M164_1319	arCOG00452	COG5491, COG5491N	238619766	YP_002914592.1	2	Cell cycle control, cell division, chromosome partitioning	D	CELLULAR PROCESSES AND SIGNALING	Archaeal division protein CdvB, Snf7/Vps24/ESCRT-III family	hypothetical protein	e	-	238619766	-	-	-	-	-	-	-	-	arCOG00452	-	-	-
M164_1320	arCOG07220	0Z5D2	238619767	YP_002914593.1	1	Function unknown	S	POORLY CHARACTERIZED	Uncharacterized protein	hypothetical protein	n	-	238619767	-	-	-	-	-	-	-	-	arCOG07220	-	-	-
M164_1321	arCOG01671	COG0043H, COG0043	238619768	YP_002914594.1	2	Coenzyme transport and metabolism	H	METABOLISM	3-polyprenyl-4-hydroxybenzoate decarboxylase or related decarboxylase	UbiD family decarboxylase	e	-	-	-	-	COG0043	-	arCOG01671	-	-	-	-	-	COG0043	-
M164_1322	arCOG01434	COG0498, COG0498E	238619769	YP_002914595.1	2	Amino acid transport and metabolism	E	METABOLISM	Threonine synthase and cysteate synthase	threonine synthase	n	-	-	-	-	COG0498	-	arCOG01434	-	-	-	-	-	COG0498	arCOG01434
M164_1323	arCOG00861	COG0527E, COG0527	238619770	YP_002914596.1	1	Amino acid transport and metabolism	E	METABOLISM	Aspartokinase	aspartate kinase	n	-	-	COG0527	-	COG0527	COG0527	arCOG00861	-	-	-	-	-	COG0527	-
M164_1324	arCOG00494	COG0136, COG0136E	238619771	YP_002914597.1	2	Amino acid transport and metabolism	E	METABOLISM	Aspartate-semialdehyde dehydrogenase	aspartate-semialdehyde dehydrogenase	n	-	-	COG0136	-	COG0136	-	arCOG00494	-	-	-	-	-	COG0136	-
M164_1325	arCOG00302	COG0613, COG0613R	238619772	YP_002914598.1	1	General function prediction only	R	POORLY CHARACTERIZED	Metal-dependent phosphoesterase (PHP family)	PHP domain-containing protein	e	-	-	-	-	-	-	arCOG00302	-	-	-	-	-	-	-
M164_1326	arCOG04269	COG1602, COG1602S	238619773	YP_002914599.1	2	Function unknown	S	POORLY CHARACTERIZED	Protein, predicted to be involved in DNA repair	hypothetical protein	n	-	238619773	-	-	-	-	arCOG04269	-	-	-	-	-	-	arCOG04269
M164_1327	arCOG00912	COG0078, COG0078E	238619774	YP_002914600.1	1	Amino acid transport and metabolism	E	METABOLISM	Ornithine carbamoyltransferase	ornithine carbamoyltransferase	u	-	-	-	-	COG0078	-	arCOG00912	-	-	-	-	-	COG0078	arCOG00912
M164_1328	arCOG02103	0XW8Q	238619775	YP_002914601.1	1	Transcription	K	INFORMATION STORAGE AND PROCESSING	Transcriptional regulator, contains wHTH domain	hypothetical protein	n	-	238619775	-	-	-	-	arCOG02103	-	-	-	-	-	-	-
M164_1329	arCOG01350	COG3199, COG3199S	238619776	YP_002914602.1	2	Nucleotide transport and metabolism	F	METABOLISM	Predicted inorganic polyphosphate/ATP-NAD kinase	ATP-NAD/AcoX kinase	n	-	-	-	-	-	-	arCOG01350	-	-	-	-	-	-	-
M164_1330	arCOG04268	11FAY	238619777	YP_002914603.1	1	Replication, recombination and repair	L	INFORMATION STORAGE AND PROCESSING	Replication initiator protein WhiP, Cdt1-like protein, contains HTH domain	hypothetical protein	n	-	238619777	-	-	-	-	-	-	-	-	-	-	-	-
M164_1331	arCOG04266	12AK6	238619778	YP_002914604.1	1	Function unknown	S	POORLY CHARACTERIZED	Uncharacterized protein	hypothetical protein	n	-	238619778	-	-	-	-	-	-	-	-	-	-	-	-
M164_1332	arCOG04160	11PV1	238619779	YP_002914605.1	1	Function unknown	S	POORLY CHARACTERIZED	Uncharacterized protein	hypothetical protein	e	-	238619779	-	-	-	-	-	-	-	-	-	-	-	-
M164_1333	arCOG05984	0YPA3	238619780	YP_002914606.1	1	Function unknown	S	POORLY CHARACTERIZED	Uncharacterized protein	hypothetical protein	n	-	238619780	-	-	-	-	-	-	-	-	-	-	-	-
M164_1334	arCOG01257	COG0459, COG0459O	238619781	YP_002914607.1	3	Posttranslational modification, protein turnover, chaperones	O	CELLULAR PROCESSES AND SIGNALING	Chaperonin GroEL, HSP60 family	thermosome	u	-	238619781	COG0459	COG0459	-	-	arCOG01257	-	COG0459	COG0459	-	-	COG0459	arCOG01257
M164_1335	arCOG00569	0Y2QP	238619782	YP_002914608.1	1	Function unknown	S	POORLY CHARACTERIZED	Uncharacterized protein	hypothetical protein	n	-	238619782	-	-	-	-	-	-	-	-	-	-	-	-
M164_1336	arCOG03879	11ZF8	238619783	YP_002914609.1	1	Transcription	K	INFORMATION STORAGE AND PROCESSING	Predicted transcriptional regulator, contains HTH domain	hypothetical protein	e	-	238619783	-	-	-	-	-	-	-	-	-	-	-	-
M164_1337	arCOG06043	124XM	238619784	YP_002914610.1	1	Function unknown	S	POORLY CHARACTERIZED	Uncharacterized protein	hypothetical protein	e	-	238619784	-	-	-	-	-	-	-	-	-	-	-	-
M164_1338	arCOG05983	0Z3JQ	238619785	YP_002914611.1	1	Function unknown	S	POORLY CHARACTERIZED	Uncharacterized protein	hypothetical protein	e	-	238619785	-	-	-	-	-	-	-	-	-	-	-	-
M164_1339	arCOG00487	COG0018J, COG0018	238619786	YP_002914612.1	1	Translation, ribosomal structure and biogenesis	J	INFORMATION STORAGE AND PROCESSING	Arginyl-tRNA synthetase	arginyl-tRNA synthetase	e	-	-	COG0018	COG0018	COG0018	COG0018	arCOG00487	-	-	-	-	-	COG0018	arCOG00487
M164_1340	arCOG08379	-	238619788	YP_002914614.1	2	Replication, recombination and repair	L	INFORMATION STORAGE AND PROCESSING	Predicted endonuclease of PD-DExK superfamily	hypothetical protein	n	-	-	-	-	-	-	-	-	-	-	-	-	-	-
M164_1341	arCOG09713	0YFR7, COG1959K	238619789	YP_002914615.1	2	Transcription	K	INFORMATION STORAGE AND PROCESSING	Transcriptional regulator, contains ATP-binding and MarR family HTH domains	transcriptional regulator TrmB	n	-	238619789	-	-	-	-	-	-	-	-	-	-	-	-
M164_1342	arCOG08349	1107N	238619790	YP_002914616.1	1	Function unknown	S	POORLY CHARACTERIZED	Uncharacterized protein	hypothetical protein	u	-	238619790	-	-	-	-	-	-	-	-	-	-	-	-
M164_1343	arCOG08378	-	238619791	YP_002914617.1	3	Defense mechanisms	V	CELLULAR PROCESSES AND SIGNALING	CopG/RHH family DNA binding protein	CopG DNA-binding domain protein	u	-	-	-	-	-	-	-	-	-	-	-	-	-	-
M164_1344	arCOG09859	-	238619792	YP_002914618.1	3	Function unknown	S	POORLY CHARACTERIZED	Uncharacterized protein	hypothetical protein	u	-	238619792	-	-	-	-	-	-	-	-	-	-	-	-
M164_1345	arCOG07185	111G5	238619793	YP_002914619.1	3	Function unknown	S	POORLY CHARACTERIZED	Uncharacterized protein	hypothetical protein	e	-	238619793	-	-	-	-	-	-	-	-	-	-	-	-
M164_1346	-	-	238619794	YP_002914620.1	34					hypothetical protein	n	-	-	-	-	-	-	-	-	-	-	-	-	-	-
M164_1347	-	-	238619795	YP_002914621.1	34					hypothetical protein	u	-	-	-	-	-	-	-	-	-	-	-	-	-	-
M164_1348	arCOG08459	-	238619796	YP_002914622.1	2	Function unknown	S	POORLY CHARACTERIZED	Uncharacterized protein	hypothetical protein	n	-	238619796	-	-	-	-	-	-	-	-	-	-	-	-
M164_1349	arCOG01244	COG4342, COG4342S	238619797	YP_002914623.1	2	Mobilome: prophages, transposons	X	CELLULAR PROCESSES AND SIGNALING	Integrase/Recombinase	hypothetical protein	n	-	238619797	-	-	-	-	arCOG01244	-	-	-	-	-	-	-
M164_1350	arCOG04308	COG1698S, COG1698	238619798	YP_002914624.1	1	Function unknown	S	POORLY CHARACTERIZED	Uncharacterized protein	hypothetical protein	e	-	238619798	-	-	-	-	arCOG04308	-	-	-	-	-	-	-
M164_1351	arCOG00578	COG1645R, COG1645	238619799	YP_002914625.1	1	General function prediction only	R	POORLY CHARACTERIZED	Uncharacterized Zn-finger containing protein	hypothetical protein	n	-	238619799	-	-	-	-	arCOG00578	-	-	-	-	-	-	-
M164_1352	arCOG01891	COG0125F, COG0125	238619800	YP_002914626.1	3	Nucleotide transport and metabolism	F	METABOLISM	Thymidylate kinase	dTMP kinase	e	-	-	COG0125	COG0125	COG0125	-	arCOG01891	-	-	-	-	-	COG0125	arCOG01891
M164_1353	arCOG04127	COG1341, COG1341R	238619801	YP_002914627.1	1	Translation, ribosomal structure and biogenesis	J	INFORMATION STORAGE AND PROCESSING	Polynucleotide 5'-kinase, involved in rRNA processing	hypothetical protein	n	-	238619801	-	-	-	-	arCOG04127	-	-	-	-	-	-	-
M164_1354	arCOG03142	11QY5	238619802	YP_002914628.1	1	Replication, recombination and repair	L	INFORMATION STORAGE AND PROCESSING	Nuclease of RNase H fold, RuvC/YqgF family	hypothetical protein	n	-	238619802	-	-	-	-	arCOG03142	-	-	-	-	-	-	-
M164_1355	arCOG00417	COG0468L, COG0468	238619803	YP_002914629.1	1	Replication, recombination and repair	L	INFORMATION STORAGE AND PROCESSING	RecA/RadA recombinase	ATPase AAA	n	-	238619803	COG0468	COG0468	-	-	arCOG00417	-	-	-	-	-	COG0468	-
M164_1356	arCOG04106	COG0575I, COG0575	238619804	YP_002914630.1	1	Lipid transport and metabolism	I	METABOLISM	CDP-diglyceride synthetase	hypothetical protein	e	-	-	-	COG0575	COG0575	-	arCOG04106	-	-	-	-	-	COG0575	-
M164_1357	arCOG07194	0Y6T4	238619805	YP_002914631.1	1	Function unknown	S	POORLY CHARACTERIZED	Uncharacterized membrane protein	hypothetical protein	u	-	238619805	-	-	-	-	-	-	-	-	-	-	-	-
M164_1358	arCOG04059	126ME	238619806	YP_002914632.1	1	Function unknown	S	POORLY CHARACTERIZED	Uncharacterized protein	hypothetical protein	n	-	238619806	-	-	-	-	-	-	-	-	-	-	-	-
M164_1359	arCOG00439	COG1241, COG1241L	238619807	YP_002914633.1	1	Replication, recombination and repair	L	INFORMATION STORAGE AND PROCESSING	Predicted ATPase involved in replication control, Cdc46/Mcm family	MCM family protein	e	-	238619807	-	-	-	-	arCOG00439	-	-	COG1241	-	-	-	-
M164_1360	arCOG00552	1258C	238619808	YP_002914634.1	1	Replication, recombination and repair	L	INFORMATION STORAGE AND PROCESSING	DNA replication initiation complex subunit, GINS23 family	hypothetical protein	e	-	238619808	-	-	-	-	-	-	-	-	-	-	-	-
M164_1361	arCOG00084	COG1818R, COG1818	238619809	YP_002914635.1	1	Translation, ribosomal structure and biogenesis	J	INFORMATION STORAGE AND PROCESSING	tRNA(Ser,Leu) C12 N-acetylase TAN1, contains THUMP domain	THUMP domain-containing protein	u	-	238619809	-	-	-	-	arCOG00084	-	-	-	-	-	-	-
M164_1362	arCOG00467	COG1474LO, COG1474	238619810	YP_002914636.1	3	Replication, recombination and repair	L	INFORMATION STORAGE AND PROCESSING	Cdc6-related protein, AAA superfamily ATPase	cell division control protein 6	n	-	238619810	-	-	-	-	arCOG00467	-	-	-	-	-	-	-
M164_1363	arCOG04056	COG0640	238619811	YP_002914637.1	1	Transcription	K	INFORMATION STORAGE AND PROCESSING	Transcriptional regulator containing HTH domain, ArsR family	hypothetical protein	n	-	238619811	-	-	-	-	-	-	-	-	-	-	COG0640	-
M164_1364	arCOG01530	COG0315H, COG0315	238619812	YP_002914638.1	1	Coenzyme transport and metabolism	H	METABOLISM	Molybdenum cofactor biosynthesis enzyme	molybdenum cofactor biosynthesis protein MoaC	u	238619812	-	-	-	-	COG0315	arCOG01530	-	-	-	-	-	-	-
M164_1365	arCOG00470	COG0470L, COG0470	238619813	YP_002914639.1	1	Replication, recombination and repair	L	INFORMATION STORAGE AND PROCESSING	ATPase involved in DNA replication HolB, large subunit	replication factor C large subunit	e	238619813	-	-	COG0470	COG0470	-	arCOG00470	-	COG0470	COG0470	-	-	COG0470	-
M164_1366	arCOG00469	COG0470L, COG0470	238619814	YP_002914640.1	1	Replication, recombination and repair	L	INFORMATION STORAGE AND PROCESSING	ATPase involved in DNA replication HolB, small subunit	replication factor C small subunit	e	238619814	-	-	COG0470	COG0470	-	arCOG00469	-	COG0470	COG0470	-	-	COG0470	-
M164_1367	arCOG04702	COG1881, COG1881R	238619815	YP_002914641.1	1	General function prediction only	R	POORLY CHARACTERIZED	Phospholipid-binding protein	PEBP family protein	n	-	-	-	-	-	-	arCOG04702	-	-	-	-	-	COG1881	-
M164_1368	arCOG00970	COG0638, COG0638O	238619816	YP_002914642.1	2	Posttranslational modification, protein turnover, chaperones	O	CELLULAR PROCESSES AND SIGNALING	20S proteasome, beta subunit	Proteasome endopeptidase complex	e	-	-	-	-	-	-	arCOG00970	-	-	COG0638	-	-	COG0638	-
M164_1369	arCOG01717	COG0154J, COG0154	238619817	YP_002914643.1	3	Translation, ribosomal structure and biogenesis	J	INFORMATION STORAGE AND PROCESSING	Asp-tRNAAsn/Glu-tRNAGln amidotransferase A subunit or related amidase	amidase	n	238619817	-	-	-	-	-	arCOG01717	-	-	-	-	-	COG0154	-
M164_1370	arCOG01455	COG1064, COG1064R	238619818	YP_002914644.1	7	General function prediction only	R	POORLY CHARACTERIZED	Zn-dependent alcohol dehydrogenase	alcohol dehydrogenase	n	238619818	-	-	-	-	-	-	-	-	-	-	-	-	-
M164_1371	arCOG05947	11Y15	238619819	YP_002914645.1	1	Function unknown	S	POORLY CHARACTERIZED	Uncharacterized protein	hypothetical protein	n	-	238619819	-	-	-	-	-	-	-	-	-	-	-	-
M164_1372	arCOG05948	127VC	238619820	YP_002914646.1	1	Function unknown	S	POORLY CHARACTERIZED	Uncharacterized protein	hypothetical protein	n	-	238619820	-	-	-	-	-	-	-	-	-	-	-	-
M164_1373	arCOG00543	COG0054H, COG1782	238619821	YP_002914647.1	1	General function prediction only	R	POORLY CHARACTERIZED	Predicted metal-dependent RNase, consists of a metallo-beta-lactamase domain and an RNA-binding KH domain	beta-lactamase domain-containing protein	e	-	-	-	-	-	-	arCOG00543	-	-	-	-	-	-	-
M164_1374	arCOG00982	COG0371, COG0371C	238619822	YP_002914648.1	1	Energy production and conversion	C	METABOLISM	Glycerol dehydrogenase or related enzyme	NAD(P)-dependent glycerol-1-phosphate dehydrogenase	u	238619822	-	-	-	-	COG0371	arCOG00982	-	-	-	-	-	-	-
M164_1375	arCOG00980	COG1047, COG1047O	238619823	YP_002914649.1	1	Posttranslational modification, protein turnover, chaperones	O	CELLULAR PROCESSES AND SIGNALING	FKBP-type peptidyl-prolyl cis-trans isomerase 2	FKBP-type peptidylprolyl isomerase	n	-	-	-	-	-	-	arCOG00980	-	-	-	-	-	-	-
M164_1376	arCOG00998	COG1958K, COG1958	238619824	YP_002914650.1	2	Transcription	K	INFORMATION STORAGE AND PROCESSING	Small nuclear ribonucleoprotein (snRNP) homolog	Sm ribonucleoprotein-like protein	e	-	238619824	-	-	-	-	arCOG00998	-	-	-	-	-	-	-
M164_1377	arCOG04126	COG2126J, COG2126	238619825	YP_002914651.1	1	Translation, ribosomal structure and biogenesis	J	INFORMATION STORAGE AND PROCESSING	Ribosomal protein L37E	50S ribosomal protein L37e	e	-	238619825	-	-	-	-	arCOG04126	-	-	-	-	-	-	arCOG04126
M164_1378	arCOG00050	COG0421E, COG0421	238619826	YP_002914652.1	1	Amino acid transport and metabolism	E	METABOLISM	Spermidine synthase	spermine synthase	e	-	-	-	-	-	COG0421	arCOG00050	-	-	-	-	-	COG0421	-
M164_1379	arCOG04137	COG0499H, COG0499	238619827	YP_002914653.1	1	Coenzyme transport and metabolism	H	METABOLISM	S-adenosylhomocysteine hydrolase	S-adenosyl-L-homocysteine hydrolase	n	-	-	-	-	-	-	arCOG04137	-	-	-	-	-	COG0499	-
M164_1380	arCOG07720	0Y9E8	238619828	YP_002914654.1	3	Function unknown	S	POORLY CHARACTERIZED	Uncharacterized protein	hypothetical protein	n	-	-	-	-	-	-	-	-	-	-	-	-	-	-
M164_1381	arCOG07922, arCOG08397	COG3385	238619829	YP_002914655.1	2	Mobilome: prophages, transposons	X	CELLULAR PROCESSES AND SIGNALING	Transposase ISC1217	Transposase, ISC1217	n	-	238619829	-	-	-	-	-	-	-	-	-	-	-	-
M164_1382	arCOG07720	0Y9E8	238619830	YP_002914656.1	3	Function unknown	S	POORLY CHARACTERIZED	Uncharacterized protein	hypothetical protein	n	-	238619830	-	-	-	-	-	-	-	-	-	-	-	-
M164_1383	arCOG07720	0Y9E8	238619831	YP_002914657.1	3	Function unknown	S	POORLY CHARACTERIZED	Uncharacterized protein	hypothetical protein	n	-	238619831	-	-	-	-	-	-	-	-	-	-	-	-
M164_1384	arCOG04129	COG2139J, COG2139	238619832	YP_002914658.1	1	Translation, ribosomal structure and biogenesis	J	INFORMATION STORAGE AND PROCESSING	Ribosomal protein L21E	50S ribosomal protein L21e	e	-	238619832	-	-	-	-	arCOG04129	-	-	COG2139	-	-	-	-
M164_1385	arCOG01016	COG1460, COG1460S	238619833	YP_002914659.1	1	Transcription	K	INFORMATION STORAGE AND PROCESSING	DNA-directed RNA polymerase, subunit Rpo4/RpoF	RNA polymerase Rpb4	e	-	238619833	-	-	-	-	arCOG01016	-	-	-	-	-	-	-
M164_1386	arCOG04130	COG1491, COG1491J	238619834	YP_002914660.1	1	Translation, ribosomal structure and biogenesis	J	INFORMATION STORAGE AND PROCESSING	Predicted RNA-binding protein	hypothetical protein	u	-	238619834	-	-	-	-	arCOG04130	-	-	-	-	-	-	-
M164_1387	arCOG04131	COG0030, COG0030J	238619835	YP_002914661.1	1	Translation, ribosomal structure and biogenesis	J	INFORMATION STORAGE AND PROCESSING	16S rRNA A1518 and A1519 N6-dimethyltransferase RsmA/KsgA/DIM1	dimethyladenosine transferase	n	-	238619835	COG0030	COG0030	COG0030	-	arCOG04131	-	COG0030	COG0030	-	-	COG0030	-
M164_1388	arCOG00109	COG2890J, COG2890	238619836	YP_002914662.1	1	Translation, ribosomal structure and biogenesis	J	INFORMATION STORAGE AND PROCESSING	Methylase of polypeptide chain release factors	methylase	n	-	-	COG2890	-	COG2890	-	arCOG00109	-	-	-	-	-	COG2890	-
M164_1389	arCOG01018	COG0565, COG0565J	238619837	YP_002914663.1	1	Translation, ribosomal structure and biogenesis	J	INFORMATION STORAGE AND PROCESSING	tRNA C32,U32 (ribose-2'-O)-methylase TrmJ or a related methyltransferase	RNA methyltransferase, TrmH family, group 1	n	-	-	-	-	-	COG0565	arCOG01018	-	-	-	-	-	-	-
M164_1390	arCOG04186	COG1890, COG1890J	238619838	YP_002914664.1	1	Translation, ribosomal structure and biogenesis	J	INFORMATION STORAGE AND PROCESSING	Ribosomal protein S3AE	30S ribosomal protein S3Ae	e	-	238619838	-	-	-	-	arCOG04186	-	-	COG1890	-	-	-	arCOG04186
M164_1391	arCOG00666	COG1208, COG1208MJ	238619839	YP_002914665.1	4	Cell wall/membrane/envelope biogenesis	M	CELLULAR PROCESSES AND SIGNALING	N-acetylglucosamine-1-phosphate uridyltransferase	nucleotidyltransferase	e	-	-	-	-	-	-	arCOG00666	-	-	-	-	-	COG1208	-
M164_1392	arCOG00357	COG0012, COG0012J	238619840	YP_002914666.1	1	Translation, ribosomal structure and biogenesis	J	INFORMATION STORAGE AND PROCESSING	Ribosome-binding ATPase YchF, GTP1/OBG family	translation-associated GTPase	n	238619840	-	COG0012	COG0012	COG0012	COG0012	arCOG00357	-	COG0012	-	-	-	COG0012	arCOG00357
M164_1393	arCOG04209	COG1632, COG1632J	238619841	YP_002914667.1	1	Translation, ribosomal structure and biogenesis	J	INFORMATION STORAGE AND PROCESSING	Ribosomal protein L15E	50S ribosomal protein L15e	n	-	238619841	-	-	-	-	arCOG04209	-	-	COG1632	-	-	-	-
M164_1394	arCOG01042	COG1325, COG1325J	238619842	YP_002914668.1	1	Translation, ribosomal structure and biogenesis	J	INFORMATION STORAGE AND PROCESSING	Exosome subunit, RNA binding protein with dsRBD fold	hypothetical protein	e	-	238619842	-	-	-	-	arCOG01042	-	-	-	-	-	-	-
M164_1395	arCOG00307	COG1603, COG1603J	238619843	YP_002914669.1	1	Translation, ribosomal structure and biogenesis	J	INFORMATION STORAGE AND PROCESSING	RNase P/RNase MRP subunit p30	RNase P subunit p30	e	-	238619843	-	-	-	-	arCOG00307	-	-	-	-	-	-	-
M164_1396	arCOG01365	COG1369J, COG1369	238619844	YP_002914670.1	1	Translation, ribosomal structure and biogenesis	J	INFORMATION STORAGE AND PROCESSING	RNase P/RNase MRP subunit POP5	Ribonuclease P-related	e	-	238619844	-	-	-	-	arCOG01365	-	-	-	-	-	-	-
M164_1397	arCOG00971	COG0638, COG0638O	238619845	YP_002914671.1	1	Posttranslational modification, protein turnover, chaperones	O	CELLULAR PROCESSES AND SIGNALING	20S proteasome, alpha subunit	proteasome subunit alpha	e	-	238619845	-	-	-	-	arCOG00971	-	-	COG0638	-	-	COG0638	-
M164_1398	arCOG04187	COG1500, COG1500J	238619846	YP_002914672.1	1	Translation, ribosomal structure and biogenesis	J	INFORMATION STORAGE AND PROCESSING	Ribosome maturation protein Sdo1	RNA-associated protein	n	-	238619846	-	-	-	-	arCOG04187	-	-	COG1500	-	-	-	-
M164_1399	arCOG00678	COG1097J, COG1097	238619847	YP_002914673.1	1	Translation, ribosomal structure and biogenesis	J	INFORMATION STORAGE AND PROCESSING	Exosome complex RNA-binding protein Rrp4, contains S1 and KH domains	exosome complex RNA-binding protein Rrp4	u	-	238619847	-	-	-	-	arCOG00678	-	-	-	-	-	-	-
M164_1400	arCOG01575	COG0689J, COG0689	238619848	YP_002914674.1	1	Translation, ribosomal structure and biogenesis	J	INFORMATION STORAGE AND PROCESSING	Ribonuclease PH	exosome complex exonuclease Rrp41	e	238619848	-	-	-	-	-	arCOG01575	-	-	-	-	-	-	-
M164_1401	arCOG01574	COG2123J, COG2123	238619849	YP_002914675.1	1	Translation, ribosomal structure and biogenesis	J	INFORMATION STORAGE AND PROCESSING	Exosome complex RNA-binding protein Rrp42, RNase PH superfamily	exosome complex RNA-binding protein Rrp42	e	-	238619849	-	-	-	-	arCOG01574	-	-	-	-	-	-	-
M164_1402	arCOG04208	COG1997, COG1997J	238619850	YP_002914676.1	1	Translation, ribosomal structure and biogenesis	J	INFORMATION STORAGE AND PROCESSING	Ribosomal protein L37AE/L43A	50S ribosomal protein L37Ae	e	-	238619850	-	-	-	-	arCOG04208	-	-	-	-	-	-	-
M164_1403	arCOG03247	COG2136JA, COG2136	238619851	YP_002914677.1	1	Translation, ribosomal structure and biogenesis	J	INFORMATION STORAGE AND PROCESSING	Predicted exosome subunit/U3 small nucleolar ribonucleoprotein (snoRNP) component, contains IMP4 domain	hypothetical protein	u	-	238619851	-	-	-	-	arCOG03247	-	-	-	-	-	-	-
M164_1404	arCOG04414	COG2892	238619852	YP_002914678.1	1	Translation, ribosomal structure and biogenesis	J	INFORMATION STORAGE AND PROCESSING	Subunit of KEOPS complex (Cgi121BUD32KAE1)	hypothetical protein	e	-	238619852	-	-	-	-	arCOG04414	-	-	-	-	-	-	-
M164_1405	arCOG01342	COG1382, COG1382O	238619853	YP_002914679.1	1	Posttranslational modification, protein turnover, chaperones	O	CELLULAR PROCESSES AND SIGNALING	Prefoldin, chaperonin cofactor	prefoldin subunit beta	e	-	238619853	-	-	-	-	arCOG01342	-	-	-	-	-	-	arCOG01342
M164_1406	arCOG04206	COG1948, COG1948L	238619854	YP_002914680.1	1	Replication, recombination and repair	L	INFORMATION STORAGE AND PROCESSING	ERCC4-type nuclease	ERCC4 domain-containing protein	n	238619854	-	-	-	-	-	-	-	-	-	-	-	-	-
M164_1407	arCOG01559	COG0480, COG0480J	238619855	YP_002914681.1	1	Translation, ribosomal structure and biogenesis	J	INFORMATION STORAGE AND PROCESSING	Translation elongation factor G, EF-G (GTPase)	elongation factor EF-2	e	238619855	-	COG0480	COG0480	COG0480	COG0480	arCOG01559	-	COG0480	COG0480	-	-	COG0480	-
M164_1408	arCOG02291	COG1011R, COG1011	238619856	YP_002914682.1	4	General function prediction only	R	POORLY CHARACTERIZED	HAD superfamily hydrolase	HAD-superfamily hydrolase, subfamily IA, variant1	n	-	-	-	-	COG1011	-	arCOG02291	-	-	-	-	-	COG1011	-
M164_1409	arCOG02960	COG4882, COG4882R	238619857	YP_002914683.1	1	General function prediction only	R	POORLY CHARACTERIZED	Peptidase family M28/Iap family	hypothetical protein	n	-	238619857	-	-	-	-	arCOG02960	-	-	-	-	-	-	-
M164_1410	arCOG04458	COG2457S, COG2457	238619858	YP_002914684.1	1	General function prediction only	R	POORLY CHARACTERIZED	Uncharacterized protein of DIM6/NTAB family	hypothetical protein	e	-	238619858	-	-	-	-	arCOG04458	-	-	-	-	-	-	-
M164_1411	arCOG01163	COG0473, COG0473CE	238619859	YP_002914685.1	1	Energy production and conversion	C	METABOLISM	Isocitrate/isopropylmalate dehydrogenase	isopropylmalate/isohomocitrate dehydrogenase	n	-	-	-	-	COG0473	-	arCOG01163	-	-	-	-	-	COG0473	-
M164_1412	arCOG00807	COG0060, COG0060J	238619860	YP_002914686.1	1	Translation, ribosomal structure and biogenesis	J	INFORMATION STORAGE AND PROCESSING	Isoleucyl-tRNA synthetase	isoleucyl-tRNA synthetase	e	-	-	COG0060	COG0060	COG0060	COG0060	arCOG00807	-	-	-	-	-	COG0060	-
M164_1413	arCOG04069	COG2106S, COG2106	238619861	YP_002914687.1	1	General function prediction only	R	POORLY CHARACTERIZED	RNA methyltransferase, SPOUT superfamily	hypothetical protein	n	-	238619861	-	-	-	-	arCOG04069	-	-	-	-	-	-	-
M164_1414	arCOG04070	COG0087, COG0087J	238619862	YP_002914688.1	1	Translation, ribosomal structure and biogenesis	J	INFORMATION STORAGE AND PROCESSING	Ribosomal protein L3	50S ribosomal protein L3P	e	238619862	-	COG0087	COG0087	COG0087	-	arCOG04070	COG0087	COG0087	COG0087	-	arCOG04070	COG0087	arCOG04070
M164_1415	arCOG04071	COG0088J, COG0088	238619863	YP_002914689.1	1	Translation, ribosomal structure and biogenesis	J	INFORMATION STORAGE AND PROCESSING	Ribosomal protein L4	50S ribosomal protein L4P	e	-	-	COG0088	COG0088	COG0088	-	arCOG04071	-	COG0088	COG0088	-	arCOG04071	COG0088	-
M164_1416	arCOG04072	COG0089J, COG0089	238619864	YP_002914690.1	1	Translation, ribosomal structure and biogenesis	J	INFORMATION STORAGE AND PROCESSING	Ribosomal protein L23	50S ribosomal protein L23	e	238619864	-	COG0089	COG0089	COG0089	-	arCOG04072	-	-	-	-	arCOG04072	COG0089	arCOG04072
M164_1417	arCOG04067	COG0090J, COG0090	238619865	YP_002914691.1	1	Translation, ribosomal structure and biogenesis	J	INFORMATION STORAGE AND PROCESSING	Ribosomal protein L2	50S ribosomal protein L2	e	238619865	-	COG0090	COG0090	COG0090	COG0090	arCOG04067	-	COG0090	COG0090	-	arCOG04067	COG0090	arCOG04067
M164_1418	arCOG04099	COG0185, COG0185J	238619866	YP_002914692.1	1	Translation, ribosomal structure and biogenesis	J	INFORMATION STORAGE AND PROCESSING	Ribosomal protein S19	30S ribosomal protein S19	e	238619866	-	COG0185	COG0185	COG0185	-	arCOG04099	-	-	-	-	arCOG04099	COG0185	arCOG04099
M164_1419	arCOG04098	COG0091, COG0091J	238619867	YP_002914693.1	1	Translation, ribosomal structure and biogenesis	J	INFORMATION STORAGE AND PROCESSING	Ribosomal protein L22	50S ribosomal protein L22	e	238619867	-	COG0091	COG0091	COG0091	-	arCOG04098	COG0091	-	COG0091	-	arCOG04098	COG0091	arCOG04098
M164_1420	arCOG04097	COG0092J, COG0092	238619868	YP_002914694.1	1	Translation, ribosomal structure and biogenesis	J	INFORMATION STORAGE AND PROCESSING	Ribosomal protein S3	30S ribosomal protein S3	u	238619868	-	COG0092	COG0092	COG0092	-	arCOG04097	COG0092	COG0092	COG0092	-	arCOG04097	COG0092	-
M164_1421	arCOG00785	COG0255, COG0255J	238619869	YP_002914695.1	1	Translation, ribosomal structure and biogenesis	J	INFORMATION STORAGE AND PROCESSING	Ribosomal protein L29	50S ribosomal protein L29	u	-	238619869	-	COG0255	COG0255	-	arCOG00785	-	-	-	-	arCOG00785	COG0255	arCOG00785
M164_1422	arCOG00784	COG1588, COG1588J	238619870	YP_002914696.1	1	Translation, ribosomal structure and biogenesis	J	INFORMATION STORAGE AND PROCESSING	RNase P/RNase MRP subunit p29	ribonuclease P, Rpp29	e	-	238619870	-	-	-	-	arCOG00784	-	-	-	-	-	-	-
M164_1423	arCOG04096	COG0186, COG0186J	238619871	YP_002914697.1	1	Translation, ribosomal structure and biogenesis	J	INFORMATION STORAGE AND PROCESSING	Ribosomal protein S17	30S ribosomal protein S17	e	238619871	-	COG0186	COG0186	COG0186	-	arCOG04096	COG0186	-	COG0186	-	arCOG04096	COG0186	-
M164_1424	arCOG04095	COG0093, COG0093J	238619872	YP_002914698.1	1	Translation, ribosomal structure and biogenesis	J	INFORMATION STORAGE AND PROCESSING	Ribosomal protein L14	50S ribosomal protein L14	e	238619872	-	COG0093	COG0093	COG0093	COG0093	arCOG04095	COG0093	COG0093	COG0093	-	arCOG04095	COG0093	arCOG04095
M164_1425	arCOG04094	COG0198, COG0198J	238619873	YP_002914699.1	1	Translation, ribosomal structure and biogenesis	J	INFORMATION STORAGE AND PROCESSING	Ribosomal protein L24	50S ribosomal protein L24	e	-	238619873	COG0198	COG0198	COG0198	-	arCOG04094	-	-	-	-	arCOG04094	COG0198	-
M164_1426	arCOG04093	COG1471, COG1471J	238619874	YP_002914700.1	1	Translation, ribosomal structure and biogenesis	J	INFORMATION STORAGE AND PROCESSING	Ribosomal protein S4E	30S ribosomal protein S4e	e	-	238619874	-	-	-	-	arCOG04093	-	-	COG1471	-	-	-	-
M164_1427	arCOG04092	COG0094, COG0094J	238619875	YP_002914701.1	1	Translation, ribosomal structure and biogenesis	J	INFORMATION STORAGE AND PROCESSING	Ribosomal protein L5	50S ribosomal protein L5	e	238619875	-	COG0094	COG0094	COG0094	COG0094	arCOG04092	COG0094	COG0094	COG0094	-	arCOG04092	COG0094	arCOG04092
M164_1428	arCOG00782	COG0199, COG0199J	238619876	YP_002914702.1	1	Translation, ribosomal structure and biogenesis	J	INFORMATION STORAGE AND PROCESSING	Ribosomal protein S14	30S ribosomal protein S14	e	-	238619876	-	COG0199	COG0199	-	arCOG00782	-	-	-	-	arCOG00782	COG0199	arCOG00782
M164_1429	arCOG04091	COG0096J, COG0096	238619877	YP_002914703.1	1	Translation, ribosomal structure and biogenesis	J	INFORMATION STORAGE AND PROCESSING	Ribosomal protein S8	30S ribosomal protein S8	e	238619877	-	COG0096	COG0096	COG0096	COG0096	arCOG04091	COG0096	COG0096	COG0096	-	arCOG04091	COG0096	-
M164_1430	arCOG04090	COG0097, COG0097J	238619878	YP_002914704.1	1	Translation, ribosomal structure and biogenesis	J	INFORMATION STORAGE AND PROCESSING	Ribosomal protein L6P	50S ribosomal protein L6	e	238619878	-	COG0097	COG0097	COG0097	-	arCOG04090	COG0097	-	COG0097	-	arCOG04090	COG0097	-
M164_1431	arCOG00781	COG1717J, COG1717	238619879	YP_002914705.1	1	Translation, ribosomal structure and biogenesis	J	INFORMATION STORAGE AND PROCESSING	Ribosomal protein L32E	50S ribosomal protein L32e	e	-	238619879	-	-	-	-	arCOG00781	-	-	COG1717	-	-	-	-
M164_1432	arCOG04089	COG2147J, COG2147	238619880	YP_002914706.1	1	Translation, ribosomal structure and biogenesis	J	INFORMATION STORAGE AND PROCESSING	Ribosomal protein L19E	50S ribosomal protein L19e	e	-	238619880	-	-	-	-	arCOG04089	-	-	COG2147	-	-	-	arCOG04089
M164_1433	arCOG04088	COG0256, COG0256J	238619881	YP_002914707.1	1	Translation, ribosomal structure and biogenesis	J	INFORMATION STORAGE AND PROCESSING	Ribosomal protein L18	50S ribosomal protein L18	e	-	238619881	COG0256	COG0256	COG0256	-	arCOG04088	COG0256	-	-	-	arCOG04088	COG0256	arCOG04088
M164_1434	arCOG04087	COG0098J, COG0098	238619882	YP_002914708.1	1	Translation, ribosomal structure and biogenesis	J	INFORMATION STORAGE AND PROCESSING	Ribosomal protein S5	30S ribosomal protein S5	e	238619882	-	COG0098	COG0098	COG0098	COG0098	arCOG04087	COG0098	COG0098	COG0098	-	arCOG04087	COG0098	-
M164_1435	arCOG04086	COG1841J, COG1841	238619883	YP_002914709.1	1	Translation, ribosomal structure and biogenesis	J	INFORMATION STORAGE AND PROCESSING	Ribosomal protein L30	50S ribosomal protein L30	n	-	238619883	-	-	COG1841	-	arCOG04086	-	-	-	-	arCOG04086	COG1841	-
M164_1436	arCOG00779	COG0200J, COG0200	238619884	YP_002914710.1	1	Translation, ribosomal structure and biogenesis	J	INFORMATION STORAGE AND PROCESSING	Ribosomal protein L15	50S ribosomal protein L15	n	-	-	COG0200	COG0200	COG0200	-	arCOG00779	-	COG0200	COG0200	-	arCOG00779	COG0200	-
M164_1437	arCOG04169	COG0201U, COG0201	238619885	YP_002914711.1	1	Intracellular trafficking, secretion, and vesicular transport	U	CELLULAR PROCESSES AND SIGNALING	Preprotein translocase subunit SecY	preprotein translocase subunit SecY	e	238619885	-	COG0201	COG0201	COG0201	-	arCOG04169	COG0201	COG0201	COG0201	-	-	COG0201	-
M164_1438	arCOG01039	COG2019F, COG2019	238619886	YP_002914712.1	1	Nucleotide transport and metabolism	F	METABOLISM	Archaeal adenylate kinase	adenylate kinase	e	-	-	-	-	-	-	arCOG01039	-	-	-	-	-	-	-
M164_1439	arCOG07287	12C69	238619887	YP_002914713.1	1	Intracellular trafficking, secretion, and vesicular transport	U	CELLULAR PROCESSES AND SIGNALING	OxaA/SpoJ/YidC translocase/secretase, sec-independent itegration of nascent memrane proteins into membrane	hypothetical protein	n	-	238619887	-	-	-	-	-	-	-	-	-	-	-	-
M164_1440	arCOG04168	COG2174J, COG2174	238619888	YP_002914714.1	1	Translation, ribosomal structure and biogenesis	J	INFORMATION STORAGE AND PROCESSING	Ribosomal protein L34E	50S ribosomal protein L34e	e	-	238619888	-	-	-	-	arCOG04168	-	-	-	arCOG04168	-	-	-
M164_1441	arCOG01037	COG1102F, COG1102	238619889	YP_002914715.1	1	Nucleotide transport and metabolism	F	METABOLISM	Cytidylate kinase	cytidylate kinase	e	-	-	-	-	-	-	arCOG01037	-	-	-	-	-	-	-
M164_1442	arCOG04068	122VQ	238619890	YP_002914716.1	1	Function unknown	S	POORLY CHARACTERIZED	Uncharacterized membrane protein	hypothetical protein	n	-	238619890	-	-	-	-	-	-	-	-	-	-	-	-
M164_1443	arCOG05930	127A7	238619891	YP_002914717.1	2	Function unknown	S	POORLY CHARACTERIZED	Uncharacterized membrane protein	hypothetical protein	n	-	238619891	-	-	-	-	-	-	-	-	-	-	-	-
M164_1444	arCOG04055	COG1371S, COG1371	238619892	YP_002914718.1	1	General function prediction only	R	POORLY CHARACTERIZED	SHS2 domain protein implicated in nucleic acid metabolism	hypothetical protein	e	-	-	-	-	-	-	arCOG04055	-	-	-	-	-	-	arCOG04055
M164_1445	arCOG00458	COG1913R, COG1913	238619893	YP_002914719.1	1	Amino acid transport and metabolism	E	METABOLISM	Archaemetzincin family protease	archaemetzincin-like protein	e	-	-	-	-	-	-	arCOG00458	-	-	-	-	-	-	-
M164_1448	arCOG02089	COG1361	238619894	YP_002914720.1	3	Cell wall/membrane/envelope biogenesis	M	CELLULAR PROCESSES AND SIGNALING	S-layer domain	hypothetical protein	n	-	238619894	-	-	-	-	-	-	-	-	-	-	-	-
M164_1451	arCOG02312	COG0577, COG4591M	238619895	YP_002914721.1	2	Defense mechanisms	V	CELLULAR PROCESSES AND SIGNALING	ABC-type antimicrobial peptide transport system, permease component	hypothetical protein	n	-	-	-	-	-	COG0577	arCOG02312	-	-	-	-	-	-	-
M164_1452	arCOG00619	COG0069E, COG0069	238619896	YP_002914722.1	1	Amino acid transport and metabolism	E	METABOLISM	Glutamate synthase domain 2 and ferredoxin domain	glutamate synthase	n	-	238619896	-	-	-	-	arCOG00619	-	-	-	-	-	COG0069	-
M164_1453	arCOG00095	COG0067, COG0067E, COG0070	238619897	YP_002914723.1	1	Amino acid transport and metabolism	E	METABOLISM	Glutamate synthase domain 1	glutamate synthase alpha subunit domain-containing protein	n	-	238619897	-	-	-	-	arCOG00095	-	-	-	-	-	COG0067, COG0070	-
M164_1454	arCOG01403	COG0438, COG0438M	238619898	YP_002914724.1	9	Cell wall/membrane/envelope biogenesis	M	CELLULAR PROCESSES AND SIGNALING	Glycosyltransferase	group 1 glycosyl transferase	n	-	238619898	-	-	-	COG0438	arCOG01403	-	-	-	-	-	COG0438	-
M164_1455	arCOG05943	COG1215M, COG0463	238619899	YP_002914725.1	1	Cell wall/membrane/envelope biogenesis	M	CELLULAR PROCESSES AND SIGNALING	Glycosyl transferase family 2	family 2 glycosyl transferase	n	-	238619899	-	-	-	-	-	-	-	-	-	-	COG0463	-
M164_1456	arCOG00695	COG0402FR, COG0402	238619900	YP_002914726.1	2	Nucleotide transport and metabolism	F	METABOLISM	Cytosine deaminase or related metal-dependent hydrolase	amidohydrolase	n	-	-	-	-	-	COG0402	arCOG00695	-	-	-	-	-	COG0402	-
M164_1457	arCOG00035	COG2102, COG0018J	238619901	YP_002914727.1	1	Translation, ribosomal structure and biogenesis	J	INFORMATION STORAGE AND PROCESSING	Diphthamide synthase (EF-2-diphthine--ammonia ligase)	ATP-binding protein	n	-	-	-	-	-	-	arCOG00035	-	-	-	-	-	-	-
M164_1458	arCOG01872	COG0746H, COG0746	238619902	YP_002914728.1	1	Coenzyme transport and metabolism	H	METABOLISM	Molybdopterin-guanine dinucleotide biosynthesis protein A	molybdopterin-guanine dinucleotide biosynthesis protein MobA	n	-	238619902	-	-	-	-	arCOG01872	-	-	-	-	-	-	-
M164_1459	arCOG00216	COG0303, COG0303H	238619903	YP_002914729.1	1	Coenzyme transport and metabolism	H	METABOLISM	Molybdopterin biosynthesis enzyme	molybdenum cofactor synthesis domain-containing protein	n	238619903	-	-	-	-	COG0303	arCOG00216	-	-	-	-	-	-	-
M164_1460	arCOG00532	COG1763H, COG1763	238619904	YP_002914730.1	1	Coenzyme transport and metabolism	H	METABOLISM	Molybdopterin-guanine dinucleotide biosynthesis protein	molybdopterin-guanine dinucleotide biosynthesis protein MobB	n	238619904	-	-	-	-	-	arCOG00532	-	-	-	-	-	-	-
M164_1461	arCOG00600	COG0517, COG2524K	238619905	YP_002914731.1	3	General function prediction only	R	POORLY CHARACTERIZED	CBS domain	signal transduction protein with CBS domains	n	-	238619905	-	-	COG0517	-	arCOG00600	-	-	-	-	-	COG0517	-
M164_1462	arCOG01776	COG2226H, COG0500	238619906	YP_002914732.1	1	Secondary metabolites biosynthesis, transport and catabolism	Q	METABOLISM	SAM-dependent methyltransferase	type 11 methyltransferase	n	-	-	-	-	-	-	-	-	-	-	-	-	COG0500	-
M164_1463	arCOG05893	0Y0NG	238619907	YP_002914733.1	1	Function unknown	S	POORLY CHARACTERIZED	Uncharacterized membrane protein	hypothetical protein	n	-	238619907	-	-	-	-	-	-	-	-	-	-	-	-
M164_1464	arCOG05894	12B5N	238619908	YP_002914734.1	1	Function unknown	S	POORLY CHARACTERIZED	Uncharacterized protein	hypothetical protein	n	-	238619908	-	-	-	-	-	-	-	-	-	-	-	-
M164_1465	arCOG08338	0Y6P6	238619909	YP_002914735.1	1	Function unknown	S	POORLY CHARACTERIZED	Uncharacterized protein	hypothetical protein	n	-	238619909	-	-	-	-	-	-	-	-	-	-	-	-
M164_1466	arCOG02099	COG1321K, COG1321	238619910	YP_002914736.1	1	Transcription	K	INFORMATION STORAGE AND PROCESSING	Mn-dependent transcriptional regulator (DtxR family)	DtxR family iron (metal) dependent repressor	n	-	-	-	-	-	-	arCOG02099	-	-	-	-	-	COG1321	-
M164_1467	arCOG05388	11THJ	238619911	YP_002914737.1	1	Transcription	K	INFORMATION STORAGE AND PROCESSING	Transciptional regulator, contains HTH domain	hypothetical protein	n	-	238619911	-	-	-	-	-	-	-	-	-	-	-	-
M164_1468	arCOG04170	COG2379, COG2379G	238619912	YP_002914738.1	1	Carbohydrate transport and metabolism	G	METABOLISM	Glycerate kinase	hydroxypyruvate reductase	n	-	-	-	-	-	-	arCOG04170	-	-	-	-	-	-	-
M164_1469	arCOG01554	COG0377C, COG0377	238619913	YP_002914739.1	1	Energy production and conversion	C	METABOLISM	F420H2 dehydrogenase subunit, related to NADH:ubiquinone oxidoreductase 20 kD subunit	NADH-quinone oxidoreductase subunit B	e	-	-	-	-	COG0377	-	arCOG01554	-	-	-	-	-	COG0377	-
M164_1470	arCOG01952	COG0009J, COG0009	238619914	YP_002914740.1	1	Translation, ribosomal structure and biogenesis	J	INFORMATION STORAGE AND PROCESSING	tRNA A37 threonylcarbamoyladenosine synthetase subunit TsaC/SUA5/YrdC	Sua5/YciO/YrdC/YwlC family protein	e	-	-	COG0009	-	COG0009	-	arCOG01952	-	-	-	-	-	COG0009	arCOG01952
M164_1471	arCOG01940	COG0340H, COG0340	238619915	YP_002914741.1	1	Coenzyme transport and metabolism	H	METABOLISM	Biotin-(acetyl-CoA carboxylase) ligase	biotin--acetyl-CoA-carboxylase ligase	n	-	-	-	-	COG0340	-	arCOG01940	-	-	-	-	-	COG0340	-
M164_1472	arCOG00322	COG0312R, COG0312	238619916	YP_002914742.1	2	Posttranslational modification, protein turnover, chaperones	O	CELLULAR PROCESSES AND SIGNALING	Inactivated Zn-dependent protease, component of TldD/TldE system	peptidase U62 modulator of DNA gyrase	n	-	-	-	-	COG0312	COG0312	arCOG00322	-	-	-	-	-	-	-
M164_1473	arCOG00321	COG0312R, COG0312	238619917	YP_002914743.1	2	Posttranslational modification, protein turnover, chaperones	O	CELLULAR PROCESSES AND SIGNALING	Zn-dependent protease, component of TldD/TldE system	peptidase U62 modulator of DNA gyrase	n	-	-	-	-	COG0312	COG0312	arCOG00321	-	-	-	-	-	-	-
M164_1474	arCOG01008	COG0864, COG0864K	238619918	YP_002914744.1	2	Defense mechanisms	V	CELLULAR PROCESSES AND SIGNALING	Transcriptional regulator, CopG/Arc/MetJ family (DNA-binding and a metal-binding domains)	CopG family transcriptional regulator	n	-	-	-	-	-	-	arCOG01008	-	-	-	-	-	-	-
M164_1475	arCOG04250	COG3382, COG3382S	238619919	YP_002914745.1	1	General function prediction only	R	POORLY CHARACTERIZED	Solo B3/4 domain (OB-fold DNA/RNA-binding) of Phe-aaRS-beta	B3/4 domain-containing protein	n	-	-	-	-	-	-	arCOG04250	-	-	-	-	-	-	-
M164_1476	arCOG01351	COG0460, COG0460E	238619920	YP_002914746.1	1	Amino acid transport and metabolism	E	METABOLISM	Homoserine dehydrogenase	Homoserine dehydrogenase	n	-	-	-	-	-	-	arCOG01351	-	-	-	-	-	COG0460	-
M164_1477	arCOG00479	COG0109O, COG0109	238619921	YP_002914747.1	1	Posttranslational modification, protein turnover, chaperones	O	CELLULAR PROCESSES AND SIGNALING	Polyprenyltransferase (cytochrome oxidase assembly factor)	protoheme IX farnesyltransferase	e	-	-	-	-	COG0109	-	arCOG00479	-	-	-	-	-	-	-
M164_1478	arCOG07286	1201Z	238619922	YP_002914748.1	1	Function unknown	S	POORLY CHARACTERIZED	Uncharacterized membrane protein	hypothetical protein	n	-	238619922	-	-	-	-	-	-	-	-	-	-	-	-
M164_1479	arCOG00249, arCOG00239	COG1024, COG1024I	238619923	YP_002914749.1	5	Lipid transport and metabolism	I	METABOLISM	3-hydroxyacyl-CoA dehydrogenase, some fused to Enoyl-CoA hydratase	Enoyl-CoA hydratase/isomerase	n	-	-	-	-	-	-	-	-	-	-	-	-	COG1024	-
M164_1480	arCOG00946	COG1180O, COG1180	238619924	YP_002914750.1	1	Posttranslational modification, protein turnover, chaperones	O	CELLULAR PROCESSES AND SIGNALING	Pyruvate-formate lyase-activating enzyme	radical SAM protein	n	-	-	-	-	-	-	arCOG00946	-	-	-	-	-	-	-
M164_1481	arCOG03705	COG1547S, COG1547	238619925	YP_002914751.1	1	General function prediction only	R	POORLY CHARACTERIZED	Predicted metal-dependent hydrolase	hypothetical protein	n	-	238619925	-	-	-	-	-	-	-	-	-	-	-	-
M164_1482	arCOG04298	COG1839, COG1839S	238619926	YP_002914752.1	1	Nucleotide transport and metabolism	F	METABOLISM	Adenosine/AMP kinase	hypothetical protein	n	-	-	-	-	-	-	arCOG04298	-	-	-	-	-	-	-
M164_1483	arCOG05997	0YWY9	238619927	YP_002914753.1	1	Function unknown	S	POORLY CHARACTERIZED	Uncharacterized protein	hypothetical protein	e	-	238619927	-	-	-	-	-	-	-	-	-	-	-	-
M164_1484	arCOG01091	COG1814	238619928	YP_002914754.1	1	Inorganic ion transport and metabolism	P	METABOLISM	Predicted Fe2+/Mn2+ transporter, VIT1/CCC1 family	hypothetical protein	n	-	238619928	-	-	-	-	arCOG01091	-	-	-	-	-	-	-
M164_1485	arCOG03000	COG3435Q, COG3435	238619929	YP_002914755.1	1	Secondary metabolites biosynthesis, transport and catabolism	Q	METABOLISM	Gentisate 1,2-dioxygenase	cupin	n	-	-	-	-	-	-	-	-	-	-	-	-	-	-
M164_1487	arCOG00251	COG1250, COG1250I	238619930	YP_002914756.1	1	Lipid transport and metabolism	I	METABOLISM	3-hydroxyacyl-CoA dehydrogenase	3-hydroxyacyl-CoA dehydrogenase	n	-	-	-	-	-	COG1250	-	-	-	-	-	-	-	-
M164_1488	arCOG04318	COG2178J, COG2178	238619931	YP_002914757.1	1	Translation, ribosomal structure and biogenesis	J	INFORMATION STORAGE AND PROCESSING	Predicted RNA-binding protein of the translin family	haloacid dehalogenase superfamily protein	n	-	-	-	-	-	-	arCOG04318	-	-	-	-	-	-	-
M164_1489	arCOG01589	COG0189HJ, COG0189	238619932	YP_002914758.1	3	Coenzyme transport and metabolism	H	METABOLISM	Glutathione synthase/glutaminyl transferase/alpha-L-glutamate ligase	lysine biosynthesis protein LysX	e	-	-	-	-	-	COG0189	arCOG01589	-	-	-	-	-	-	-
M164_1490	arCOG01594	COG0458, COG0458EF	238619933	YP_002914759.1	1	Amino acid transport and metabolism	E	METABOLISM	Carbamoylphosphate synthase large subunit	carbamoyl phosphate synthase large subunit	e	-	-	-	-	COG0458	-	arCOG01594	-	-	-	-	-	COG0458	-
M164_1491	arCOG00064	COG0505EF, COG0505	238619934	YP_002914760.1	1	Amino acid transport and metabolism	E	METABOLISM	Carbamoylphosphate synthase small subunit	carbamoyl phosphate synthase small subunit	e	-	-	-	-	COG0505	-	arCOG00064	-	-	-	-	-	COG0505	-
M164_1492	arCOG01748	COG0165E, COG0165	238619935	YP_002914761.1	1	Amino acid transport and metabolism	E	METABOLISM	Argininosuccinate lyase	argininosuccinate lyase	e	-	-	-	-	-	-	arCOG01748	-	-	-	-	-	COG0165	-
M164_1493	arCOG00112	COG0137E, COG0137	238619936	YP_002914762.1	1	Amino acid transport and metabolism	E	METABOLISM	Argininosuccinate synthase	argininosuccinate synthase	e	-	-	-	-	-	-	arCOG00112	-	-	-	-	-	COG0137	-
M164_1494	arCOG01010, arCOG09891	COG2161	238619937	YP_002914763.1	1	Transcription	K	INFORMATION STORAGE AND PROCESSING	Transcriptional regulator, contains N-terminal RHH domain	CopG family transcriptional regulator	e	-	238619937	-	-	-	-	-	-	-	-	-	-	-	-
M164_1495	arCOG05996	11JG3	238619938	YP_002914764.1	2	Function unknown	S	POORLY CHARACTERIZED	Uncharacterized protein	hypothetical protein	n	-	238619938	-	-	-	-	-	-	-	-	-	-	-	-
M164_1496	arCOG00639	COG0150F, COG0150	238619939	YP_002914765.1	1	Nucleotide transport and metabolism	F	METABOLISM	Phosphoribosylaminoimidazole (AIR) synthetase	phosphoribosylaminoimidazole synthetase	n	238619939	-	-	-	-	COG0150	arCOG00639	-	-	-	-	-	COG0150	-
M164_1497	arCOG04415	COG0151F, COG0151	238619940	YP_002914766.1	1	Nucleotide transport and metabolism	F	METABOLISM	Phosphoribosylamine-glycine ligase	phosphoribosylamine--glycine ligase	n	-	-	-	-	-	-	arCOG04415	-	-	-	-	-	COG0151	-
M164_1498	arCOG00094	COG0034F, COG0034	238619941	YP_002914767.1	1	Nucleotide transport and metabolism	F	METABOLISM	Glutamine phosphoribosylpyrophosphate amidotransferase	Amidophosphoribosyltransferase	n	-	238619941	-	-	-	-	-	-	-	-	-	-	COG0034	-
M164_1499	arCOG00093	COG0034F, COG0034	238619942	YP_002914768.1	1	Nucleotide transport and metabolism	F	METABOLISM	Glutamine phosphoribosylpyrophosphate amidotransferase	amidophosphoribosyltransferase	n	-	-	-	-	-	-	arCOG00093	-	-	-	-	-	COG0034	-
M164_1500	arCOG00641	COG0046, COG0046F	238619943	YP_002914769.1	1	Nucleotide transport and metabolism	F	METABOLISM	Phosphoribosylformylglycinamidine (FGAM) synthase, synthetase domain	phosphoribosylformylglycinamidine synthase II	n	-	-	-	-	-	-	arCOG00641	-	-	-	-	-	COG0046	-
M164_1501	arCOG00102	COG0047F, COG0047	238619944	YP_002914770.1	1	Nucleotide transport and metabolism	F	METABOLISM	Phosphoribosylformylglycinamidine (FGAM) synthase, glutamine amidotransferase domain	phosphoribosylformylglycinamidine synthase I	n	-	-	-	-	-	-	arCOG00102	-	-	-	-	-	COG0047	-
M164_1502	arCOG04462	COG1828F, COG1828	238619945	YP_002914771.1	1	Nucleotide transport and metabolism	F	METABOLISM	Phosphoribosylformylglycinamidine (FGAM) synthase, PurS component	hypothetical protein	n	238619945	-	-	-	-	-	arCOG04462	-	-	-	-	-	COG1828	-
M164_1503	arCOG04421	COG0152, COG0152F	238619946	YP_002914772.1	1	Nucleotide transport and metabolism	F	METABOLISM	Phosphoribosylaminoimidazolesuccinocarboxamide (SAICAR) synthase	phosphoribosylaminoimidazolesuccinocarboxamide synthase	n	-	-	-	-	-	-	arCOG04421	-	-	-	-	-	COG0152	-
M164_1504	arCOG01136	COG0073, COG0073R	238619947	YP_002914773.1	1	General function prediction only	R	POORLY CHARACTERIZED	EMAP domain RNA-binding protein	methionyl-tRNA synthetase subunit beta	n	-	-	-	COG0073	-	-	-	-	-	-	-	-	COG0073	-
M164_1505	arCOG00352	COG1084, COG1084R	238619948	YP_002914774.1	1	General function prediction only	R	POORLY CHARACTERIZED	GTP-binding protein, GTP1/Obg family	small GTP-binding protein	n	238619948	-	-	-	-	-	arCOG00352	-	-	-	-	-	-	-
M164_1506	arCOG02173	COG0602, COG0602O	238619949	YP_002914775.1	1	Posttranslational modification, protein turnover, chaperones	O	CELLULAR PROCESSES AND SIGNALING	Organic radical activating enzyme	radical SAM protein	n	-	-	-	-	-	-	arCOG02173	-	-	-	-	-	-	-
M164_1507	arCOG04156	COG1590S, COG1590	238619950	YP_002914776.1	1	Translation, ribosomal structure and biogenesis	J	INFORMATION STORAGE AND PROCESSING	Wybutosine (yW) biosynthesis enzyme	hypothetical protein	n	-	238619950	-	-	-	-	arCOG04156	-	-	-	-	-	-	-
M164_1508	arCOG07225	123D4	238619951	YP_002914777.1	1	Function unknown	S	POORLY CHARACTERIZED	Uncharacterized protein	hypothetical protein	n	-	238619951	-	-	-	-	-	-	-	-	-	-	-	-
M164_1509	arCOG00731	COG0640	238619952	YP_002914778.1	2	Transcription	K	INFORMATION STORAGE AND PROCESSING	Transcriptional regulator containing HTH domain, ArsR family	transcriptional regulator	n	-	238619952	-	-	-	-	-	-	-	-	arCOG00731	-	COG0640	-
M164_1510	arCOG00454	COG5491, COG5491N	238619953	YP_002914779.1	1	Cell cycle control, cell division, chromosome partitioning	D	CELLULAR PROCESSES AND SIGNALING	Archaeal division protein CdvB, Snf7/Vps24/ESCRT-III family	hypothetical protein	n	-	238619953	-	-	-	-	-	-	-	-	arCOG00454	-	-	-
M164_1511	arCOG00318	COG0704P, COG0704	238619954	YP_002914780.1	3	Inorganic ion transport and metabolism	P	METABOLISM	Phosphate uptake regulator	phosphate uptake regulator PhoU	n	-	238619954	-	-	-	-	arCOG00318	-	-	-	-	-	COG0704	-
M164_1512	arCOG03882	11T5Q	238619955	YP_002914781.1	1	Replication, recombination and repair	L	INFORMATION STORAGE AND PROCESSING	RadC related protein, contains PAD1/JAB1 superfamily protase domain and ENDO3 nuclease domain	hypothetical protein	n	-	238619955	-	-	-	-	-	-	-	-	-	-	-	-
M164_1513	arCOG00081	COG0284F, COG0284	238619956	YP_002914782.1	1	Nucleotide transport and metabolism	F	METABOLISM	Orotidine-5'-phosphate decarboxylase	orotidine 5'-phosphate decarboxylase	n	238619956	-	COG0284	-	-	-	arCOG00081	-	-	-	-	-	COG0284	-
M164_1514	arCOG00029	COG0461, COG0461F	238619957	YP_002914783.1	1	Nucleotide transport and metabolism	F	METABOLISM	Orotate phosphoribosyltransferase	orotate phosphoribosyltransferase	n	-	-	COG0461	-	-	COG0461	arCOG00029	-	-	-	-	-	COG0461	-
M164_1515	arCOG00911	COG0540, COG0540F	238619958	YP_002914784.1	1	Nucleotide transport and metabolism	F	METABOLISM	Aspartate carbamoyltransferase, catalytic chain	aspartate carbamoyltransferase catalytic subunit	n	-	-	COG0540	-	-	-	arCOG00911	-	-	-	-	-	COG0540	-
M164_1516	arCOG04229	COG1781, COG1781F	238619959	YP_002914785.1	1	Nucleotide transport and metabolism	F	METABOLISM	Aspartate carbamoyltransferase, regulatory subunit	aspartate carbamoyltransferase regulatory subunit	n	-	-	-	-	-	-	arCOG04229	-	-	-	-	-	-	-
M164_1517	arCOG02199	COG0543HC, COG0543	238619960	YP_002914786.1	1	Coenzyme transport and metabolism	H	METABOLISM	NAD(P)H-flavin reductase	hypothetical protein	n	-	238619960	-	-	-	-	arCOG02199	-	-	-	-	-	COG0543	-
M164_1518	arCOG00689	COG0044F, COG0044	238619961	YP_002914787.1	1	Nucleotide transport and metabolism	F	METABOLISM	Dihydroorotase or related cyclic amidohydrolase	dihydroorotase	n	-	-	-	-	-	-	arCOG00689	-	-	-	-	-	COG0044	-
M164_1519	arCOG00603	COG0167, COG0167F	238619962	YP_002914788.1	1	Nucleotide transport and metabolism	F	METABOLISM	Dihydroorotate dehydrogenase	dihydroorotate dehydrogenase family protein	n	-	-	COG0167	-	-	-	arCOG00603	-	-	-	-	-	COG0167	-
M164_1520	arCOG05995	0YX6M	238619963	YP_002914789.1	1	Function unknown	S	POORLY CHARACTERIZED	Uncharacterized protein	hypothetical protein	e	-	238619963	-	-	-	-	-	-	-	-	-	-	-	-
M164_1521	arCOG05994	122D6	238619964	YP_002914790.1	1	Function unknown	S	POORLY CHARACTERIZED	Uncharacterized protein	hypothetical protein	n	-	238619964	-	-	-	-	-	-	-	-	-	-	-	-
M164_1522	arCOG01997	COG2095, COG2095U	238619965	YP_002914791.1	1	Intracellular trafficking, secretion, and vesicular transport	U	CELLULAR PROCESSES AND SIGNALING	Multiple antibiotic transporter	multiple antibiotic resistance (MarC)-like protein	n	-	238619965	-	-	COG2095	-	arCOG01997	-	-	-	-	-	-	-
M164_1523	arCOG01580	COG1522K, COG1522	238619966	YP_002914792.1	4	Transcription	K	INFORMATION STORAGE AND PROCESSING	DNA-binding transcriptional regulator, Lrp family	AsnC family transcriptional regulator	n	-	-	-	-	-	COG1522	arCOG01580	-	-	-	-	-	-	arCOG01580
M164_1524	arCOG00580	COG1594K, COG1594	238619967	YP_002914793.1	1	Transcription	K	INFORMATION STORAGE AND PROCESSING	DNA-directed RNA polymerase, subunit M/Transcription elongation factor TFIIS	DNA-directed RNA polymerase, M/15 kDa subunit	u	-	238619967	-	-	-	-	-	-	-	-	-	-	-	-
M164_1525	arCOG08337	0Z2YS	238619968	YP_002914794.1	1	Translation, ribosomal structure and biogenesis	J	INFORMATION STORAGE AND PROCESSING	Ribosome associated protein L47A	hypothetical protein	n	-	238619968	-	-	-	-	-	-	-	-	-	-	-	-
M164_1526	arCOG01357	COG1032C, COG1032	238619969	YP_002914795.1	2	Energy production and conversion	C	METABOLISM	Radical SAM superfamily enzyme	radical SAM protein	e	-	-	-	-	-	COG1032	arCOG01357	-	-	-	-	-	-	-
M164_1527	arCOG00403	COG0172J, COG0172	238619970	YP_002914796.1	1	Translation, ribosomal structure and biogenesis	J	INFORMATION STORAGE AND PROCESSING	Seryl-tRNA synthetase	seryl-tRNA synthetase	e	-	-	COG0172	COG0172	COG0172	-	arCOG00403	-	-	-	-	-	COG0172	arCOG00403
M164_1528	arCOG01845	COG2151R, COG2151	238619971	YP_002914797.1	3	Posttranslational modification, protein turnover, chaperones	O	CELLULAR PROCESSES AND SIGNALING	Metal-sulfur cluster biosynthetic enzyme	hypothetical protein	e	-	-	-	-	-	-	arCOG01845	-	-	-	-	-	-	-
M164_1529	arCOG02676	COG0139E, COG0139	238619972	YP_002914798.1	1	Amino acid transport and metabolism	E	METABOLISM	Phosphoribosyl-AMP cyclohydrolase	phosphoribosyl-AMP cyclohydrolase	u	-	-	-	-	-	-	arCOG02676	-	-	-	-	-	COG0139	-
M164_1530	arCOG00089	COG0118, COG0118E	238619973	YP_002914799.1	1	Amino acid transport and metabolism	E	METABOLISM	Glutamine amidotransferase	imidazole glycerol phosphate synthase subunit HisH	n	-	-	-	-	COG0118	-	arCOG00089	-	-	-	-	-	COG0118	-
M164_1531	arCOG02677	COG0140, COG0140E	238619974	YP_002914800.1	1	Amino acid transport and metabolism	E	METABOLISM	Phosphoribosyl-ATP pyrophosphohydrolase	phosphoribosyl-ATP diphosphatase	n	-	-	-	-	COG0140	-	arCOG02677	-	-	-	-	-	COG0140	-
M164_1532	arCOG04352	COG0141E, COG0141	238619975	YP_002914801.1	1	Amino acid transport and metabolism	E	METABOLISM	Histidinol dehydrogenase	histidinol dehydrogenase	n	-	-	-	-	COG0141	-	arCOG04352	-	-	-	-	-	COG0141	-
M164_1533	arCOG00617	COG0107E, COG0107	238619976	YP_002914802.1	1	Amino acid transport and metabolism	E	METABOLISM	Imidazoleglycerol-phosphate synthase	imidazole glycerol phosphate synthase subunit HisF	n	-	-	-	-	COG0107	-	arCOG00617	-	-	-	-	-	COG0107	-
M164_1534	arCOG04398	COG0131, COG0131E	238619977	YP_002914803.1	1	Amino acid transport and metabolism	E	METABOLISM	Imidazoleglycerol-phosphate dehydratase	imidazoleglycerol-phosphate dehydratase	n	-	-	-	-	COG0131	-	arCOG04398	-	COG0131	COG0131	-	-	COG0131	-
M164_1535	arCOG00618	COG0106, COG0106E	238619978	YP_002914804.1	1	Amino acid transport and metabolism	E	METABOLISM	Phosphoribosylformimino-5-aminoimidazole carboxamide ribonucleotide (ProFAR) isomerase	1-(5-phosphoribosyl)-5-[(5- phosphoribosylamino)methylideneamino] imidazole-4-carboxamide isomerase	n	-	-	-	-	COG0106	-	arCOG00618	-	-	-	-	-	COG0106	-
M164_1536	arCOG02208	COG0040E, COG0040	238619979	YP_002914805.1	1	Amino acid transport and metabolism	E	METABOLISM	ATP phosphoribosyltransferase	ATP phosphoribosyltransferase	n	-	-	-	-	COG0040	-	arCOG02208	-	-	-	-	-	COG0040	-
M164_1537	arCOG04273	COG0079, COG0079E	238619980	YP_002914806.1	2	Amino acid transport and metabolism	E	METABOLISM	Histidinol-phosphate/aromatic aminotransferase or cobyric acid decarboxylase	histidinol-phosphate aminotransferase	n	-	-	-	-	COG0079	-	arCOG04273	-	-	-	-	-	COG0079	-
M164_1538	arCOG05993	12CC1	238619981	YP_002914807.1	1	Transcription	K	INFORMATION STORAGE AND PROCESSING	Transcriptional regulator, contains wHTH domain	hypothetical protein	n	-	238619981	-	-	-	-	-	-	-	-	-	-	-	-
M164_1539	arCOG00809	COG0495, COG0495J	238619982	YP_002914808.1	2	Translation, ribosomal structure and biogenesis	J	INFORMATION STORAGE AND PROCESSING	Leucyl-tRNA synthetase	leucyl-tRNA synthetase	e	-	238619982	COG0495	COG0495	COG0495	-	arCOG00809	-	-	-	-	-	COG0495	-
M164_1540	arCOG00489	COG2096S, COG2096	238619983	YP_002914809.1	2	Coenzyme transport and metabolism	H	METABOLISM	Cob(I)alamin adenosyltransferase	ATP--cobalamin adenosyltransferase	n	-	-	-	-	-	-	arCOG00489	-	-	-	-	-	-	-
M164_1541	arCOG00042	COG0037D, COG0037	238619984	YP_002914810.1	1	Translation, ribosomal structure and biogenesis	J	INFORMATION STORAGE AND PROCESSING	tRNA(Ile)-lysidine synthase TilS/MesJ	PP-loop domain-containing protein	n	238619984	-	COG0037	COG0037	COG0037	-	arCOG00042	-	-	-	-	-	COG0037	arCOG00042
M164_1542	arCOG04140	COG1888S, COG1888	238619985	YP_002914811.1	1	Function unknown	S	POORLY CHARACTERIZED	Uncharacterized protein	hypothetical protein	u	-	-	-	-	-	-	arCOG04140	-	-	-	-	-	-	-
M164_1543	arCOG00279	COG1586E, COG1586	238619986	YP_002914812.1	2	Amino acid transport and metabolism	E	METABOLISM	S-adenosylmethionine decarboxylase/arginine decarboxylase	S-adenosylmethionine decarboxylase	e	-	-	-	-	-	-	arCOG00279	-	-	-	-	-	-	-
M164_1544	arCOG00570	COG0644C, COG0644	238619987	YP_002914813.1	6	Energy production and conversion	C	METABOLISM	Dehydrogenase (flavoprotein)	hypothetical protein	e	-	238619987	-	-	-	-	arCOG00570	-	-	-	-	-	COG0644	arCOG00570
M164_1545	arCOG08842	12D74	238619988	YP_002914814.1	1	Transcription	K	INFORMATION STORAGE AND PROCESSING	DNA-binding transcriptional regulator, GntR family	hypothetical protein	e	-	238619988	-	-	-	-	-	-	-	-	-	-	-	-
M164_1546	arCOG00476	COG0382H, COG0382	238619989	YP_002914815.1	1	Coenzyme transport and metabolism	H	METABOLISM	4-hydroxybenzoate polyprenyltransferase or related prenyltransferase	(S)-2,3-di-O-geranylgeranylglyceryl phosphate synthase	e	-	-	-	-	COG0382	COG0382	arCOG00476	-	-	-	-	-	COG0382	-
M164_1547	arCOG05992	11ZMD	238619990	YP_002914816.1	1	Function unknown	S	POORLY CHARACTERIZED	Uncharacterized protein	hypothetical protein	n	-	238619990	-	-	-	-	-	-	-	-	-	-	-	-
M164_1548	arCOG00350	COG1161, COG1161R	238619991	YP_002914817.1	1	Translation, ribosomal structure and biogenesis	J	INFORMATION STORAGE AND PROCESSING	Ribosome biogenesis GTPase A	GTP-binding protein HSR1-related	n	-	-	-	-	-	COG1161	arCOG00350	-	-	-	-	-	-	-
M164_1549	arCOG04046	COG4996, COG4996R	238619992	YP_002914818.1	1	General function prediction only	R	POORLY CHARACTERIZED	Predicted phosphatase	magnesium-dependent phosphatase-1	n	-	238619992	-	-	-	-	-	-	-	-	-	-	-	-
M164_1550	arCOG01998	COG0028, COG0028EH	238619993	YP_002914819.1	3	Amino acid transport and metabolism	E	METABOLISM	Acetolactate synthase large subunit or other thiamine pyrophosphate-requiring enzyme	acetolactate synthase catalytic subunit	n	-	-	-	-	COG0028	-	arCOG01998	-	-	-	-	-	COG0028	-
M164_1551	arCOG05991	11WBN	238619994	YP_002914820.1	1	Amino acid transport and metabolism	E	METABOLISM	ACT domain	hypothetical protein	n	-	238619994	-	-	-	-	-	-	-	-	-	-	-	-
M164_1552	arCOG04465	COG0059, COG0059EH	238619995	YP_002914821.1	2	Amino acid transport and metabolism	E	METABOLISM	Ketol-acid reductoisomerase	ketol-acid reductoisomerase	n	-	-	-	-	COG0059	-	arCOG04465	-	-	-	-	-	COG0059	-
M164_1553	arCOG00919	COG1591L, COG1591	238619996	YP_002914822.1	2	Replication, recombination and repair	L	INFORMATION STORAGE AND PROCESSING	Holliday junction resolvase, archaeal type	Holliday junction-type resolvase	n	-	238619996	-	-	-	-	arCOG00919	-	-	-	-	-	-	-
M164_1554	arCOG04116	COG1855, COG1855R	238619997	YP_002914823.1	1	General function prediction only	R	POORLY CHARACTERIZED	ATPase (PilT family)	ATPase	e	-	238619997	-	-	-	-	arCOG04116	-	-	-	-	-	-	-
M164_1555	arCOG00034	COG0311, COG0311H	238619998	YP_002914824.1	1	Coenzyme transport and metabolism	H	METABOLISM	Predicted glutamine amidotransferase involved in pyridoxine biosynthesis	glutamine amidotransferase subunit PdxT	n	-	-	-	-	-	-	arCOG00034	-	-	-	-	-	-	-
M164_1556	arCOG04075	COG0214, COG0214H	238619999	YP_002914825.1	1	Coenzyme transport and metabolism	H	METABOLISM	Pyridoxine biosynthesis enzyme	pyridoxal biosynthesis lyase PdxS	n	-	-	-	-	-	-	arCOG04075	-	-	-	-	-	-	-
M164_1557	arCOG04305	COG4830J, COG4830	238620000	YP_002914826.1	1	Translation, ribosomal structure and biogenesis	J	INFORMATION STORAGE AND PROCESSING	Ribosomal protein S26	30S ribosomal protein S26e	n	-	238620000	-	-	-	-	arCOG04305	-	-	-	-	-	-	-
M164_1558	arCOG00402	COG0442, COG0442J	238620001	YP_002914827.1	1	Translation, ribosomal structure and biogenesis	J	INFORMATION STORAGE AND PROCESSING	Prolyl-tRNA synthetase	prolyl-tRNA synthetase	e	-	-	-	COG0442	COG0442	COG0442	arCOG00402	-	-	-	-	-	COG0442	arCOG00402
M164_1559	arCOG02455	COG0636	238620002	YP_002914828.1	1	Energy production and conversion	C	METABOLISM	Archaeal/vacuolar-type Na+/H+-ATPase, subunit K	V-type ATP synthase subunit K	e	-	238620002	-	COG0636	COG0636	-	arCOG02455	-	-	-	-	-	COG0636	-
M164_1560	arCOG07285	110BX	238620003	YP_002914829.1	1	Energy production and conversion	C	METABOLISM	Archaeal/vacuolar-type H+-ATPase subunit H	ATPase A1 complex epsilon subunit	e	-	238620003	-	-	-	-	-	-	-	-	-	-	-	-
M164_1561	arCOG04101	COG1394, COG1394C	238620004	YP_002914830.1	1	Energy production and conversion	C	METABOLISM	Archaeal/vacuolar-type H+-ATPase subunit D	V-type ATP synthase subunit D	e	-	-	-	-	-	-	arCOG04101	-	-	COG1394	-	-	-	-
M164_1562	arCOG00865	COG1156, COG1156C	238620005	YP_002914831.1	1	Energy production and conversion	C	METABOLISM	Archaeal/vacuolar-type H+-ATPase subunit B	V-type ATP synthase subunit B	e	-	-	-	-	-	-	arCOG00865	-	COG1156	COG1156	-	-	-	-
M164_1563	arCOG00868	COG1155, COG1155C	238620006	YP_002914832.1	1	Energy production and conversion	C	METABOLISM	Archaeal/vacuolar-type H+-ATPase subunit A	V-type ATP synthase subunit A	e	-	-	-	-	-	-	arCOG00868	-	-	COG1155	-	-	-	-
M164_1564	arCOG00869	COG1390C, COG1390	238620007	YP_002914833.1	1	Energy production and conversion	C	METABOLISM	Archaeal/vacuolar-type H+-ATPase subunit E	H+transporting two-sector ATPase E subunit	e	-	238620007	-	-	-	-	arCOG00869	-	-	-	-	-	-	-
M164_1565	arCOG04102	COG1436, COG1436C	238620008	YP_002914834.1	1	Energy production and conversion	C	METABOLISM	Archaeal/vacuolar-type H+-ATPase subunit F	Vacuolar H+transporting two-sector ATPase Fsubunit	e	-	238620008	-	-	-	-	arCOG04102	-	-	-	-	-	-	-
M164_1566	arCOG04138	COG1269, COG1269C	238620009	YP_002914835.1	1	Energy production and conversion	C	METABOLISM	Archaeal/vacuolar-type H+-ATPase subunit I	V-type ATP synthase subunit I	e	238620009	-	-	-	-	COG1269	arCOG04138	-	-	COG1269	-	-	-	-
M164_1567	arCOG00810	COG0143J, COG0143	238620010	YP_002914836.1	1	Translation, ribosomal structure and biogenesis	J	INFORMATION STORAGE AND PROCESSING	Methionyl-tRNA synthetase	methionyl-tRNA synthetase	e	-	-	COG0143	COG0143	COG0143	-	arCOG00810	-	-	-	-	-	COG0143	arCOG00810
M164_1568	arCOG03013	COG2219L, COG2219	238620011	YP_002914837.1	1	Replication, recombination and repair	L	INFORMATION STORAGE AND PROCESSING	Eukaryotic-type DNA primase, large subunit	DNA primase large subunit	u	-	238620011	-	-	-	-	arCOG03013	-	-	-	-	-	-	-
M164_1569	arCOG00670	COG0558I, COG0558	238620012	YP_002914838.1	1	Lipid transport and metabolism	I	METABOLISM	Phosphatidylglycerophosphate synthase	CDP-alcohol phosphatidyltransferase	u	-	-	-	-	COG0558	-	arCOG00670	-	-	-	-	-	COG0558	-
M164_1570	arCOG04283	11XNE	238620013	YP_002914839.1	1	Function unknown	S	POORLY CHARACTERIZED	Uncharacterized protein	hypothetical protein	n	-	238620013	-	-	-	-	-	-	-	-	-	-	-	-
M164_1571	arCOG01631	COG0500, COG2265J	238620014	YP_002914840.1	1	Posttranslational modification, protein turnover, chaperones	O	CELLULAR PROCESSES AND SIGNALING	Protein lysine SAM-dependent methyltransferase	50S ribosomal protein L11 methyltransferase	n	-	-	-	-	-	-	-	-	-	-	-	-	COG0500	-
M164_1572	arCOG04251	COG5399S, COG5399	238620015	YP_002914841.1	1	Function unknown	S	POORLY CHARACTERIZED	Uncharacterized protein	hypothetical protein	e	-	238620015	-	-	-	-	-	-	-	-	-	-	-	-
M164_1573	arCOG00328, arCOG15272	COG0417, COG0417L	238620016	YP_002914842.1	1	Replication, recombination and repair	L	INFORMATION STORAGE AND PROCESSING	DNA polymerase PolB1	DNA polymerase I	e	-	238620016	-	-	-	-	arCOG00328	-	-	-	-	-	-	-
M164_1574	arCOG04733	COG2042, COG2042S	238620017	YP_002914843.1	1	Translation, ribosomal structure and biogenesis	J	INFORMATION STORAGE AND PROCESSING	Ribosome biogenesis protein Tsr3, contains Fer4-like metal-binding domain ortholog of eukaryotic RNase L inhibitor RLI N-terminal domain	hypothetical protein	n	-	238620017	-	-	-	-	arCOG04733	-	-	-	-	-	-	-
M164_1575	arCOG01568	COG0668, COG0668M	238620018	YP_002914844.1	2	Cell wall/membrane/envelope biogenesis	M	CELLULAR PROCESSES AND SIGNALING	Small-conductance mechanosensitive channel	mechanosensitive ion channel protein MscS	n	-	238620018	-	-	-	COG0668	arCOG01568	-	-	-	-	-	COG0668	-
M164_1576	arCOG05981	11YXC	238620019	YP_002914845.1	1	Function unknown	S	POORLY CHARACTERIZED	Uncharacterized protein	hypothetical protein	n	-	238620019	-	-	-	-	-	-	-	-	-	-	-	-
M164_1577	arCOG00496	COG0126G, COG0126	238620020	YP_002914846.1	1	Carbohydrate transport and metabolism	G	METABOLISM	3-phosphoglycerate kinase	phosphoglycerate kinase	n	-	-	COG0126	-	COG0126	-	arCOG00496	-	COG0126	-	-	-	COG0126	arCOG00496
M164_1578	arCOG00493	COG0057G, COG0057	238620021	YP_002914847.1	1	Carbohydrate transport and metabolism	G	METABOLISM	Glyceraldehyde-3-phosphate dehydrogenase/erythrose-4-phosphate dehydrogenase	glyceraldehyde-3-phosphate dehydrogenase	n	-	-	COG0057	-	COG0057	-	arCOG00493	-	-	-	-	-	COG0057	arCOG00493
M164_1579	arCOG02053	COG0589, COG0589T	238620022	YP_002914848.1	5	Signal transduction mechanisms	T	CELLULAR PROCESSES AND SIGNALING	Nucleotide-binding protein, UspA family	UspA domain-containing protein	n	-	-	-	-	-	COG0589	arCOG02053	-	-	-	-	-	COG0589	-
M164_1580	arCOG00070	COG0112, COG0112E	238620023	YP_002914849.1	1	Amino acid transport and metabolism	E	METABOLISM	Glycine/serine hydroxymethyltransferase	serine hydroxymethyltransferase	n	-	-	COG0112	COG0112	COG0112	-	arCOG00070	-	-	-	-	-	COG0112	-
M164_1581	arCOG04260	COG1257I, COG1257	238620024	YP_002914850.1	1	Lipid transport and metabolism	I	METABOLISM	Hydroxymethylglutaryl-CoA reductase	3-hydroxy-3-methylglutaryl-CoA reductase	e	238620024	-	-	-	-	-	arCOG04260	-	-	-	-	-	-	-
M164_1582	arCOG01285	COG1545, COG1545R	238620025	YP_002914851.1	1	General function prediction only	R	POORLY CHARACTERIZED	OB-fold domain and Zn-ribbon containing protein, possible acyl-CoA-binding protein	hypothetical protein	e	-	-	-	-	-	COG1545	arCOG01285	-	-	-	-	-	-	-
M164_1583	arCOG01278	COG0183I, COG0183	238620026	YP_002914852.1	5	Lipid transport and metabolism	I	METABOLISM	Acetyl-CoA acetyltransferase	acetyl-CoA C-acetyltransferase (acetoacetyl-CoAthiolase) (AcaB-1)	e	238620026	-	-	-	-	-	arCOG01278	-	-	-	-	-	COG0183	arCOG01278
M164_1584	arCOG01767	COG3425I, COG3425	238620027	YP_002914853.1	1	Lipid transport and metabolism	I	METABOLISM	3-hydroxy-3-methylglutaryl CoA synthase	hypothetical protein	u	-	-	-	-	-	-	arCOG01767	-	-	-	-	-	-	arCOG01767
M164_1585	arCOG00279	COG1586E, COG1586	238620028	YP_002914854.1	2	Amino acid transport and metabolism	E	METABOLISM	S-adenosylmethionine decarboxylase/arginine decarboxylase	S-adenosylmethionine decarboxylase	n	-	-	-	-	-	-	arCOG00279	-	-	-	-	-	-	-
M164_1586	arCOG07218	11081	238620029	YP_002914855.1	1	Function unknown	S	POORLY CHARACTERIZED	Uncharacterized protein	hypothetical protein	n	-	238620029	-	-	-	-	-	-	-	-	-	-	-	-
M164_1587	arCOG00825	0XX5K	238620030	YP_002914856.1	1	Defense mechanisms	V	CELLULAR PROCESSES AND SIGNALING	AbrB family transcriptional regulator	AbrB family transcriptional regulator	n	-	238620030	-	-	-	-	-	-	-	-	-	-	-	-
M164_1588	02TKF, arCOG02221	11UQZ, COG1848R	238620031	YP_002914857.1	3	Defense mechanisms	V	CELLULAR PROCESSES AND SIGNALING	PIN domain containing protein	PilT protein domain-containing protein	n	-	238620031	-	-	-	-	-	-	-	-	-	-	-	-
M164_1589	02TWF, arCOG02134	COG3677, COG3316L	238620032	YP_002914858.1	6	Mobilome: prophages, transposons	X	CELLULAR PROCESSES AND SIGNALING	Transposase	hypothetical protein	n	-	238620032	-	-	-	-	-	-	-	-	-	-	-	-
M164_1590	arCOG00132	COG0477	238620033	YP_002914859.1	5	Carbohydrate transport and metabolism	G	METABOLISM	MFS family permease	major facilitator superfamily protein	n	-	238620033	-	-	COG0477	-	arCOG00132	-	-	-	-	-	COG0477	-
M164_1591	arCOG07283	12ABP	238620034	YP_002914860.1	2	Function unknown	S	POORLY CHARACTERIZED	Uncharacterized membrane protein	hypothetical protein	n	-	-	-	-	-	-	-	-	-	-	-	-	-	-
M164_1593	arCOG07284	0YJ23	238620035	YP_002914861.1	2	Function unknown	S	POORLY CHARACTERIZED	Uncharacterized protein	hypothetical protein	n	-	238620035	-	-	-	-	-	-	-	-	-	-	-	-
M164_1594	arCOG08462	0ZBDJ	238620036	YP_002914862.1	1	Function unknown	S	POORLY CHARACTERIZED	Uncharacterized protein	hypothetical protein	n	-	238620036	-	-	-	-	-	-	-	-	-	-	-	-
M164_1595	arCOG01247	0ZG24, COG4974L	238620037	YP_002914863.1	3	Replication, recombination and repair	L	INFORMATION STORAGE AND PROCESSING	Site-specific recombinase XerD	integrase family protein	n	-	238620037	-	-	-	-	-	-	-	-	-	-	-	-
M164_1596	arCOG07187	-	238620038	YP_002914864.1	1	Function unknown	S	POORLY CHARACTERIZED	Uncharacterized protein	hypothetical protein	n	-	238620038	-	-	-	-	-	-	-	-	-	-	-	-
M164_1597	arCOG08463	-	238620039	YP_002914865.1	1	Function unknown	S	POORLY CHARACTERIZED	Uncharacterized conserved coiled-coil protein	hypothetical protein	n	-	238620039	-	-	-	-	-	-	-	-	-	-	-	-
M164_1598	arCOG03846	0XYJ1	238620040	YP_002914866.1	2	Defense mechanisms	V	CELLULAR PROCESSES AND SIGNALING	CopG/MetJ, RHH domain containing DNA-binding protein, often an antitoxin in Type II toxin-antitoxin systems	CopG DNA-binding domain protein	u	-	238620040	-	-	-	-	-	-	-	-	-	-	-	-
M164_1599	arCOG08464	-	238620041	YP_002914867.1	1	Function unknown	S	POORLY CHARACTERIZED	Uncharacterized protein	hypothetical protein	n	-	238620041	-	-	-	-	-	-	-	-	-	-	-	-
M164_1600	arCOG08465	-	238620042	YP_002914868.1	1	Function unknown	S	POORLY CHARACTERIZED	Uncharacterized protein	hypothetical protein	n	-	238620042	-	-	-	-	-	-	-	-	-	-	-	-
M164_1601	arCOG09892	-	238620043	YP_002914869.1	1	Function unknown	S	POORLY CHARACTERIZED	Uncharacterized protein	hypothetical protein	n	-	238620043	-	-	-	-	-	-	-	-	-	-	-	-
M164_1602	-	-	238620044	YP_002914870.1	34					hypothetical protein	n	-	-	-	-	-	-	-	-	-	-	-	-	-	-
M164_1603	-	-	238620045	YP_002914871.1	34					hypothetical protein	n	-	-	-	-	-	-	-	-	-	-	-	-	-	-
M164_1604	arCOG07717	110T4	238620046	YP_002914872.1	1	Transcription	K	INFORMATION STORAGE AND PROCESSING	Transcriptional regulator, xre family	hypothetical protein	n	-	238620046	-	-	-	-	-	-	-	-	-	-	-	-
M164_1605	arCOG00732	-	238620047	YP_002914873.1	2	Transcription	K	INFORMATION STORAGE AND PROCESSING	Transcriptional regulator, MarR family	hypothetical protein	e	-	-	-	-	-	-	arCOG00732	-	-	-	-	-	-	-
M164_1606	arCOG00732	COG1321K	238620048	YP_002914874.1	2	Transcription	K	INFORMATION STORAGE AND PROCESSING	Transcriptional regulator, MarR family	hypothetical protein	n	-	-	-	-	-	-	arCOG00732	-	-	-	-	-	-	-
M164_1607	arCOG09893	-	238620049	YP_002914875.1	1	Function unknown	S	POORLY CHARACTERIZED	Uncharacterized protein	hypothetical protein	n	-	238620049	-	-	-	-	-	-	-	-	-	-	-	-
M164_1608	arCOG08466	10ZSC	238620050	YP_002914876.1	1	Function unknown	S	POORLY CHARACTERIZED	Uncharacterized protein	hypothetical protein	n	-	238620050	-	-	-	-	-	-	-	-	-	-	-	-
M164_1609	arCOG09873	-	238620051	YP_002914877.1	3	Mobilome: prophages, transposons	X	CELLULAR PROCESSES AND SIGNALING	RepA plasmid replication protein	hypothetical protein	n	-	238620051	-	-	-	-	-	-	-	-	-	-	-	-
M164_1610	arCOG12056	-	238620052	YP_002914878.1	1	Function unknown	S	POORLY CHARACTERIZED	Uncharacterized protein	hypothetical protein	n	-	238620052	-	-	-	-	-	-	-	-	-	-	-	-
M164_1611	arCOG00115	COG0863L	238620054	YP_002914880.1	1	Replication, recombination and repair	L	INFORMATION STORAGE AND PROCESSING	DNA modification methylase	hypothetical protein	n	-	238620054	-	-	-	-	arCOG00115	-	-	-	-	-	-	-
M164_1612	arCOG08469	-	238620055	YP_002914881.1	1	Function unknown	S	POORLY CHARACTERIZED	Uncharacterized membrane protein	hypothetical protein	n	-	238620055	-	-	-	-	-	-	-	-	-	-	-	-
M164_1613	arCOG08470	-	238620056	YP_002914882.1	1	Function unknown	S	POORLY CHARACTERIZED	Uncharacterized protein	hypothetical protein	n	-	238620056	-	-	-	-	-	-	-	-	-	-	-	-
M164_1614	arCOG06164	-	238620057	YP_002914883.1	1	Defense mechanisms	V	CELLULAR PROCESSES AND SIGNALING	Inactivated PIWI domain containing phage-defense protein	hypothetical protein	n	-	238620057	-	-	-	-	-	-	-	-	-	-	-	-
M164_1615	arCOG04362	-	238620058	YP_002914884.1	1	Transcription	K	INFORMATION STORAGE AND PROCESSING	Transcriptional regulator, contains HTH domain	hypothetical protein	n	-	238620058	-	-	-	-	arCOG04362	-	-	-	-	-	-	-
M164_1616	-	-	238620059	YP_002914885.1	34					hypothetical protein	n	-	-	-	-	-	-	-	-	-	-	-	-	-	-
M164_1617	arCOG08472	-	238620061	YP_002914887.1	1	Function unknown	S	POORLY CHARACTERIZED	Uncharacterized protein	hypothetical protein	n	-	238620061	-	-	-	-	-	-	-	-	-	-	-	-
M164_1618	arCOG04816, arCOG00280	COG0433, COG0433R	238620062	YP_002914888.1	5	Replication, recombination and repair	L	INFORMATION STORAGE AND PROCESSING	HerA helicase	hypothetical protein	n	-	238620062	-	-	-	-	arCOG00280	-	-	-	-	-	-	arCOG00280
M164_1619	arCOG09896	-	238620063	YP_002914889.1	1	Function unknown	S	POORLY CHARACTERIZED	Uncharacterized membrane protein	hypothetical protein	n	-	238620063	-	-	-	-	-	-	-	-	-	-	-	-
M164_1620	arCOG09897	-	238620065	YP_002914891.1	1	Function unknown	S	POORLY CHARACTERIZED	Uncharacterized protein	hypothetical protein	e	-	238620065	-	-	-	-	-	-	-	-	-	-	-	-
M164_1621	arCOG09898	-	238620066	YP_002914892.1	1	Transcription	K	INFORMATION STORAGE AND PROCESSING	Transcriptional regulator, contains wHTH domain	hypothetical protein	n	-	238620066	-	-	-	-	-	-	-	-	-	-	-	-
M164_1622	arCOG00770	COG1199, COG1199KL	238620067	YP_002914893.1	2	Transcription	K	INFORMATION STORAGE AND PROCESSING	Rad3-related DNA helicase	helicase c2	n	-	-	-	-	-	-	arCOG00770	-	-	-	-	-	-	-
M164_1623	arCOG08326	-	238620068	YP_002914894.1	1	Function unknown	S	POORLY CHARACTERIZED	Uncharacterized membrane protein	hypothetical protein	n	-	238620068	-	-	-	-	-	-	-	-	-	-	-	-
M164_1624	arCOG00724	0XYIW	238620069	YP_002914895.1	3	Transcription	K	INFORMATION STORAGE AND PROCESSING	Transcriptional regulator, PadR family	hypothetical protein	n	-	238620069	-	-	-	-	arCOG00724	-	-	-	-	-	-	-
M164_1625	arCOG09942	-	238620070	YP_002914896.1	1	Function unknown	S	POORLY CHARACTERIZED	Uncharacterized protein	hypothetical protein	n	-	-	-	-	-	-	-	-	-	-	-	-	-	-
M164_1626	arCOG08473	-	238620071	YP_002914897.1	1	Function unknown	S	POORLY CHARACTERIZED	Uncharacterized protein	hypothetical protein	n	-	238620071	-	-	-	-	-	-	-	-	-	-	-	-
M164_1627	arCOG00586	COG1192D, COG1192	238620072	YP_002914898.1	2	Cell cycle control, cell division, chromosome partitioning	D	CELLULAR PROCESSES AND SIGNALING	ATPase involved in chromosome partitioning, ParA family	Cobyrinic acid ac-diamide synthase	n	238620072	-	-	-	-	-	arCOG00586	-	-	-	-	-	COG1192	-
M164_1628	arCOG07935	11YQ7, COG1475K	238620073	YP_002914899.1	1	Cell cycle control, cell division, chromosome partitioning	D	CELLULAR PROCESSES AND SIGNALING	Chromosome segregation protein Spo0J, contains ParB-like nuclease domain	ParB domain-containing protein nuclease	n	-	238620073	-	-	-	-	-	-	-	-	-	-	-	-
M164_1629	arCOG08306	COG1497K	238620074	YP_002914900.1	1	Transcription	K	INFORMATION STORAGE AND PROCESSING	Predicted transcriptional regulator, contains HTH domain	hypothetical protein	n	-	238620074	-	-	-	-	-	-	-	-	-	-	-	-
M164_1630	arCOG03423	COG1846K, 11090	238620075	YP_002914901.1	1	Transcription	K	INFORMATION STORAGE AND PROCESSING	Transcriptional regulator, MarR family	MarR family transcriptional regulator	e	-	238620075	-	-	-	-	-	-	-	-	-	-	-	-
M164_1631	arCOG07284	0YJ23	238620076	YP_002914902.1	2	Function unknown	S	POORLY CHARACTERIZED	Uncharacterized protein	hypothetical protein	n	-	238620076	-	-	-	-	-	-	-	-	-	-	-	-
M164_1632	arCOG07716	111JN	238620077	YP_002914903.1	1	Function unknown	S	POORLY CHARACTERIZED	SWIM Zn-finger	zinc finger SWIM domain-containing protein	n	-	238620077	-	-	-	-	-	-	-	-	-	-	-	-
M164_1633	arCOG07847	111T0	238620078	YP_002914904.1	1	Function unknown	S	POORLY CHARACTERIZED	Uncharacterized protein	hypothetical protein	u	-	238620078	-	-	-	-	-	-	-	-	-	-	-	-
M164_1634	arCOG07184	-	238620079	YP_002914905.1	1	Function unknown	S	POORLY CHARACTERIZED	Uncharacterized protein	hypothetical protein	n	-	238620079	-	-	-	-	-	-	-	-	-	-	-	-
M164_1635	arCOG07844	0YN4E	238620080	YP_002914906.1	1	Function unknown	S	POORLY CHARACTERIZED	Predicted membrane protein associated with conjugation system	hypothetical protein	n	-	238620080	-	-	-	-	-	-	-	-	-	-	-	-
M164_1636	arCOG09899	-	238620081	YP_002914907.1	1	Function unknown	S	POORLY CHARACTERIZED	Uncharacterized protein	hypothetical protein	n	-	238620081	-	-	-	-	-	-	-	-	-	-	-	-
M164_1637	arCOG09900	-	238620082	YP_002914908.1	1	Function unknown	S	POORLY CHARACTERIZED	Uncharacterized membrane protein	hypothetical protein	n	-	238620082	-	-	-	-	-	-	-	-	-	-	-	-
M164_1638	arCOG09901	-	238620083	YP_002914909.1	1	Function unknown	S	POORLY CHARACTERIZED	Uncharacterized protein	hypothetical protein	n	-	238620083	-	-	-	-	-	-	-	-	-	-	-	-
M164_1639	arCOG07724	1110U	238620084	YP_002914910.1	2	Function unknown	S	POORLY CHARACTERIZED	Uncharacterized protein	hypothetical protein	n	-	238620084	-	-	-	-	-	-	-	-	-	-	-	-
M164_1640	arCOG09902	-	238620085	YP_002914911.1	1	Function unknown	S	POORLY CHARACTERIZED	Uncharacterized protein	hypothetical protein	n	-	238620085	-	-	-	-	-	-	-	-	-	-	-	-
M164_1641	arCOG00280	COG3451U, COG3451	238620086	YP_002914912.1	5	Replication, recombination and repair	L	INFORMATION STORAGE AND PROCESSING	HerA helicase	hypothetical protein	n	-	238620086	-	-	-	-	arCOG00280	-	-	-	-	-	-	arCOG00280
M164_1642	arCOG08304	110FT	238620087	YP_002914913.1	1	Function unknown	S	POORLY CHARACTERIZED	Uncharacterized membrane protein	hypothetical protein	n	-	238620087	-	-	-	-	-	-	-	-	-	-	-	-
M164_1643	arCOG07309	COG2345K, 0ZAHT	238620088	YP_002914914.1	2	Defense mechanisms	V	CELLULAR PROCESSES AND SIGNALING	Plasmid regulatory DNA-binding protein	transcriptional regulator	n	-	238620088	-	-	-	-	-	-	-	-	-	-	-	-
M164_1644	-	-	238620089	YP_002914915.1	34					hypothetical protein	n	-	-	-	-	-	-	-	-	-	-	-	-	-	-
M164_1645	arCOG05923	1237A	238620090	YP_002914916.1	1	Function unknown	S	POORLY CHARACTERIZED	Uncharacterized protein	hypothetical protein	e	-	238620090	-	-	-	-	-	-	-	-	-	-	-	-
M164_1646	arCOG07281	COG0457	238620091	YP_002914917.1	1	General function prediction only	R	POORLY CHARACTERIZED	TPR repeats containing protein	hypothetical protein	n	-	238620091	-	-	COG0457	-	-	-	-	-	-	-	COG0457	-
M164_1647	arCOG00817	COG2002K, 0XU2Z	238620092	YP_002914918.1	2	Defense mechanisms	V	CELLULAR PROCESSES AND SIGNALING	AbrB family transcriptional regulator	AbrB family transcriptional regulator	u	-	238620092	-	-	-	-	-	-	-	-	-	-	-	-
M164_1648	arCOG04558	COG1957F, COG1957	238620093	YP_002914919.1	3	Nucleotide transport and metabolism	F	METABOLISM	Inosine-uridine nucleoside N-ribohydrolase	inosine/uridine-preferring nucleoside hydrolase	n	-	-	-	-	-	-	-	-	-	-	-	-	-	-
M164_1649	arCOG00809	COG0495, COG0495J	238620094	YP_002914920.1	2	Translation, ribosomal structure and biogenesis	J	INFORMATION STORAGE AND PROCESSING	Leucyl-tRNA synthetase	leucyl-tRNA synthetase	n	-	238620094	COG0495	COG0495	COG0495	-	arCOG00809	-	-	-	-	-	COG0495	-
M164_1650	arCOG06008	0XTDK	238620095	YP_002914921.1	2	General function prediction only	R	POORLY CHARACTERIZED	Predicted metal permease	hypothetical protein	n	238620095	-	-	-	-	-	-	-	-	-	-	-	-	-
M164_1651	arCOG08475	0Y071	238620096	YP_002914922.1	1	Function unknown	S	POORLY CHARACTERIZED	Uncharacterized membrane protein	hypothetical protein	n	-	238620096	-	-	-	-	-	-	-	-	-	-	-	-
M164_1652	arCOG05924	125ZQ	238620097	YP_002914923.1	1	Replication, recombination and repair	L	INFORMATION STORAGE AND PROCESSING	Eukaryotic-type DNA primase, large subunit homolog	hypothetical protein	u	-	238620097	-	-	-	-	-	-	-	-	-	-	-	-
M164_1653	arCOG00475	COG0685, COG0685E	238620098	YP_002914924.1	1	Amino acid transport and metabolism	E	METABOLISM	5,10-methylenetetrahydrofolate reductase	hypothetical protein	n	-	238620098	-	-	COG0685	-	-	-	-	-	-	-	COG0685	-
M164_1654	arCOG07280	0ZB65	238620099	YP_002914925.1	1	Function unknown	S	POORLY CHARACTERIZED	Uncharacterized protein	hypothetical protein	n	-	238620099	-	-	-	-	-	-	-	-	-	-	-	-
M164_1655	arCOG08312	0XV6A	238620100	YP_002914926.1	1	Function unknown	S	POORLY CHARACTERIZED	Uncharacterized protein	hypothetical protein	n	-	238620100	-	-	-	-	-	-	-	-	-	-	-	-
M164_1656	arCOG05946	0YBYJ	238620101	YP_002914927.1	1	Function unknown	S	POORLY CHARACTERIZED	Uncharacterized protein	hypothetical protein	n	-	238620101	-	-	-	-	-	-	-	-	-	-	-	-
M164_1657	arCOG07246	0YEQ7	238620102	YP_002914928.1	1	Function unknown	S	POORLY CHARACTERIZED	Uncharacterized membrane protein	hypothetical protein	n	-	238620102	-	-	-	-	-	-	-	-	-	-	-	-
M164_1658	arCOG07279	0YSQK	238620103	YP_002914929.1	1	Function unknown	S	POORLY CHARACTERIZED	Uncharacterized membrane protein	hypothetical protein	n	-	238620103	-	-	-	-	-	-	-	-	-	-	-	-
M164_1659	arCOG00455	COG0345, COG0345E	238620104	YP_002914930.1	1	Amino acid transport and metabolism	E	METABOLISM	Pyrroline-5-carboxylate reductase	pyrroline-5-carboxylate reductase	n	-	-	-	-	-	-	arCOG00455	-	-	-	-	-	COG0345	-
M164_1660	arCOG04291	COG1801, COG1801S	238620105	YP_002914931.1	2	General function prediction only	R	POORLY CHARACTERIZED	Sugar isomerase related protein	hypothetical protein	n	-	-	-	-	-	COG1801	arCOG04291	-	-	-	-	-	-	-
M164_1661	arCOG01434	COG0498, COG0498E	238620106	YP_002914932.1	2	Amino acid transport and metabolism	E	METABOLISM	Threonine synthase and cysteate synthase	threonine synthase	n	-	-	-	-	COG0498	-	arCOG01434	-	-	-	-	-	COG0498	arCOG01434
M164_1662	arCOG00168	COG0581, COG0581P	238620107	YP_002914933.1	1	Inorganic ion transport and metabolism	P	METABOLISM	ABC-type phosphate transport system, permease component	binding-protein-dependent transport system inner membrane protein	n	-	-	-	-	-	-	arCOG00168	-	-	-	-	-	COG0581	-
M164_1663	arCOG00167	COG0573P, COG0573	238620108	YP_002914934.1	1	Inorganic ion transport and metabolism	P	METABOLISM	ABC-type phosphate transport system, permease component	phosphate ABC transporter permease	n	-	-	-	-	-	-	arCOG00167	-	-	-	-	-	COG0573	-
M164_1664	arCOG00213	COG0226, COG0226P	238620109	YP_002914935.1	1	Inorganic ion transport and metabolism	P	METABOLISM	ABC-type phosphate transport system, periplasmic component	phosphate ABC transporter substrate-binding protein	n	-	-	-	-	-	-	arCOG00213	-	-	-	-	-	COG0226	-
M164_1665	arCOG00231	COG1117, COG1117P	238620110	YP_002914936.1	1	Inorganic ion transport and metabolism	P	METABOLISM	ABC-type phosphate transport system, ATPase component	phosphate ABC transporter ATP-binding protein	n	-	-	-	-	-	-	arCOG00231	-	-	-	-	-	COG1117	-
M164_1666	arCOG00198	COG1120PH, COG1120	238620111	YP_002914937.1	1	Inorganic ion transport and metabolism	P	METABOLISM	ABC-type cobalamin/Fe3+-siderophores transport system, ATPase component	ABC transporter	n	-	-	-	-	-	-	arCOG00198	-	-	-	-	-	-	-
M164_1667	arCOG01007	COG0609, COG0609P	238620112	YP_002914938.1	1	Inorganic ion transport and metabolism	P	METABOLISM	ABC-type Fe3+-siderophore transport system, permease component	transport system permease	n	-	-	-	-	-	COG0609	arCOG01007	-	-	-	-	-	-	-
M164_1668	arCOG04233	COG0614P, COG0614	238620113	YP_002914939.1	2	Inorganic ion transport and metabolism	P	METABOLISM	ABC-type Fe3+-hydroxamate transport system, periplasmic component	periplasmic binding protein	n	-	238620113	-	-	-	COG0614	arCOG04233	-	-	-	-	-	-	-
M164_1669	arCOG01919	COG0805, COG0805U	238620114	YP_002914940.1	2	Intracellular trafficking, secretion, and vesicular transport	U	CELLULAR PROCESSES AND SIGNALING	Sec-independent protein secretion pathway component TatC	Sec-independent protein translocase subunit TatC	n	238620114	-	-	-	-	COG0805	arCOG01919	-	-	-	-	-	-	-
M164_1670	arCOG05911	COG1826, COG1826U	238620115	YP_002914941.1	1	Intracellular trafficking, secretion, and vesicular transport	U	CELLULAR PROCESSES AND SIGNALING	Sec-independent protein secretion pathway component	hypothetical protein	n	-	238620115	-	-	-	-	-	-	-	-	-	-	-	-
M164_1671	arCOG02694	COG1826, COG1826U	238620116	YP_002914942.1	2	Intracellular trafficking, secretion, and vesicular transport	U	CELLULAR PROCESSES AND SIGNALING	Sec-independent protein secretion pathway component	twin-arginine translocation protein, TatA/E family subunit	n	-	238620116	-	-	-	-	arCOG02694	-	-	-	-	-	-	-
M164_1672	arCOG02293	COG0637, COG0637R	238620117	YP_002914943.1	1	General function prediction only	R	POORLY CHARACTERIZED	HAD superfamily hydrolase	HAD-superfamily hydrolase, subfamily IA, variant3	n	-	-	-	-	-	-	arCOG02293	-	-	-	-	-	COG0637	-
M164_1673	arCOG01361	COG1243KB, COG1243	238620118	YP_002914944.1	1	Transcription	K	INFORMATION STORAGE AND PROCESSING	Histone acetyltransferase	histone acetyltransferase	n	-	-	-	-	-	COG1243	arCOG01361	-	-	-	-	-	-	-
M164_1674	arCOG04583	COG2226H, COG0500	238620119	YP_002914945.1	1	Secondary metabolites biosynthesis, transport and catabolism	Q	METABOLISM	SAM-dependent methyltransferase	type 11 methyltransferase	n	-	-	-	-	-	-	-	-	-	-	-	-	COG0500	-
M164_1675	arCOG00323	COG0312R, COG0312	238620120	YP_002914946.1	1	Posttranslational modification, protein turnover, chaperones	O	CELLULAR PROCESSES AND SIGNALING	Inactivated Zn-dependent protease, component of TldD/TldE system modulating	peptidase U62 modulator of DNA gyrase	n	-	238620120	-	-	COG0312	COG0312	-	-	-	-	-	-	-	-
M164_1676	arCOG01357	COG1032C, COG1032	238620121	YP_002914947.1	2	Energy production and conversion	C	METABOLISM	Radical SAM superfamily enzyme	radical SAM protein	n	-	238620121	-	-	-	COG1032	arCOG01357	-	-	-	-	-	-	-
M164_1677	arCOG04356	COG3372S, COG3372	238620122	YP_002914948.1	1	Replication, recombination and repair	L	INFORMATION STORAGE AND PROCESSING	Nuclease of restriction endonuclease-like fold, implicated in nucleotide excision repair	hypothetical protein	n	-	-	-	-	-	-	arCOG04356	-	-	-	-	-	-	-
M164_1678	arCOG00874	COG1061KL, COG1061	238620123	YP_002914949.1	2	Transcription	K	INFORMATION STORAGE AND PROCESSING	ssDNA-dependent ATPase, helicase superfamily II	type III restriction protein res subunit	n	-	-	-	-	-	COG1061	arCOG00874	-	-	-	-	-	-	-
M164_1679	arCOG01456	COG1062C, COG1062	238620124	YP_002914950.1	1	Energy production and conversion	C	METABOLISM	Zn-dependent alcohol dehydrogenase	alcohol dehydrogenase zinc-binding domain-containing protein	n	-	-	-	-	-	-	-	-	-	-	-	-	-	-
M164_1680	arCOG02719	COG2034	238620125	YP_002914951.1	1	Function unknown	S	POORLY CHARACTERIZED	Predicted membrane protein, DUF131 family	hypothetical protein	n	-	238620125	-	-	-	-	-	-	-	-	-	-	-	-
M164_1681	arCOG01564	COG3276, COG3276J	238620126	YP_002914952.1	1	Translation, ribosomal structure and biogenesis	J	INFORMATION STORAGE AND PROCESSING	Selenocysteine-specific translation elongation factor or SelB-II domain	hypothetical protein	n	-	238620126	-	-	-	-	arCOG01564	-	-	-	-	-	-	-
M164_1682	arCOG08316	110WS	238620127	YP_002914953.1	1	Function unknown	S	POORLY CHARACTERIZED	Uncharacterized protein	hypothetical protein	n	-	238620127	-	-	-	-	-	-	-	-	-	-	-	-
M164_1683	arCOG00283	COG0433, COG0433R	238620128	YP_002914954.1	1	Replication, recombination and repair	L	INFORMATION STORAGE AND PROCESSING	HerA helicase	hypothetical protein	n	-	-	-	-	-	-	-	-	-	-	-	-	-	-
M164_1684	arCOG05927	11RVA	238620129	YP_002914955.1	1	Replication, recombination and repair	L	INFORMATION STORAGE AND PROCESSING	NurA 5'-3' nuclease	hypothetical protein	n	-	238620129	-	-	-	-	-	-	-	-	-	-	-	-
M164_1685	arCOG00021	COG2522, COG1992S, COG1992	238620130	YP_002914956.1	2	Coenzyme transport and metabolism	H	METABOLISM	Predicted transcriptional regulator fused phosphomethylpyrimidine kinase, involved in the thiamin biosynthesis	hypothetical protein	n	-	238620130	-	-	-	-	arCOG00021	-	-	-	-	-	-	-
M164_1686	arCOG02175	COG2409, COG2409R	238620131	YP_002914957.1	1	General function prediction only	R	POORLY CHARACTERIZED	Predicted transporter of the RND superfamily	integral membrane protein	n	-	238620131	-	-	-	-	-	-	-	-	-	-	-	-
M164_1687	arCOG05928	COG1421L, 12ABG	238620133	YP_002914959.1	1	Function unknown	S	POORLY CHARACTERIZED	Uncharacterized protein	hypothetical protein	n	-	238620133	-	-	-	-	-	-	-	-	-	-	-	-
M164_1688	arCOG00614	COG1994, COG1994R	238620134	YP_002914960.1	1	General function prediction only	R	POORLY CHARACTERIZED	Zn-dependent protease	peptidase M50	n	-	-	-	-	-	-	arCOG00614	-	-	-	-	-	COG1994	-
M164_1689	arCOG01768	COG0705, COG0705R	238620135	YP_002914961.1	1	Amino acid transport and metabolism	E	METABOLISM	Membrane associated serine protease	rhomboid family protein	n	-	238620135	-	-	-	-	arCOG01768	-	-	-	-	-	COG0705	-
M164_1690	arCOG08342	0Y8P4	238620136	YP_002914962.1	1	Function unknown	S	POORLY CHARACTERIZED	Uncharacterized membrane protein	hypothetical protein	n	-	238620136	-	-	-	-	-	-	-	-	-	-	-	-
M164_1691	arCOG01038	COG1936F, COG1936	238620137	YP_002914963.1	1	Nucleotide transport and metabolism	F	METABOLISM	Broad-specificity NMP kinase	hypothetical protein	n	-	-	-	-	-	-	arCOG01038	-	-	-	-	-	-	-
M164_1692	arCOG00585	COG0489D, COG0489	238620138	YP_002914964.1	1	Cell cycle control, cell division, chromosome partitioning	D	CELLULAR PROCESSES AND SIGNALING	Mrp family protein, ATPase, contains iron-sulfur cluster	ATPase-like protein	e	-	-	-	-	-	-	arCOG00585	-	-	-	-	-	COG0489	arCOG00585
M164_1693	arCOG08343	0Z22D	238620139	YP_002914965.1	1	Function unknown	S	POORLY CHARACTERIZED	Uncharacterized protein	hypothetical protein	u	-	238620139	-	-	-	-	-	-	-	-	-	-	-	-
M164_1694	arCOG02242	COG3355K, COG3355	238620140	YP_002914966.1	6	Transcription	K	INFORMATION STORAGE AND PROCESSING	Transcriptional regulator, contains HTH domain	transcriptional regulator TrmB	n	-	238620140	-	-	-	-	arCOG02242	-	-	-	-	-	-	-
M164_1695	arCOG00474	COG0212, COG0212H	238620141	YP_002914967.1	1	Coenzyme transport and metabolism	H	METABOLISM	5-formyltetrahydrofolate cyclo-ligase	5-formyltetrahydrofolate cyclo-ligase	n	-	-	-	-	COG0212	-	arCOG00474	-	-	-	-	-	COG0212	-
M164_1696	arCOG01947	COG1280, COG1280E	238620142	YP_002914968.1	1	Amino acid transport and metabolism	E	METABOLISM	Threonine efflux protein	lysine exporter protein LysE/YggA	n	238620142	-	-	-	-	-	arCOG01947	-	-	-	-	-	-	-
M164_1697	arCOG04291	COG1801, COG1801S	238620143	YP_002914969.1	2	General function prediction only	R	POORLY CHARACTERIZED	Sugar isomerase related protein	hypothetical protein	n	-	-	-	-	-	COG1801	arCOG04291	-	-	-	-	-	-	-
M164_1698	arCOG03358	COG2390K, 11S8C	238620144	YP_002914970.1	1	Transcription	K	INFORMATION STORAGE AND PROCESSING	Protein containing HTH domain of resolvase family	hypothetical protein	n	-	238620144	-	-	-	-	-	-	-	-	-	-	-	-
M164_1699	arCOG01887	COG0180, COG0180J	238620145	YP_002914971.1	1	Translation, ribosomal structure and biogenesis	J	INFORMATION STORAGE AND PROCESSING	Tryptophanyl-tRNA synthetase	tryptophanyl-tRNA synthetase	e	238620145	-	COG0180	COG0180	COG0180	-	arCOG01887	-	-	-	-	-	COG0180	arCOG01887
M164_1700	arCOG00452	COG5491, COG5491N	238620146	YP_002914972.1	2	Cell cycle control, cell division, chromosome partitioning	D	CELLULAR PROCESSES AND SIGNALING	Archaeal division protein CdvB, Snf7/Vps24/ESCRT-III family	hypothetical protein	n	-	238620146	-	-	-	-	-	-	-	-	arCOG00452	-	-	-
M164_1701	arCOG08344	0Z2UV	238620147	YP_002914973.1	1	Function unknown	S	POORLY CHARACTERIZED	Uncharacterized protein	hypothetical protein	n	-	238620147	-	-	-	-	-	-	-	-	-	-	-	-
M164_1702	arCOG01254	COG2872, COG2872R	238620148	YP_002914974.1	1	Translation, ribosomal structure and biogenesis	J	INFORMATION STORAGE AND PROCESSING	Ser-tRNA(Ala) deacylase AlaX (editing enzyme)	threonyl/alanyl tRNA synthetase SAD	n	-	-	-	-	-	-	arCOG01254	-	-	-	-	-	-	-
M164_1703	arCOG02228	COG2246S, COG2246	238620149	YP_002914975.1	1	Lipid transport and metabolism	I	METABOLISM	GtrA-like flippase	GtrA family protein	n	-	238620149	-	-	-	-	arCOG02228	-	-	-	-	-	-	-
M164_1704	arCOG04273	COG0079, COG0079E	238620150	YP_002914976.1	2	Amino acid transport and metabolism	E	METABOLISM	Histidinol-phosphate/aromatic aminotransferase or cobyric acid decarboxylase	class I and II aminotransferase	n	-	-	-	-	COG0079	-	arCOG04273	-	-	-	-	-	COG0079	-
M164_1705	arCOG02271	COG3413R, COG3413	238620151	YP_002914977.1	3	Transcription	K	INFORMATION STORAGE AND PROCESSING	Transcriptional regulator, contains HTH domain	bacterio-opsin activator HTH domain-containing protein	e	-	238620151	-	-	-	-	arCOG02271	-	-	-	-	-	-	-
M164_1706	arCOG01981	COG1405K, COG1405	238620152	YP_002914978.1	2	Transcription	K	INFORMATION STORAGE AND PROCESSING	Transcription initiation factor TFIIB, Brf1 subunit/Transcription initiation factor TFIIB	transcription initiation factor IIB	e	-	238620152	-	-	-	-	arCOG01981	-	-	-	-	-	-	-
M164_1707	arCOG04223	COG0023J, COG0023	238620153	YP_002914979.1	1	Translation, ribosomal structure and biogenesis	J	INFORMATION STORAGE AND PROCESSING	Translation initiation factor 1 (eIF-1/SUI1)	translation initiation factor Sui1	e	238620153	-	-	-	-	-	arCOG04223	-	-	-	-	-	-	arCOG04223
M164_1708	arCOG04341	COG1996, COG1996K	238620154	YP_002914980.1	1	Transcription	K	INFORMATION STORAGE AND PROCESSING	DNA-directed RNA polymerase, subunit RPC12/RpoP (contains C4-type Zn-finger)	DNA-directed RNA polymerase subunit P	e	-	238620154	-	-	-	-	arCOG04341	-	-	-	-	-	-	arCOG04341
M164_1709	arCOG01700	COG0010, COG0010E	238620155	YP_002914981.1	2	Amino acid transport and metabolism	E	METABOLISM	Arginase family enzyme	agmatinase	e	-	-	-	-	COG0010	-	arCOG01700	-	-	-	-	-	-	arCOG01700
M164_1710	arCOG00405	COG0423, COG0423J	238620156	YP_002914982.1	1	Translation, ribosomal structure and biogenesis	J	INFORMATION STORAGE AND PROCESSING	Glycyl-tRNA synthetase (class II)	glycyl-tRNA synthetase	e	238620156	-	-	-	-	COG0423	arCOG00405	-	-	COG0423	-	-	-	-
M164_1711	arCOG04224	125D1	238620157	YP_002914983.1	1	Function unknown	S	POORLY CHARACTERIZED	Uncharacterized protein with novel six-stranded beta-clam fold	hypothetical protein	n	-	238620157	-	-	-	-	-	-	-	-	-	-	-	-
M164_1712	arCOG05942	12AAE	238620158	YP_002914984.1	1	Function unknown	S	POORLY CHARACTERIZED	Uncharacterized protein	hypothetical protein	n	-	238620158	-	-	-	-	-	-	-	-	-	-	-	-
M164_1713	arCOG02640	COG1392	238620159	YP_002914985.1	2	Inorganic ion transport and metabolism	P	METABOLISM	YkaA-like protein involved in regulation of phosphate transport, PhoU/UPF0111/DUF47 family	hypothetical protein	n	-	238620159	-	-	-	-	arCOG02640	-	-	-	-	-	-	-
M164_1714	arCOG01701	COG1676, COG1676J	238620160	YP_002914986.1	2	Translation, ribosomal structure and biogenesis	J	INFORMATION STORAGE AND PROCESSING	tRNA splicing endonuclease	tRNA-splicing endonuclease subunit alpha	e	-	238620160	-	-	-	-	arCOG01701	-	-	-	-	-	-	-
M164_1715	arCOG05464	12B4R	238620161	YP_002914987.1	1	Function unknown	S	POORLY CHARACTERIZED	Uncharacterized protein	hypothetical protein	e	-	238620161	-	-	-	-	-	-	-	-	-	-	-	-
M164_1716	arCOG01703	COG0163H, COG0163	238620162	YP_002914988.1	1	Coenzyme transport and metabolism	H	METABOLISM	3-polyprenyl-4-hydroxybenzoate decarboxylase	3-octaprenyl-4-hydroxybenzoate carboxy-lyase	e	-	-	-	-	COG0163	-	arCOG01703	-	-	-	-	-	COG0163	-
M164_1717	arCOG00574	COG1635H, COG1635	238620163	YP_002914989.1	1	Coenzyme transport and metabolism	H	METABOLISM	Archaeal ribulose 1,5-bisphosphate synthetase/yeast thiazole synthase	ribulose-1,5-biphosphate synthetase	n	-	-	-	-	-	-	arCOG00574	-	-	-	-	-	-	-
M164_1718	arCOG04182	COG2004J, COG2004	238620164	YP_002914990.1	1	Translation, ribosomal structure and biogenesis	J	INFORMATION STORAGE AND PROCESSING	Ribosomal protein S24E	30S ribosomal protein S24e	u	-	238620164	-	-	-	-	arCOG04182	-	-	-	-	-	-	-
M164_1719	arCOG04183	COG1998J, COG1998	238620165	YP_002914991.1	1	Translation, ribosomal structure and biogenesis	J	INFORMATION STORAGE AND PROCESSING	Ribosomal protein S27AE	30S ribosomal protein S27ae	e	-	238620165	-	-	-	-	arCOG04183	-	-	-	-	-	-	-
M164_1720	arCOG01183	COG0533O, COG0533	238620166	YP_002914992.1	1	Translation, ribosomal structure and biogenesis	J	INFORMATION STORAGE AND PROCESSING	Subunit of KEOPS complex, tRNA A37 threonylcarbamoyltransferase, contains a domain with ASKHA fold and RIO-type kinase (AP-endonuclease activity)	DNA-binding/iron metalloprotein/AP endonuclease	e	238620166	-	-	COG0533	COG0533	COG0533	arCOG01183	COG0533	COG0533	COG0533	-	-	COG0533	-
M164_1721	arCOG01185	COG3642T, COG3642	238620167	YP_002914993.1	1	Translation, ribosomal structure and biogenesis	J	INFORMATION STORAGE AND PROCESSING	tRNA A-37 threonylcarbamoyl transferase component Bud32	Mn2+-dependent serine/threonine protein kinase	e	-	-	-	-	-	-	arCOG01185	-	-	-	-	-	-	arCOG01185
M164_1722	arCOG04184	COG0127F, COG0127	238620168	YP_002914994.1	1	Nucleotide transport and metabolism	F	METABOLISM	Inosine/xanthosine triphosphate pyrophosphatase, all-alpha NTP-PPase family	RdgB/HAM1 family non-canonical purine NTP pyrophosphatase	n	-	-	COG0127	-	-	-	arCOG04184	-	-	-	-	-	COG0127	arCOG04184
M164_1723	arCOG01617	COG0667, COG0667C	238620169	YP_002914995.1	3	Energy production and conversion	C	METABOLISM	Aryl-alcohol dehydrogenase related enzyme	aldo/keto reductase	e	-	-	-	-	-	COG0667	-	-	-	-	-	-	COG0667	-
M164_1724	arCOG05941	123XK	238620170	YP_002914996.1	1	Function unknown	S	POORLY CHARACTERIZED	Uncharacterized protein	hypothetical protein	e	-	238620170	-	-	-	-	-	-	-	-	-	-	-	-
M164_1725	arCOG02459	COG1527, COG1527C	238620171	YP_002914997.1	1	Energy production and conversion	C	METABOLISM	Archaeal/vacuolar-type H+-ATPase subunit C	hypothetical protein	e	-	238620171	-	-	-	-	arCOG02459	-	-	-	-	-	-	-
M164_1726	arCOG05939	0Z8FX	238620172	YP_002914998.1	1	Function unknown	S	POORLY CHARACTERIZED	Uncharacterized protein	hypothetical protein	e	-	238620172	-	-	-	-	-	-	-	-	-	-	-	-
M164_1727	arCOG00978	COG2519J, COG2519	238620173	YP_002914999.1	1	Translation, ribosomal structure and biogenesis	J	INFORMATION STORAGE AND PROCESSING	tRNA(1-methyladenosine) methyltransferase	tRNA methyltransferase complex GCD14 subunit	n	-	-	-	-	-	-	arCOG00978	-	-	-	-	-	COG2519	arCOG00978
M164_1728	arCOG01009	COG3609, COG3609K	238620174	YP_002915000.1	1	Defense mechanisms	V	CELLULAR PROCESSES AND SIGNALING	CopG/MetJ, RHH domain containing DNA-binding protein, often an antitoxin in Type II toxin-antitoxin systems	CopG/Arc/MetJ family transcriptional regulator	e	-	238620174	-	-	-	-	arCOG01009	-	-	-	-	-	-	-
M164_1729	arCOG02037	COG1378K, COG1378	238620175	YP_002915001.1	2	Transcription	K	INFORMATION STORAGE AND PROCESSING	Sugar-specific transcriptional regulator TrmB	transcriptional regulator TrmB	e	-	238620175	-	-	-	-	arCOG02037	-	-	-	-	-	-	-
M164_1730	arCOG04327	COG4901, COG4901J	238620176	YP_002915002.1	1	Translation, ribosomal structure and biogenesis	J	INFORMATION STORAGE AND PROCESSING	Ribosomal protein S25	30S ribosomal protein S25	n	-	238620176	-	-	-	-	-	-	-	-	arCOG04327	-	-	-
M164_1731	arCOG00062	COG0388, COG0388R	238620177	YP_002915003.1	3	General function prediction only	R	POORLY CHARACTERIZED	Predicted amidohydrolase	nitrilase/cyanide hydratase and apolipoprotein N-acyltransferase	e	-	238620177	-	-	-	COG0388	arCOG00062	-	-	-	-	-	COG0388	-
M164_1732	arCOG01526	COG1110L, COG1110	238620178	YP_002915004.1	2	Replication, recombination and repair	L	INFORMATION STORAGE AND PROCESSING	Reverse gyrase	reverse gyrase	n	238620178	-	-	-	-	COG1110	arCOG01526	-	-	-	-	-	-	-
M164_1733	arCOG01308	COG0464, COG0464O	238620179	YP_002915005.1	4	Posttranslational modification, protein turnover, chaperones	O	CELLULAR PROCESSES AND SIGNALING	ATPase of the AAA+ class , CDC48 family	ATPase AAA	n	-	-	-	-	-	-	arCOG01308	-	-	-	-	-	-	arCOG01308
M164_1734	arCOG01696	COG3635, COG3635G	238620180	YP_002915006.1	1	Carbohydrate transport and metabolism	G	METABOLISM	2,3-bisphosphoglycerate-independent phosphoglycerate mutase	cofactor-independent phosphoglycerate mutase	n	-	-	-	-	-	-	arCOG01696	-	-	-	-	-	-	-
M164_1735	arCOG04076	COG1909, COG1909S	238620181	YP_002915007.1	1	Function unknown	S	POORLY CHARACTERIZED	Uncharacterized protein, DUF359 family	hypothetical protein	e	-	238620181	-	-	-	-	arCOG04076	-	-	-	-	-	-	arCOG04076
M164_1736	arCOG04077	COG2093, COG2093K	238620182	YP_002915008.1	1	Transcription	K	INFORMATION STORAGE AND PROCESSING	Transcription elongation factor Spt4/RpoE2, zinc finger protein	DNA-directed RNA polymerase subunit E	e	-	238620182	-	-	-	-	arCOG04077	-	-	-	-	-	-	-
M164_1737	arCOG00675	COG1095, COG1095K	238620183	YP_002915009.1	1	Transcription	K	INFORMATION STORAGE AND PROCESSING	DNA-directed RNA polymerase, subunit E'/Rpb7	DNA-directed RNA polymerase subunit E'	e	-	238620183	-	-	-	-	arCOG00675	-	-	COG1095	-	-	-	-
M164_1738	arCOG04312	COG1412, COG1412R	238620184	YP_002915010.1	1	Translation, ribosomal structure and biogenesis	J	INFORMATION STORAGE AND PROCESSING	rRNA-processing protein FCF1, contains PIN domain	Nucleotide binding protein PINc	u	-	238620184	-	-	-	-	arCOG04312	-	-	-	-	-	-	-
M164_1739	arCOG01563	COG5257J, COG5257	238620185	YP_002915011.1	1	Translation, ribosomal structure and biogenesis	J	INFORMATION STORAGE AND PROCESSING	Translation initiation factor 2, gamma subunit eIF-2 gamma, GTPase	translation initiation factor IF-2	e	-	238620185	-	-	-	-	arCOG01563	-	COG5257	COG5257	-	-	-	-
M164_1740	arCOG01946	COG2125, COG2125J	238620186	YP_002915012.1	1	Translation, ribosomal structure and biogenesis	J	INFORMATION STORAGE AND PROCESSING	Ribosomal protein S6E/S10	30S ribosomal protein S6e	e	-	238620186	-	-	-	-	arCOG01946	-	-	-	-	-	-	arCOG01946
M164_1741	arCOG02246	COG2138S, COG2138	238620187	YP_002915013.1	1	Inorganic ion transport and metabolism	P	METABOLISM	Sirohydrochlorin ferrochelatase	sirohydrochlorin cobaltochelatase	n	238620187	-	-	-	-	COG2138	-	-	-	-	-	-	-	-
M164_1742	arCOG04185	COG0184J, COG0184	238620188	YP_002915014.1	1	Translation, ribosomal structure and biogenesis	J	INFORMATION STORAGE AND PROCESSING	Ribosomal protein S15P	30S ribosomal protein S15	u	-	238620188	-	COG0184	COG0184	-	arCOG04185	-	-	-	-	arCOG04185	COG0184	arCOG04185
M164_1743	arCOG01876	COG0620E, COG0620	238620189	YP_002915015.1	1	Amino acid transport and metabolism	E	METABOLISM	Methionine synthase II (cobalamin-independent)	methionine synthase	u	-	-	-	-	COG0620	-	arCOG01876	-	-	-	-	-	COG0620	-
M164_1744	arCOG01877	COG0620E, COG0620	238620190	YP_002915016.1	1	Amino acid transport and metabolism	E	METABOLISM	Methionine synthase II (cobalamin-independent)	5- methyltetrahydropteroyltriglutamate/homocysteine S-methyltransferase	e	-	-	-	-	COG0620	-	-	-	-	-	-	-	COG0620	-
M164_1745	arCOG00488	COG0592, COG0592L	238620191	YP_002915017.1	3	Replication, recombination and repair	L	INFORMATION STORAGE AND PROCESSING	DNA polymerase sliding clamp subunit (PCNA homolog)	proliferating cell nuclear antigen PcnA	e	-	238620191	-	COG0592	COG0592	-	arCOG00488	-	-	COG0592	-	-	COG0592	-
M164_1746	arCOG00106	COG1797, COG1797H	238620192	YP_002915018.1	1	Coenzyme transport and metabolism	H	METABOLISM	Cobyrinic acid a,c-diamide synthase	cobyrinic acid a,c-diamide synthase	n	-	-	-	-	-	-	arCOG00106	-	-	-	-	-	-	-
M164_1747	arCOG04319	COG4920S, COG4920	238620193	YP_002915019.1	1	Function unknown	S	POORLY CHARACTERIZED	Uncharacterized membrane protein	hypothetical protein	e	-	238620193	-	-	-	-	-	-	-	-	-	-	-	-
M164_1748	arCOG01320	COG0108H, COG0108	238620194	YP_002915020.1	1	Coenzyme transport and metabolism	H	METABOLISM	3,4-dihydroxy-2-butanone 4-phosphate synthase	3,4-dihydroxy-2-butanone 4-phosphate synthase	n	-	-	-	-	-	-	arCOG01320	-	-	-	-	-	COG0108	-
M164_1749	arCOG01322	COG1731H, COG1731	238620195	YP_002915021.1	1	Coenzyme transport and metabolism	H	METABOLISM	Archaeal riboflavin synthase	riboflavin synthase	n	-	238620195	-	-	-	-	arCOG01322	-	-	-	-	-	-	-
M164_1750	arCOG01323	COG0054H, COG0054	238620196	YP_002915022.1	1	Coenzyme transport and metabolism	H	METABOLISM	Riboflavin synthase beta-chain	6,7-dimethyl-8-ribityllumazine synthase	n	-	-	-	-	COG0054	-	arCOG01323	-	-	-	-	-	COG0054	-
M164_1751	arCOG04202	COG2429S, COG2429	238620197	YP_002915023.1	1	Nucleotide transport and metabolism	F	METABOLISM	Archaeal GTP cyclohydrolase III	GTP cyclohydrolase IIa	n	-	238620197	-	-	-	-	arCOG04202	-	-	-	-	-	-	-
M164_1752	arCOG00692	COG0402FR, COG0402	238620198	YP_002915024.1	1	Nucleotide transport and metabolism	F	METABOLISM	Cytosine deaminase or related metal-dependent hydrolase	amidohydrolase	n	-	-	-	-	-	COG0402	arCOG00692	-	-	-	-	-	COG0402	-
M164_1753	arCOG00488	COG0592, COG0592L	238620199	YP_002915025.1	3	Replication, recombination and repair	L	INFORMATION STORAGE AND PROCESSING	DNA polymerase sliding clamp subunit (PCNA homolog)	proliferating cell nuclear antigen protein-like protein	e	-	238620199	-	COG0592	COG0592	-	arCOG00488	-	-	COG0592	-	-	COG0592	-
M164_1754	arCOG05938	0Z68M	238620200	YP_002915026.1	1	Transcription	K	INFORMATION STORAGE AND PROCESSING	DNA-directed RNA polymerase subunit 13	hypothetical protein	n	-	238620200	-	-	-	-	-	-	-	-	-	-	-	-
M164_1755	arCOG00285	COG0433, COG0433R	238620201	YP_002915027.1	1	Replication, recombination and repair	L	INFORMATION STORAGE AND PROCESSING	HerA helicase	ATPase AAA	n	-	238620201	-	-	-	-	-	-	-	-	-	-	-	-
M164_1756	arCOG00557	COG1201, COG1201R	238620202	YP_002915028.1	3	General function prediction only	R	POORLY CHARACTERIZED	Lhr-like helicase with C-terminal Zn finger domain	DEAD/DEAH box helicase	n	-	-	-	-	-	COG1201	arCOG00557	-	-	-	-	-	-	-
M164_1757	arCOG04167	COG2163J, COG2163	238620203	YP_002915029.1	1	Translation, ribosomal structure and biogenesis	J	INFORMATION STORAGE AND PROCESSING	Ribosomal protein L14E/L6E/L27E	50S ribosomal protein L14e	u	-	238620203	-	-	-	-	arCOG04167	-	-	-	arCOG04167	-	-	-
M164_1758	arCOG00987	COG0130J, COG0130	238620204	YP_002915030.1	1	Translation, ribosomal structure and biogenesis	J	INFORMATION STORAGE AND PROCESSING	Pseudouridine synthase	-	e	238620204	-	COG0130	-	COG0130	COG0130	arCOG00987	-	COG0130	COG0130	-	-	COG0130	-
M164_1760	arCOG00110	COG2813, COG2813J	238620205	YP_002915031.1	1	Translation, ribosomal structure and biogenesis	J	INFORMATION STORAGE AND PROCESSING	16S RNA G1207 methylase RsmC	methyltransferase small	n	-	-	-	-	-	-	arCOG00110	-	-	-	-	-	-	-
M164_1761	arCOG01951	COG1444, COG1444R	238620206	YP_002915032.1	2	Translation, ribosomal structure and biogenesis	J	INFORMATION STORAGE AND PROCESSING	tRNA(Met) C34 N-acetyltransferase TmcA	hypothetical protein	n	-	-	-	-	-	-	arCOG01951	-	-	-	-	-	-	-
M164_1762	arCOG07272	0XW3C, COG3883S	238620207	YP_002915033.1	1	Cell wall/membrane/envelope biogenesis	M	CELLULAR PROCESSES AND SIGNALING	S-layer protein SlaB	hypothetical protein	n	-	238620207	-	-	-	-	-	-	-	-	-	-	-	-
M164_1763	arCOG06039	111GR	238620208	YP_002915034.1	1	Cell wall/membrane/envelope biogenesis	M	CELLULAR PROCESSES AND SIGNALING	S-layer protein SlaA	hypothetical protein	n	-	238620208	-	-	-	-	-	-	-	-	-	-	-	-
M164_1764	arCOG01417	COG0438, COG0438M	238620209	YP_002915035.1	7	Cell wall/membrane/envelope biogenesis	M	CELLULAR PROCESSES AND SIGNALING	Glycosyltransferase	group 1 glycosyl transferase	n	-	238620209	-	-	-	COG0438	-	-	-	-	-	-	COG0438	-
M164_1765	arCOG04060	COG1709K, COG1709	238620210	YP_002915036.1	1	Transcription	K	INFORMATION STORAGE AND PROCESSING	Predicted transcriptional regulator	XRE family transcriptional regulator	n	-	238620210	-	-	-	-	arCOG04060	-	-	-	-	-	-	-
M164_1766	arCOG04061	COG1308K, COG1308	238620211	YP_002915037.1	1	Transcription	K	INFORMATION STORAGE AND PROCESSING	Transcription factor homologous to NACalpha-BTF3	nascent polypeptide-associated complex protein	u	-	238620211	-	-	-	-	arCOG04061	-	-	-	-	-	-	-
M164_1767	arCOG00541	COG1236, COG1236J	238620212	YP_002915038.1	1	Translation, ribosomal structure and biogenesis	J	INFORMATION STORAGE AND PROCESSING	Predicted exonuclease of the beta-lactamase fold involved in RNA processing	beta-lactamase domain-containing protein	n	238620212	-	-	-	-	COG1236	arCOG00541	-	-	-	-	-	-	-
M164_1768	arCOG00401	COG0441J, COG0441	238620213	YP_002915039.1	2	Translation, ribosomal structure and biogenesis	J	INFORMATION STORAGE AND PROCESSING	Threonyl-tRNA synthetase	Threonyl-tRNA synthetase editing domain-containing protein	n	-	238620213	COG0441	COG0441	COG0441	-	arCOG00401	-	-	-	-	-	COG0441	arCOG00401
M164_1769	arCOG01028	COG1577, COG1577I	238620214	YP_002915040.1	1	Lipid transport and metabolism	I	METABOLISM	Mevalonate kinase	mevalonate kinase	u	-	-	-	-	-	-	arCOG01028	-	-	-	-	-	-	-
M164_1770	arCOG00057	COG0449, COG0449M	238620215	YP_002915041.1	3	Cell wall/membrane/envelope biogenesis	M	CELLULAR PROCESSES AND SIGNALING	Glucosamine 6-phosphate synthetase	glucosamine--fructose-6-phosphate aminotransferase	e	-	-	COG0449	-	-	-	arCOG00057	-	-	-	-	-	COG0449	-
M164_1771	arCOG00666	COG1208, COG1208MJ	238620216	YP_002915042.1	4	Cell wall/membrane/envelope biogenesis	M	CELLULAR PROCESSES AND SIGNALING	N-acetylglucosamine-1-phosphate uridyltransferase	nucleotidyltransferase	n	-	238620216	-	-	-	-	arCOG00666	-	-	-	-	-	COG1208	-
M164_1772	arCOG07273	110GE	238620217	YP_002915043.1	1	General function prediction only	R	POORLY CHARACTERIZED	Predicted periplasmic protein	hypothetical protein	n	-	238620217	-	-	-	-	-	-	-	-	-	-	-	-
M164_1773	arCOG01035	COG2423E, COG2423	238620218	YP_002915044.1	2	Amino acid transport and metabolism	E	METABOLISM	Alanine dehydrogenase/(1)-pyrroline-2-carboxylate reductase ProC	ornithine cyclodeaminase/mu-crystallin	n	238620218	-	-	-	-	-	arCOG01035	-	-	-	-	-	-	-
M164_1774	arCOG00489	COG2096S, COG2096	238620219	YP_002915045.1	2	Coenzyme transport and metabolism	H	METABOLISM	Cob(I)alamin adenosyltransferase	ATP--cobalamin adenosyltransferase	n	-	-	-	-	-	-	arCOG00489	-	-	-	-	-	-	-
M164_1775	arCOG01956	COG0517, COG0475P, COG0475	238620220	YP_002915046.1	1	Inorganic ion transport and metabolism	P	METABOLISM	Kef-type K+ transport system, membrane component fused to CBS domains	sodium/hydrogen exchanger	n	-	238620220	-	-	COG0517	-	-	-	-	-	-	-	COG0517, COG0475	-
M164_1776	arCOG01241	COG4974L, COG0582	238620221	YP_002915047.1	1	Mobilome: prophages, transposons	X	CELLULAR PROCESSES AND SIGNALING	XerD/XerC family integrase	integrase family protein	n	-	-	-	-	-	-	arCOG01241	-	-	-	-	-	COG0582	-
M164_1777	arCOG00938	COG0535, COG0535R	238620222	YP_002915048.1	5	General function prediction only	R	POORLY CHARACTERIZED	Radical SAM superfamily enzyme	radical SAM protein	n	-	238620222	-	-	-	-	arCOG00938	-	-	-	-	-	-	-
M164_1778	arCOG01849	COG0663, COG0663R	238620223	YP_002915049.1	1	General function prediction only	R	POORLY CHARACTERIZED	Isoleucine patch superfamily protein	ferripyochelin binding protein	n	-	-	-	-	-	-	arCOG01849	-	-	-	-	-	-	-
M164_1779	arCOG00975	COG0144, COG0144J	238620224	YP_002915050.1	2	Translation, ribosomal structure and biogenesis	J	INFORMATION STORAGE AND PROCESSING	16S rRNA C967 or C1407 C5-methylase, RsmB/RsmF family	Fmu (Sun) domain-containing protein	n	238620224	-	-	-	-	COG0144	arCOG00975	-	-	-	-	-	COG0144	-
M164_1780	arCOG01026	COG1907, COG1907R	238620225	YP_002915051.1	1	General function prediction only	R	POORLY CHARACTERIZED	Predicted sugar kinase	beta-ribofuranosylaminobenzene 5'-phosphate synthase	n	-	-	-	-	-	-	arCOG01026	-	-	-	-	-	-	-
M164_1781	arCOG00857	COG0318, COG0318IQ	238620226	YP_002915052.1	2	Lipid transport and metabolism	I	METABOLISM	Acyl-CoA synthetase (AMP-forming)/AMP-acid ligase II	AMP-dependent synthetase and ligase	u	238620226	-	-	-	-	-	-	-	-	-	-	-	COG0318	-
[truncated: 1,064 more rows]
