# Supplementary material for: The essential genome of the crenarchaeal model Sulfolobus islandicus
Source: Nat Commun. 2018 Nov 21;9:4908. doi: 10.1038/s41467-018-07379-4 (PMC6249222; doi:10.1038/s41467-018-07379-4)
Supplement: Supplementary file 11 — Supplementary Data 9 [file 41467_2018_7379_MOESM11_ESM.xlsx]

## Sheet: Sheet1
Primers	Sequence (5’---3’) a	Notes
Primers used for transposon mutagenesis
SsoargD-F1	AAGCGTCGACATTCTCCAATATATGGGGTTT
SsoargD-R1	TCACCCCGGGTACTTTCTTACTGCTTTGATCAA
SsoargD-F2	TCACCCCGGGATTCTCCAATATATGGGGTTT
SsoargD-R2	ACGCCCCGGGTACTTTCTTACTGCTTTGATCAA
PCRFP*	ATTCAGGCTGCGCAACTGT
PCRRP*	GTCAGTGAGCGAGGAAGCGGAAG
Tn-seq-F	AATGATACGGCGACCACCGAGATCTACACTATGGTAATTGTGCACTAGCCAACAAGAGCTTCAGG
Read1 primer	TATGGTAATTGTGCACTAGCCAACAAGAGCTTCAGG
Primers used for constructing S. islandicus disruption or deletion mutants
dpoB1-DR-F	tcatcccaagatactccaaatgcttttaggatttgttcaaGGATATGTGCTTTCATATG
dpoB1-DR-R	taaacccgccaagagtgaacaaaatactcaacaatcgcaGTCTATGGATTCATAGACTT
dpoB2-DR-F	tatacttctcatacaaatccctaatcctaacctttttaacGGATATGTGCTTTCATATG
dpoB2-DR-R	cgatgtagtactacaacacccagaagtgaaatattacgaGTCTATGGATTCATAGACTT
dpoB3-DR-F	ttgaaaacataagaaagaattgtgaggttctcctaattacGGATATGTGCTTTCATATG
dpoB3-DR-R	actaccatgaccctttactataagataacctattcttgaGTCTATGGATTCATAGACTT
dpo4-DR-F	tgctaaaccttactccaattctccttatttttctctcatcGGATATGTGCTTTCATATG
dpo4-DR-R	caagttgaggaagttttaaacccctcattgaaaggaaagGTCTATGGATTCATAGACTT
pbp1-DR-F	tattatatatttggcctccacaattatattaccaatgtcaGGATATGTGCTTTCATATG
pbp1-DR-R	agttcttatctttttctgtaaccataacccatgtttatgGTCTATGGATTCATAGACTT
pbp2-DR-F	tcccctttttctattattcccatttctattagcttagataGGATATGTGCTTTCATATG
pbp2-DR-R	aatatatcttatgtctgttaatcagaaggaaattgagatGTCTATGGATTCATAGACTT
topR1-DR-F	actagatcatgtcccaattgtggaggaaatatatcatctcGGATATGTGCTTTCATATGTTAAA
topR1-DR-R	ttcgagtaatttcacagttcgtttctcagatactacttgtGTCTATGGATTCATAGACTTTTGTC
topR2-DR-F	tgtggtggagatatttctgctgataggttactgaatggtcGGATATGTGCTTTCATATGTTAAA
topR2-DR-R	ttcagataccagatcgtagaatttggaacttagaaactggGTCTATGGATTCATAGACTTTTGTC
slaA-Up-F	TCGCGTCGACGCCAAGTAGAAAATGTCAAGC	The same as slaAB-Up-F
slaA-Up-R	AAAACGCGTAGTAGATAGGAGGAATACAGAGGTT	The same as slaAB-Up-R
slaA-Dn-F	AAAACGCGTTAAAAGGTTTTTATTTTTTTCTCTT
slaA-Dn-R	ACGCGGATCCCAGTGCTATTCAACTTTCCTATT
slaA-Tg-F	ACATGCATGCTTATGTCACCAACTACTCCAGG
slaA-Tg-R	GAAACGGCCGTTAACTTGAAACAGCCGTCAC
slaB-Up-F	TCGCGTCGACCAACAGCCAAGTGCTAAAGTG
slaB-Up-R	AAAACGCGTTTTCATAACCATTCACCTCAAAT
slaB-Dn-F	AAAACGCGTATAAGTTAAGTTAATTATTTTTTTTAAA	The same as slaAB-Dn-F
slaB-Dn-R	ACGCGGATCCCGAACTTTTCCTCAGTCATTAG	The same as slaAB-Dn-R
slaB-Tg-F	ACATGCATGCATTTATTCTATCCTAATTCAACCTTA	The same as slaAB-Tg-F
slaB-Tg-R	GAAACGGCCGTTAACTTATTCTCCTCATGACTAGC	The same as slaAB-Tg-R
1049-DR-F	tttaaggactcctctgtggataatactaagtgatatggaaGGATATGTGCTTTCATATG
1049-DR-R	atattaacgccttaagaggattacaactactgctattacGTCTATGGATTCATAGACTT
udg4-DR-F	aggtaagaaaatgtcaaaagtgtagattatggaagtatagGGATATGTGCTTTCATATG
udg4-DR-R	tgaacttaatgcttctttaacttttctgaaatcttcttcGTCTATGGATTCATAGACTT
udg5-DR-F	tgttacaatagagattagtggaaaactttatatctaggctGGATATGTGCTTTCATATG
udg5-DR-R	aattaattaggtaattctttccttattactcaccaacttGTCTATGGATTCATAGACTT
endoIII-DR-F	atcataaactttccgctatctatactataaaagaggaggaGGATATGTGCTTTCATATG
endoIII-DR-R	tatacatgaattacataaaggttttctagccttgcaagtGTCTATGGATTCATAGACTT
endoV-DR-F	tactcgaattcttagagaaattgcaattccttatctcaaaGGATATGTGCTTTCATATG
endoV-DR-R	agtgagcatatcagctatttttagaactttaggataaccGTCTATGGATTCATAGACTT
ogt-DR-F	tattaatacttgtgctagtgtatgggttgtataaaagtccGGATATGTGCTTTCATATG
ogt-DR-R	gttaatcctgttaaatttttccacatcattctggtatttGTCTATGGATTCATAGACTT
ogg2-DR-F	ccttataccatataaacaaatccaatatacctacacttatGGATATGTGCTTTCATATG
ogg2-DR-R	ttgacgaatttaggttaaataatttatcaaatgaggaagGTCTATGGATTCATAGACTT
nrdB-DR-F	tttaatcaccatgattcaattacatccaaatcctttggtaGGATATGTGCTTTCATATG
nrdB-DR-R	caaatcatttatagttaattatgggtatgagttttgaagGTCTATGGATTCATAGACTT
nrdJ-DR-F	tagattacttgttgttgcttgcttttatctctatagacagGGATATGTGCTTTCATATG
nrdJ-DR-R	gaagacaatggagcagttactatactctacatctttaagGTCTATGGATTCATAGACTT
sir2-DR-F	attatgatatacgagaaagtagctgaagaacttatttcctGGATATGTGCTTTCATATG
sir2-DR-R	aatactatccaacggggtctcctccatatttaaaattatGTCTATGGATTCATAGACTT
pat-DR-F	aacctatactttaaagtataaataggatgagtgaacagatGGATATGTGCTTTCATATG
pat-DR-R	aagaagaagttgctaaattaatgtttacctctttttccaGTCTATGGATTCATAGACTT
cren7-DR-F	gaggaaataattttaaagttatattggataatcatctggtGGATATGTGCTTTCATATG
cren7-DR-R	ttagtcctatagtagtattatagagaaagtatgagttcgGTCTATGGATTCATAGACTT
alba1-DR-F	tatgaatgactatttgagaccaaataggtggaaaagatgaGGATATGTGCTTTCATATG
alba1-DR-R	aactcagacacttactttttccttatagcaatttctattGTCTATGGATTCATAGACTT
alba2-DR-F	gatttatttttgcatatccacttatgactcgtgagagaagGGATATGTGCTTTCATATG
alba2-DR-R	gtaaaccctcttaagtctgagcaaaatgtatgatatacgGTCTATGGATTCATAGACTT
sul7d1-DR-F	gtatatttaagagaataacataaggatatcttgaagaaatGGATATGTGCTTTCATATG
sul7d1-DR-R	aaacaaaaagaatttagcttttattactcattcattagcGTCTATGGATTCATAGACTT
sul7d2-DR-F	aaataaaaacttctcactttatatttaaatcttattcattGGATATGTGCTTTCATATG
sul7d2-DR-R	cttatttatgtgaaaccttcaagaataacttgaagaaacGTCTATGGATTCATAGACTT
0809-DR-F	aagaagagaatttaattttactaacttctcatctttgaggGGATATGTGCTTTCATATG
0809-DR-R	ttggcatcgaaacttacccttatcaaaagtatattagtgGTCTATGGATTCATAGACTT
2020-DR-F	gcgatacccttaataaagcaaaactataatgtcttagtatGGATATGTGCTTTCATATG
2020-DR-R	gtatactatattcaaacggaagtatactcgagctcgataGTCTATGGATTCATAGACTT
2103-DR-F	caattaggacatccatcctcacaattacaattcttaactaGGATATGTGCTTTCATATG
2103-DR-R	agttaaagaaaactattacagaatatggaattgaacgacGTCTATGGATTCATAGACTT
segA-DR-F	ctttgccaattgctgataatagataactaacttaggtttcGGATATGTGCTTTCATATG
segA-DR-R	acgttatagatagaagagtctagacatgatagtaacagtGTCTATGGATTCATAGACTT
segB-DR-F	tctgcaacatcaaagaggatagggtacatttcctttaatcGGATATGTGCTTTCATATG
segB-DR-R	ctattatcagcaattggcaaaggtgattagtgaatgagcGTCTATGGATTCATAGACTT
tfb1-DR-F	tatataattggggtgttgtatttgtctgaagaaaataaacGGATATGTGCTTTCATATG
tfb1-DR-R	gtcagttctttatacctatttctcacagtaacttcagtaGTCTATGGATTCATAGACTT
tfb2-DR-F	acaataacatatgatatggaaaagggaatgtacgtatgtaGGATATGTGCTTTCATATG
tfb2-DR-R	atattaagtaaaccgaagctgcgcttaaagataagtatcGTCTATGGATTCATAGACTT
tfb3-DR-F	aaggttatataaaaattttactcaaatcagatccgatcacGGATATGTGCTTTCATATG
tfb3-DR-R	aatagtttgggataataaaaacggggaagttgtatgtagGTCTATGGATTCATAGACTT
rnhII-DR-F	aggtgtagctatcagtgattcaaagctaaaattccttaaaGGATATGTGCTTTCATATG
rnhII-DR-R	tagaacgtaaaattttccatgatcttctgacaatgggagGTCTATGGATTCATAGACTT
cdvB1-DR-F	atattagccatgctcggaaaagatttccaaaagatttggGTCTATGGATTCATAGACTT
cdvB1-DR-R	tgctcagcaacaatagacgcttcttccaatatttttcttgGGATATGTGCTTTCATATG
cdvB2-DR-F	taaaaagcgtagactatcaaagatgtagattagagccgaaGGATATGTGCTTTCATATG
cdvB2-DR-R	taccgtataaatcttaggaaaaaatctatgaatcagataGTCTATGGATTCATAGACTT
cdvB3-DR-F	acttttgccttttaaacctttctagttaatatctatttccGGATATGTGCTTTCATATG
cdvB3-DR-R	ttcttttttctactattttctctgcattcgctaatacatGTCTATGGATTCATAGACTT
cdvA-DR-F	agagccccaatctttataagtattacttaaaagaccaaatGGATATGTGCTTTCATATG
cdvA-DR-R	aggagcctaaaggcttaagttctatagattctttatccaGTCTATGGATTCATAGACTT
cdvB-DR-F	gctcaactaggtaagatactcactgagatatcactaaaatGGATATGTGCTTTCATATG
cdvB-DR-R	taacacttcaagaagctttactacttcctgtttttcaacGTCTATGGATTCATAGACTT
cdvC-DR-F	gctcaagtaatgctagaagatatggctagaaaatatgctaGGATATGTGCTTTCATATG
cdvC-DR-R	gcattctgacttttaatatatccttaaagtcctggagtgGTCTATGGATTCATAGACTT
hjm-DR-F	agtgcttaaaaaccttctgcgagaagtaaaataagtttatGGATATGTGCTTTCATATG
hjm-DR-R	catcacctagtcctttaattccgttattgtacaataatcGTCTATGGATTCATAGACTT
xer-DR-F	gtttatccttttgagacttaactccactatatatcatacgGGATATGTGCTTTCATATG
xer-DR-R	tgttaaagtggcgttttactggaagagcttgacatGTCTATGGATTCATAGACTT
endoMS-DR-F	gtgtactcggtactactgaatcctagcaatacggaaattGTCTATGGATTCATAGACTT
endoMS-DR-R	tcagtaactagaatacttctgtatgtcgtatctgataaacGGATATGTGCTTTCATATG
lig-DR-F	atggagtttaaagttattgccgaatactttgataaattagGGATATGTGCTTTCATATG
lig-DR-R	ttgtacatttcaagtatctcatcagtggttgtagcatctGTCTATGGATTCATAGACTT
priL-DR-F	atggtattagacgttaagaagtatccttttattaaaagtcGGATATGTGCTTTCATATG
priL-DR-R	ttacaattacttacgcacaaacctaattgcttcatcctaGTCTATGGATTCATAGACTT
priX-DR-F	tcattatctcattgtacatttccttatctctttcctctatGGATATGTGCTTTCATATG
priX-DR-R	tgagccaagagaaaaaagttagaagaattattcttcactGTCTATGGATTCATAGACTT
mcm-DR-F	ctctgaacttactgctaagctatctattatttctagtattGGATATGTGCTTTCATATG
mcm-DR-R	tctaacaactttcaagaataccaacaatcagaacaaataGTCTATGGATTCATAGACTT
gins23-DR-F	agtcttattttaatgatctcattcagtatgcttattgattGGATATGTGCTTTCATATG
gins23-DR-R	aacttagagctattaaaagattgtccaatacttacattcGTCTATGGATTCATAGACTT
gins15-DR-F	ttatagggagttaaataacttgctattattaatggtacggGGATATGTGCTTTCATATG
gins15-DR-R	tcagaaaggagttatcagaggaagaaattactgaaattaGTCTATGGATTCATAGACTT
priS-DR-F	aaattcttcaaatgtaggtaaatcccaatactagattcaaGGATATGTGCTTTCATATG
priS-DR-R	ggcagagtaatttaattaagagcttttttaggaactattGTCTATGGATTCATAGACTT
dnaG-DR-F	taagaagaaataatgtcagtaaatgttaatatgtcgacgtGGATATGTGCTTTCATATG
dnaG-DR-R	ctaagagagttacaagataaaggaagattaggaagaattGTCTATGGATTCATAGACTT
cdc45-DR-F	aaattctaaagagatagtaatggaactattcttaggagagGGATATGTGCTTTCATATG
cdc45-DR-R	ctccttatcttttgtaattgtaacaatattatttgcaccGTCTATGGATTCATAGACTT
rpa-DR-F	taaaatgatagtagaaataacaaatctgtgagtcgagtcgGGATATGTGCTTTCATATG
rpa-DR-R	tgttttctggtatttgagatgaatctggaaatccatcttGTCTATGGATTCATAGACTT
rfcL-DR-F	accgtttatcatatttcttatagaatattaggaagaatggGGATATGTGCTTTCATATG
rfcL-DR-R	gaataaatgatacaatggtttttaaaatacagaccacgtGTCTATGGATTCATAGACTT
rfcS-DR-F	tatatttattcccataaatggccattttagctaataatgcGGATATGTGCTTTCATATG
rfcS-DR-R	atagacctagaactttggatgatatagtaaatcaaagagGTCTATGGATTCATAGACTT
top6A-DR-F	gattaagcaatataatccttattggttatcttttctggaaGGATATGTGCTTTCATATG
top6A-DR-R	ggatagtgaatgagttctgaatttatatcaaaagttgatGTCTATGGATTCATAGACTT
top6B-DR-F	cttagaaataagtttaaataaaccttctgagatctcgttcGGATATGTGCTTTCATATG
top6B-DR-R	gtaatatatagggtgtaacattcatgtctgctaaagaaaGTCTATGGATTCATAGACTT
tfs1-DR-F	gtggtattaatgaagttctgtcccaaatgtaactctatgaGGATATGTGCTTTCATATG
tfs1-DR-R	tctcattcttttattcgtactctctccatactttaccacGTCTATGGATTCATAGACTT
tfs2-DR-F	tatactattccatcgctttattttcacttatgaagttctgGGATATGTGCTTTCATATG
tfs2-DR-R	ataaaagatttcctactattacgctaatcttctctacccGTCTATGGATTCATAGACTT
tfs3-DR-F	ttaagtaagtgaaaaaggagacaaggatagcaatattagtGGATATGTGCTTTCATATG
tfs3-DR-R	ccacgctacaagcttaaccatttactttatctatatttaGTCTATGGATTCATAGACTT
tfs4-DR-F	ttgatgagggtaaaaggtaacaaaatggtttgtagtaagtGGATATGTGCTTTCATATG
tfs4-DR-R	gaaatttctaaatagtgtaaacaaagctacacgtcatgcGTCTATGGATTCATAGACTT
tip49-DR-F	tattattgtgagatgtcagagatacgcgagttaaagaaacGGATATGTGCTTTCATATG
tip49-DR-R	gctttgaagctaccactacatcttcaacctttataatacGTCTATGGATTCATAGACTT
tfe-α-DR-F	ataagaaatggttaacgcagaggacttgtttattaatctaGGATATGTGCTTTCATATG
tfe-α-DR-R	aatgacttttatttgccccaagttttgtctccttatctaGTCTATGGATTCATAGACTT
tfe-β-DR-F	tatatatattttagccaacacgggtgtaaaagatggaatcGGATATGTGCTTTCATATG
tfe-β-DR-R	cgttaagagtttaagataaagctttttccaagatccagcGTCTATGGATTCATAGACTT
tbp-DR-F	tcagcggtatcgtataaacccattgtaaatatagaaaataGGATATGTGCTTTCATATG
tbp-DR-R	gctagcttatcaaatattctctttactgctttagatactGTCTATGGATTCATAGACTT
rpo13-DR-F	aatccctcttctcgtaatccttataattgtcctcaaataaGGATATGTGCTTTCATATG
rpo13-DR-R	aagcttaattctttaaaataaatggtatctggtatgtcaGTCTATGGATTCATAGACTT
rpo8-DR-F	atgatccataacatttaattgatgtgttttaagaaagcttGGATATGTGCTTTCATATG
rpo8-DR-R	aattaaaacttaaatagtaatatgatggaatcaaaggcacGTCTATGGATTCATAGACTT
nusA-DR-F	cggtattaatgttaagaagttaaggaaaatcataggtaaaGGATATGTGCTTTCATATG
nusA-DR-R	attatcaatatccatatacctctttaaaattagctttgcGTCTATGGATTCATAGACTT
nusA-like-DR-F	attttagttaatgctgactctaaaagttgtgcttcagctgGGATATGTGCTTTCATATG
nusA-like-DR-R	attcataagtattgcggtaaacggagtgaatgaagatgaGTCTATGGATTCATAGACTT
nusG-DR-F	aattttgtggaaaaaccgaatatgagaaattattatgctgGGATATGTGCTTTCATATG
nusG-DR-F	tggaaatgctgattctaaaatatttaacactacctctccGTCTATGGATTCATAGACTT
spt4-DR-F	gttattttagctacttcagactctgaatcaatgataataaGGATATGTGCTTTCATATG
spt4-DR-F	gctaagaaatcagtttttaaagcatgtaaaaactgtaagGTCTATGGATTCATAGACTT
selBL-DR-F	atattaaggtgagcgtatgtattacgggagtataattacaGGATATGTGCTTTCATATG
selBL-DR-R	aacttataaactaatatatccagcgactcttggttttccGTCTATGGATTCATAGACTT
thrS1-DR-F	aatctcggtaatcaataactctaggaacttttcaaacttaGGATATGTGCTTTCATATG
thrS1-DR-R	ttagccataaacctaatagataagggatataagccagttGTCTATGGATTCATAGACTT
thrS2-DR-F	taaggaaccagaagaggctaaattaaagtcaatagagttaGGATATGTGCTTTCATATG
thrS2-DR-R	ggttttcgtgcttatagagactataataaagtggtaagtGTCTATGGATTCATAGACTT
alaX1-DR-F	acctaaaagactcttatattaaagaatttgagggaagagtGGATATGTGCTTTCATATG
alaX1-DR-R	attccctatggtttaacagtatagtaaactctctttctcGTCTATGGATTCATAGACTT
alaX2-DR-F	ttgaggataatatatttgacatggatcaagttgagattcgGGATATGTGCTTTCATATG
alaX2-DR-R	ctcgagtaactgtttactattcctatatctccaatagtcGTCTATGGATTCATAGACTT
leuS2-DR-F	tattatttgctcttcatccacctcatttttcaataggtaaGGATATGTGCTTTCATATG
leuS2-DR-R	atagattactctaaaccaaaatttttcatcacagttcctGTCTATGGATTCATAGACTT
1060-DR-F	agaattatcttagaaaacatggagttatttagaaaagccaGGATATGTGCTTTCATATG
1060-DR-R	tgaaagcaactccaaaatcggctaattagaaacttatttGTCTATGGATTCATAGACTT
cas5-DR-F	agtatttaaattaaaggaaaagtagaggggcaagagagatGGATATGTGCTTTCATATG
cas5-DR-R	ttagcttcaacttcaacctccttgctagctaagggatagGTCTATGGATTCATAGACTT
Primers used for confirming S. islandicus disruption or deletion mutants
dpoB2-FP-F	CTCAACAAATCGTAATCAGTTG
dpoB2-FP-R	AGCTATACTCAAAGTGCATCCT
dpoB2-IP-F	AGCGATTATTTCACCATTCATG
dpoB2-IP-R	CCAAAGGTAACCATTGCGAA
dpoB3-FP-F	GCATTGATGATGAAGGTAAC
dpoB3-FP-R	ACCTAAGCTAGAGGCTTACGA
dpoB3-IP-F	TAGGCAACTTTCTATTATCGC
dpoB3-IP-R	AACTTTACTGCTTTCTTAACATCT
dpo4-FP-F	TGTCTAACCCTATCGCCTCG
dpo4-FP-R	AAAGAGTCTACAGGTTGCCAGC
dpo4-IP-F	TTGTTACGATCCTCCCAATAC
dpo4-IP-R	CCTAATGCAGTTTACTTACCCA
pbp1-FP-F	ATTCAATTATTTGCATTCGAGAC
pbp1-FP-R	TTCTCCTATTACTCCATACAGTTTTG
pbp1-IP-F	GATGGTCACCTAAGTGGAAAG
pbp1-IP-R	ATCAAAAAAATATGTACTATAGTCAGTT
topR1-FP-F	CGACCTTCCTACCAACATCTCT
topR1-FP-R	GGAACAGCGATGGCAGTATAA
topR1-IP-F	GAGAGCTGAATTTCACGAGGT
topR1-IP-R	TGATTGAAGGTTAATTGTTTGG
topR2-FP-F	TTGGTCTCAAATAGTCATTCATA
topR2-FP-R	CATGTTTTAGATGTAATTGTCCT
topR2-IP-F	AAATGCCCTTACTGTGGTTC
topR2-IP-R	TTCATTACAAGATTAGCTGGTAGT
slaA-FP-F	GCTAACACCAGCCAGAAAAG	The same as slaAB-FP-F
slaA-FP-R	AAATTATTAAGACTTGTGCTCAAAT
slaA-IP-F	AGCCAGTTTTACTTTCTTCCTT
slaA-IP-R	GTGGACCTACCATTTCACTCTT
slaB-FP-F	CGTTATGTCACCAACTACTCCA
slaB-FP-R	TTGGGGAAGTCACAAGGATA	The same as slaAB-FP-R
slaB-IP-F	TACAAAACTTGGCAATGTATGA
slaB-IP-R	CAGTGCTATTCAACTTTCCTATT
slaAB-IP-F	TGCCACAAGTGTTCCCAGTC
slaAB-IP-R	AGTTAAGGAAACTTTTGCCCC
1049-FP-F	ATGCCATTTTATGTTATCTGACA
1049-FP-R	TTAAGGAAAATCAAGTCAGGAA
1049-IP-F	AGACATATTACGTTGGGCAATC
1049-IP-R	TGAGGAGCTGGAAGAACTTTAC
udg4-FP-F	GTGTTAGGAAACCGTTAATGG
udg4-FP-R	TCCCTTAGTTTATTGTAGGCTTT
udg4-IP-F	TATTGGGTCTAAGTAGAGATGACG
udg4-IP-R	TAGGTGGATTATAAAGAGCCG
udg5-FP-F	GCAACTAAATTGTAAATAAAAGCTTA
udg5-FP-R	ACGAGTCTTTACTTCTTTGCCA
udg5-IP-F	GTTTCGTGTTTACATTACCTCTG
udg5-IP-R	AGCATATTCATTGTTAGCCTTC
endoIII-FP-F	GCATATTCAAATTCGTGAAGTGT
endoIII-FP-R	TTATAGCCCTTATTTTCTGCAC
endoIII-IP-F	TGTAGCCACTATCTTATCTCAAAAT
endoIII-IP-R	ACTATCCCTAACCTTTTACTAACTCT
endoV-FP-F	ACGAAGTTAGATTGGTAAGACCTG
endoV-FP-R	TTTATGCTCGGGAATAGATGG
endoV-IP-F	TGGTGAAGTGAATTTCCCATA
endoV-IP-R	TTACCTAGTTCAATGCAATCTTG
ogt-FP-F	GAGTTATTGATTACCGAGATTGC
ogt-FP-R	GGAGAATGCTCAAGTAACTCGA
ogt-IP-F	AACTGTTGCTAAGGACGATAAG
ogt-IP-R	TCCCTCTAGTTCCAATAAGGC
ogg2-FP-F	AGCATACTAGGGTTTTGCATTA
ogg2-FP-R	TAAAAAGCGTGCTAAGAAGTCTA
ogg2-IP-F	GTCTATAATTGCCAGATCGAAA
ogg2-IP-R	CCTAAACTGTTTGGGAGACAA
nrdB-FP-F	ACTTTTTTGTGGACCACCTTG
nrdB-FP-R	GGTCTTTTCGTTCTCTGGCT
nrdB-IP-F	TCAACTTGGGGCATTGTAGG
nrdB-IP-R	GGAGAAGAAGCCGTAGCATTAG
sir2-FP-F	AGGGTTCAAGACTAAAAGCAAT
sir2-FP-R	TCTCAACTATCTTGGGCAATG
sir2-IP-F	ATTATGGAAGAAGTATTCACCAG
sir2-IP-R	TATTATCCCACCACAATCACA
pat-FP-F	GAACGATTCCTCATAAAAGATTT
pat-FP-R	TAAAGTTATTTTTACAACCGAAAG
pat-IP-F	GTTGACGGAAAAGTTGTTGG
pat-IP-R	TTCATTTCTCCATACACTTCATCT
alba2-FP-F	GCTAAATGCTGTCGCCTACTT
alba2-FP-R	GCAAGTTAAGCGCATCTACAGT
alba2-IP-F	TGAGATAGTAGTTAGAAAAACAAAAAA
alba2-IP-R	TACATTTACCAATTGTATGCCA
sul7d1-FP-F	ACTTGAGTTAAAACCGTAAAGTATAT
sul7d1-FP-R	GAAACGATTATTTTATTTTGCTAA
sul7d2-FP-F	ATAGGCTAAAGATAGTAAGGGAAA
sul7d2-FP-R	TTATTTATGTGAAACCTTCAAGAA
0809-FP-F	GTTATTCCAGATAATTGGCTCC
0809-FP-R	TATCCTAGTCTCGTAAGGGTCTC
0809-IP-F	CTCCAAAACCTATATTACAATAACTAC
0809-IP-R	AAGAGCCTTACTAAAATAGATCCG
2020-FP-F	ATATACCACGTTCACTCCTCCT
2020-FP-R	CCTAGAAGGCTTGTGGACAT
2020-IP-F	TGTGAAATGGGTTATAGTCGAT
2020-IP-R	TAATCTTTTCCTCTTTTAGTCGTA
2103-FP-F	CATTGACGAACCTTCTGAGTAC
2103-FP-R	GGATAGCGCACGTTCATAC
2103-IP-F	ATGTAAACGAAATGGGGTTCT
2103-IP-R	GATGCAGTGATAATGGCAGAA
segA-FP-F	ATCCAGCTCGCTCATTCACTA
segA-FP-R	ATCATCTACGCCCTTTCCTAAT
segA-IP-F	ATCTTAACGCAGGAACTCCAA
segA-IP-R	ATTTCCAGCACATATAGGGCTA
segB-FP-F	GCTCTTGAAACTTCTTCGTCA
segB-FP-R	GACTTGGAGTTCCTGCGTTA
segB-IP-F	TAAATCCTGGCACGGTATGA
segB-IP-R	TAAAGAAGAAGAAAAAAAGTGAAGG
cdvB1-FP-F	AATTAAGTGAAATAGGGGTTTTAGG
cdvB1-FP-R	TTAATGAACGTGTTTGGCATATT
cdvB1-IP-F	ATAAGCTCCCATACCTGTGAAC
cdvB1-IP-R	TGATTAGTAGGCTTGACGCTTA
cdvB3-FP-F	GAGGCTGATGGATATGGTTTG
cdvB3-FP-R	TATTCGCAGATTTGGGGACTA
cdvB3-IP-F	TGCTTCATTTCCTCATTTATCG
cdvB3-IP-R	TGCCTCTTCTTTTACATTAATCTTT
endoMS-FP-F	TAACTGTCTTCCACATTTTGATTT
endoMS-FP-R	CTTGATGGATTATAGGACGCTC
endoMS-IP-F	TGAATCAGTAGCCTCGGAATC
endoMS-IP-R	TACGAGTATCCCTCTTACCTTGTC
hjm-FP-F	TAAAAACCTTCTGCGAGAAGTA
hjm-FP-R	TCAGATACCCCAAGAAACATG
hjm-IP-F	TCTATTGGCATTGAGTGCTACA
hjm-IP-R	TAAAATGCCCTTTCACTACCC
xer-FP-F	TTATTCCTAGATACAATAGTGAAATCA
xer-FP-R	GAGATTTGGCGTCATATGTTAG
xer-IP-F	AGCGAAGATTTAAACAAATGGAT
xer-IP-R	GCTTTTGCAACGTTATTACATTAA
tfb3-FP-F	ATCTCCTAAACTATCAACAAGCA
tfb3-FP-R	AATGATCTCACTAGGTAACTGTTTA
tfb3-IP-F	AGAAGACCTAGTTTACTTTTAGCTT
tfb3-IP-R	GGCGAAATGAATCAGAGAGTA
tip49-FP-F	GTCCCAAAGGTCTTCATCACA
tip49-FP-R	ATGTGGGGGAGTTACCTCAAT
tip49-IP-F	GAAAAGGGATACTATTTGTTGGTC
tip49-IP-R	TCTAGCAGCTAAATTCAGGTCTAA
rpo13-FP-F	TTCGCATTAGGGTAAATAATCTT
rpo13-FP-R	GTAAGAAAGTTCGGAGTGGGA
rpo13-IP-F	TTCATCTACAGAGATCTTACCATTC
rpo13-IP-R	AGGAAAAGGAAGGGACTATTG
rpo8-FP-F	GGATCGCTATAGGAGTTCTTGA
rpo8-FP-R	GCATAAAGTTGACCAGTATACGTT
rpo8-IP-F	CTTTACTAGCAATCCAAATAATGAA
rpo8-IP-R	ATAGTATTGAAAGAGGTAGCCTAAAG
tfs1-FP-F	TTCCATAATTGATGAAATCAGATAT
tfs1-FP-R	TTCGTGTTGTATGTATTTTGTTGA
tfs1-IP-F	CCAAAGAAATCCAATGGTAAGA
tfs1-IP-R	AATCTAGTTGGTGGCTCATCTG
tfs3-FP-F	TTCATATTATCAACCGCATCC
tfs3-FP-R	TGGAACCTCCTCTTCATAACC
tfs3-IP-F	CGATTGTTTGTATGCAATATGTATA
tfs3-IP-F	GATTTTCACATATTTTCTCTGGTT
tfs4-FP-F	ATTAAACCAAAGAAGGCTGAGA
tfs4-FP-R	CCTTATTCAAACGACCATAAACT
tfs4-IP-F	TGAAAATGATAAGACAATAATAGCAGA
tfs4-IP-R	TTCTTATTAAGTAATATAGCTCTCGCC
selBL-FP-F	ATATTAATGTGAGACCAGCCG
selBL-FP-R	AGTCAGAATAGCGTTTTCCATA
selBL-IP-F	TGATTCTCTAAATACGCATAACAAG
selBL-IP-R	TGGAACAGATGACATAATCTTAGC
leuS2-FP-F	GGGGTCTTCTGCGTTGTAT
leuS2-FP-R	TCTTATTAGTGCTTAGTGTTGTAGGT
leuS2-IP-F	TTTCTTCCTCCAACCCTCAC
leuS2-IP-R	ATATTCGGGGTAGTCGCACT
thrS2-FP-F	TAAGGGTTTGGAAAAGGTGG
thrS2-FP-R	CCAAATAATGTTAGCTTTAACGG
thrS2-IP-F	AGGTTTATAGGGCACCATTTG
thrS2-IP-R	AATTATGACGAAAGGTATCCACTC
alaX1-FP-F	AGAATGGAATATTTATATTGCAAGG
alaX1-FP-R	ATTGTCCCTAACCCACCAACT
alaX1-IP-F	TAGAATGATGCGATTACATACTGC
alaX1-IP-R	TTTCCTTGGTATTGTTAACGTGA
alaX2-FP-F	TATTTCGGAAAATCCCAGATC
alaX2-FP-R	CTCATAATCGTTAGGAACTACGC
alaX2-IP-F	GTGGTTAAAGGAGCTGTGAGG
alaX2-IP-R	GGTAGTCTTAGTATGTTGCTTATTGC
aAdded restriction sites are underlined; Homologous regions for gene disruptions are shown with lowercase.
*Primers containing a 5′-monophosphate.
