# Supplementary material for: The essential genome of the crenarchaeal model Sulfolobus islandicus
Source: Nat Commun. 2018 Nov 21;9:4908. doi: 10.1038/s41467-018-07379-4 (PMC6249222; doi:10.1038/s41467-018-07379-4)
Supplement: Supplementary file 12 — Supplementary Data 10 [file 41467_2018_7379_MOESM12_ESM.xlsx]

## Sheet: Sheet1
Gene symbol in this study	Locus_tag	Function	log2FC	Essentiality indices:all(Counting Unique Insertions) max 3	Essential?	Notes
aKMT	M164_1571	Protein lysine SAM-dependent methyltransferase	-1.64771	5	n
alaX1	M164_1702	Ser-tRNA(Ala) deacylase AlaX (editing enzyme)	0.195972	16	n
alaX2	M164_0462	Ser-tRNA(Ala) deacylase AlaX (editing enzyme)	0.791539	9	n
alba1	M164_1246	Archaeal DNA-binding protein	-8.37686	0	y
alba2	M164_1244	Archaeal DNA-binding protein	-1.11629	6	n
amyA	M164_1052	Glycosyl hydrolase family 57	1.90096	25	n
apt	M164_0158	Hypoxanthine phosphoribosyltransferase	-9.19813	0	y
bax1	M164_1677	Nuclease of restriction endonuclease-like fold, implicated in nucleotide excision repair	0.310159	23	n
cas1	M164_0890	CRISPR-associated protein Cas1	2.47519	24	n
cas2	M164_0891	CRISPR-associated protein Cas2	0.532942	7	n
cas3'	M164_0912	CRISPR-associated helicase Cas3	1.54542	20	n
cas3''	M164_0913	CRISPR-Cas system associated HD superfamily nuclease	-1.46304	11	n
cas4	M164_0892	CRISPR-associated protein Cas4, RecB family exonuclease	2.85999	21	n
cas5	M164_0911	CRISPR-Cas system related protein Cas5, RAMP superfamily	-6.88657	1	y
cas6	M164_0915	CRISPR-Cas system related protein, RAMP superfamily Cas6 group	-1.2326	6	n
cas7	M164_0910	CRISPR-Cas system related protein Cas7, RAMP superfamily	2.41882	18	n
cbp1	M164_1698	Protein containing HTH domain of resolvase family	-0.287193	10	n
cdc45	M164_1852	Single-stranded DNA-specific exonuclease RecJ	-11.0178	0	y
cdvA	M164_1293	Potential cell division protein, a component of ESCRT system	-6.04223	0	y
cdvB	M164_1294	Archaeal division protein CdvB, Snf7/Vps24/ESCRT-III family	-7.37779	2	y
cdvB1	M164_1700	Archaeal division protein CdvB, Snf7/Vps24/ESCRT-III family	0.476656	18	n
cdvB2	M164_1319	Archaeal division protein CdvB, Snf7/Vps24/ESCRT-III family	-6.032	1	y
cdvB3	M164_1510	Archaeal division protein CdvB, Snf7/Vps24/ESCRT-III family	-5.72066	2	y	Probably an incorrect essential gene call. Gene knockout analysis showed that cdvB3 was non-essential.
cdvC/vps4	M164_1295	Cell division ATPase of the AAA+ class, ESCRT system component	-7.85849	0	y
cmr2a(cas10)	M164_0876	CRISPR associated protein Cas10, large subunit of Type III system effector complex, contains HD family nuclease	-0.370337	14	n
cren7	M164_1232	Chromatin protein Cren7	-7.97475	1	y
csa1	M164_0889	CRISPR-associated protein, RecB family exonuclease	3.49661	25	n
csa3a*	M164_0893	CRISPR-Cas associated transcriptional regulator, contains CARF and HTH domain	0.809235	16	n
csa3b	M164_0908	CRISPR-Cas associated transcriptional regulator, contains CARF and HTH domain	-0.191392	7	n
csa5	M164_0909	CRISPR-Cas system associated protein, predicted small subunit of CASCADE complex	2.19962	21	n
dnaG	M164_2048	DNA primase (bacterial type)	-10.0648	0	y
dpo4	M164_0255	Family Y DNA polymerase	2.03276	18	n
dpoB1	M164_1573	DNA polymerase PolB1	-7.9269	2	y
dpoB2	M164_0814	DNA polymerase PolB2, inactivated	3.28076	28	n
dpoB3	M164_2047	DNA polymerase PolB3	-0.0406283	18	n
endoIII	M164_2017	EndoIII-related endonuclease	0.183061	14	n
endoIV	M164_2753	Endonuclease IV	2.28767	20	n
endoMS	M164_0025	RecB family endonuclease acting on branched DNA substrates	1.54996	22	n
endoV	M164_0261	Deoxyinosine 3'endonuclease (endonuclease V)	0.263867	13	n
exoIII	M164_0101	Exonuclease III	0.226161	11	n
fen1/xpg	M164_1965	5'-3' exonuclease	-9.97727	0	y
gins15	M164_1161	DNA replication initiation complex subunit, GINS15 family	-9.86187	0	y
gins23	M164_1360	DNA replication initiation complex subunit, GINS23 family	-8.43796	0	y
herA	M164_0065	HerA helicase	-9.32158	0	y
hjc	M164_1553	Holliday junction resolvase, archaeal type	1.74008	17	n
hje	M164_1048	Holliday junction resolvase, archaeal type	1.15391	9	n
hjm	M164_0269	Replicative superfamily II helicase	-0.891329	8	n
lacS	M164_2345	Beta-glucosidase/6-phospho-beta-glucosidase/beta-galactosidase	3.27245	23	n
leuS2	M164_1649	Leucyl-tRNA synthetase	0.705509	22	n
lig	M164_1953	ATP-dependent DNA ligase	-3.75493	2	u
mcm	M164_1359	Predicted ATPase involved in replication control, Cdc46/Mcm family	-8.9732	0	y
mre11	M164_0064	DNA repair exonuclease, SbcD	-9.37259	1	y
nrdB	M164_0307	Ribonucleotide reductase, beta subunit (ferritin domain)	-1.55286	7	n
nrdJ	M164_1277	Ribonucleotide reductase, alpha subunit	-7.84648	1	y
nurA	M164_0062	NurA 5'-3' nuclease	-9.09862	0	y
nusA	M164_1973	Transcription elongation factor	-8.14068	0	y
nusA-like	M164_1922	Transcription elongation factor	-9.18094	0	y
nusG	M164_1807	Transcription antiterminator NusG	-8.58247	0	y
ogg2	M164_1300	Thermostable 8-oxoguanine DNA glycosylase	-0.31778	14	n
ogt	M164_0289	Methylated DNA-protein cysteine methyltransferase	1.36615	6	n
orc1-1	M164_1890	Cdc6-related protein, AAA superfamily ATPase	0.410645	20	n
orc1-2	M164_1362	Cdc6-related protein, AAA superfamily ATPase	-0.885175	11	n
orc1-3	M164_0002	Cdc6-related protein, AAA superfamily ATPase	1.44981	19	n
pat	M164_2481	Acetyltransferase (GNAT) family	1.06752	11	n
pbp1	M164_1996	C2H2-type zinc finger	0.0900197	6	n
pbp2	M164_1545	DNA-binding transcriptional regulator, GntR family	-8.34533	0	y
pcna1	M164_1753	DNA polymerase sliding clamp subunit (PCNA homolog)	-8.08656	1	y
pcna2	M164_1163	DNA polymerase sliding clamp subunit (PCNA homolog)	-8.11375	0	y
pcna3	M164_1745	DNA polymerase sliding clamp subunit (PCNA homolog)	-8.93137	0	y
phrB	M164_0278	Deoxyribodipyrimidine photolyase	0.72841	20	n
pinA	M164_1554	ATPase (PilT family)	-8.38562	0	y
priL	M164_1568	Eukaryotic-type DNA primase, large subunit	-4.43364	0	u
priS	M164_1162	Eukaryotic-type DNA primase, catalytic (small) subunit	-7.19009	0	y
priX	M164_1652	Eukaryotic-type DNA primase, large subunit homolog	-4.59247	1	u
pyrE	M164_1514	Orotate phosphoribosyltransferase	-1.56723	14	n
pyrF	M164_1513	Orotidine-5'-phosphate decarboxylase	-1.98085	6	n
rad50	M164_0063	ATPase involved in DNA repair, SbcC	-9.82565	0	y
radA	M164_1897	RecA/RadA recombinase	-8.0766	1	y
radB	M164_1355	RecA/RadA recombinase	-0.561532	14	n
radC1	M164_0259	RecA-superfamily ATPase implicated in signal transduction	0.835695	11	n
radC2	M164_0801	RecA-superfamily ATPase implicated in signal transduction	2.27554	18	n
rfcL	M164_1365	ATPase involved in DNA replication HolB, large subunit	-6.74836	1	y
rfcS	M164_1366	ATPase involved in DNA replication HolB, small subunit	-9.02946	0	y
rnhII	M164_0197	Ribonuclease HII	-2.12134	0	u
rpa	M164_0180	Single-stranded DNA-binding replication protein A (RPA), large (70 kD) subunit or related ssDNA-binding protein	-7.00785	1	y
rpo13	M164_1754	DNA-directed RNA polymerase subunit 13	-1.48106	8	n
rpo8	M164_1872	DNA-directed RNA polymerase, subunit RPB8	-3.76957	2	u
segA	M164_2088	ATPase involved in chromosome partitioning, ParA family	-1.05174	8	n
segB	M164_2087	Uncharacterized protein	1.33274	12	n
selBL	M164_1681	Selenocysteine-specific translation elongation factor or SelB-II domain	0.14222	21	n
sir2	M164_0285	NAD-dependent protein deacetylase, SIR2 family	0.779616	15	n
slaA	M164_1763	S-layer protein SlaA	-0.19485	7	n
slaB	M164_1762	S-layer protein SlaB	-0.978095	5	n
spt4	M164_1736	Transcription elongation factor Spt4/RpoE2, zinc finger protein	-7.41913	0	y
sul7d1	M164_0747	Chromosomal protein Sac7d/Sso7d	0.490397	8	n
sul7d2	M164_2736	Chromosomal protein Sac7d/Sso7d	2.5637	11	n
tbp	M164_1259	TATA-box binding protein (TBP), component of TFIID and TFIIIB	-8.91433	0	y
tfb1	M164_1706	Transcription initiation factor TFIIB, Brf1 subunit/Transcription initiation factor TFIIB	-7.63902	1	y
tfb2	M164_1265	Transcription initiation factor TFIIB, Brf1 subunit/Transcription initiation factor TFIIB	-8.70891	1	y
tfb3	M164_1868	Homolog of transcription initiation factor TFIIB, contains Zn-ribbon domain	-2.56121	9	n
tfe-α	M164_1881	Transcription initiation factor IIE, alpha subunit	-8.81837	0	y
tfe-β	M164_1266	RNA polymerase III subunit C34, Lrp/AsnC family	-9.49612	0	y
tfs1	M164_1859	DNA-directed RNA polymerase, subunit M/Transcription elongation factor TFIIS	1.5816	15	n
tfs2	M164_1524	DNA-directed RNA polymerase, subunit M/Transcription elongation factor TFIIS	-1.95315	0	u
tfs3	M164_1858	Uncharacterized protein	-3.09265	4	n
tfs4	M164_0715	DNA-directed RNA polymerase, subunit M/Transcription elongation factor TFIIS	0.650698	11	n
thrS1	M164_0290	Threonyl-tRNA synthetase	-6.65939	4	u
thrS2	M164_1768	Threonyl-tRNA synthetase	3.32465	38	n
tip49	M164_0257	DNA helicase TIP49, TBP-interacting protein	2.57846	18	n
top6A	M164_1238	DNA topoisomerase VI, subunit A	-7.6587	0	y
top6B	M164_1239	DNA topoisomerase VI, subunit B	-9.27021	1	y
topIII	M164_1296	Topoisomerase IA	-1.89243	10	n
topR1	M164_1732	Reverse gyrase	-3.29625	6	n
topR2	M164_1245	Reverse gyrase	-6.19609	2	y
udg4	M164_0085	Uracil-DNA glycosylase	-3.78697	0	u
udg5	M164_2575	Uracil-DNA glycosylase	1.36976	18	n
upsE	M164_2012	ATPase involved in archaellum/pili biosynthesis	-0.100979	16	n
upsF	M164_2013	Pilus assembly protein TadC	-0.153267	27	n
whip	M164_1330	Replication initiator protein WhiP, Cdt1-like protein, contains HTH domain	-0.362579	8	n
xer	M164_1776	XerD/XerC family integrase	0.0747556	14	n
xpb1	M164_1250	ssDNA-dependent ATPase, helicase superfamily II	1.42779	23	n
xpb2	M164_1678	ssDNA-dependent ATPase, helicase superfamily II	1.20491	28	n
xpd	M164_1837	Rad3-related DNA helicase	0.0727628	17	n
xpf	M164_1406	ERCC4-type nuclease	-0.0383697	13	n
	M164_0737	Superfamily II DNA and RNA helicase	0.886766	13	n
	M164_0809	DNA or RNA helicase of superfamily II	0.534809	17	n
	M164_1060	Minimal nucleotidyltransferase	-9.86187	0	y
	M164_1243	Lhr-like helicase with C-terminal Zn finger domain	-6.09386	2	y
	M164_1756	Lhr-like helicase with C-terminal Zn finger domain	0.544724	16	n
	M164_2020	Lhr-like helicase with C-terminal Zn finger domain	1.56145	27	n
	M164_2103	Distinct helicase family with a unique C-terminal domain including a metal-binding cysteine cluster	0.912821	20	n
